# Supplementary material for: Environment-dependent mutualism–parasitism transitions in the incipient symbiosis between Tetrahymena utriculariae and Micractinium tetrahymenae
Source: ISME J. 2025 Sep 6;19(1):wraf203. doi: 10.1093/ismejo/wraf203 (PMC12516953; doi:10.1093/ismejo/wraf203)
Supplement: Supplementary_Data_S1_wraf203 [file supplementary_data_s1_wraf203.xlsx]

## Sheet: S1A. T. utriculariae Gene Info
Detailed gene annotation for the T. utriculariae genome. Tu GID: T. utriculariae gene ID; Description: functional annotation; Gene SYMBOL: standardized gene symbol; UNIPROT ID: UniProt database accession identifier; Mini Chromosome ID: identifier for mini chromosome location. See Materials and Methods for detailed annotation procedures.
Tu GID	Description	Gene SYMBOL	UNIPROT ID	Mini Chromosome ID
jg23041.t1	aromatic amino acid hydroxylase (AAH)/ tryptophan 5 hydroxylase/ Phenylalanine 4-monooxygenase, chloroplastic/ ACT domain | ACT domain | voltage-gated potassium channel activity	AAH	Q23R08	133
jg23040.t1	aromatic amino acid hydroxylase (AAH)/ tryptophan 5 hydroxylase/ Phenylalanine 4-monooxygenase, chloroplastic/ ACT domain | Biopterin-dependent aromatic amino acid hydroxylase family profile domain-containing protein | Biopterin-dependent aromatic amino acid hydroxylase	AAH	Q23R09	133
jg14828.t1	accessory protein (AAK1) of clathrin coated vesicle (CCV) machinery/ serine threonine kinase domain protein/ Serine/threonine-protein kinase 1/ Protein kinase domain | Protein kinase domain-containing protein | Protein kinase domain	AAK1	Q23NJ0	179
jg19079.t1	accessory protein (AAK1) of clathrin coated vesicle (CCV) machinery/ serine threonine kinase domain protein/ Serine/threonine-protein kinase TIO/ Protein kinase domain | Protein kinase domain-containing protein | Protein kinase domain	AAK1	I7LTK2	043
jg2957.t1	aminoalcohol phosphotransferase (AAPT1/2)/ choline ethanolaminephosphotransferase/ Choline/ethanolaminephosphotransferase 1/ CDP-alcohol phosphatidyltransferase | CDP-alcohol phosphatidyltransferase | Belongs to the CDP-alcohol phosphatidyltransferase class-I family	AAPT1/2	I7M2V1	032
jg9241.t1	aminoalcohol phosphotransferase (AAPT1/2)/ choline ethanolaminephosphotransferase/ Choline/ethanolaminephosphotransferase 1/ CDP-alcohol phosphatidyltransferase | CDP-alcohol phosphatidyltransferase | Belongs to the CDP-alcohol phosphatidyltransferase class-I family	AAPT1/2	A4VF59	022
jg13793.t1	aminoalcohol phosphotransferase (AAPT1/2)/ choline ethanolaminephosphotransferase/ Choline/ethanolaminephosphotransferase 1/ CDP-alcohol phosphatidyltransferase | Ethanolaminephosphotransferase | Belongs to the CDP-alcohol phosphatidyltransferase class-I family	AAPT1/2	I7MMT5	012
jg17938.t1	aminoalcohol phosphotransferase (AAPT1/2)/ choline ethanolaminephosphotransferase/ Choline/ethanolaminephosphotransferase 1/ CDP-alcohol phosphatidyltransferase | Ethanolaminephosphotransferase | Belongs to the CDP-alcohol phosphatidyltransferase class-I family	AAPT1/2	I7MHT0	006
jg10768.t1	aminoalcohol phosphotransferase (AAPT1/2)/ choline ethanolaminephosphotransferase/ Choline/ethanolaminephosphotransferase 2/ CDP-alcohol phosphatidyltransferase | CDP-alcohol phosphatidyltransferase | Belongs to the CDP-alcohol phosphatidyltransferase class-I family	AAPT1/2	I7LUD2	008
jg7858.t1	regulatory protein (AAR2) of miRNA biogenesis/ aar splicing factor/ A1 cistron-splicing factor, AAR2 | A1 cistron-splicing factor, AAR2 | AAR2 protein	AAR2	Q23RC9	153
jg14131.t1	oxidized protein hydrolase (AARE)/ acylamino acid releasing enzyme/ Acylamino-acid-releasing enzyme 1/ acylaminoacyl-peptidase | acylaminoacyl-peptidase | Prolyl oligopeptidase family protein	AARE	Q239B4	167
jg4254.t1	oxidized protein hydrolase (AARE)/ acylamino acid releasing enzyme/ Acylamino-acid-releasing enzyme 1/ acylaminoacyl-peptidase | acylaminoacyl-peptidase | Prolyl oligopeptidase family protein	AARE	Q23CK3	105
jg21025.t1	protein de-S-acylation enzyme (ABAPT)/ alpha beta hydrolase domain containing protein 17c/ Alpha/beta fold hydrolase | Alpha/beta fold hydrolase | Alpha/beta hydrolase family	ABAPT	Q22WP5	023
jg12103.t1	protein de-S-acylation enzyme (ABAPT)/ alpha beta hydrolase domain containing protein 17c/ Alpha/beta hydrolase family protein | Alpha/beta hydrolase family protein | Alpha/beta hydrolase family	ABAPT	I7M898	090
jg22869.t1	protein de-S-acylation enzyme (ABAPT)/ alpha beta hydrolase domain containing protein/ Alpha/beta hydrolase domain-containing protein WAV2/ Alpha/Beta hydrolase fold | Serine protease family S09X | Alpha/beta hydrolase family	ABAPT	Q23G43	177
jg365.t1	protein de-S-acylation enzyme (ABAPT)/ alpha beta hydrolase domain containing protein/ Alpha/beta hydrolase family protein | Alpha/beta hydrolase family protein | Alpha/beta hydrolase family	ABAPT	Q24FE9	049
jg8464.t1	protein de-S-acylation enzyme (ABAPT)/ alpha beta hydrolase domain containing protein/ Alpha/Beta hydrolase fold | Alpha/beta superfamily hydrolase | Alpha/beta hydrolase family	ABAPT	Q22D15	057
jg7406.t1	protein de-S-acylation enzyme (ABAPT)/ hydrolase 4 domain containing protein/ Alpha/beta fold hydrolase | Alpha/beta fold hydrolase | Alpha/beta hydrolase family	ABAPT	I7MEY0	107
jg19421.t1	protein de-S-acylation enzyme (ABAPT)/ hydrolase 4 domain containing protein/ Alpha/beta hydrolase domain-containing protein WAV2/ Alpha/beta hydrolase domain-containing protein WAV2-like isoform X3 | Alpha/beta hydrolase domain-containing protein WAV2-like isoform X3 | Alpha/beta hydrolase family	ABAPT	Q234E1	058
jg22447.t1	protein de-S-acylation enzyme (ABAPT)/ hydrolase 4 domain containing protein/ Alpha/beta hydrolase family	ABAPT	I7M1E8	054
jg11056.t1	protein de-S-acylation enzyme (ABAPT)/ hydrolase 4 domain containing protein/ Alpha/beta hydrolase family protein | Alpha/beta hydrolase family protein | Alpha/beta hydrolase family	ABAPT	I7MMW8	172
jg13608.t1	protein de-S-acylation enzyme (ABAPT)/ hydrolase the alpha beta superfamily protein/ Alpha/Beta hydrolase fold | Alpha/beta superfamily hydrolase | palmitoyl-(protein) hydrolase activity	ABAPT	A4VCR6	160
jg4610.t1	protein de-S-acylation enzyme (ABAPT)/ hydrolase the alpha beta superfamily protein/ Alpha/Beta hydrolase fold | Alpha/beta superfamily hydrolase | palmitoyl-(protein) hydrolase activity	ABAPT	Q23YT6	073
jg2716.t1	protein de-S-acylation enzyme (ABAPT)/ hydrolase the alpha beta superfamily protein/ Alpha/Beta hydrolase fold | Hydrolase of the alpha/beta superfamily protein | palmitoyl-(protein) hydrolase activity	ABAPT	I7MLK6	076
jg2753.t1	protein de-S-acylation enzyme (ABAPT)/ hydrolase the alpha beta superfamily protein/ Alpha/Beta hydrolase fold | Hydrolase of the alpha/beta superfamily protein | palmitoyl-(protein) hydrolase activity	ABAPT	I7M382	076
jg209.t1	protein de-S-acylation enzyme (ABAPT)/ hydrolase the alpha beta superfamily/ Alpha beta superfamily hydrolase	ABAPT	I7M2C4	103
jg18279.t1	protein de-S-acylation enzyme (ABAPT)/ hydrolase the alpha beta superfamily/ Alpha/Beta hydrolase fold | Alpha/beta superfamily hydrolase | Alpha beta superfamily hydrolase	ABAPT	I7LV99	128
jg18853.t1	protein de-S-acylation enzyme (ABAPT)/ hydrolase the alpha beta superfamily/ Alpha/Beta hydrolase fold | Alpha/beta superfamily hydrolase | Alpha beta superfamily hydrolase	ABAPT	I7M8R9	083
jg22477.t1	protein de-S-acylation enzyme (ABAPT)/ hydrolase the alpha beta superfamily/ Alpha/Beta hydrolase fold | Alpha/beta superfamily hydrolase | Alpha/beta hydrolase family	ABAPT	I7M1E8	054
jg5914.t1	protein de-S-acylation enzyme (ABAPT)/ hydrolase the alpha beta superfamily/ Alpha/Beta hydrolase fold | Alpha/beta superfamily hydrolase | palmitoyl-(protein) hydrolase activity	ABAPT	Q23QW4	019
jg7953.t1	protein de-S-acylation enzyme (ABAPT)/ hydrolase the alpha beta superfamily/ Alpha/Beta hydrolase fold | Alpha/beta superfamily hydrolase | palmitoyl-(protein) hydrolase activity	ABAPT	Q23RL8	153
jg18991.t1	(ABRAXAS) of BRCC deubiquination complex/ atp dependent s nad p h ydrate deydratae/ ATP-dependent (S)-NAD(P)H-hydrate dehydratase	ABRAXAS	A4VDF3	083
jg18469.t1	P2B-type calcium cation-transporting ATPase (ACA)/ calcium transporting atpase 10 plasma membrane/ Calcium-transporting ATPase 10, plasma membrane-type/ Calcium-translocating P-type ATPase, PMCA-type protein | Calcium-translocating P-type ATPase, PMCA-type protein | Belongs to the cation transport ATPase (P-type) (TC 3.A.3) family	ACA	I7ME36	038
jg7910.t1	P2B-type calcium cation-transporting ATPase (ACA)/ calcium transporting atpase 10 plasma membrane/ Calcium-transporting ATPase 10, plasma membrane-type/ Cation-transporting P-type ATPase, C-terminal | P-type Ca(2+) transporter | This magnesium-dependent enzyme catalyzes the hydrolysis of ATP coupled with the transport of calcium	ACA	Q23RI2	153
jg7050.t1	P2B-type calcium cation-transporting ATPase (ACA)/ calcium transporting atpase 10 plasma membrane/ Calcium-transporting ATPase 2, plasma membrane-type/ Cation-transporting P-type ATPase, C-terminal | P-type Ca(2+) transporter | This magnesium-dependent enzyme catalyzes the hydrolysis of ATP coupled with the transport of calcium	ACA	I7ME85	176
jg19949.t1	P2B-type calcium cation-transporting ATPase (ACA)/ calcium transporting atpase 10 plasma membrane/ Probable calcium-transporting ATPase 6, plasma membrane-type/ Calcium-translocating P-type ATPase, PMCA-type protein | Calcium-translocating P-type ATPase, PMCA-type protein | Belongs to the cation transport ATPase (P-type) (TC 3.A.3) family	ACA	I7MMM2	150
jg13794.t1	P2B-type calcium cation-transporting ATPase (ACA)/ calcium transporting atpase 10 plasma membrane/ Probable calcium-transporting ATPase 8, plasma membrane-type/ Cation-transporting P-type ATPase, C-terminal | P-type Ca(2+) transporter | This magnesium-dependent enzyme catalyzes the hydrolysis of ATP coupled with the transport of calcium	ACA	I7LXX3	012
jg17642.t1	P2B-type calcium cation-transporting ATPase (ACA)/ calcium transporting atpase 10 plasma membrane/ Probable calcium-transporting ATPase 8, plasma membrane-type/ Cation-transporting P-type ATPase, C-terminal | P-type Ca(2+) transporter | This magnesium-dependent enzyme catalyzes the hydrolysis of ATP coupled with the transport of calcium	ACA	I7LT23	029
jg17363.t1	P2B-type calcium cation-transporting ATPase (ACA)/ calcium transporting atpase 12 plasma membrane/ Probable calcium-transporting ATPase 6, plasma membrane-type/ Calcium-transporting ATPase | Calcium-transporting ATPase | Cation transporting ATPase, C-terminus	ACA	I7MAI4	127
jg17933.t1	P2B-type calcium cation-transporting ATPase (ACA)/ calcium transporting atpase 2 plasma membrane/ Calcium-transporting ATPase 4, plasma membrane-type/ Cation-transporting P-type ATPase, C-terminal | P-type Ca(2+) transporter | This magnesium-dependent enzyme catalyzes the hydrolysis of ATP coupled with the transport of calcium	ACA	W7WZ92	006
jg18466.t1	P2B-type calcium cation-transporting ATPase (ACA)/ calcium transporting atpase 4 plasma membrane/ Probable calcium-transporting ATPase 8, plasma membrane-type/ Cation-transporting P-type ATPase, C-terminal | P-type Ca(2+) transporter | haloacid dehalogenase-like hydrolase	ACA	I7M7L6	038
jg9393.t1	acetyl-CoA C-acyltransferase (ACAT1/2)/ acetyl coa transferase mitochondrial/ Acetyl-CoA acetyltransferase 1/ Acetyl-CoA acetyltransferase | Acetyl-CoA acetyltransferase | Calcium-activated BK potassium channel alpha subunit	ACAT1/2	W7XCK8	119
jg13068.t1	acetyl-CoA C-acyltransferase (ACAT1/2)/ acetyl coa transferase mitochondrial/ Acetyl-CoA acetyltransferase 1/ Acetyl-CoA acetyltransferase | Acetyl-CoA acetyltransferase | Thiolase, C-terminal domain	ACAT1/2	Q22DW1	180
jg7549.t1	acetyl-CoA C-acyltransferase (ACAT1/2)/ acetyl coa transferase mitochondrial/ Acetyl-CoA acetyltransferase 2/ Acetyl-CoA acetyltransferase | Acetyl-CoA acetyltransferase | Belongs to the thiolase family	ACAT1/2	I7MK87	107
jg5112.t1	acyl-CoA-binding protein (ACBP1/2/3)/ acyl coa binding domain containing protein 5/ Acyl-CoA binding protein superfamily | Acyl-CoA-binding protein | Acyl CoA binding protein	ACBP1/2/3	Q232M9	068
jg20272.t1	aconitase (ACO)/ aconitate hydratase a/ Aconitate hydratase, cytoplasmic/ Aconitase A/isopropylmalate dehydratase small subunit, swivel domain | Aconitate hydratase | Catalyzes the isomerization of citrate to isocitrate via cis-aconitate	ACO	I7MEK2	116
jg12387.t1	aconitase (ACO)/ aconitate hydratase cytoplasmic/ Aconitate hydratase, cytoplasmic/ Aconitase A/isopropylmalate dehydratase small subunit, swivel domain | Cytoplasmic aconitase/iron-regulatory protein | Catalyzes the isomerization of citrate to isocitrate via cis-aconitate	ACO	Q22M72	099
jg20481.t1	acyl CoA oxidase (ACX)/ acyl coa dehydrogenase protein/ Acyl-coenzyme A oxidase 4, peroxisomal/ Acyl-CoA dehydrogenase | Acyl-CoA dehydrogenase | Acyl-CoA dehydrogenase, N-terminal domain	ACX	I7LUX9	116
jg11524.t1	acyl CoA oxidase (ACX)/ acyl coenzyme a oxidse 2/ Acyl-coenzyme A oxidase 3, peroxisomal/ Acyl-CoA dehydrogenase/oxidase, N-terminal and middle domain superfamily | Acyl-coenzyme A oxidase | Belongs to the acyl-CoA oxidase family	ACX	I7M5Z3	098
jg15361.t1	acyl CoA oxidase (ACX)/ acyl coenzyme a oxidse 2/ Acyl-coenzyme A oxidase, peroxisomal/ Acyl-CoA dehydrogenase/oxidase C-terminal | Acyl-coenzyme A oxidase | Belongs to the acyl-CoA oxidase family	ACX	I7M8T5	017
jg17410.t1	acyl CoA oxidase (ACX)/ acyl coenzyme a oxidse 2/ Acyl-coenzyme A oxidase, peroxisomal/ Acyl-CoA dehydrogenase/oxidase C-terminal | Acyl-coenzyme A oxidase | Belongs to the acyl-CoA oxidase family	ACX	I7MAJ3	127
jg2487.t1	acyl CoA oxidase (ACX)/ acyl coenzyme a oxidse 4 peroxisoml/ Acyl-coenzyme A oxidase 4, peroxisomal/ Acyl-CoA dehydrogenase | Acyl-CoA dehydrogenase | Acyl-CoA dehydrogenase, N-terminal domain	ACX	Q22KH3	124
jg3305.t1	OPC-8:CoA oxidase (ACX1)/ acyl coenzyme a oxidse/ Peroxisomal acyl-coenzyme A oxidase 1/ Acyl-CoA dehydrogenase/oxidase, N-terminal and middle domain superfamily | Acyl-coenzyme A oxidase | Belongs to the acyl-CoA oxidase family	ACX1	Q23PV4	163
jg21594.t1	OPC-8:CoA oxidase (ACX1)/ acyl coenzyme a oxidse/ Putative peroxisomal acyl-coenzyme A oxidase 1.2/ Acyl-CoA dehydrogenase/oxidase, N-terminal and middle domain superfamily | Acyl-coenzyme A oxidase | acyl-CoA oxidase activity	ACX1	I7LWR6	015
jg22723.t1	OPC-8:CoA oxidase (ACX1)/ acyl coenzyme a oxidse/ Putative peroxisomal acyl-coenzyme A oxidase 1.2/ Acyl-CoA dehydrogenase/oxidase, N-terminal and middle domain superfamily | Acyl-coenzyme A oxidase | Belongs to the acyl-CoA oxidase family	ACX1	Q23FP2	177
jg12082.t1	OPC-8:CoA oxidase (ACX1)/ of peroxisomal acyl coenzyme a oxidse/ Peroxisomal acyl-coenzyme A oxidase 1/ Acyl-CoA dehydrogenase/oxidase, N-terminal and middle domain superfamily | Acyl-coenzyme A oxidase | Belongs to the acyl-CoA oxidase family	ACX1	I7MHP0	126
jg4500.t1	(ADA2) of PAGA histone acetyltransferase module/ transcriptional adapter 2/ Transcriptional adapter ADA2/ Homeobox-like domain superfamily | Transcriptional adapter | Zinc-binding domain, present in Dystrophin, CREB-binding protein.	ADA2	Q24DR4	105
jg3303.t1	acyl-CoA desaturase (ADS)/ acyl coa delta 11 desaturase protein/ Icosanoyl-CoA 5-desaturase (Fragment)/ Acyl-CoA Delta(11) desaturase isoform X1 | Acyl-CoA Delta(11) desaturase isoform X1 | Belongs to the fatty acid desaturase type 1 family	ADS	Q23PV5	163
jg930.t1	acyl-CoA desaturase (ADS)/ stearoyl coa 9 desaturase/ Icosanoyl-CoA 5-desaturase (Fragment)/ Acyl-CoA desaturase | CRE-FAT-5 protein (Fragment) | Belongs to the fatty acid desaturase type 1 family	ADS	Q23CS8	112
jg13947.t1	Legumain-type asparaginyl endopeptidase (AEP)/ vacuolar processing enzyme isozyme/ Vacuolar-processing enzyme alpha-isozyme/ Legumain | Legumain | Peptidase C13 family protein	AEP	Q22P33	173
jg5320.t1	Legumain-type asparaginyl endopeptidase (AEP)/ vacuolar processing enzyme isozyme/ Vacuolar-processing enzyme delta-isozyme/ Legumain | Legumain | Peptidase C13 family protein	AEP	I7M0F6	174
jg13948.t1	Legumain-type asparaginyl endopeptidase (AEP)/ vacuolar processing enzyme isozyme/ Vacuolar-processing enzyme/ Legumain | Legumain | Peptidase C13 family protein	AEP	Q22P32	173
jg5319.t1	Legumain-type asparaginyl endopeptidase (AEP)/ vacuolar processing enzyme isozyme/ Vacuolar-processing enzyme/ Legumain | Legumain | Peptidase C13 family protein	AEP	I7M6Y2	174
jg15472.t1	alpha-galactosidase (AGAL)/ alpha galactosidase/ Alpha-galactosidase 3/ Aldolase-type TIM barrel | Alpha-galactosidase | Melibiase	AGAL	Q23YJ0	135
jg541.t1	alpha-galactosidase (AGAL)/ alpha galactosidase/ Alpha-galactosidase 3/ Aldolase-type TIM barrel | Alpha-galactosidase | Melibiase	AGAL	Q23DW6	112
jg18956.t1	alpha-galactosidase (AGAL)/ alpha galactosidase/ Alpha-galactosidase/ Aldolase-type TIM barrel | Alpha-galactosidase | alpha-galactosidase	AGAL	I7MKK3	083
jg17050.t1	agmatine iminohydrolase (AIH)/ agmatine deiminase protein/ Agmatine deiminase/ Agmatine deiminase | Agmatine deiminase | Porphyromonas-type peptidyl-arginine deiminase	AIH	Q22Z59	138
jg4372.t1	agmatine iminohydrolase (AIH)/ agmatine deiminase protein/ Agmatine deiminase/ Agmatine deiminase | Agmatine deiminase | Porphyromonas-type peptidyl-arginine deiminase	AIH	Q23BZ3	105
jg11109.t1	voltage-gated potassium cation channel (AKT/SKOR/GORK)/ activated cyclic nucleotide channel/ Potassium channel KAT3/ Cyclic nucleotide-binding domain | Cyclic nucleotide-binding domain | cyclic nucleotide-gated ion channel activity	AKT/SKOR/GORK	I7LXZ6	172
jg11517.t1	voltage-gated potassium cation channel (AKT/SKOR/GORK)/ cyclic nucleotide binding domain containing protein/ Potassium channel AKT1/ Cation channel family protein | Cation channel family protein | voltage-gated potassium channel activity	AKT/SKOR/GORK	I7MCG7	098
jg46.t1	voltage-gated potassium cation channel (AKT/SKOR/GORK)/ potassium voltage gated channel subfamily h member/ Potassium channel KAT1/ Cation channel family protein | Cation channel family protein | Ion channel	AKT/SKOR/GORK	Q22AP6	014
jg21585.t1	active (ALA) of ALA-ALIS flippase complex/ adenylate and guanylate cyclase domain protein/ Probable phospholipid-transporting ATPase 5/ Adenylyl cyclase class-3/4/guanylyl cyclase | Guanylate cyclase domain-containing protein | Adenylyl- / guanylyl cyclase, catalytic domain	ALA	I7M9S2	015
jg16603.t1	active (ALA) of ALA-ALIS flippase complex/ phospholipid transporting atpase/ Phospholipid-transporting ATPase 2/ Belongs to the cation transport ATPase (P-type) (TC 3.A.3) family. Type IV subfamily	ALA	I7MAN3	111
jg12023.t1	active (ALA) of ALA-ALIS flippase complex/ phospholipid transporting atpase/ Phospholipid-transporting ATPase 2/ HAD superfamily | Phospholipid-transporting ATPase | Belongs to the cation transport ATPase (P-type) (TC 3.A.3) family. Type IV subfamily	ALA	I7LU33	126
jg471.t1	active (ALA) of ALA-ALIS flippase complex/ phospholipid transporting atpase/ Phospholipid-transporting ATPase 2/ HAD superfamily | Phospholipid-transporting ATPase | Belongs to the cation transport ATPase (P-type) (TC 3.A.3) family. Type IV subfamily	ALA	A4VD01	148
jg10147.t1	active (ALA) of ALA-ALIS flippase complex/ phospholipid transporting atpase/ Phospholipid-transporting ATPase 3/ HAD superfamily | Phospholipid-transporting ATPase | Belongs to the cation transport ATPase (P-type) (TC 3.A.3) family. Type IV subfamily	ALA	I7M932	118
jg10736.t1	active (ALA) of ALA-ALIS flippase complex/ phospholipid transporting atpase/ Phospholipid-transporting ATPase 3/ HAD superfamily | Phospholipid-transporting ATPase | Belongs to the cation transport ATPase (P-type) (TC 3.A.3) family. Type IV subfamily	ALA	I7LUD8	008
jg11364.t1	active (ALA) of ALA-ALIS flippase complex/ phospholipid transporting atpase/ Phospholipid-transporting ATPase 3/ HAD superfamily | Phospholipid-transporting ATPase | Belongs to the cation transport ATPase (P-type) (TC 3.A.3) family. Type IV subfamily	ALA	I7LW77	130
jg11918.t1	active (ALA) of ALA-ALIS flippase complex/ phospholipid transporting atpase/ Phospholipid-transporting ATPase 3/ HAD superfamily | Phospholipid-transporting ATPase | Belongs to the cation transport ATPase (P-type) (TC 3.A.3) family. Type IV subfamily	ALA	Q23UD0	066
jg281.t1	active (ALA) of ALA-ALIS flippase complex/ phospholipid transporting atpase/ Phospholipid-transporting ATPase 3/ HAD superfamily | Phospholipid-transporting ATPase | Belongs to the cation transport ATPase (P-type) (TC 3.A.3) family. Type IV subfamily	ALA	I7LXP5	162
jg9768.t1	active (ALA) of ALA-ALIS flippase complex/ phospholipid transporting atpase/ Phospholipid-transporting ATPase 3/ HAD superfamily | Phospholipid-transporting ATPase | Belongs to the cation transport ATPase (P-type) (TC 3.A.3) family. Type IV subfamily	ALA	Q22B52	096
jg11919.t1	active (ALA) of ALA-ALIS flippase complex/ phospholipid transporting atpase/ Phospholipid-transporting ATPase 3/ HAD superfamily | Phospholipid-transporting ATPase | phospholipid-translocating ATPase activity	ALA	Q23UC9	066
jg14476.t1	active (ALA) of ALA-ALIS flippase complex/ phospholipid transporting atpase/ Phospholipid-transporting ATPase 3/ HAD-like superfamily | Phospholipid-transporting ATPase | Belongs to the cation transport ATPase (P-type) (TC 3.A.3) family. Type IV subfamily	ALA	I7LT38	121
jg4031.t1	active (ALA) of ALA-ALIS flippase complex/ phospholipid transporting atpase/ Phospholipid-transporting ATPase 3/ HAD-like superfamily | Phospholipid-transporting ATPase | Belongs to the cation transport ATPase (P-type) (TC 3.A.3) family. Type IV subfamily	ALA	Q24FJ8	105
jg1430.t1	active (ALA) of ALA-ALIS flippase complex/ phospholipid transporting atpase/ Phospholipid-transporting ATPase 3/ HAD-like superfamily | Phospholipid-transporting ATPase | phospholipid-translocating ATPase activity	ALA	Q24GN8	065
jg13495.t1	active (ALA) of ALA-ALIS flippase complex/ phospholipid transporting atpase/ Probable phospholipid-transporting ATPase 12/ HAD superfamily | Phospholipid-transporting ATPase | Belongs to the cation transport ATPase (P-type) (TC 3.A.3) family. Type IV subfamily	ALA	I7M4B7	160
jg18648.t1	active (ALA) of ALA-ALIS flippase complex/ phospholipid transporting atpase/ Probable phospholipid-transporting ATPase 12/ HAD superfamily | Phospholipid-transporting ATPase | phospholipid-translocating ATPase activity	ALA	I7MG39	051
jg21039.t1	active (ALA) of ALA-ALIS flippase complex/ phospholipid transporting atpase/ Probable phospholipid-transporting ATPase 12/ HAD superfamily | Phospholipid-transporting ATPase | phospholipid-translocating ATPase activity	ALA	Q23VA5	023
jg19187.t1	active (ALA) of ALA-ALIS flippase complex/ phospholipid transporting atpase/ Probable phospholipid-transporting ATPase 4/ HAD superfamily | Phospholipid-transporting ATPase | Belongs to the cation transport ATPase (P-type) (TC 3.A.3) family. Type IV subfamily	ALA	X1W3T3	043
jg16912.t1	active (ALA) of ALA-ALIS flippase complex/ phospholipid transporting atpase/ Probable phospholipid-transporting ATPase 7/ HAD superfamily | Phospholipid-transporting ATPase | Belongs to the cation transport ATPase (P-type) (TC 3.A.3) family. Type IV subfamily	ALA	Q22YP9	138
jg18185.t1	active (ALA) of ALA-ALIS flippase complex/ phospholipid transporting atpase/ Probable phospholipid-transporting ATPase 8/ HAD superfamily | Phospholipid-transporting ATPase | Belongs to the cation transport ATPase (P-type) (TC 3.A.3) family. Type IV subfamily	ALA	I7MN18	158
jg4453.t1	active (ALA) of ALA-ALIS flippase complex/ phospholipid transporting atpase/ Probable phospholipid-transporting ATPase 8/ HAD superfamily | Phospholipid-transporting ATPase | Belongs to the cation transport ATPase (P-type) (TC 3.A.3) family. Type IV subfamily	ALA	Q247R2	105
jg11916.t1	active (ALA) of ALA-ALIS flippase complex/ phospholipid transporting atpase/ Putative phospholipid-transporting ATPase 9/ HAD superfamily | Phospholipid-transporting ATPase | Phospholipid-translocating P-type ATPase C-terminal	ALA	W7XGP4	066
jg8447.t1	beta-1,4-mannosyl-transferase (ALG1)/ alg chitobiosyldiphosphodolichol beta mannosyltransferase/ UDP-glycosyltransferase TURAN/ Chitobiosyldiphosphodolichol beta-mannosyltransferase | Chitobiosyldiphosphodolichol beta-mannosyltransferase | Glycosyl transferases group 1	ALG1	Q23MP4	057
jg11387.t1	alpha-1,2 glucosyltransferase (ALG10)/ dol p glc 2 man 9 nac alha glucosyltransferase/ Dol-P-Glc:Glc(2)Man(9)GlcNAc(2)-PP-Dol alpha-1,2-glucosyltransferase/ Alpha-2-glucosyltransferase Alg10 | Alpha-2-glucosyltransferase Alg10 | DIE2/ALG10 family	ALG10	I7ML34	130
jg16859.t1	alpha-1,2-mannosyltransferase (ALG11)/ gdp man 3 glcnac 2 pp dol alpha nosyltransferase/ GDP-Man:Man(3)GlcNAc(2)-PP-Dol alpha-1,2-mannosyltransferase/ ALG11 mannosyltransferase | ALG11 mannosyltransferase | ALG11 mannosyltransferase N-terminus	ALG11	Q23TG0	070
jg3713.t1	catalytic (ALG13) of ALG13-ALG14 UDP-N-acetylglucosamine transferase complex/ n acetylglucosamiyldiphosphodolichol acetylglucosamiyltrasferase/ Glycosyl transferase, family 28, C-terminal | N-acetylglucosaminyldiphosphodolichol N-acetylglucosaminyltransferase | N-acetylglucosaminyldiphosphodolichol N-acetylglucosaminyltransferase activity	ALG13	I7M044	047
jg11172.t1	membrane-anchor (ALG14) of ALG13-ALG14 UDP-N-acetylglucosamine transferase complex/ udp n acetylglucosamie trasferase subuit alg/ Oligosaccharide biosynthesis protein Alg14-like | UDP-N-acetylglucosamine transferase subunit ALG14 | Oligosaccharide biosynthesis protein Alg14 like	ALG14	W7XGY4	078
jg12202.t1	alpha-1,3/1,6-mannosyltransferase (ALG2)/ alpha 1 6 mannosyltransferase alg/ Alpha-1,3/1,6-mannosyltransferase ALG2 | Alpha-1,3/1,6-mannosyltransferase ALG2 | Glycosyltransferase Family 4	ALG2	I7LV68	090
jg8993.t1	alpha-1,3-glucosyltransferase (ALG6)/ dolichyl pyrophosphate man9glcnac2 alpha glucosyltransferase/ Probable dolichyl pyrophosphate Man9GlcNAc2 alpha-1,3-glucosyltransferase/ Glycosyl transferase, ALG6/ALG8 | Protein phosphatase 1 regulatory subunit 7 | Leucine-rich repeat	ALG6	I7M321	042
jg5424.t1	UDP-N-acetylglucosamine-phosphate transferase (ALG7)/ glcnac p transferase/ Glycosyl transferase, family 4 | UDP-N-acetylglucosamine--dolichyl-phosphate N-acetylglucosaminephosphotransferase | Glycosyl transferase family 4	ALG7	I7MDH4	174
jg22594.t1	alpha-1,3-glucosyltransferase (ALG8)/ dolichyl pyrophosphate glc1man9glcnac2 alpha glucosyltransferase/ Probable dolichyl pyrophosphate Glc1Man9GlcNAc2 alpha-1,3-glucosyltransferase/ Dolichyl pyrophosphate Glc1Man9GlcNAc2 alpha-1,3-glucosyltransferase | Alpha-1,3-glucosyltransferase | Belongs to the ALG6 ALG8 glucosyltransferase family	ALG8	I7LUU2	054
jg14504.t1	regulatory (ALIS) of ALA-ALIS flippase complex/ ala interacting subunit/ ALA-interacting subunit 1/ CDC50/LEM3 family | Ligand-effect modulator 3 LEM3 family protein | aminophospholipid transmembrane transporter activity	ALIS	I7M4G9	084
jg5368.t1	regulatory (ALIS) of ALA-ALIS flippase complex/ ala interacting subunit/ ALA-interacting subunit 5/ CDC50/LEM3 family | Ligand-effect modulator 3 LEM3 family protein | aminophospholipid transmembrane transporter activity	ALIS	I7M0G6	174
jg11584.t1	regulatory (ALIS) of ALA-ALIS flippase complex/ cell cycle control protein 50a/ ALA-interacting subunit 3/ CDC50/LEM3 family | Ligand-effect modulator 3 LEM3 family protein | ligand-effect modulator 3	ALIS	I7MMP0	052
jg2346.t1	regulatory (ALIS) of ALA-ALIS flippase complex/ cell cycle control protein 50a/ ALA-interacting subunit 3/ CDC50/LEM3 family | Ligand-effect modulator 3 LEM3 family protein | ligand-effect modulator 3	ALIS	Q23ZF5	081
jg23118.t1	regulatory (ALIS) of ALA-ALIS flippase complex/ lem ligand effect modulator 3 family protein/ ALA-interacting subunit 1/ CDC50/LEM3 family | Ligand-effect modulator 3 LEM3 family protein | ligand-effect modulator 3	ALIS	Q22CJ2	050
jg23117.t1	regulatory (ALIS) of ALA-ALIS flippase complex/ lem ligand effect modulator 3 family protein/ ALA-interacting subunit 3/ CDC50/LEM3 family | Ligand-effect modulator 3 LEM3 family protein | ligand-effect modulator 3	ALIS	Q22CJ1	050
jg6162.t1	regulatory (ALIS) of ALA-ALIS flippase complex/ ligand effect modulator lem family protein/ Putative ALA-interacting subunit 4/ CDC50/LEM3 family | Ligand-effect modulator 3 LEM3 family protein | Ligand-effect modulator 3 LEM3 family protein	ALIS	Q23K24	114
jg13166.t1	regulatory protein (alpha-SNAP/SEC17) of vesicle trafficking/ alpha soluble nsf attachment protein/ Alpha-soluble NSF attachment protein 2/ Alpha-soluble NSF attachment protein | Alpha-soluble NSF attachment protein | Soluble NSF attachment protein, SNAP	ALPHA-SNAP/SEC17	Q23MB8	180
jg15441.t1	(ALY) of DREAM cell cycle regulatory complex/ dirp domain containing protein/ Protein ALWAYS EARLY 3/ DIRP	ALY	I7MKQ3	017
jg13600.t1	histone chaperone (ANP32)/ acidic leucine rich nuclear phosphoprotein family member a/ Leucine-rich repeat | U2A'/phosphoprotein 32 family A C-terminal domain-containing protein | Leucine-rich repeat	ANP32	I7MJI0	160
jg21816.t1	histone chaperone (ANP32)/ histone h2a 1/ Histone H2A/ histone binding	ANP32	Q5Y2C3	034
jg12375.t1	adenine nucleotide transporter (ANT)/ adp atp carrier protein 1 mitochondrial/ ADP,ATP carrier protein 1, mitochondrial/ Adenine nucleotide translocator 1 | ADP/ATP translocase | ATP:ADP antiporter activity	ANT	Q22M56	099
jg2292.t1	adenine nucleotide transporter (ANT)/ adp atp carrier protein 1 mitochondrial/ ADP,ATP carrier protein/ Adenine nucleotide translocator 1 | ADP/ATP translocase | ATP:ADP antiporter activity	ANT	I7MFI8	106
jg902.t1	adenine nucleotide transporter (ANT)/ adp atp carrier protein 1/ ADP,ATP carrier protein 1, mitochondrial/ Adenine nucleotide translocator 1 | ADP/ATP translocase | Belongs to the mitochondrial carrier (TC 2.A.29) family	ANT	Q23CV9	112
jg230.t1	adenine nucleotide transporter (ANT)/ adp atp translocase/ ADP,ATP carrier protein/ Adenine nucleotide translocator 1 | ADP/ATP translocase | Belongs to the mitochondrial carrier (TC 2.A.29) family	ANT	I7LVV0	103
jg14692.t1	adenine nucleotide transporter (ANT)/ adp atp translocase/ ADP,ATP carrier protein/ Adenine nucleotide translocator 1 | ADP/ATP translocase | Mitochondrial carrier protein	ANT	Q22PC2	179
jg6375.t1	adenine nucleotide transporter (ANT)/ adp atp translocase/ ADP,ATP carrier protein/ Adenine nucleotide translocator 1 | ADP/ATP translocase | Mitochondrial carrier protein	ANT	Q22HD2	114
jg9856.t1	adenine nucleotide transporter (ANT)/ adp atp translocase/ ADP,ATP carrier protein/ Adenine nucleotide translocator 1 | ADP/ATP translocase | Mitochondrial carrier protein	ANT	Q22EY8	063
jg21394.t1	alternative oxidase (AOx)/ alternative oxidase 1 mitochondrial/ Ubiquinol oxidase 1, mitochondrial/ Alternative oxidase | Alternative oxidase | Alternative oxidase	AOX	Q24CB3	142
jg21395.t1	alternative oxidase (AOx)/ alternative oxidase 1 mitochondrial/ Ubiquinol oxidase 1b, mitochondrial/ Alternative oxidase | Alternative oxidase | Alternative oxidase	AOX	Q24CB2	142
jg22155.t1	(APC1) of (APC/C)-dependent ubiquitination platform subcomplex/ anaphase promoting complex subunit/ Anaphase-promoting complex subunit 1/ Anaphase-promoting complex subunit 1 | Anaphase-promoting complex subunit 1 | cell division	APC1	I7MCG3	117
jg16496.t1	(APC10) of (APC/C)-dependent ubiquitination catalytic core subcomplex/ anaphase promoting complex subunit 10 protein/ Anaphase-promoting complex subunit 10	APC10	I7MB82	024
jg18021.t1	(APC2) of (APC/C)-dependent ubiquitination catalytic core subcomplex/ anaphase promoting complex subunit/ Anaphase-promoting complex subunit 2/ Anaphase-promoting complex subunit 2 | Anaphase-promoting complex subunit 2 | Cullin family	APC2	I7MF86	039
jg22246.t1	(APC3) of (APC/C)-dependent ubiquitination arc lamp subcomplex/ cell division cycle protein homolog/ Cell division cycle protein 27 homolog B/ Cell division cycle protein 27 homolog isoform 2 | Cell division cycle protein 27 homolog isoform 2 | Anaphase-promoting complex, cyclosome, subunit 3	APC3	I7LZP8	115
jg2938.t1	(APC4) of (APC/C)-dependent ubiquitination platform subcomplex/ anaphase promoting complex subunit/ Anaphase-promoting complex subunit 4 | Anaphase-promoting complex subunit 4 | anaphase-promoting complex-dependent catabolic process	APC4	I7MGE2	032
jg13580.t1	(APC6) of (APC/C)-dependent ubiquitination arc lamp subcomplex/ anaphase promoting complex subunit protein/ Anaphase-promoting complex subunit 6/ Tetratricopeptide repeat | Tetratricopeptide repeat protein | Anaphase-promoting complex, cyclosome, subunit 3	APC6	I7MMR4	160
jg10575.t1	aminopeptidase (APP)/ aminoacylproline aminopeptidase/ Aminopeptidase P1/ Aminopeptidase P | Creatinase/aminopeptidase | Creatinase/Prolidase N-terminal domain	APP	Q240Q4	036
jg1130.t1	adenine phosphoribosyltransferase (APT)/ adenine phosphoribosyltransferase/ Adenine phosphoribosyltransferase 1, chloroplastic/ Adenine phosphoribosyl transferase | Adenine phosphoribosyltransferase | Phosphoribosyl transferase domain	APT	Q22S20	065
jg17566.t1	EC_4.2 carbon-oxygen lyase/ dna apurinic or apyrimidinic site endonuclease/ DNA-(apurinic or apyrimidinic site) endonuclease, chloroplastic/ AP endonuclease 1 | DNA-(apurinic or apyrimidinic site) endonuclease | Endonuclease/Exonuclease/phosphatase family	APURINIC OR APYRIMIDINIC SITE	Q23VX1	097
jg86.t1	EC_4.2 carbon-oxygen lyase/ dna apurinic or apyrimidinic site endonuclease/ DNA-(apurinic or apyrimidinic site) endonuclease, chloroplastic/ AP endonuclease 1 | DNA-(apurinic or apyrimidinic site) endonuclease | Endonuclease/Exonuclease/phosphatase family	APURINIC OR APYRIMIDINIC SITE	W7X3I4	100
jg17651.t1	acireductone dioxygenase (ARD)/ methylthioribulose phosphate dehydratase/ Probable bifunctional methylthioribulose-1-phosphate dehydratase/enolase-phosphatase E1 2/ 1,2-dihydroxy-3-keto-5-methylthiopentene dioxygenase, eukaryotes | Acireductone dioxygenase | Class II Aldolase and Adducin N-terminal domain	ARD	I7MAL0	029
jg16975.t1	tubulin folding cofactor of post-CCT Tubulin folding pathway (ARL2)/ adp ribosylation factor protein/ ADP-ribosylation factor-like protein 2/ ADP-ribosylation factor-like protein 2 | ADP-ribosylation factor-like protein 2 | Belongs to the small GTPase superfamily. Arf family	ARL2	Q22YY0	138
jg23129.t1	tubulin folding cofactor of post-CCT Tubulin folding pathway (ARL2)/ adp ribosylation factor protein/ ADP-ribosylation factor-like protein 3/ Belongs to the small GTPase superfamily. Arf family	ARL2	Q229S0	165
jg6485.t1	small GTPase (ARL8)/ adp ribosylation factor protein 8b/ ADP-ribosylation factor-like protein 8a/ ADP-ribosylation factor(Arf)/Arf-like (ARL) small GTPase family protein | ADP-ribosylation factor(Arf)/Arf-like (ARL) small GTPase family protein | ARF-like small GTPases; ARF, ADP-ribosylation factor	ARL8	Q22T18	101
jg9021.t1	small GTPase (ARL8)/ quality protein adp ribosylation factor 8b/ ADP-ribosylation factor-like protein 8a/ ADP-ribosylation factor-like protein 8B | ADP-ribosylation factor-like protein 8B | Belongs to the small GTPase superfamily. Arf family	ARL8	I7M316	042
jg17840.t1	(Arp2) of Arp2/3 actin polymerization initiation complex/ actin protein 2/ Actin-related protein 2/ Actin family | Actin-related protein 2 | Actin	ARP2	I7LW62	002
jg3711.t1	(Arp3) of Arp2/3 actin polymerization initiation complex/ actin protein 3/ Actin-related protein 3/ Actin family | Actin-related protein 3 | Actin	ARP3	I7LTL3	047
jg14583.t1	(ARP4) of SWI/SNF chromatin remodeling complexes/ actin protein 6a/ Actin-related protein 4/ Actin family | Actin-related protein 4 | Actin	ARP4	Q22WQ4	179
jg19019.t1	(ARP5) of INO80 chromatin remodeling complex/ actin protein/ Actin-related protein 5/ Actin | Actin | Actin	ARP5	I7M260	083
jg2388.t1	(ARP9) of INO80 chromatin remodeling complex/ actin protein/ Actin-related protein 9/ Actin | Actin | Actin	ARP9	Q22KT1	124
jg9637.t1	(ArpC1) of Arp2/3 actin polymerization initiation complex/ actin protein 2 3 complex subunit/ Actin-related protein 2/3 complex subunit 1B/ Actin-related protein 2/3 complex subunit 1 | Actin-related protein 2/3 complex subunit 1A/1B | WD domain, G-beta repeat	ARPC1	Q22Y88	119
jg22405.t1	(ArpC3) of Arp2/3 actin polymerization initiation complex/ actin protein 2 3 complex subunit/ Actin-related protein 2/3 complex subunit 3/ Actin-related protein 2/3 complex subunit 3 | Actin-related protein 2/3 complex subunit 3 | Arp2/3 complex-mediated actin nucleation	ARPC3	I7LUJ4	123
jg4569.t1	(ArpC4) of Arp2/3 actin polymerization initiation complex/ actin protein 2 3 complex subunit/ Actin-related protein 2/3 complex subunit 4	ARPC4	Q23YX7	073
jg12466.t1	(ARPF2) of ARPF2-ARRS1 complex/ ribosome production factor homolog/ Ribosome production factor 2 homolog/ Brix domain | Ribosome production factor 2 homolog | Brix	ARPF2	Q22MF7	099
jg5074.t1	(ARRS1) of ARPF2-ARRS1 complex/ ribosome biogenesis regulatory protein/ Ribosomal biogenesis regulatory protein | Ribosome biogenesis regulatory protein | Involved in ribosomal large subunit assembly	ARRS1	Q232H5	068
jg168.t1	pre-60S ribosomal-subunit proteome export factor (ARX1)/ methionine aminopeptidase/ ERBB-3 BINDING PROTEIN 1/ Creatinase/aminopeptidase-like | Proliferation-associated protein 2G4-like | Metallopeptidase family M24	ARX1	Q22XV3	129
jg3695.t1	histone chaperone (ASF1)/ histone chaperone asf protein/ Histone chaperone ASF1B/ Histone chaperone ASF1 | Histone chaperone ASF1 | ASF1 like histone chaperone	ASF1	I7M048	047
jg2733.t1	histone methyltransferase (ASHR1)/ quality protein histone lysine n methyltrasferase smyd/ Histone-lysine N-methyltransferase ASHR1/ methyltransferase activity	ASHR1	I7MH48	076
jg909.t1	glutamine-dependent asparagine synthetase (ASN1)/ asparagine synthetase [glutamine hydrolyzing]/ Asparagine synthetase [glutamine-hydrolyzing] 2/ Asparagine synthase | Asparagine synthase B | Aluminium induced protein	ASN1	Q23CU8	112
jg11663.t1	aspartate aminotransferase (ASP)/ aspartate aminotransferase 3/ Aspartate aminotransferase, cytoplasmic/ Aminotransferase, class I/classII | Aspartate aminotransferase | Aminotransferase class I and II	ASP	Q23JV0	066
jg20251.t1	aspartate aminotransferase (ASP)/ aspartate aminotransferase mitochondrial/ Aspartate aminotransferase, mitochondrial/ Aminotransferase, class I/classII | Aspartate aminotransferase | Aminotransferase class I and II	ASP	I7LV29	116
jg18911.t1	regulatory protein (ASPM) of microtubule minus-end stability/ fimbrin protein/ Fimbrin-5/ Actinin-type actin-binding domain, conserved site | Calponin homology domain | Calponin homology domain	ASPM	I7MF85	083
jg17854.t1	arginyl-tRNA-protein transferase (ATE)/ arginyl trna protein transferase/ Arginyl-tRNA--protein transferase 1/ Acyl-CoA N-acyltransferase | arginyltransferase | Arginine-tRNA-protein transferase, N terminus	ATE	I7M967	002
jg1669.t1	arginyl-tRNA-protein transferase (ATE)/ arginyl trna protein transferase/ Arginyl-tRNA--protein transferase 2/ Acyl-CoA N-acyltransferase | arginyltransferase | Involved in the post-translational conjugation of arginine to the N-terminal aspartate or glutamate of a protein. This arginylation is required for degradation of the protein via the ubiquitin pathway	ATE	I7LXD7	110
jg6104.t1	autophagosome E2 ATG12-ubiquitin-conjugating enzyme (ATG10)/ autophagocytosis associated protein active site/ Autophagocytosis associated protein, active-site protein	ATG10	Q22CS1	087
jg17219.t1	(ATG18) of autophagosome ATG9-2-18 membrane shuttling complex/ wd repeat domain phosphoinositide interacting protein/ Autophagy-related protein 18a/ WD repeat domain phosphoinositide-interacting protein 3 | WD repeat domain phosphoinositide-interacting protein 3 | WD40 repeats	ATG18	Q22UW9	138
jg14554.t1	autophagosome E2 ATG8-ubiquitin-conjugating enzyme (ATG3)/ ubiquitin conjugating enzyme atg/ Autophagy-related protein 3/ Autophagocytosis associated protein Atg0, amine-terminal domain protein | Autophagocytosis associated protein Atg0, amine-terminal domain protein | Autophagocytosis associated protein (Atg3), N-terminal domain	ATG3	Q22XJ4	179
jg1213.t1	autophagosome E2 ATG8-ubiquitin-conjugating enzyme (ATG3)/ ubiquitin conjugating enzyme atg/ Autophagy-related protein 3/ Autophagocytosis associated protein, active-site protein | Autophagocytosis associated protein, active-site protein | Autophagocytosis associated protein, active-site domain	ATG3	Q22RT9	065
jg1119.t1	autophagosome ATG8-maturation peptidase (ATG4)/ quality protein cysteine protease/ Cysteine protease ATG4a/ Papain-like cysteine peptidase superfamily | Cysteine protease | Cysteine protease required for the cytoplasm to vacuole transport (Cvt) and autophagy	ATG4	Q22S30	065
jg10491.t1	autophagosome ATG8-maturation peptidase (ATG4)/ serine threonine kinase domain protein/ Serine/threonine-protein kinase ATG1b/ Calcium-dependent protein kinase | Calcium-dependent protein kinase | EF-hand domain pair	ATG4	Q240Z4	036
jg10490.t1	autophagosome ATG8-maturation peptidase (ATG4)/ sp atg4b cysteine protease atg4b/ Cysteine protease | Cysteine protease | protein delipidation	ATG4	Q240Z6	036
jg16533.t1	autophagosome ATG8-maturation peptidase (ATG4)/ sp atg4b cysteine protease atg4b/ Cysteine protease ATG4a/ Cysteine protease | Cysteine protease | Cysteine protease required for the cytoplasm to vacuole transport (Cvt) and autophagy	ATG4	I7MN29	024
jg1118.t1	autophagosome ATG8-maturation peptidase (ATG4)/ sp atg4b cysteine protease atg4b/ Cysteine protease ATG4a/ Papain-like cysteine peptidase superfamily | Cysteine protease | Cysteine protease required for the cytoplasm to vacuole transport (Cvt) and autophagy	ATG4	Q22S31	065
jg16325.t1	regulatory factor (ATG5) of autophagosome/ autophagy protein/ Autophagy protein 5 | Autophagy protein 5 | Involved in autophagic vesicle formation	ATG5	I7MLR9	010
jg18831.t1	autophagosome E1 ATG8/12 ubiquitin-activating enzyme (ATG7)/ ashgo ubiquitin modifier activating enzyme atg/ Ubiquitin-like modifier-activating enzyme atg7/ THIF-type NAD/FAD binding fold | Ubiquitin-like modifier-activating enzyme ATG7 | ThiF family	ATG7	I7LVR5	083
jg16525.t1	autophagosome ubiquitin-fold protein (ATG8)/ autophagy protein atg ubiquitin/ Autophagy protein Atg8 ubiquitin-like	ATG8	I7LY69	024
jg12388.t1	autophagosome ubiquitin-fold protein (ATG8)/ autophagy protein/ Autophagy protein Atg8 ubiquitin-like | Autophagy protein Atg8 ubiquitin-like | Ubiquitin-like autophagy protein Apg12	ATG8	Q22M73	099
jg18463.t1	autophagosome ubiquitin-fold protein (ATG8)/ gamma aminobutyric acid receptor associated protein/ Autophagy-related protein 8f/ Autophagy protein Atg8 ubiquitin-like | Autophagy protein Atg8 ubiquitin-like | Ubiquitin-like autophagy protein Apg12	ATG8	I7LUK8	038
jg19950.t1	autophagosome ubiquitin-fold protein (ATG8)/ microtubule associated proteins 1a 1b light chain 3c/ Autophagy protein Atg8 ubiquitin-like	ATG8	W7WX53	150
jg12389.t1	autophagosome ubiquitin-fold protein (ATG8)/ microtubule associated proteins 1a 1b light chain 3c/ Autophagy protein Atg8 ubiquitin-like | Microtubule-associated protein 1 light chain 3 gamma, like | Ubiquitin-like autophagy protein Apg12	ATG8	Q22M73	099
jg6931.t1	EC_4.1 carbon-carbon lyase/ phosphoenolpyruvate carboxykinase atp/ Phosphoenolpyruvate carboxykinase (ATP) 1/ Phosphoenolpyruvate carboxykinase (ATP) | Phosphoenolpyruvate carboxykinase (ATP) | Phosphoenolpyruvate carboxykinase	ATP	I7LTP1	013
jg314.t1	chaperone involved in ATP synthase assembly (ATP11)/ peptidase m16 inactive domain containing protein/ Mitochondrial-processing peptidase subunit alpha/ ATP11 | Processing protease protein | Peptidase M16 inactive domain	ATP11	I7MJ25	162
jg14590.t1	chaperone involved in ATP synthase assembly (ATP12)/ atp protein/ ATP synthase mitochondrial F1 complex assembly factor 2 | ATP synthase mitochondrial F1 complex assembly factor 2 | ATP12 chaperone protein	ATP12	Q22WQ9	179
jg21832.t1	preprotein processing peptidase (ATP23)/ mitochondrial inner membrane protease atp/ Mitochondrial inner membrane protease ATP23 | Mitochondrial inner membrane protease ATP23 | Peptidase M76 family	ATP23	Q24CE7	034
jg13211.t1	NADPH:cytochrome P450 reductase (ATR)/ nadph cytochrome p450 reductase/ NADPH--cytochrome P450 reductase 3/ FAD-binding domain, ferredoxin reductase-type | Riboflavin synthase-like beta-barrel | FAD binding domain	ATR	Q22L23	180
jg13098.t1	histone methyltransferase (ATXR1)/ set domain containing protein/ SET domain	ATXR1	-	180
jg17331.t1	atypical SET1-type histone methyltransferase (ATXR3)/ set domain containing protein/ Histone-lysine N-methyltransferase ATXR3/ Post-SET domain | Post-SET domain | SET domain	ATXR3	I7MMD1	127
jg21960.t1	atypical SET1-type histone methyltransferase (ATXR3)/ set domain containing protein/ Histone-lysine N-methyltransferase ATXR3/ Post-SET domain | Post-SET domain | SET domain	ATXR3	I7M6H1	151
jg3598.t1	clathrin uncoating protein (AUL)/ j domain containing protein required for chloroplast accumulation response/ Chaperone J-domain superfamily | DnaJ domain protein | DnaJ molecular chaperone homology domain	AUL	Q23WW4	055
jg20959.t1	protein kinase (AURORA)/ aurora kinase a/ Serine/threonine-protein kinase Aurora-1/ Aurora kinase | Aurora kinase | Protein kinase domain	AURORA	I7MKC1	169
jg16585.t1	protein kinase (AURORA)/ aurora kinase b/ Serine/threonine-protein kinase Aurora-2/ Aurora kinase | Aurora kinase | Protein kinase domain	AURORA	I7MAN0	111
jg22363.t1	protein kinase (AURORA)/ aurora protein kinase/ Serine/threonine-protein kinase Aurora-2/ Aurora kinase | Aurora kinase | Protein tyrosine kinase	AURORA	I7ME14	123
jg13072.t1	protein kinase (AURORA)/ aurora protein kinase/ Serine/threonine-protein kinase Aurora-2/ Aurora kinase | Aurora kinase | Serine/Threonine protein kinases, catalytic domain	AURORA	Q22DW7	180
jg10819.t1	protein kinase (AURORA)/ aurora protein kinase/ Serine/threonine-protein kinase Aurora-3/ Aurora kinase | Aurora kinase | Kinase-like	AURORA	A4VDB2	005
jg20669.t1	protein kinase (AURORA)/ aurora protein kinase/ Serine/threonine-protein kinase Aurora-3/ Aurora kinase | Aurora kinase | Protein tyrosine kinase	AURORA	Q235V0	025
jg11023.t1	small subunit (AXR1/AXL) of E1 RUB ubiquitin-activating enzyme complex/ nedd activating enzyme e1 regulatory subunit/ NEDD8-activating enzyme E1 regulatory subunit AXL/ NEDD8-activating enzyme E1 regulatory subunit | NEDD8-activating enzyme E1 regulatory subunit | ThiF family	AXR1/AXL	I7M2E2	005
jg17649.t1	GPI lipid remodeling O-acyl transferase (BC16)/ membrane bound o acyltransferase gup/ EF-Hand 1, calcium-binding site	BC16	I7LXK1	029
jg6957.t1	GPI lipid remodeling O-acyl transferase (BC16)/ membrane bound o acyltransferase gup/ Membrane bound O-acyl transferase, MBOAT | Membrane bound O-acyl transferase, MBOAT | Belongs to the membrane-bound acyltransferase family	BC16	I7MGX9	013
jg2295.t1	GPI lipid remodeling O-acyl transferase (BC16)/ membrane bound o acyltransferase gup/ Membrane bound O-acyl transferase, MBOAT | Membrane-bound O-acyltransferase C24H6.01c | Belongs to the membrane-bound acyltransferase family	BC16	I7MCI2	106
jg14339.t1	branched-chain aminotransferase (BCAT)/ branched chain amino acid transferase/ Branched-chain-amino-acid aminotransferase 5, chloroplastic/ Aminotransferase class IV | Branched-chain-amino-acid aminotransferase | Amino-transferase class IV	BCAT	I7M483	093
jg15163.t1	(BDP1) of TFIIIb transcription factor complex/ myb 7 domain containing protein/ Homeobox-like domain superfamily | Myb-like DNA-binding domain protein | Myb DNA-binding like	BDP1	Q23QE8	179
jg12575.t1	(BDP1) of TFIIIb transcription factor complex/ myb dna binding domain protein/ Homeobox-like domain superfamily	BDP1	Q22MS7	099
jg6142.t1	(BDP1) of TFIIIb transcription factor complex/ myb dna binding domain protein/ Homeobox-like domain superfamily	BDP1	Q23K01	114
jg19792.t1	(BDP1) of TFIIIb transcription factor complex/ myb domain containing protein/ Homeobox-like domain superfamily	BDP1	Q23FC6	058
jg4271.t1	(BDP1) of TFIIIb transcription factor complex/ sant domain containing protein/ Homeobox-like domain superfamily	BDP1	Q23CM9	105
jg3254.t1	(BDP1) of TFIIIb transcription factor complex/ transcription factor tfiiib component b protein/ Homeobox-like domain superfamily | Myb-like DNA-binding domain protein | obsolete TFIIIB-type transcription factor activity	BDP1	Q23Q10	163
jg20648.t1	(BET3) of TRAPP-I/II/III complex-shared components/ trafficking protein particle complex subunit/ Bet3 family | Bet3 family | May play a role in vesicular transport from endoplasmic reticulum to Golgi	BET3	Q229D2	025
jg7645.t1	beta-galactosidase (BGAL17)/ beta galactosidase protein/ Beta-galactosidase 17/ Beta-galactosidase | Beta-galactosidase | Belongs to the glycosyl hydrolase 35 family	BGAL17	Q237M6	170
jg7649.t1	beta-galactosidase (BGAL17)/ beta galactosidase protein/ Beta-galactosidase 17/ Beta-galactosidase | Beta-galactosidase | Belongs to the glycosyl hydrolase 35 family	BGAL17	Q237N1	170
jg20989.t1	(bL20m) of large mitoribosomal-subunit proteome/ 50s ribosomal protein l20/ 39S ribosomal protein L20, mitochondrial | 39S ribosomal protein L20, mitochondrial | Belongs to the bacterial ribosomal protein bL20 family	BL20M	Q235I3	023
jg12987.t1	(bL28m) of large mitoribosomal-subunit proteome/ 50s ribosomal protein l28/ L28p-like | Ribosomal protein L28 | Ribosomal L28 family	BL28M	I7LU83	033
jg3159.t1	(BLOS1) of BLOC-1 endosome-to-vacuole sorting complex/ biogenesis of lysosome organelles complex subunit/ anterograde synaptic vesicle transport	BLOS1	I7LT28	031
jg7547.t1	Prgrammed Cell Death suppressor (BON)/ copine member/ Protein BONZAI 1/ C2 domain | Copine III | Copine	BON	I7M1V6	107
jg13482.t1	Prgrammed Cell Death suppressor (BON)/ copine member/ Protein BONZAI 1/ C2 domain | Copine-8 | Copine	BON	Q22AG8	026
jg13918.t1	Prgrammed Cell Death suppressor (BON)/ copine member/ Protein BONZAI 3/ C2 domain | Copine I | Encoded by	BON	Q23A17	173
jg11046.t1	Prgrammed Cell Death suppressor (BON)/ copine member/ Protein BONZAI 3/ C2 domain | Nicotinic receptor-associated protein 1,Protein BONZAI 1,Copine-E,Copine-5,Protein BONZAI 2,Copine-8,Copine-1,Copine-2,Copine-A,Copine-4,Copine-B,Cop ine-9,Copine-7,Copine-6,Copine-3 | Encoded by	BON	I7MMX0	172
jg21727.t1	Prgrammed Cell Death suppressor (BON)/ copine protein/ Protein BONZAI 3/ C2 domain | C2 domain | Copine	BON	I7M3B9	015
jg9128.t1	(BOP1) of ribosome PES-BOP1-WDR12 (PeBoW) complex/ ribosome biogenesis protein bop homolog/ Ribosome biogenesis protein BOP1 homolog/ BOP1, N-terminal domain | Ribosome biogenesis protein BOP1 homolog | Required for maturation of ribosomal RNAs and formation of the large ribosomal subunit	BOP1	Q248A8	141
jg17790.t1	(BRCA1/BARD1) of BRCA1-BARD1 ubiquitination heterodimer/ breast cancer type susceptibility protein homolog/ BRCA1-associated | RING-type E3 ubiquitin transferase BRCA1 | zinc ion binding	BRCA1/BARD1	I7MFY6	002
jg4968.t1	(BRCA1/BARD1) of BRCA1-BARD1 ubiquitination heterodimer/ bromodomain adjacent to zinc finger domain protein 2b	BRCA1/BARD1	Q23Q78	068
jg18228.t1	DMC1-recombinase recruitment protein (BRCA2)/ brca 2 domain protein/ BRCA2 helical domain superfamily | BRCA2 helical domain superfamily | homologous chromosome orientation involved in meiotic metaphase I plate congression	BRCA2	I7MK26	128
jg3668.t1	(BRF) of TFIIIb transcription factor complex/ brf subunit transcription factor b/ Brf1, TBP-binding domain | Transcription factor TFIIB repeat protein | Brf1-like TBP-binding domain	BRF	I7MGV8	047
jg7232.t1	(BRIX1) of ribosome assembly PWP1 subcomplex/ ribosome biogenesis protein brx homolog/ Ribosome biogenesis protein BRX1 homolog 1/ Brix domain | Similar to Saccharomyces cerevisiae YOL077C BRX1 Nucleolar protein, constituent of 66S pre-ribosomal particles | Brix	BRIX1	Q231F4	067
jg7888.t1	E3 ubiquitin ligase (BRIZ)/ brca associated protein finger/ BRAP2 RING ZnF UBP domain-containing protein 2/ BRCA1-associated 2 | Zn-finger in ubiquitin-hydrolase | nuclear localization sequence binding	BRIZ	Q23RF9	153
jg17693.t1	E3 ubiquitin ligase (BRIZ)/ brca associated protein/ BRAP2 RING ZnF UBP domain-containing protein 2/ BRCA1-associated 2 | Zn-finger in ubiquitin-hydrolase | nuclear localization sequence binding	BRIZ	I7LXK9	029
jg20983.t1	RNA helicase (Brr2)/ activating signal cointegrator complex subunit protein/ DExH-box ATP-dependent RNA helicase DExH14/ AAA+ ATPase domain | Type III restriction enzyme, res subunit family protein | Sec63 Brl domain	BRR2	Q235I9	023
jg1635.t1	RNA helicase (Brr2)/ rna helicase activating signal cointegrator/ DExH-box ATP-dependent RNA helicase DExH12/ AAA+ ATPase domain | Pre-mRNA-splicing helicase BRR2 | Sec63 Brl domain	BRR2	I7MM90	004
jg17743.t1	SMARCB (BSH) of chromatin remodeling complex/ swi snf matrix associated actin dependent regulator of chromatin subfamily b memer 1/ Chromatin structure-remodeling complex protein BSH/ SNF5/SMARCB1/INI1 | SNF5/SMARCB1/INI1 | SNF5 / SMARCB1 / INI1	BSH	I7MFW8	002
jg10505.t1	brassinosteroid signalling protein phosphatase (BSU/BSL)/ serine threonine protein phosphatase pp/ Serine/threonine-protein phosphatase BSL3/ Calcineurin-like phosphoesterase domain, ApaH type | Serine/threonine specific protein phosphatases domain-containing protein | Protein phosphatase 2A homologues, catalytic domain.	BSU/BSL	Q240X8	036
jg22096.t1	brassinosteroid signalling protein phosphatase (BSU/BSL)/ serine threonine protein phosphatase pp/ Serine/threonine-protein phosphatase BSU1/ Calcineurin-like phosphoesterase domain, ApaH type | Serine/threonine specific protein phosphatases domain-containing protein | Ser Thr protein phosphatase family protein	BSU/BSL	I7MCF2	117
jg7815.t1	small solute transporter (BT1)/ folate biopterin transporter 1/ Folate-biopterin transporter 1, chloroplastic/ Biopterin transporter family | Biopterin transporter family | BT1 family	BT1	Q23R80	153
jg8052.t1	small solute transporter (BT1)/ folate biopterin transporter 1/ Folate-biopterin transporter 1, chloroplastic/ Biopterin transporter family | Folate/biopterin family MFS transporter | BT1 family	BT1	I7MMT0	159
jg14377.t1	(Bud13) of non-snRNP MOS4-associated complex/ bud homolog/ Bud13 | Pre-mRNA-splicing factor CWC26 | Pre-mRNA-splicing factor of RES complex	BUD13	W7XC07	137
jg21734.t1	(Bud13) of non-snRNP MOS4-associated complex/ rna binding motif protein x linked 1/ Zinc finger CCCH domain-containing protein 25/ Nucleotide-binding alpha-beta plait domain superfamily | RNA recognition motif protein | RNA recognition motif	BUD13	W7X038	015
jg8433.t1	pre-60S ribosomal-subunit proteome export factor (Bud20)/ c2h2 type domain containing protein/ Bud site selection protein 20 | Bud site selection protein 20 | Zinc-finger double-stranded RNA-binding	BUD20	Q23MN1	057
jg13444.t1	(Bud31) of MAC spliceosome-associated complex/ protein bud homolog/ Protein BUD31 homolog 1/ G10 protein | Maternal g10 transcript | G10 protein	BUD31	A4VEH3	026
jg18374.t1	tRNA-binding (BUD32) of tRNA N6-threonylcarbamoylation KEOPS/EKC complex/ non specific serine threonine protein kinase/ EKC/KEOPS complex subunit BUD32 | EKC/KEOPS complex subunit BUD32 | tRNA threonylcarbamoyladenosine metabolic process	BUD32	W7XHB9	157
jg23104.t1	regulatory protein (C53) of UFL1 ubiquitin ligase activity/ cdk regulatory subunit associated protein/ CDK5RAP3-like protein/ CDK5 regulatory subunit-associated protein 3 | CDK5 regulatory subunit-associated protein 3 | Protein of unknown function (DUF773)	C53	Q22CH3	050
jg10874.t1	(CAF1b/FAS2) of CAF1 histone chaperone complex/ chromatin assembly factor subunit b protein/ Chromatin assembly factor 1 subunit FAS2/ Chromatin assembly factor 1 subunit FAS2 | Chromatin assembly factor 1 subunit FAS2 | WD domain, G-beta repeat	CAF1B/FAS2	I7MFN1	005
jg13777.t1	(CAF1c/MSI) of CAF1 histone chaperone complex/ chick histone binding protein rbbp/ Histone-binding protein MSI1 homolog/ G-protein beta WD-40 repeat | Probable Chromatin assembly factor 1 subunit c | Histone-binding protein RBBP4 or subunit C of CAF1 complex	CAF1C/MSI	I7MMT8	012
jg2094.t1	(CAF1c/MSI) of CAF1 histone chaperone complex/ histone binding protein rbbp/ WD-40 repeat-containing protein MSI4/ Histone-binding protein RBBP4 or subunit C of CAF1 complex	CAF1C/MSI	I7LU75	064
jg18918.t1	(CAL) of NADH dehydrogenase carbonic anhydrase module/ gamma carbonic anhydrase 1 mitochondrial/ Gamma carbonic anhydrase 2, mitochondrial/ Bacterial transferase hexapeptide (six repeats)	CAL	I7M8Q7	083
jg174.t1	(CAL) of NADH dehydrogenase carbonic anhydrase module/ gamma carbonic anhydrase 1 mitochondrial/ Gamma carbonic anhydrase-like 1, mitochondrial/ Gamma-type carbonic anhydrase | Gamma-type carbonic anhydrase | Bacterial transferase hexapeptide (six repeats)	CAL	Q22XU5	129
jg16706.t1	(CAL) of NADH dehydrogenase carbonic anhydrase module/ trimeric lpxa protein/ Gamma carbonic anhydrase 3, mitochondrial/ Gamma-carbonic anhydrase | Gamma-carbonic anhydrase | Bacterial transferase hexapeptide (six repeats)	CAL	I7M6S0	102
jg7377.t1	calcium sensor (CaM)/ calmodulin/ Calmodulin-related protein/ Calmodulin | Calmodulin | EF-hand domain	CAM	Q241P0	067
jg17869.t1	calmodulin lysine N-methyltransferase (CaMKMT)/ calmodulin lysine n methyltrasferase/ Calmodulin-lysine N-methyltransferase | Transmembrane protein, putative | calmodulin-lysine N-methyltransferase activity	CAMKMT	I7M2P0	002
jg357.t1	calmodulin lysine N-methyltransferase (CaMKMT)/ protein n lysie methyltrasferase/ Lysine methyltransferase | Protein-lysine methyltransferase mettl21b | Lysine methyltransferase	CAMKMT	Q24FF7	049
jg6225.t1	adaptor protein exchange factor (CAND1)/ cullin associated nedd dissociated protein/ Cullin-associated NEDD8-dissociated protein 1/ Armadillo-type fold | TATA-binding protein interacting (TIP20) protein | SCF complex assembly	CAND1	Q23K81	114
jg2656.t1	regulatory protein (CAP1) of actin organisation/ adenylyl cyclase associated protein/ Cyclase-associated protein 1/ adenylate cyclase binding	CAP1	Q24I68	124
jg20834.t1	(CAP-C/SMC4) of condensin I/II complex/ rat structural maintenance of chromosomes protein/ Structural maintenance of chromosomes protein 4/ P-loop containing nucleoside triphosphate hydrolase | P-loop containing nucleoside triphosphate hydrolase | SMC proteins Flexible Hinge Domain	CAP-C/SMC4	I7MA05	088
jg21921.t1	(CAP-D2A) of condensin I complex/ caeel condensin complex subunit/ Condensin-1 complex subunit CAP-D2/ Armadillo-type fold | Non-SMC mitotic condensation complex subunit 1, amine-terminal protein | non-SMC mitotic condensation complex subunit 1	CAP-D2A	I7M6G4	151
jg3477.t1	(CAP-D2A) of condensin I complex/ caeel condensin complex subunit/ Condensin-1 complex subunit CAP-D2/ Armadillo-type fold | Non-SMC mitotic condensation complex subunit 1, amine-terminal protein | non-SMC mitotic condensation complex subunit 1	CAP-D2A	Q233H3	055
jg13240.t1	(CAP-E2/SMC2) of condensin I/II complex/ structural maintenance of chromosomes protein/ Structural maintenance of chromosomes protein 2-2/ P-loop containing nucleoside triphosphate hydrolase | P-loop containing nucleoside triphosphate hydrolase | SMC proteins Flexible Hinge Domain	CAP-E2/SMC2	Q22ST6	180
jg9964.t1	(CAP-H) of condensin I complex/ condensin complex subunit/ Condensin complex subunit 2 | Condensin complex subunit 2 | Condensin complex subunit 2	CAP-H	I7MH20	143
jg21207.t1	(CAP-H) of condensin I complex/ condensin complex subunit/ Condensin complex subunit 2 | Condensin complex subunit 2 | DNA topoisomerase (ATP-hydrolyzing) activator activity	CAP-H	Q24BA4	146
jg4712.t1	(CAP-H) of condensin I complex/ condensin complex subunit/ Condensin complex subunit 2/ Condensin complex subunit 2 | Condensin complex subunit 2 | Condensin complex subunit 2	CAP-H	Q22UG5	073
jg18924.t1	assembly chaperone (CBP3/UQCC1) of cytochrome c reductase complex/ no annotation/ assembly chaperone (CBP3/UQCC1) of cytochrome c reductase complex/ no annotation	CBP3/UQCC1	I7M8Q6	083
jg8074.t1	regulatory factor (CCDC22) of Retriever complex/ coiled coil domain containing protein/ Coiled-coil domain-containing protein 22 | Coiled-coil domain-containing protein 22 | Protein of unknown function (DUF812)	CCDC22	I7M627	091
jg22882.t1	(CCDC53) of vesicle trafficking regulatory complex/ no annotation/ Pfam:DUF2360	CCDC53	Q23G58	177
jg11426.t1	regulatory factor (CCDC93) of Retriever complex/ coiled coil domain containing protein/ CCDC93, coiled-coil domain | Coiled-coil protein, putative | Coiled-coil domain-containing protein (DUF2037)	CCDC93	I7M2P6	130
jg16946.t1	subunit alpha of CCT chaperonin folding complex (CCT1)/ macfa t complex proein subuni alpha/ T-complex protein 1 subunit alpha/ Chaperone tailless complex polypeptide 1 (TCP-1) | T-complex protein 1 subunit alpha | assists the folding of proteins upon ATP hydrolysis	CCT1	Q22YU1	138
jg2988.t1	subunit beta (CCT2) of CCT chaperonin folding complex/ cct beta/ T-complex protein 1 subunit beta/ CCT-beta | CCT-beta | assists the folding of proteins upon ATP hydrolysis	CCT2	I7ML77	032
jg17315.t1	subunit gamma (CCT3) of CCT chaperonin folding complex/ t complex proein subuni gamma/ T-complex protein 1 subunit gamma/ Chaperone tailless complex polypeptide 1 (TCP-1) | T-complex protein 1 subunit gamma | assists the folding of proteins upon ATP hydrolysis	CCT3	I7LXG7	127
jg12433.t1	subunit delta (CCT4) of CCT chaperonin folding complex/ t complex proein subuni dela/ T-complex protein 1 subunit delta/ Chaperone tailless complex polypeptide 1 (TCP-1) | T-complex protein 1 subunit delta | assists the folding of proteins upon ATP hydrolysis	CCT4	Q22MB4	099
jg18966.t1	subunit epsilon (CCT5) of CCT chaperonin folding complex/ t complex proein subuni epsilon/ T-complex protein 1 subunit epsilon/ Chaperone tailless complex polypeptide 1 (TCP-1) | T-complex protein 1 subunit epsilon | assists the folding of proteins upon ATP hydrolysis	CCT5	I7MF70	083
jg11580.t1	subunit zeta (CCT6) of CCT chaperonin folding complex/ t complex proein subuni zea/ T-complex protein 1 subunit zeta 1/ Chaperone tailless complex polypeptide 1 (TCP-1) | T-complex protein 1 subunit zeta | assists the folding of proteins upon ATP hydrolysis	CCT6	I7LXS9	052
jg18190.t1	subunit eta (CCT7) of CCT chaperonin folding complex/ of t complex proein subuni ea/ T-complex protein 1 subunit eta/ Chaperone tailless complex polypeptide 1 (TCP-1) | T-complex protein 1 subunit eta | assists the folding of proteins upon ATP hydrolysis	CCT7	I7MN19	158
jg12432.t1	subunit theta (CCT8) of CCT chaperonin folding complex/ cct theta/ T-complex protein 1 subunit theta/ Chaperone tailless complex polypeptide 1 (TCP-1) | T-complex protein 1 subunit theta | assists the folding of proteins upon ATP hydrolysis	CCT8	Q22MB3	099
jg2514.t1	cation:calcium cation exchanger (CCX)/ mitochondrial sodium calcium exchanger protein/ Cation/calcium exchanger 3/ Sodium calcium exchanger protein | Sodium calcium exchanger protein | calcium:sodium antiporter activity involved in regulation of cardiac muscle cell membrane potential	CCX	Q22KE3	124
jg15422.t1	cation:calcium cation exchanger (CCX)/ mitochondrial sodium calcium exchanger protein/ Cation/calcium exchanger 4/ Belongs to the Ca(2 ) cation antiporter (CaCA) (TC 2.A.19) family	CCX	I7M2B7	017
jg15423.t1	cation:calcium cation exchanger (CCX)/ mitochondrial sodium calcium exchanger protein/ Cation/calcium exchanger 4/ Sodium calcium exchanger protein | Sodium calcium exchanger protein | Belongs to the Ca(2 ) cation antiporter (CaCA) (TC 2.A.19) family	CCX	I7M2B7	017
jg518.t1	cation:calcium cation exchanger (CCX)/ mitochondrial sodium calcium exchanger protein/ Cation/calcium exchanger 5/ Sodium calcium exchanger protein | Sodium calcium exchanger protein | Belongs to the Ca(2 ) cation antiporter (CaCA) (TC 2.A.19) family	CCX	W7XDU4	148
jg10889.t1	cation:calcium cation exchanger (CCX)/ sodium calcium exchanger 6 mitochondrial/ Cation/calcium exchanger 4/ P-type ATPase, transmembrane domain superfamily | Sodium calcium exchanger protein | Belongs to the Ca(2 ) cation antiporter (CaCA) (TC 2.A.19) family	CCX	I7MFM5	005
jg7833.t1	cytidine deaminase (CDA)/ cytidine deaminase/ APOBEC/CMP deaminase, zinc-binding | Cytidine deaminase | This enzyme scavenges exogenous and endogenous cytidine and 2'-deoxycytidine for UMP synthesis	CDA	Q23RA3	153
jg8147.t1	cell cycle auxiliary factor (CDC45)/ cell division control protein homolog/ CDC45 family | CDC45 family | CDC45-like protein	CDC45	I7MG88	139
jg21202.t1	(CDC5/MAC1) of MAC spliceosome-associated complex/ pre mrna splicing factor cef/ Cell division cycle 5-like protein/ Cell division cycle 5 like | Cell division cycle 5 like | pre-mRNA splicing factor component	CDC5/MAC1	W7X3L6	146
jg2287.t1	(CDC73/PHP) of PAF1C transcription initiation and elongation complex/ cdc73 c domain containing protein/ Protein CDC73 homolog/ Cdc73/Parafibromin | RNA pol II accessory factor, Cdc73 family protein | RNA pol II accessory factor, Cdc73 family, C-terminal	CDC73/PHP	I7M611	106
jg18931.t1	regulatory CDK-RNA methylthiotransferase (CDK5RAP1)/ threonylcarbamoyladenosine trna methylthiotransferase/ CDK5RAP1-like protein/ Elp3/MiaB/NifB | Threonylcarbamoyladenosine tRNA methylthiotransferase | Uncharacterized protein family UPF0004	CDK5RAP1	I7M274	083
jg6839.t1	regulatory CDK-RNA methylthiotransferase (CDK5RAP1)/ trna methylthio n 6 dimethylallyladeosie sythase/ CDK5RAP1-like protein/ CDK5 regulatory subunit-associated protein 1 | CDK5 regulatory subunit-associated protein 1 | Uncharacterized protein family UPF0004	CDK5RAP1	I7MD88	013
jg21173.t1	catalytic (CDKA) of cyclin-dependent kinase complex/ cyclin dependent kinase 1/ Cell division control protein 2 homolog/ Cdc2 cyclin-dependent kinase | Cdc2 cyclin-dependent kinase | Belongs to the protein kinase superfamily	CDKA	Q24IB1	146
jg5314.t1	catalytic (CDKG) of cyclin-dependent kinase complex/ cyclin dependent kinase 1/ Cyclin-dependent kinase G-2/ Protein kinase domain | Serine/threonine-protein kinase ppk23 | Protein tyrosine kinase	CDKG	I7MDF3	174
jg2782.t1	cytidinediphosphate diacylglycerol synthase (CDS1)/ phosphatidate cytidylyltransferase 4/ Phosphatidate cytidylyltransferase | Phosphatidate cytidylyltransferase | CDP-archaeol synthase	CDS1	I7LWQ9	076
jg5264.t1	cytidinediphosphate diacylglycerol synthase (CDS1)/ phosphatidate cytidylyltransferase/ Phosphatidate cytidylyltransferase 1/ Phosphatidate cytidylyltransferase | Phosphatidate cytidylyltransferase | Cytidylyltransferase family	CDS1	I7M0E3	174
jg20858.t1	mitochondrial cytidinediphosphate diacylglycerol synthase (CDS6)/ cdp diacylglycerol synthase/ Phosphatidate cytidylyltransferase, mitochondrial | Phosphatidate cytidylyltransferase, mitochondrial | Mitochondrial matrix Mmp37	CDS6	I7M213	169
jg7544.t1	helicase auxiliary factor (CDT1)/ dna replication factor cdt protein/ CDT1 Geminin-binding domain-like | DNA replication factor Cdt1 | negative regulation of protein localization to kinetochore	CDT1	I7MK88	107
jg7930.t1	centrin (CEN1/2) of TREX-2 mRNP trafficking complex/ centrin/ Caltractin/ ATP-dependent RNA helicase DEAD-box, conserved site | Caltractin | EF-hand domain	CEN1/2	Q23RK1	153
jg18406.t1	centrin (CEN1/2) of TREX-2 mRNP trafficking complex/ centrin/ Caltractin/ Centrin-3 | Centrin-3 | EF-hand domain	CEN1/2	A4VE20	038
jg16445.t1	centromere protein (CENP-O)/ no annotation/ Kinase domain protein	CENP-O	I7LY85	024
jg6060.t1	tRNA-binding (CGI121) of tRNA N6-threonylcarbamoylation KEOPS/EKC complex/ ekc keops complex subunit tprkb/ CGI121/TPRKB	CGI121	Q23QG0	019
jg5352.t1	choline transporter (CHER/CTL1)/ choline transporter protein/ Choline transporter protein 1/ Choline transporter-like | Choline transporter-like protein | Belongs to the CTL (choline transporter-like) family	CHER/CTL1	I7LTY4	174
jg989.t1	choline transporter (CHER/CTL1)/ choline transporter protein/ Choline transporter protein 1/ Choline transporter-like | Choline transporter-like protein | Belongs to the CTL (choline transporter-like) family	CHER/CTL1	Q22SK5	065
jg3352.t1	choline transporter (CHER/CTL1)/ choline transporter protein/ Choline transporter protein 1/ Choline transporter-like | Choline transporter-like protein | Plasma-membrane choline transporter	CHER/CTL1	Q23PQ3	163
jg5341.t1	choline transporter (CHER/CTL1)/ choline transporter protein/ Choline transporter protein 1/ Choline transporter-like | Choline transporter-like protein | Plasma-membrane choline transporter	CHER/CTL1	I7MDF9	174
jg21496.t1	bifunctional co-chaperone and E3 ubiquitin ligase (CHIP)/ ring type e3 ubiquitin transferase/ E3 ubiquitin-protein ligase CHIP/ Modified RING finger domain	CHIP	Q22D39	080
jg5362.t1	bifunctional co-chaperone and E3 ubiquitin ligase (CHIP)/ ring type e3 ubiquitin transferase/ E3 ubiquitin-protein ligase CHIP/ Tetratricopeptide repeat | U-box domain protein | Modified RING finger domain	CHIP	A4VEU2	174
jg17699.t1	carrier protein (CIA2/AE7) of cytosolic CIA system transfer phase/ fes assembly p domain containing protein/ Cytosolic iron-sulfur assembly component 2A | Cytosolic iron-sulfur assembly component 2A | chromosome segregation	CIA2/AE7	I7LXL0	029
jg2302.t1	carrier protein (CIA2/AE7) of cytosolic CIA system transfer phase/ fes assembly p domain containing protein/ Protein AE7/ Fe-S cluster assembly domain superfamily | Mitotic spindle-associated MMXD complex subunit MIP18 | Pfam:DUF59	CIA2/AE7	I7M608	106
jg21070.t1	assembly factor of NADH dehydrogenase complex (CIAF1)/ complex1 lyr dom domain containing protein/ Complex 1 LYR protein | Complex 1 LYR protein domain-containing protein | Belongs to the complex I LYR family	CIAF1	Q239M5	023
jg8190.t1	pre-60S ribosomal subunit assembly factor (CIC1)/ ribosomal l1 protein/ Ribosomal protein L1 | Ribosomal protein L1 | Ribosomal protein L1p/L10e family	CIC1	I7MGA5	139
jg13201.t1	scaffold (CKS) of cyclin-dependent kinase complex/ cyclin dependent kinases regulatory subunit/ Cyclin-dependent kinase, regulatory subunit | Cyclin-dependent kinases regulatory subunit | Binds to the catalytic subunit of the cyclin dependent kinases and is essential for their biological function	CKS	W7XBI8	180
jg3890.t1	scaffold (CKS) of cyclin-dependent kinase complex/ cyclin dependent kinases regulatory subunit/ Cyclin-dependent kinase, regulatory subunit | Cyclin-dependent kinases regulatory subunit | Binds to the catalytic subunit of the cyclin dependent kinases and is essential for their biological function	CKS	Q22AB9	105
jg17572.t1	scaffold (CKS) of cyclin-dependent kinase complex/ cyclin dependent kinases regulatory subunit/ Cyclin-dependent kinase, regulatory subunit | Cyclin-dependent kinases regulatory subunit | cyclin-dependent protein serine/threonine kinase activator activity	CKS	Q23VW4	097
jg9570.t1	scaffold (CKS) of cyclin-dependent kinase complex/ cyclin dependent kinases regulatory subunit/ Cyclin-dependent kinases regulatory subunit 2/ Cyclin-dependent kinase, regulatory subunit | Cyclin-dependent kinases regulatory subunit | Binds to the catalytic subunit of the cyclin dependent kinases and is essential for their biological function	CKS	W7XKV4	119
jg22707.t1	(CLO/SNU114/MAC11) of MAC spliceosome-associated complex/ kda u5 small nuclear ribonucleoprotein component/ 110 kDa U5 small nuclear ribonucleoprotein component CLO/ 116kDa U5 small nuclear ribonucleoprotein component, C-terminal | Calreticulin-domain-containing protein | Elongation factor G, domain IV	CLO/SNU114/MAC11	Q23FM4	177
jg10888.t1	unfoldase (ClpX) of mitochondrion Clp-type protease complex/ atp dependent protease ase subunit hslu/ CLP protease regulatory subunit CLPX3, mitochondrial/ AAA+ ATPase domain | ATP-dependent protease ATPase subunit HslU | C-terminal, D2-small domain, of ClpB protein	CLPX	I7LVY7	005
jg17010.t1	RsmH-type rRNA methyltransferase (CMAL)/ coppd ribosomal rna small subunit methyltransferase h/ 16S rRNA methyltransferase | 16S rRNA methyltransferase | MraW methylase family	CMAL	Q22Z09	138
jg3498.t1	assembly factor (CMC1) of cytochrome c oxidase assembly/ no annotation/ Nadh Dehydrogenase [Ubiquinone] 1 Alpha Subcomplex Assembly Factor 8	CMC1	-	055
jg1785.t1	CTU1-URM1 pathway adenylyltransferase (CNX5)/ adenylyltransferase and sulfurtransferase mocs/ Adenylyltransferase and sulfurtransferase MOCS3	CNX5	I7M6E7	007
jg20342.t1	cold sensor (COLD1)/ golgi ph regulator/ GPCR-type G protein COLD1/ Abscisic acid G-protein coupled receptor | Abscisic acid G-protein coupled receptor | Abscisic acid G-protein coupled receptor	COLD1	I7M1I8	116
jg12679.t1	4-hydroxybenzoate:polyprenyl diphosphate transferase (COQ2)/ 4 hydroxybenzoate polyprenyltransferase mitochondrial/ 4-hydroxybenzoate polyprenyltransferase, mitochondrial/ 4-hydroxybenzoate polyprenyltransferase, mitochondrial | 4-hydroxybenzoate polyprenyltransferase, mitochondrial | UbiA prenyltransferase family	COQ2	W7X633	099
jg21368.t1	hexaprenyldihydroxybenzoate O-methyltransferase (COQ3)/ ubiquinone biosynthesis o methyltransferase mitchndrial/ Ubiquinone biosynthesis O-methyltransferase, mitochondrial/ Leucine-rich repeat | Ubiquinone biosynthesis O-methyltransferase, mitochondrial | O-methyltransferase that catalyzes the 2 O-methylation steps in the ubiquinone biosynthetic pathway	COQ3	Q235D9	166
jg7100.t1	accessory protein (COQ4)/ ubiquinone biosynthesis protein coq 1 mitochondrial/ Ubiquinone biosynthesis protein COQ4 homolog, mitochondrial	COQ4	I7M7S7	176
jg18998.t1	C-methyltransferase (COQ5)/ ubiquinone menaquinone biosynthesis c methyltransferase ubie/ 2-methoxy-6-polyprenyl-1,4-benzoquinol methylase, mitochondrial/ S-adenosyl-L-methionine-dependent methyltransferase | Ubiquinone/menaquinone biosynthesis C-methyltransferase UbiE | Methyltransferase required for the conversion of 2- polyprenyl-6-methoxy-1,4-benzoquinol (DDMQH2) to 2-polyprenyl-3- methyl-6-m…	COQ5	W7X2L6	083
jg19916.t1	hydroxylase (COQ6)/ ubiquinone biosynthesis monooxygenase coq mitochondrial/ FAD/NAD(P)-binding domain superfamily | Ubiquinone biosynthesis hydroxylase, UbiH/UbiF/VisC/COQ6 family protein | FAD binding domain	COQ6	I7MAS5	150
jg13102.t1	ABC1-type kinase (COQ8)/ aarf domain containing protein kinase/ Protein ABC transporter 1, mitochondrial/ AarF domain containing kinase 4 | AarF domain containing kinase 4 | ABC1 family	COQ8	Q24F25	180
jg18573.t1	accessory protein (COQ9)/ ubiquinone biosynthesis protein/ COQ9 | Ubiquinone biosynthesis protein | ABC1 family	COQ9	W7XCN9	154
g7.t1	cytochrome c oxidase subunit 1+2/ Cytochrome c oxidase subunit 1 & original description: | Tetrahymena utriculariae | Cytochrome c oxidage (COX1) (686 aa)/ cytochrome c and quinol oxidase polypeptide i,Cytochrome c oxidase-like, subunit I superfamily	COX1	-	182
jg12077.t1	protoheme IX farnesyltransferase (COX10) in cytochrome c oxidase assembly/ heme o synthase/ Protoheme IX farnesyltransferase, mitochondrial/ Protohaem IX farnesyltransferase | Protoheme IX farnesyltransferase, mitochondrial | UbiA prenyltransferase family	COX10	W7XEC6	126
jg6406.t1	copper insertion factor (COX11) of cytochrome c oxidase assembly/ cytochrome c oxidase assembly protein tag ox/ Cytochrome c oxidase assembly protein COX11, mitochondrial/ Cytochrome C oxidase assembly protein COX11 | Cytochrome C oxidase assembly protein COX11 | Cytochrome c oxidase assembly protein CtaG/Cox11	COX11	Q22HG2	114
jg18106.t1	heme-o to heme-a conversion factor (COX15) of cytochrome c oxidase assembly/ heme a synthse/ Cytochrome c oxidase assembly protein COX15/ COX15/CtaA family | Cytochrome c oxidase assembly protein COX15 | Cytochrome oxidase assembly protein	COX15	I7MB50	158
jg3028.t1	copper trafficking factor (COX19) of cytochrome c oxidase assembly/ chch domain containing protein/ Cytochrome c oxidase assembly protein COX19 | Cytochrome c oxidase assembly protein COX19 | mitochondrial respiratory chain complex IV assembly	COX19	I7ML69	032
jg9457.t1	(CPSF73/Ysh1) of Cleavage and Polyadenylation Specificity Factor (CPSF) complex/ cleavage and polyadenylation specificity factor subunit 3/ Cleavage and polyadenylation specificity factor subunit 3-I/ Beta-Casp domain | Cleavage and polyadenylation specific factor 3 | Beta-Casp domain	CPSF73/YSH1	Q236M0	119
jg12137.t1	(CPSF73-II) of Cleavage and Polyadenylation Specificity Factor (CPSF) complex/ integrator complex subunit/ Cleavage and polyadenylation specificity factor subunit 3-II/ Beta-Casp domain | Cleavage and polyadenylation specificity factor subunit 3-II-like | Beta-Casp domain	CPSF73-II	I7LV82	090
jg5856.t1	(CRN/MAC10) of non-snRNP MOS4-associated complex/ pre mrna splicing factor clf/ Crooked neck-like protein 1 | Crooked neck-like protein 1 | HAT (Half-A-TPR) repeats	CRN/MAC10	Q22C43	019
jg5765.t1	cryptochrome-DASH photoreceptor (CRYD)/ deoxyribodipyrimidine photo lyase/ Cryptochrome-2/ Cryptochrome/DNA photolyase class 1 | Deoxyribodipyrimidine photo-lyase | FAD binding domain of DNA photolyase family protein	CRYD	Q23F29	001
jg651.t1	cryptochrome-DASH photoreceptor (CRYD)/ deoxyribodipyrimidine photo lyase/ Cryptochrome-2/ Cryptochrome/DNA photolyase class 1 | Deoxyribodipyrimidine photo-lyase | FAD binding domain of DNA photolyase family protein	CRYD	Q23DL8	112
jg2539.t1	copper/zinc superoxide dismutase (CSD)/ dicdi superoxide dismutase [cu zn]/ Superoxide dismutase [Cu-Zn], chloroplastic/ Superoxide dismutase (Cu/Zn) / superoxide dismutase copper chaperone | Superoxide dismutase [Cu-Zn] | Destroys radicals which are normally produced within the cells and which are toxic to biological systems	CSD	Q22KB9	124
jg9279.t1	copper/zinc superoxide dismutase (CSD)/ dicdi superoxide dismutase [cu zn]/ Superoxide dismutase [Cu-Zn]/ Superoxide dismutase (Cu/Zn) / superoxide dismutase copper chaperone | Superoxide dismutase [Cu-Zn] | Destroys radicals which are normally produced within the cells and which are toxic to biological systems	CSD	Q22H00	022
jg5278.t1	copper/zinc superoxide dismutase (CSD)/ superoxide dismutase [cu zn] protein/ Superoxide dismutase [Cu-Zn]/ Superoxide dismutase (Cu/Zn) / superoxide dismutase copper chaperone | Superoxide dismutase [Cu-Zn] | Superoxide dismutase	CSD	I7M6X2	174
jg9653.t1	(CSL4) of exosome EXO9 core complex/ s1 motif domain containing protein/ Exosome complex component Csl4 | Exosome complex component CSL4 | Exosome component EXOSC1/CSL4	CSL4	Q22Y72	119
jg5696.t1	(CSN2) of COP9 signalosome complex/ cop signalosome complex subunit/ COP9 signalosome complex subunit 2/ COP9 signalosome complex subunit 2 | PCI domain-containing protein | PCI domain	CSN2	Q22WD2	001
jg7282.t1	(CSN4) of COP9 signalosome complex/ cop signalosome complex subunit/ COP9 signalosome complex subunit 4/ 26S Proteasome non-ATPase regulatory subunit 12/COP9 signalosome complex subunit 4 | 26S Proteasome non-ATPase regulatory subunit 12/COP9 signalosome complex subunit 4 | protein deneddylation	CSN4	Q230Z7	067
jg21505.t1	(CSN5) of COP9 signalosome complex/ cop signalosome complex subunit/ COP9 signalosome complex subunit 5/ COP9 signalosome complex subunit 5 | COP9 signalosome complex subunit 5 | JAB/MPN domain	CSN5	Q22D29	080
jg5774.t1	(CSN7) of COP9 signalosome complex/ droya eukaryotic translation initiation factor subunit m/ COP9 signalosome complex subunit 7/ Proteasome component (PCI) domain | Putative cop9 signalosome subunit csn7 | protein deneddylation	CSN7	Q23F20	001
jg289.t1	(CSN8) of COP9 signalosome complex/ cop signalosome subunit/ COP9 signalosome, subunit CSN8	CSN8	W7X5M4	162
jg12105.t1	RNA chaperone (CSP) of mRNA quality control/ csd domain containing protein/ Cold-shock DNA-binding domain protein | Cold-shock DNA-binding domain protein | 'Cold-shock' DNA-binding domain	CSP	I7LV89	090
jg16299.t1	RNA chaperone (CSP) of mRNA quality control/ csd domain containing protein/ Cold-shock DNA-binding domain protein | Cold-shock DNA-binding domain protein | 'Cold-shock' DNA-binding domain	CSP	I7M9X1	010
jg1911.t1	regulatory E3 ubiquitin ligase (CSU1) of COP1 activity/ ring type domain containing protein/ E3 ubiquitin-protein ligase CSU1/ ENOS interacting protein, putative | ENOS interacting protein, putative | Zinc-finger of nitric oxide synthase-interacting protein	CSU1	I7M218	131
jg1831.t1	citrate synthase (CSY4/5)/ citrate synthase 4/ Citrate synthase 5, mitochondrial/ Citrate synthase | Citrate synthase | Belongs to the citrate synthase family	CSY4/5	I7MGC5	007
jg11273.t1	citrate synthase (CSY4/5)/ citrate synthase 4/ Citrate synthase, mitochondrial/ Citrate synthase | Citrate synthase | Belongs to the citrate synthase family	CSY4/5	I7MG78	130
jg6073.t1	(CTNNBL1) of MAC spliceosome-associated complex/ duf 1716 domain containing protein/ Armadillo-like helical	CTNNBL1	Q22CV0	087
jg4782.t1	CTP synthetase (CTPS)/ ctp synthase 1/ Class I glutamine amidotransferase-like | CTP synthase | Catalyzes the ATP-dependent amination of UTP to CTP with either L-glutamine or ammonia as the source of nitrogen	CTPS	I7MM56	156
jg6771.t1	(CTU1) of CTU1-CTU2 tRNA thiouridylase complex/ cytoplasmic trna 2 thiolation protein/ Cytoplasmic tRNA 2-thiolation protein 1	CTU1	I7M9M9	075
jg10012.t1	(CTU2) of CTU1-CTU2 tRNA thiouridylase complex/ cytoplasmic trna 2 thiolation protein	CTU2	I7M9N8	143
jg7288.t1	(CWC15) of MAC spliceosome-associated complex/ spliceosome associated protein cwc homolog/ Cwf15/Cwc15 cell cycle control protein | Cwf15/Cwc15 cell cycle control protein | Cwf15/Cwc15 cell cycle control protein	CWC15	Q230Z1	067
jg1266.t1	(CWC16) of MAC spliceosome-associated complex/ splicing factor yju/ Saf4/Yju2 protein | Splicing factor YJU2 | Family of unknown function (DUF572)	CWC16	Q22RN0	065
jg6113.t1	(CWC22) of MAC spliceosome-associated complex/ pre mrna splicing factor cwc homolog/ Armadillo-type fold | Pre-mRNA-splicing factor CWC22 | Domain in DAP-5, eIF4G, MA-3 and other proteins.	CWC22	Q23JX2	114
jg7184.t1	(CWC24) of MAC spliceosome-associated complex/ pre mrna splicing factor cwc/ Zinc finger CCCH domain-containing protein 51/ Pre-mRNA-splicing factor CWC24-like | Ring finger protein 113A | Zinc finger C-x8-C-x5-C-x3-H type (and similar)	CWC24	Q245H9	011
jg10086.t1	(CWC25) of MAC spliceosome-associated complex/ cir n domain containing protein/ CBF1-interacting co-repressor CIR, N-terminal domain | Pre-mRNA splicing factor | N-terminal domain of CBF1 interacting co-repressor CIR	CWC25	I7MFS3	118
jg17893.t1	regulatory protein (CYCP/CYCU) of cell cycle:w/ cyclin 1/ Cyclin-U4-3/ Amine-terminal domain cyclin | Amine-terminal domain cyclin | Cyclin	CYCP/CYCU	I7MA11	006
jg807.t1	regulatory protein (CYCP/CYCU) of cell cycle:w/ cyclin family protein/ Amine-terminal domain cyclin | Amine-terminal domain cyclin | Cyclin-dependent protein kinase	CYCP/CYCU	Q23D49	112
jg19941.t1	regulatory protein (CYCP/CYCU) of cell cycle:w/ cyclin n termial domai cotaiig protei/ Cyclin, N-terminal | Cyclin, N-terminal domain-containing protein | Cyclin	CYCP/CYCU	I7M491	150
jg7169.t1	regulatory protein (CYCP/CYCU) of cell cycle:w/ cyclin y protein 1/ Cyclin-U4-1/ Cyclin | Cyclin | Cyclin	CYCP/CYCU	Q245G5	011
jg10723.t1	regulatory protein (CYCP/CYCU) of cell cycle:w/ cyclin/ Amine-terminal domain cyclin | Amine-terminal domain cyclin | Cyclin-dependent protein kinase	CYCP/CYCU	I7LUE0	008
jg10398.t1	Spliceophilin-type pre-mRNA splicing factor (CYP18-1)/ peptidyl prolyl cis trans isomerase/ Peptidyl-prolyl cis-trans isomerase CYP18-1/ Cyclophilin-like domain superfamily | Peptidyl-prolyl cis-trans isomerase | PPIases accelerate the folding of proteins. It catalyzes the cis-trans isomerization of proline imidic peptide bonds in oligopeptides	CYP18-1	I7M0H9	132
jg839.t1	peptidyl-prolyl cis-trans isomerase (CYP22)/ peptidyl prolyl cis trans isomerase h/ Peptidyl-prolyl cis-trans isomerase CYP22/ Cyclophilin-like domain superfamily | Cyclophilin-like domain superfamily | PPIases accelerate the folding of proteins. It catalyzes the cis-trans isomerization of proline imidic peptide bonds in oligopeptides	CYP22	Q23D15	112
jg16356.t1	peptidyl-prolyl cis-trans isomerase (CYP57) of MAC spliceosome-associated complex/ cyclophilin peptidyl prolyl cis trans isomerase protein/ Peptidyl-prolyl cis-trans isomerase CYP57/ CWC27 spliceosome associated cyclophilin | CWC27 spliceosome associated cyclophilin | Cyclophilin type peptidyl-prolyl cis-trans isomerase/CLD	CYP57	I7LWV2	010
jg21575.t1	peptidyl-prolyl cis-trans isomerase (CYP59)/ peptidyl prolyl cis trans isomerase/ Peptidyl-prolyl cis-trans isomerase CYP59/ Cyclophilin-like domain superfamily | Peptidyl-prolyl cis-trans isomerase | Cyclophilin type peptidyl-prolyl cis-trans isomerase/CLD	CYP59	Q23JQ1	021
jg22920.t1	peptidyl-prolyl cis-trans isomerase (CYP71)/ human peptidyl prolyl cis trans isomerase/ Peptidyl-prolyl cis-trans isomerase CYP71/ Cyclophilin-like domain superfamily | Peptidylprolyl isomerase domain and WD repeat containing 1 | Cyclophilin type peptidyl-prolyl cis-trans isomerase/CLD	CYP71	Q23GA6	177
jg9011.t1	alif1 ribosomal rna small subunit methyltransferase f/ 25S rRNA (cytosine-C(5))-methyltransferase NOP2A/ Putative 16S rRNA m5C967 SAM-dependent methyltransferase | Putative 16S rRNA m5C967 SAM-dependent methyltransferase | Belongs to the class I-like SAM-binding methyltransferase superfamily. RsmB NOP family	CYTOSINE-C(5	I7M9J8	042
jg10493.t1	sam mt rsmb nop domain containing protein/ 25S rRNA (cytosine-C(5))-methyltransferase NSUN5/ 16S rRNA methyltransferase RsmB/F	CYTOSINE-C(5	Q240Z2	036
jg10872.t1	low-MW D,D-carboxypeptidase (DAC)/ d alanyl alanine carboxypeptiase family protein/ Hedgehog signalling/DD-peptidase zinc-binding domain superfamily | Rab-GTPase-TBC domain protein | Domain in Tre-2, BUB2p, and Cdc16p. Probable Rab-GAPs.	DAC	A4VDB7	005
jg1122.t1	aspartyl aminopeptidase (DAP)/ aspartyl aminopeptidase/ Probable aspartyl aminopeptidase/ Aspartyl aminopeptidase | Aspartyl aminopeptidase | Belongs to the peptidase M18 family	DAP	Q22S26	065
jg9687.t1	aspartyl aminopeptidase (DAP)/ aspartyl aminopeptidase/ Probable aspartyl aminopeptidase/ Aspartyl aminopeptidase | Aspartyl aminopeptidase | Belongs to the peptidase M18 family	DAP	Q22Y34	119
jg9688.t1	aspartyl aminopeptidase (DAP)/ aspartyl aminopeptidase/ Probable aspartyl aminopeptidase/ Aspartyl aminopeptidase | Aspartyl aminopeptidase | Belongs to the peptidase M18 family	DAP	Q22Y34	119
jg22562.t1	diaminopimelate epimerase (DapF)/ diaminopimelate epimerase/ Diaminopimelate epimerase, chloroplastic/ Diaminopimelate epimerase | Diaminopimelate epimerase | diaminopimelate epimerase activity	DAPF	I7MJ90	054
jg5325.t1	lariat intronic RNA degrading enzyme (DBR1)/ caeel lariat debranching enzyme/ Lariat debranching enzyme/ Calcineurin-like phosphoesterase domain, ApaH type | Pyridine nucleotide-disulfide oxidoreductase family protein | Lariat debranching enzyme, C-terminal domain	DBR1	I7M0F7	174
jg18076.t1	hydrolase (DCP2) of mRNA decapping complex/ nudix hydrolase domain containing protein/ mRNA-decapping enzyme subunit 2/ mRNA decapping protein 2, Box A domain | Nudix family hydrolase | Dcp2, box A domain	DCP2	I7MCF0	039
jg12226.t1	ubiquitin-proteasome shuttle factor (DDI1)/ dna damage inducible protein/ Protein DNA-DAMAGE INDUCIBLE 1/ Aspartic peptidase domain superfamily | DNA damage-inducible protein 1 | gag-polyprotein putative aspartyl protease	DDI1	I7M1P5	090
jg1420.t1	regulatory protein (DDL1) of pri-miRNA-DCL1 association/ smad fha domain/ FHA domain-containing protein DDL/ Forkhead-associated (FHA) domain | Smad nuclear interacting protein, putative | Forkhead associated domain	DDL1	Q22R36	065
jg19233.t1	substrate adaptor protein (DDRGK1)/ sp ddrgk ddrgk domain containing protein/ DDRGK domain-containing protein 1/ DDRGK domain containing protein | DDRGK domain-containing protein 1 | DDRGK	DDRGK1	Q246A2	058
jg17506.t1	EC_1.4 oxidoreductase acting on CH-NH2 group of donor/ glycine dehydrogenase decarboxylating 1/ Glycine dehydrogenase (decarboxylating) 2, mitochondrial/ Glycine cleavage system P protein | Glycine dehydrogenase (decarboxylating) | The glycine cleavage system catalyzes the degradation of glycine	DECARBOXYLATING	Q23W29	097
jg16157.t1	peroxisomal endopeptidase (DEG15)/ trypsin serine peptidase domain containing protein/ Peptidase S1, PA clan | Trypsin-like peptidase domain protein | serine-type endopeptidase activity	DEG15	I7ME53	027
jg8056.t1	assembly factor (DEIP1) of cytochrome b6-f comlex/ duf 1279 domain containing protein/ Domain of unknown function DUF1279	DEIP1	W7XFW2	091
jg19059.t1	assembly factor (DEIP1) of cytochrome b6-f comlex/ no annotation/ Domain of unknown function DUF1279	DEIP1	A4VEZ9	043
jg23066.t1	transcription factor (DEL) involved in cell cycle control/ e2f transcription factor/ E2F transcription factor-like E2FF/ E2F Family | Transcription factor e2f/dimerization partner | E2F/DP family winged-helix DNA-binding domain	DEL	Q22FZ6	133
jg5858.t1	transcription factor (DEL) involved in cell cycle control/ quality protein transcription factor e2f7/ E2F transcription factor-like E2FF/ E2F Family | Transcription factor | E2F/DP family winged-helix DNA-binding domain	DEL	Q22C44	019
jg3679.t1	deneddylase (DEN1)/ ulp protease domain containing protein/ Papain-like cysteine peptidase superfamily | Ulp1 protease family, carboxy-terminal domain protein | Metallo-beta-lactamase superfamily	DEN1	W7XJA7	047
jg272.t1	peptidase (DeSI)/ thioredoxin domain containing protein/ Thioredoxin H-type/ PPPDE putative peptidase domain | Thioredoxin-like fold | PPPDE putative peptidase domain	DESI	I7LVW0	103
jg14168.t1	steroid 5-alpha-reductase (DET2)/ 3 oxo alpha steroid 4 dehydrogenase/ Steroid 5-alpha-reductase DET2/ 3-oxo-5-alpha-steroid 4-dehydrogenase | 3-oxo-5-alpha-steroid 4-dehydrogenase | 3-oxo-5-alpha-steroid 4-dehydrogenase	DET2	Q24HG9	040
jg4462.t1	(DFM1) of ER-associated protein degradation (ERAD) machinery/ derlin/ Derlin | Derlin | May be involved in the degradation of misfolded endoplasmic reticulum (ER) luminal proteins	DFM1	Q247T1	105
jg6245.t1	(DFM1) of ER-associated protein degradation (ERAD) machinery/ derlin/ Derlin-2/ Derlin | Derlin | May be involved in the degradation of misfolded endoplasmic reticulum (ER) luminal proteins	DFM1	Q23K99	114
jg602.t1	acyl-CoA:diacylglycerol acyltransferase (DGAT1)/ diacylglycerol o acyltransferase/ Diacylglycerol O-acyltransferase 1A/ Diacylglycerol O-acyltransferase 1 | O-acyltransferase | MBOAT, membrane-bound O-acyltransferase family	DGAT1	Q23DR5	112
jg16110.t1	acyl-CoA:diacylglycerol acyltransferase (DGAT1)/ sterol o acyltransferase/ Diacylglycerol O-acyltransferase 1/ Membrane bound O-acyl transferase, MBOAT | O-acyltransferase | MBOAT, membrane-bound O-acyltransferase family	DGAT1	Q22E53	069
jg7146.t1	acyl-CoA:diacylglycerol acyltransferase (DGAT1)/ sterol o acyltransferase/ Diacylglycerol O-acyltransferase 1/ Membrane bound O-acyl transferase, MBOAT | O-acyltransferase | MBOAT, membrane-bound O-acyltransferase family	DGAT1	Q245E0	011
jg671.t1	acyl-CoA:diacylglycerol acyltransferase (DGAT1)/ sterol o acyltransferase/ Diacylglycerol O-acyltransferase 1-2/ CS domain | O-acyltransferase | MBOAT, membrane-bound O-acyltransferase family	DGAT1	Q23DJ3	112
jg1579.t1	acyl-CoA:diacylglycerol acyltransferase (DGAT2)/ 2 acyltransferase/ Acyltransferase | Acyltransferase | Diacylglycerol acyltransferase	DGAT2	I7M3U5	004
jg13832.t1	acyl-CoA:diacylglycerol acyltransferase (DGAT2)/ 2 acyltransferase/ Acyltransferase | Acyltransferase | Diacylglycerol acyltransferase family protein	DGAT2	W7XI04	037
jg13831.t1	acyl-CoA:diacylglycerol acyltransferase (DGAT2)/ 2 acyltransferase/ Diacylglycerol O-acyltransferase 2D/ Acyltransferase | Acyltransferase | Diacylglycerol acyltransferase family protein	DGAT2	I7M2Y2	037
jg18906.t1	acyl-CoA:diacylglycerol acyltransferase (DGAT2)/ acyltransferase/ Diacylglycerol acyltransferase | Diacylglycerol acyltransferase | Diacylglycerol acyltransferase family protein	DGAT2	I7LVQ0	083
jg1055.t1	acyl-CoA:diacylglycerol acyltransferase (DGAT2)/ diacylglycerol acyltransferase protein/ Diacylglycerol O-acyltransferase 2/ Acyltransferase | Acyltransferase | Diacylglycerol acyltransferase family protein	DGAT2	Q22SB3	065
jg18114.t1	acyl-CoA:diacylglycerol acyltransferase (DGAT2)/ diacylglycerol acyltransferase protein/ Diacylglycerol O-acyltransferase 2D/ Acyltransferase | Acyltransferase | Diacylglycerol acyltransferase family protein	DGAT2	I7MN05	158
jg18115.t1	acyl-CoA:diacylglycerol acyltransferase (DGAT2)/ diacylglycerol o acyltransferase/ Diacylglycerol O-acyltransferase 2/ Acyltransferase | Acyltransferase | Diacylglycerol acyltransferase family protein	DGAT2	I7MB52	158
jg3085.t1	acyl-CoA:diacylglycerol acyltransferase (DGAT2)/ diacylglycerol o acyltransferase/ Diacylglycerol O-acyltransferase 2/ Acyltransferase | Acyltransferase | Diacylglycerol acyltransferase family protein	DGAT2	Q24DK3	145
jg4562.t1	(DGL1) of oligosaccharyl transferase (OST) complex/ dolichyl diphosphooligosaccharide protein glycosyltransferase kda subunit/ Dolichyl-diphosphooligosaccharide--protein glycosyltransferase 48 kDa subunit	DGL1	Q23AP5	105
jg15435.t1	3-dehydroquinate synthase (DHQS)/ pentafunctional arom polypeptide/ 3-phosphoshikimate 1-carboxyvinyltransferase, chloroplastic/ 3-dehydroquinate dehydratase type I | Pentafunctional AROM polypeptide | Shikimate dehydrogenase substrate binding domain	DHQS	I7MKQ2	017
jg16211.t1	3-deoxy-D-arabino-heptulosonate 7-phosphate synthase (DHS)/ phospho dehydro deoxyheptonate aldolase 1/ Phospho-2-dehydro-3-deoxyheptonate aldolase 1, chloroplastic/ DAHP synthetase, class II | Phospho-2-dehydro-3-deoxyheptonate aldolase | Class-II DAHP synthetase family	DHS	I7M163	027
jg7753.t1	rRNA adenosine dimethylase (DIM1A)/ rrna adenine n 6 methyltrasferase/ Ribosomal RNA small subunit methyltransferase/ Ribosomal RNA adenine dimethylase | rRNA adenine N(6)-methyltransferase | Belongs to the class I-like SAM-binding methyltransferase superfamily. rRNA adenine N(6)-methyltransferase family	DIM1A	Q24GH8	153
jg4828.t1	pre-40S ribosomal-subunit proteome nuclear export factor (Dim2)/ ashgo pre rrna processing protein pno/ K Homology domain | Pre-rRNA-processing protein PNO1 | K homology RNA-binding domain	DIM2	I7MA94	156
jg16586.t1	dolichol kinase (DOK)/ quality protein dolichol kinase/ Dolichol kinase EVAN/ Dolichol kinase | Dolichol kinase | dolichyl monophosphate biosynthetic process	DOK	-	111
jg2160.t1	(DOM34) of DOM34-HBS1 aberrant mRNA detection complex/ metbf protein pelota homolog/ Protein PELOTA 1/ 50S ribosomal protein L30e-like | 50S ribosomal protein L30e-like | May function in recognizing stalled ribosomes and triggering endonucleolytic cleavage of the mRNA, a mechanism to release non-functional ribosomes and degrade damaged mRNAs	DOM34	I7M774	064
jg673.t1	(DP) of DREAM cell cycle regulatory complex/ transcription factor dp member/ E2F/DP family, winged-helix DNA-binding domain | Transcription factor | E2F/DP family winged-helix DNA-binding domain	DP	Q23DJ0	112
jg19388.t1	(DP) of DREAM cell cycle regulatory complex/ transcription factor dp member/ E2F/DP family, winged-helix DNA-binding domain | Transcription factor e2f/dimerization partner | cell cycle	DP	Q234A4	058
jg1343.t1	(DP) of DREAM cell cycle regulatory complex/ transcription factor dp member/ Transcription factor-like protein DPB/ E2F/DP family, winged-helix DNA-binding domain | Transcription factor e2f/dimerization partner | E2F/DP family winged-helix DNA-binding domain	DP	Q22RE7	065
jg766.t1	non-catalytic (Dpb2) of DNA polymerase epsilon complex/ dna polymerase epsilon subunit/ DNA polymerase epsilon subunit B/ DNA polymerase alpha/delta/epsilon, subunit B | DNA polymerase II subunit 2 | DNA polymerase alpha/epsilon subunit B	DPB2	Q23D93	112
jg5459.t1	diphthamide biosynthesis protein (DPH1)/ 2 3 amino carboxypropyl histidine synthase subunit/ 2-(3-amino-3-carboxypropyl)histidine synthase subunit 1 | 2-(3-amino-3-carboxypropyl)histidine synthase subunit 1 | Putative diphthamide synthesis protein	DPH1	A4VCZ6	125
jg8928.t1	diphthamide biosynthesis protein (DPH2)/ 2 3 amino carboxypropyl histidine synthase subunit/ Diphthamide biosynthesis enzyme | Diphthamide biosynthesis enzyme | Putative diphthamide synthesis protein	DPH2	I7MGU6	042
jg4242.t1	diphthine methyl ester synthase (DPH5)/ diphthine methyl ester synthase/ Probable diphthine methyl ester synthase/ diphthine methyl ester synthase | diphthine methyl ester synthase | Tetrapyrrole (Corrin/Porphyrin) Methylases	DPH5	Q23A33	105
jg20268.t1	diphthamide synthetase (DPH6)/ diphthine ammonia ligase/ Diphthamide synthase domain | Diphthine--ammonia ligase | Diphthamide synthase	DPH6	I7LV25	116
jg3487.t1	diphthine amidation accessory protein (DPH7)/ quality protein diphthine methyltransferase/ WD domain, G-beta repeat protein | WD domain, G-beta repeat protein | WD domain, G-beta repeat	DPH7	Q233G0	055
jg16071.t1	sphingosine-1-phosphate lyase (DPL1)/ sphingosine phosphate lyase 1/ Sphingosine-1-phosphate lyase/ Pyridoxal phosphate-dependent decarboxylase | Sphinganine-1-phosphate aldolase | Pyridoxal-dependent decarboxylase conserved domain containing protein	DPL1	Q22UE1	069
jg6202.t1	sphingosine-1-phosphate lyase (DPL1)/ sphingosine phosphate lyase 1/ Sphingosine-1-phosphate lyase/ Pyridoxal phosphate-dependent decarboxylase | Sphingosine-1-phosphate lyase | Pyridoxal-dependent decarboxylase conserved domain containing protein	DPL1	Q23K59	114
jg18822.t1	sphingosine-1-phosphate lyase (DPL1)/ sphingosine phosphate lyase/ Sphingosine-1-phosphate lyase/ Pyridoxal phosphate-dependent decarboxylase | Sphingosine-1-phosphate lyase | Pyridoxal-dependent decarboxylase conserved domain containing protein	DPL1	I7M8S6	083
jg5343.t1	catalytic (DPMS1) of DPMS dolichol-phosphate-mannose synthase complex/ dolichol phosphate mannosyltransferase subunit/ Dolichol-phosphate mannosyltransferase subunit 1/ DPM1-like | DPM1-like | Glycosyltransferase like family 2	DPMS1	I7MHG4	174
jg10682.t1	membrane-anchor (DPMS2) of DPMS dolichol-phosphate-mannose synthase complex/ dolichol phosphate mannose biosynthesis regulatory protein/ Dolichol phosphate-mannose biosynthesis regulatory | Dolichol phosphate-mannose biosynthesis regulatory protein | Dolichol phosphate-mannose biosynthesis regulatory protein (DPM2)	DPMS2	W7XKQ1	008
jg17534.t1	membrane-anchor (DPMS3) of DPMS dolichol-phosphate-mannose synthase complex/ dolichol phosphate mannosyltransferase subunit/ Dolichol-phosphate mannosyltransferase subunit 3 | Dolichol-phosphate mannosyltransferase subunit 3 | Dolichol-phosphate mannosyltransferase subunit 3 (DPM3)	DPMS3	Q23W00	097
jg10982.t1	dynamin-like protein (DRP3)/ dynamin protein dnm/ Dynamin-related protein 3B/ Dynamin central domain | Dynamin protein dnm1 | Belongs to the TRAFAC class dynamin-like GTPase superfamily. Dynamin Fzo YdjA family	DRP3	I7M2E9	005
jg5607.t1	dynamin-like protein (DRP3)/ dynamin protein/ Dynamin-related protein 3B/ Dynamin central domain | Dynamin-related protein DRPA | Belongs to the TRAFAC class dynamin-like GTPase superfamily. Dynamin Fzo YdjA family	DRP3	Q22W33	001
jg2401.t1	dihydrofolate reductase (DRTS)/ bifunctional dihydrofolate reductase thymidylate synthase/ Bifunctional dihydrofolate reductase-thymidylate synthase 2/ Bifunctional dihydrofolate reductase/thymidylate synthase | Bifunctional dihydrofolate reductase-thymidylate synthase | Bifunctional enzyme. Involved in de novo dTMP biosynthesis. Key enzyme in folate metabolism	DRTS	Q22KR8	124
jg5775.t1	(DSP1) of DSP snRNA processing complex/ no annotation/ Armadillo-type fold	DSP1	Q23F18	001
jg4559.t1	(DSP2) of DSP snRNA processing complex/ ints3 n domain containing protein/ Integrator complex subunit 3 N-terminal domain-containing protein	DSP2	Q23AP8	105
jg17684.t1	(DSP3) of DSP snRNA processing complex/ integrator complex subunit homolog/ Armadillo-like helical | Armadillo-type fold | snRNA processing	DSP3	I7LXK7	029
jg3375.t1	(DSP4) of DSP snRNA processing complex/ lactamase b domain containing protein/ Integrator complex subunit 9 | Metallo-beta-lactamase domain-containing protein | snRNA processing	DSP4	Q23NE4	163
jg4350.t1	regulatory (DSS1/Sem1) of TREX-2 mRNP trafficking complex/ dss sem family protein/ 26S proteasome complex subunit SEM1	DSS1/SEM1	Q23BV9	105
jg15722.t1	mitochondrial dicarboxylate carrier (DTC)/ mitochondrial 2 oxoglutarate malate carrier protein/ Mitochondrial dicarboxylate/tricarboxylate transporter DTC/ Dicarboxylate/tricarboxylate carrier, putative | Dicarboxylate/tricarboxylate carrier, putative | Mitochondrial carrier protein	DTC	Q24CV5	135
jg23062.t1	mitochondrial dicarboxylate carrier (DTC)/ mitochondrial 2 oxoglutarate malate carrier protein/ Mitochondrial dicarboxylate/tricarboxylate transporter DTC/ Mitochondrial 2-oxoglutarate/malate carrier protein | Mitochondrial 2-oxoglutarate/malate carrier protein | Belongs to the mitochondrial carrier (TC 2.A.29) family	DTC	Q22FZ3	133
jg5979.t1	metabolite transporter (DTX)/ arath protein detoxification/ Protein DETOXIFICATION 15/ Multi antimicrobial extrusion protein | Multidrug resistance pump protein | antiporter activity	DTX	A4VDH9	019
jg17505.t1	metabolite transporter (DTX)/ mate efflux family protein/ antiporter activity	DTX	Q23W30	097
jg9087.t1	metabolite transporter (DTX)/ mate efflux family protein/ Multi antimicrobial extrusion protein	DTX	Q248E3	141
jg15049.t1	metabolite transporter (DTX)/ mate efflux family protein/ Protein DETOXIFICATION 14/ MATE efflux family protein	DTX	Q22LP8	179
jg20243.t1	metabolite transporter (DTX)/ mate efflux family protein/ Protein DETOXIFICATION 16/ Leucine-rich repeat domain superfamily | Leucine-rich repeat domain superfamily | MATE efflux family protein	DTX	Q22N54	120
jg11942.t1	metabolite transporter (DTX)/ mate efflux family protein/ Protein DETOXIFICATION 16/ MatE efflux family protein, putative | MatE efflux family protein, putative | MATE efflux family protein	DTX	Q22BG1	066
jg7044.t1	metabolite transporter (DTX)/ mate efflux family protein/ Protein DETOXIFICATION 16/ Multi antimicrobial extrusion protein | Multidrug resistance pump protein | antiporter activity	DTX	I7M7R3	176
jg16179.t1	metabolite transporter (DTX)/ mate efflux family protein/ Protein DETOXIFICATION 36/ MatE efflux family protein, putative | MatE efflux family protein, putative | MATE efflux family protein	DTX	I7LUM8	027
jg17.t1	metabolite transporter (DTX)/ mate efflux family protein/ Protein DETOXIFICATION 4/ antiporter activity	DTX	Q24BP7	077
jg11940.t1	metabolite transporter (DTX)/ mate efflux family protein/ Protein DETOXIFICATION 4/ MATE efflux family protein	DTX	Q22BF9	066
jg11939.t1	metabolite transporter (DTX)/ mate efflux family protein/ Protein DETOXIFICATION 48/ MATE efflux family protein	DTX	Q22BF8	066
jg11442.t1	metabolite transporter (DTX)/ mate efflux family protein/ Protein DETOXIFICATION 50/ antiporter activity	DTX	I7ML25	130
jg9076.t1	metabolite transporter (DTX)/ mate efflux protein/ Protein DETOXIFICATION 49/ MATE domain protein	DTX	W7X6D6	141
jg15047.t1	metabolite transporter (DTX)/ multidrug and toxin extrusion protein/ Protein DETOXIFICATION 12/ MATE efflux family protein	DTX	Q22LQ1	179
jg1502.t1	metabolite transporter (DTX)/ multidrug and toxin extrusion protein/ Protein DETOXIFICATION 16/ antiporter activity	DTX	A4VCX8	004
jg11343.t1	metabolite transporter (DTX)/ multidrug and toxin extrusion protein/ Protein DETOXIFICATION 16/ MATE domain protein | MATE domain protein | MatE	DTX	I7M2R0	130
jg754.t1	metabolite transporter (DTX)/ protein detoxification/ Protein DETOXIFICATION 15/ antiporter activity	DTX	Q23DA5	112
jg16596.t1	metabolite transporter (DTX)/ protein detoxification/ Protein DETOXIFICATION 49/ MATE domain protein	DTX	I7MMI5	111
jg22368.t1	metabolite transporter (DTX)/ ribosomal large subunit pseudouridine synthase c/ RNA pseudouridine synthase 4, mitochondrial/ Multi antimicrobial extrusion protein | Multi antimicrobial extrusion protein | S4 RNA-binding domain	DTX	I7M116	123
jg16692.t1	transcription factor (E2F1/2/3)/ e2f transcription factor/ Transcription factor E2FA/ E2F Family | Transcription factor e2f/dimerization partner | E2F transcription factor CC-MB domain	E2F1/2/3	Q22BJ8	095
jg21409.t1	transcription factor (E2F1/2/3)/ transcription factor e2f/ Transcription factor E2FC/ E2F Family | Transcription factor | protein dimerization activity	E2F1/2/3	Q24CA1	142
jg202.t1	(EAF6) of NuA4 histone acetyltransferase complex/ chromatin modification protein meaf/ Chromatin modification-related protein Eaf6 | Chromatin modification-related protein Eaf6 | Histone acetyltransferase subunit NuA4	EAF6	-	129
jg18995.t1	microtubule plus-end-tracking protein (EB1)/ microtubule associated protein rp eb family member/ Microtubule-associated protein RP/EB family member 1B/ Calponin homology (CH) domain	EB1	I7LVN4	083
jg17110.t1	microtubule plus-end-tracking protein (EB1)/ microtubule associated protein rp eb family member/ Microtubule-associated protein RP/EB family member 1B/ Calponin homology domain | Calponin homology domain | microtubule binding	EB1	Q22ZC7	138
jg2737.t1	microtubule plus-end-tracking protein (EB1)/ microtubule associated protein rp eb family member/ Microtubule-associated protein RP/EB family member 1C/ Calponin homology domain | Calponin homology domain | EB1-like C-terminal motif	EB1	I7MH50	076
jg10274.t1	microtubule plus-end-tracking protein (EB1)/ microtubule associated protein rp eb family member/ Microtubule-associated protein RP/EB family member 1C/ Calponin homology domain | Calponin homology domain | microtubule binding	EB1	I7M845	071
jg16.t1	microtubule plus-end-tracking protein (EB1)/ microtubule associated protein rp eb family member/ Microtubule-associated protein RP/EB family member 1C/ Calponin homology domain | Calponin homology domain | microtubule binding	EB1	Q24BP6	077
jg6746.t1	microtubule plus-end-tracking protein (EB1)/ microtubule associated protein rp eb family member/ Microtubule-associated protein RP/EB family member 1C/ Calponin homology domain | Microtubule associated protein EB1, putative | EB1-like C-terminal motif	EB1	I7M9N3	075
jg17196.t1	microtubule plus-end-tracking protein (EB1)/ microtubule associated protein rp eb family member/ Microtubule-associated protein RP/EB family member 1C/ Calponin homology domain | Microtubule-associated protein EB1 | microtubule binding	EB1	Q22UZ7	138
jg18170.t1	pre-60S ribosomal subunit assembly factor (EBP2)/ eukaryotic rrna processing protein domain containing/ Eukaryotic rRNA processing | rRNA processing protein (EBP2), putative | Eukaryotic rRNA processing protein EBP2	EBP2	W7WZD1	158
jg18791.t1	P2A-type calcium cation-transporting ATPase (ECA)/ sarcoplasmic endoplasmic reticulum calcium atpase/ Calcium-transporting ATPase, endoplasmic reticulum-type/ Calcium-transporting ATPase | Calcium-transporting ATPase | Cation transporting ATPase, C-terminus	ECA	Q22BT1	041
jg14676.t1	P2A-type calcium cation-transporting ATPase (ECA)/ sodium potassium transporting atpase subunit alpha/ Cation-transporting ATPase CA1/ Cation-transporting P-type ATPase, C-terminal | P-type ATPase, cytoplasmic domain N | Belongs to the cation transport ATPase (P-type) (TC 3.A.3) family	ECA	Q22P96	179
jg7059.t1	P2A-type calcium cation-transporting ATPase (ECA)/ sodium potassium transporting atpase subunit alpha/ Sodium/potassium exporting P-type ATPase 1/ Cation-transporting P-type ATPase, C-terminal | Na,H/K antiporter P-type ATPase alpha subunit family protein | Belongs to the cation transport ATPase (P-type) (TC 3.A.3) family	ECA	I7M7R6	176
jg3266.t1	(ECHIDNA) of trans-Golgi-network (TGN) trafficking complex/ golgi apparatus membrane protein tvp homolog/ Golgi apparatus membrane protein-like protein ECHIDNA/ Golgi apparatus membrane protein TVP23 homolog | Golgi apparatus membrane protein TVP23 homolog | Eukaryotic protein of unknown function (DUF846)	ECHIDNA	Q23PZ7	163
jg17475.t1	(ECHIDNA) of trans-Golgi-network (TGN) trafficking complex/ golgi apparatus membrane protein tvp homolog/ Golgi apparatus membrane protein-like protein ECHIDNA/ Golgi apparatus membrane protein TVP23-like | Golgi apparatus membrane protein TVP23 homolog | Golgi apparatus membrane protein TVP23 homolog	ECHIDNA	Q23WP2	097
jg15172.t1	(ECHIDNA) of trans-Golgi-network (TGN) trafficking complex/ golgi apparatus membrane protein tvp/ Golgi apparatus membrane protein TVP23 homolog | Golgi apparatus membrane protein TVP23 homolog | Eukaryotic protein of unknown function (DUF846)	ECHIDNA	Q23QE2	179
jg11470.t1	(ECHIDNA) of trans-Golgi-network (TGN) trafficking complex/ golgi apparatus membrane protein tvp/ Golgi apparatus membrane protein-like protein ECHIDNA/ Golgi apparatus membrane protein TVP23 homolog | Golgi apparatus membrane protein TVP23 homolog | Eukaryotic protein of unknown function (DUF846)	ECHIDNA	I7MFI0	098
jg5445.t1	(ECHIDNA) of trans-Golgi-network (TGN) trafficking complex/ golgi apparatus membrane protein tvp/ Golgi apparatus membrane protein-like protein ECHIDNA/ Golgi apparatus membrane protein TVP23 homolog | Golgi apparatus membrane protein TVP23 homolog | Eukaryotic protein of unknown function (DUF846)	ECHIDNA	I7LX69	125
jg6532.t1	large subunit (ECR1) of E1 RUB ubiquitin-activating enzyme complex/ nedd activating enzyme e1 catalytic subunit/ NEDD8-activating enzyme E1 catalytic subunit/ E2 binding | NEDD8-activating enzyme E1 catalytic subunit | ThiF family	ECR1	Q22T77	101
jg20958.t1	methylation reader (ECT1)/ yth domain containing protein/ YTH domain-containing protein ECT2/ YTH domain | YTH domain-containing protein | YT521-B-like domain	ECT1	I7M1Y9	169
jg226.t1	aminoacyl-tRNA binding factor (eEF1A))/ elongation factor 1 alpha/ Elongation factor 1-alpha/ Elongation factor 1-alpha | Elongation factor 1-alpha | This protein promotes the GTP-dependent binding of aminoacyl-tRNA to the A-site of ribosomes during protein biosynthesis	EEF1A	A4VDD2	103
jg9259.t1	aminoacyl-tRNA binding factor (eEF1A))/ elongation factor 1 alpha/ Elongation factor 1-alpha/ Elongation factor 1-alpha | Elongation factor 1-alpha | This protein promotes the GTP-dependent binding of aminoacyl-tRNA to the A-site of ribosomes during protein biosynthesis	EEF1A	Q22GX4	022
jg4612.t1	(eEF1B-beta/-delta) of eEF1B eEF1A-GDP-recycling complex/ elongation factor 1 beta/ Elongation factor 1 beta central acidic region, eukaryote | Elongation factor 1-beta | EF-1 guanine nucleotide exchange domain	EEF1B-BETA/-DELTA	Q23YT4	073
jg5942.t1	(eEF1B-beta/-delta) of eEF1B eEF1A-GDP-recycling complex/ translation elongation factor delta protein/ Translation elongation factor eEF-1beta-like superfamily | Translation elongation factor EF1B beta/delta subunit guanine nucleotide exchange domain-containing protein | translation elongation factor activity	EEF1B-BETA/-DELTA	-	019
jg22365.t1	(eEF1B-gamma) of eEF1B eEF1A-GDP-recycling complex/ translation elongation factor gamma/ Probable elongation factor 1-gamma 1/ Elongation factor 1B gamma, C-terminal | Elongation factor 1-gamma | Elongation factor 1 gamma, conserved domain	EEF1B-GAMMA	I7MIM2	123
jg13720.t1	mRNA-translocation factor (eEF2))/ eukaryotic translation elongation factor/ Elongation factor 2/ EF-G domain III/V-like | Elongation factor 2 | Elongation factor G, domain IV family protein	EEF2	Q22DR0	082
jg11447.t1	poly-P/G elongation factor (eEF5/eIF5A))/ eukaryotic translation initiation factor 5a 1 2/ Eukaryotic translation initiation factor 5A | Eukaryotic translation initiation factor 5A | Translation initiation factor eIF-5A family protein	EEF5/EIF5A	Q249Q0	134
jg11448.t1	poly-P/G elongation factor (eEF5/eIF5A))/ eukaryotic translation initiation factor 5a 1 2/ Eukaryotic translation initiation factor 5A-1/ Eukaryotic translation initiation factor 5A | Eukaryotic translation initiation factor 5A | Translation initiation factor eIF-5A family protein	EEF5/EIF5A	Q249Q4	134
jg4303.t1	poly-P/G elongation factor (eEF5/eIF5A))/ eukaryotic translation initiation factor 5a 1 2/ Eukaryotic translation initiation factor 5A-1/ Eukaryotic translation initiation factor 5A | Eukaryotic translation initiation factor 5A | Translation initiation factor eIF-5A family protein	EEF5/EIF5A	Q23BQ5	105
jg11449.t1	poly-P/G elongation factor (eEF5/eIF5A))/ eukaryotic translation initiation factor 5a 1 2/ Eukaryotic translation initiation factor 5A-3/ Eukaryotic translation initiation factor 5A | Eukaryotic translation initiation factor 5A | Translation initiation factor eIF-5A family protein	EEF5/EIF5A	Q249Q4	134
jg21222.t1	poly-P/G elongation factor (eEF5/eIF5A))/ eukaryotic translation initiation factor 5a 1 2/ Eukaryotic translation initiation factor 5A-3/ Eukaryotic translation initiation factor 5A | Eukaryotic translation initiation factor 5A | Translation initiation factor eIF-5A family protein	EEF5/EIF5A	Q249Q4	168
jg13875.t1	translation elongation factor (EF-G)/ elongation factor g 1/ Elongation factor G, mitochondrial	EF-G	Q22AK9	113
jg12825.t1	translation elongation factor (EF-Ts)/ elongation factor ts/ Elongation factor Ts, mitochondrial	EF-TS	W7XFP0	033
jg2843.t1	translation elongation factor (EF-Tu)/ elongation factor tu/ Elongation factor Tu, mitochondrial/ Elongation factor Tu (EF-Tu), GTP-binding domain | Elongation factor Tu | This protein promotes the GTP-dependent binding of aminoacyl-tRNA to the A-site of ribosomes during protein biosynthesis	EF-TU	I7MGI2	032
jg10410.t1	assembly factor (eIF1) of eIF1/ translation initiation factor sui/ Protein translation factor SUI1 homolog 2/ Eukaryotic translation initiation factor SUI1 | Translation initiation factor eIF1 | Translation initiation factor SUI1	EIF1	I7M0I7	132
jg18192.t1	assembly factor (eIF1A) of eIF1/ eukaryotic translation initiation factor 1a/ Eukaryotic translation initiation factor 1A	EIF1A	I7MK25	158
jg9659.t1	assembly factor (eIF1A) of eIF1/ eukaryotic translation initiation factor 1a/ Eukaryotic translation initiation factor 4C | Eukaryotic translation initiation factor 4C | translation initiation factor activity	EIF1A	Q22Y66	119
jg10733.t1	(eIF2A) of initiator tRNA carrier complex/ eukaryotic translation initiation factor 2a/ Eukaryotic translation initiation factor 2A | Eukaryotic translation initiation factor 2A | Eukaryotic translation initiation factor eIF2A	EIF2A	I7M0X0	008
jg12194.t1	(eIF2A) of initiator tRNA carrier complex/ eukaryotic translation initiation factor 2a/ Eukaryotic translation initiation factor 2A | Eukaryotic translation initiation factor 2A | Eukaryotic translation initiation factor eIF2A	EIF2A	I7LV69	090
jg4199.t1	(eIF2-alpha) of eIF2 Met-tRNA binding factor complex/ eukaryotic translation initiation factor alpha subunit protein/ Eukaryotic translation initiation factor 2 subunit alpha homolog/ Eukaryotic translation initiation factor 2 subunit alpha | Eukaryotic translation initiation factor 2 subunit alpha | Eukaryotic translation initiation factor 2 alpha subunit	EIF2-ALPHA	Q22US0	105
jg4680.t1	(eIF2-alpha) of eIF2 Met-tRNA binding factor complex/ eukaryotic translation initiation factor alpha subunit protein/ Eukaryotic translation initiation factor 2 subunit alpha homolog/ Eukaryotic translation initiation factor 2 subunit alpha | Eukaryotic translation initiation factor 2 subunit alpha | Eukaryotic translation initiation factor 2 alpha subunit	EIF2-ALPHA	Q22US0	073
jg2345.t1	(eIF2B-alpha) of eIF2B eIF2-GDP recycling complex/ translation initiation factor eif 2b subunit alpha/ eIF-2B GDP-GTP exchange factor subunit alpha | eIF-2B GDP-GTP exchange factor subunit alpha | Belongs to the eIF-2B alpha beta delta subunits family	EIF2B-ALPHA	Q23ZF6	081
jg6281.t1	(eIF2B-beta) of eIF2B eIF2-GDP recycling complex/ translation initiation factor 2b subunit eif beta protein/ Initiation factor 2B-like, C-terminal | Putative translation initiation factor EIF-2B beta subunit (Fragment) | Belongs to the eIF-2B alpha beta delta subunits family	EIF2B-BETA	Q23KD9	114
jg13825.t1	(eIF2B-delta) of eIF2B eIF2-GDP recycling complex/ translation initiation factor 2b subunit eif delta protein/ Initiation factor 2B-like, C-terminal | Translation initiation factor 2B subunit, eIF-2B alpha/beta/delta family protein | Belongs to the eIF-2B alpha beta delta subunits family	EIF2B-DELTA	I7MLB3	037
jg1760.t1	(eIF2B-epsilon) of eIF2B eIF2-GDP recycling complex/ eif 2b gdp gtp exchange factor subunit epsilon/ Armadillo-type fold | eIF-2B GDP-GTP exchange factor subunit epsilon | Nucleotidyl transferase	EIF2B-EPSILON	I7LZX6	007
jg19928.t1	(eIF2-beta) of eIF2 Met-tRNA binding factor complex/ eukaryotic translation initiation factor subunit beta/ Eukaryotic translation initiation factor 2 subunit beta/ Domain found in IF2B/IF5	EIF2-BETA	I7LXR4	150
jg9235.t1	(eIF2B-gamma) of eIF2B eIF2-GDP recycling complex/ ntp transferase domain containing protein/ Hexapeptide repeat | Nucleotidyl transferase family protein | Nucleotidyl transferase	EIF2B-GAMMA	Q22GU8	022
jg7819.t1	(eIF2-gamma) of eIF2 Met-tRNA binding factor complex/ eukaryotic translation initiation factor subunit gamma/ Elongation factor Tu, chloroplastic/ P-loop containing nucleoside triphosphate hydrolase | protein-synthesizing GTPase | Initiation factor eIF2 gamma, C terminal	EIF2-GAMMA	Q23R84	153
jg7404.t1	(eIF3d) of eIF3 mRNA-to-PIC binding complex/ eukaryotic translation initiation factor subunit d/ Eukaryotic translation initiation factor 3 subunit D	EIF3D	I7MKB5	107
jg12703.t1	(eIF3h) of eIF3 mRNA-to-PIC binding complex/ eukaryotic translation initiation factor subunit h/ Eukaryotic translation initiation factor 3 subunit H/ Eukaryotic translation initiation factor 3 subunit H | Eukaryotic translation initiation factor 3 subunit H | JAB1/Mov34/MPN/PAD-1 ubiquitin protease	EIF3H	Q23AY3	099
jg16791.t1	(eIF3l) of eIF3 mRNA-to-PIC binding complex/ eukaryotic translation initiation factor subunit l	EIF3L	Q23T76	070
jg6140.t1	(eIF3m) of eIF3 mRNA-to-PIC binding complex/ eukaryotic translation initiation factor subunit m/ motif in proteasome subunits, Int-6, Nip-1 and TRIP-15	EIF3M	Q23JZ9	114
jg2994.t1	activating factor (eIF5) of eIF2-GTP hydrolysis/ eukaryotic translation initiation factor 1/ Probable eukaryotic translation initiation factor 5-1/ Armadillo-type fold | W2 domain-containing protein | Domain found in IF2B/IF5	EIF5	I7ML76	032
jg4564.t1	Met-tRNA positioning (eIF5B) of initiator tRNA carrier complex/ chatd eukaryotic translation initiation factor 5b/ Translation initiation factor IF-2, chloroplastic/ Eukaryotic translation initiation factor 5B | Eukaryotic translation initiation factor 5B | Translation-initiation factor 2	EIF5B	Q23AP3	105
jg7158.t1	ribosome assembly factor (eIF6))/ dicdi eukaryotic translation initiation factor/ Eukaryotic translation initiation factor 6-2	EIF6	Q245F2	011
jg2731.t1	(eL13) of large ribosomal-subunit (LSU) proteome/ 60s ribosomal protein l13 1/ Large ribosomal subunit protein eL13x/ 60S ribosomal protein L13 | 60S ribosomal protein L13 | Ribosomal protein L13e	EL13	P0DJ58	076
jg21472.t1	(eL14) of large ribosomal-subunit (LSU) proteome/ 60s ribosomal protein l14 1/ Ribosomal protein L14 | Ribosomal protein L14 | Ribosomal protein L14	EL14	Q24C27	142
jg3610.t1	(eL15) of large ribosomal-subunit (LSU) proteome/ 60s ribosomal protein l15 1/ Large ribosomal subunit protein eL15/ Ribosomal protein L15 | Ribosomal protein L15 | Ribosomal L15	EL15	Q22A30	171
jg12181.t1	(eL18) of large ribosomal-subunit (LSU) proteome/ 60s ribosomal protein l18 2/ Large ribosomal subunit protein eL18y/ Ribosomal L18e/L15P superfamily | Ribosomal protein L18e/L15P domain-containing protein | Ribosomal protein 60S L18 and 50S L18e	EL18	W7X3Z3	090
jg16313.t1	(eL18) of large ribosomal-subunit (LSU) proteome/ 60s ribosomal protein l18 2/ Large ribosomal subunit protein eL18y/ Ribosomal L18e/L15P superfamily | Ribosomal protein L18e/L15P domain-containing protein | Ribosomal protein 60S L18 and 50S L18e	EL18	I7M9W8	010
jg20738.t1	(eL19) of large ribosomal-subunit (LSU) proteome/ 60s ribosomal protein l19 1/ Large ribosomal subunit protein eL19z/ 60S ribosomal protein L19 | Ribosomal protein L19 | Ribosomal protein L19e	EL19	P0DJ60	088
jg10285.t1	(eL20) of large ribosomal-subunit (LSU) proteome/ 60s ribosomal protein l18a 1/ Large ribosomal subunit protein eL20x/ 50S ribosomal protein L18Ae/60S ribosomal protein L20 and L18a | Ribosomal protein 50S-L18Ae/60S-L20/60S-L18A domain-containing protein | Ribosomal proteins 50S-L18Ae/60S-L20/60S-L18A	EL20	I7MJR9	071
jg16830.t1	(eL21) of large ribosomal-subunit (LSU) proteome/ 60s ribosomal protein l21 1/ Large ribosomal subunit protein eL21z/eL21y/ 60S ribosomal protein L21 | 60S ribosomal protein L21 | Ribosomal protein L21e	EL21	Q23TC8	070
jg4347.t1	(eL22) of large ribosomal-subunit (LSU) proteome/ 60s ribosomal protein l22 2/ Large ribosomal subunit protein eL22z/ 60S ribosomal protein L22 | 60S ribosomal protein L22 | Ribosomal L22e protein family	EL22	Q23BV5	105
jg6785.t1	(eL24) of large ribosomal-subunit (LSU) proteome/ trash domain containing protein/ Probable ribosome biogenesis protein RLP24/ Ribosomal protein L24e, conserved site | Ribosomal protein RPL24e | Ribosomal protein L24e	EL24	I7M9M6	075
jg19907.t1	(eL27) of large ribosomal-subunit (LSU) proteome/ 60s ribosomal protein l27 1/ Large ribosomal subunit protein eL27/ 60S ribosomal protein L27 | 60S ribosomal protein L27 | structural constituent of ribosome	EL27	I7MJ94	150
jg22025.t1	(eL28) of large ribosomal-subunit (LSU) proteome/ 60s ribosomal protein 1/ 60S ribosomal protein L28 | 60S ribosomal protein L28 | Ribosomal L28e protein family	EL28	I7M6I4	151
jg11077.t1	(eL29) of large ribosomal-subunit (LSU) proteome/ 60s ribosomal protein l29 1/ 60S ribosomal protein L29 | 60S ribosomal protein L29 | Ribosomal L29e protein family	EL29	I7MB10	172
jg20820.t1	(eL30) of large ribosomal-subunit (LSU) proteome/ 60s ribosomal protein l30 1/ Large ribosomal subunit protein eL30/ 50S ribosomal protein L30e-like | Ribosomal protein L7Ae/L30e/S12e/Gadd45 domain-containing protein | Ribosomal protein L7Ae/L30e/S12e/Gadd45 family	EL30	P0DJ59	088
jg10364.t1	(eL31) of large ribosomal-subunit (LSU) proteome/ 60s ribosomal protein l31 1/ Large ribosomal subunit protein eL31/ 60S ribosomal protein L31 | 60S ribosomal protein L31 | Ribosomal_L31e	EL31	Q22DH9	178
jg9520.t1	(eL32) of large ribosomal-subunit (LSU) proteome/ 60s ribosomal protein l32/ Large ribosomal subunit protein eL32z/ Ribosomal protein L32e | 60S ribosomal protein L32 | Ribosomal_L32e	EL32	Q236T0	119
jg7968.t1	(eL33) of large ribosomal-subunit (LSU) proteome/ 60s ribosomal protein l35a 1/ Large ribosomal subunit protein eL33w/ Ribosomal protein L35A | Translation protein, beta-barrel domain | Ribosomal protein L35Ae	EL33	P0DJ22	153
jg2960.t1	(eL34) of large ribosomal-subunit (LSU) proteome/ 60s ribosomal protein l34 1/ Large ribosomal subunit protein eL34/ 60S ribosomal protein L34 | 60S ribosomal protein L34 | Ribosomal protein L34e	EL34	X1W3R4	032
jg13261.t1	(eL37) of large ribosomal-subunit (LSU) proteome/ 60s ribosomal protein l37 1/ Large ribosomal subunit protein eL37y/ Binds to the 23S rRNA	EL37	P0DJ24	180
jg13263.t1	(eL37) of large ribosomal-subunit (LSU) proteome/ 60s ribosomal protein l37 1/ Ribosomal protein L37 | Ribosomal protein L37 | Binds to the 23S rRNA	EL37	P0DJ24	180
jg13225.t1	(eL38) of large ribosomal-subunit (LSU) proteome/ 60s ribosomal protein l38/ Ribosomal protein L38 | Ribosomal protein L38 | Ribosomal L38e protein family	EL38	Q22SV3	180
jg12155.t1	(eL40) of large ribosomal-subunit (LSU) proteome/ ubiquitin 60s ribosomal protein l40/ Ubiquitin-ribosomal protein eL40 fusion protein/ Ribosomal protein L40e | Ubiquitin/ribosomal fusion protein, putative | Ribosomal L40e family	EL40	I7MEQ7	090
jg13422.t1	(eL42) of large ribosomal-subunit (LSU) proteome/ 60s ribosomal protein l36a/ 60S ribosomal protein L44 | 60S ribosomal protein L44 | Ribosomal protein L44	EL42	Q22X38	026
jg22911.t1	(eL43) of large ribosomal-subunit (LSU) proteome/ 60s ribosomal protein l37a 1/ Large ribosomal subunit protein eL43/ Ribosomal protein L37ae | Ribosomal protein, putative | Ribosomal L37ae protein family	EL43	Q23G98	177
jg18947.t1	(eL6) of large ribosomal-subunit (LSU) proteome/ 60s ribosomal protein l6 1/ Large ribosomal subunit protein eL6/ 60S ribosomal protein L6 | 60S ribosomal protein L6 | Ribosomal protein L6e	EL6	P0DJ56	083
jg11512.t1	(eL8) of large ribosomal-subunit (LSU) proteome/ 60s ribosomal protein l7a 1/ Large ribosomal subunit protein eL8z/ 50S ribosomal protein L30e-like | 60S ribosomal protein L8 | Cytosol aminopeptidase family, catalytic domain	EL8	I7LZH1	098
jg11069.t1	regulatory protein (ELF9) of Nonsense-Mediated Decay/ cysteine proteinase/ Cysteine proteinase 15A/ Cathepsin propeptide inhibitor domain (I29) | RNA-binding domain protein | RNA recognition motif	ELF9	I7M4I3	172
jg1391.t1	(ELP1) of ELONGATOR transcription elongation complex/ elongator complex protein/ Elongator complex protein 1	ELP1	Q22R76	065
jg2410.t1	(ELP2) of ELONGATOR transcription elongation complex/ elongator complex protein/ Elongator complex protein 2/ Elongator complex protein 2 | Elongator complex protein 2 | WD domain, G-beta repeat	ELP2	Q22KQ7	124
jg6383.t1	(ELP3) of ELONGATOR transcription elongation complex/ elongator complex protein/ Elongator complex protein 3	ELP3	Q22HD8	114
jg1617.t1	(ELP4) of ELONGATOR transcription elongation complex/ paxneb protein/ Elongator complex protein 4 | Elongator complex protein 4 | phosphorylase kinase regulator activity	ELP4	I7M3V4	004
jg15319.t1	(ELP6) of ELONGATOR transcription elongation complex/ elongator complex protein/ Elongator complex protein 6	ELP6	W7XFM9	009
jg19273.t1	(EMC1) of EMC membrane protein insertion complex/ er membrane protein complex subunit/ ER membrane protein complex subunit 1 | ER membrane protein complex subunit 1 | Protein of unknown function (DUF1620)	EMC1	Q245W3	058
jg4240.t1	(EMC3) of EMC membrane protein insertion complex/ er membrane protein complex subunit/ ER membrane protein complex subunit 3 | ER membrane protein complex subunit 3 | Integral membrane protein DUF106	EMC3	Q23A34	105
jg367.t1	(EMC4) of EMC membrane protein insertion complex/ er membrane protein complex subunit/ TMEM85/ER membrane protein complex subunit 4	EMC4	W7X070	049
jg16434.t1	(EMC5) of EMC membrane protein insertion complex/ membrane magnesium transporter/ Magnesium transporter | Membrane magnesium transporter | Membrane magnesium transporter	EMC5	Q23R21	089
jg21296.t1	(EMC6) of EMC membrane protein insertion complex/ er membrane protein complex subunit/ ER membrane protein complex subunit 6 | ER membrane protein complex subunit 6 | Rab5-interacting protein (Rab5ip)	EMC6	Q24DD6	048
jg9423.t1	bifunctional ssDNA & RNA endonuclease (ENDO)/ p1 s1 nuclease/ Aspergillus nuclease S(1) | Aspergillus nuclease S(1) | S1/P1 Nuclease	ENDO	Q236I4	119
jg9424.t1	bifunctional ssDNA & RNA endonuclease (ENDO)/ p1 s1 nuclease/ Aspergillus nuclease S(1) | Aspergillus nuclease S(1) | S1/P1 Nuclease	ENDO	Q236I5	119
jg19662.t1	bifunctional ssDNA & RNA endonuclease (ENDO)/ p1 s1 nuclease/ Phospholipase C/P1 nuclease domain superfamily	ENDO	Q23AG7	058
jg16176.t1	bifunctional ssDNA & RNA endonuclease (ENDO)/ p1 s1 nuclease/ Phospholipase C/P1 nuclease domain superfamily | Phospholipase C/P1 nuclease domain superfamily | S1/P1 Nuclease	ENDO	I7M158	027
jg7425.t1	endoribonuclease (EndoV)/ endonuclease v protein/ Endonuclease V | Endonuclease V | Endonuclease V	ENDOV	I7M1X9	107
jg10965.t1	SSU processome assembly factor (ENP1)/ bystin protein/ Bystin/ Bystin | Bystin | Bystin	ENP1	I7M2F2	005
jg15785.t1	nucleoside transporter (ENT)/ equilibrative nucleoside transporter family protein/ Equilibrative nucleoside transporter | Equilibrative nucleoside transporter family protein | nucleoside transmembrane transporter activity	ENT	Q23MK6	135
jg3344.t1	nucleoside transporter (ENT)/ equilibrative nucleoside transporter family protein/ Equilibrative nucleoside transporter | Equilibrative nucleoside transporter family protein | nucleoside transmembrane transporter activity	ENT	Q23PR2	163
jg10807.t1	nucleoside transporter (ENT)/ equilibrative nucleoside transporter family protein/ Equilibrative nucleoside transporter | Equilibrative nucleoside transporter family protein | Nucleoside transporter family protein	ENT	I7M2I3	005
jg3071.t1	nucleoside transporter (ENT)/ equilibrative nucleoside transporter family protein/ Equilibrative nucleoside transporter | Equilibrative nucleoside transporter family protein | Nucleoside transporter family protein	ENT	I7MG87	032
jg3091.t1	nucleoside transporter (ENT)/ equilibrative nucleoside transporter family protein/ Equilibrative nucleoside transporter | Equilibrative nucleoside transporter family protein | Nucleoside transporter family protein	ENT	Q24DJ5	145
jg5734.t1	nucleoside transporter (ENT)/ equilibrative nucleoside transporter family protein/ Equilibrative nucleoside transporter | Equilibrative nucleoside transporter family protein | Nucleoside transporter family protein	ENT	Q22WJ0	001
jg5735.t1	nucleoside transporter (ENT)/ equilibrative nucleoside transporter family protein/ Equilibrative nucleoside transporter | Equilibrative nucleoside transporter family protein | Nucleoside transporter family protein	ENT	Q22WJ1	001
jg1183.t1	(ERCC1) of DNA repair endonuclease complex/ no annotation/ ERCC1/RAD10/SWI10 family	ERCC1	Q22RX3	065
jg6378.t1	co-chaperone (ERdj7)/ chaperone dnaj domain protein/ DnaJ protein ERDJ7/ Chaperone J-domain superfamily | Chaperone J-domain superfamily | DnaJ molecular chaperone homology domain	ERDJ7	A4VF46	114
jg19704.t1	RAB5 canonical effector (EREX)/ px domain containing protein/ Anaphase-promoting complex subunit 4, WD40 domain | PX-SNARE domain protein | phosphatidylinositol binding	EREX	Q23AC3	058
jg17090.t1	RAB5 canonical effector (EREX)/ px domain containing protein/ Phox homologous domain | Phox homologous domain | PhoX homologous domain, present in p47phox and p40phox.	EREX	Q22ZA7	138
jg2070.t1	translation termination factor (eRF1)/ eukaryotic peptide chain release factor subunit/ Eukaryotic peptide chain release factor subunit 1-1/ 50S ribosomal protein L30e-like | Eukaryotic peptide chain release factor subunit 1 | eRF1_1	ERF1	I7MKI5	131
jg12762.t1	translation termination factor (eRF3)/ eukaryotic peptide chain release factor gtp binding subunit/ Elongation factor 1-alpha/ G1 to S phase transition protein, putative | G1 to S phase transition protein, putative | cytoplasmic translational termination	ERF3	I7MDV7	033
jg21301.t1	thiol-disulfide oxidoreductase (ERO)/ endoplasmic reticulum oxidoreductin/ Endoplasmic reticulum oxidoreductin-1/ Endoplasmic Reticulum Oxidoreductin 1 (ERO1)	ERO	Q24DE0	048
jg2919.t1	thiol-disulfide oxidoreductase (ERO)/ nicotinate phosphoribosyltransferase/ Nicotinate phosphoribosyltransferase 2/ Endoplasmic reticulum oxidoreductin 1 | Endoplasmic reticulum oxidoreductin 1 | nicotinate phosphoribosyltransferase activity	ERO	I7M9D7	032
jg16301.t1	sulfhydryl oxidase (ERV1)/ linked sulfhydryl oxidase/ Cyclic nucleotide-binding domain | Cyclic nucleotide-binding domain | Erv1 / Alr family	ERV1	I7LWW3	010
jg15327.t1	sulfhydryl oxidase (ERV1)/ linked sulfhydryl oxidase/ FAD-linked sulfhydryl oxidase ERV1/ ERV/ALR sulfhydryl oxidase domain | Sulfhydryl oxidase | Erv1 / Alr family	ERV1	I7MLC7	009
jg4863.t1	Golgi-ER retrograde trafficking cargo receptor (ERV-A)/ endoplasmic reticulum golgi intermediate compartment protein/ Protein disulfide-isomerase 5-4/ Endoplasmic reticulum vesicle transporter, C-terminal | Endoplasmic reticulum-Golgi intermediate compartment protein 3 | Endoplasmic Reticulum-Golgi Intermediate Compartment (ERGIC)	ERV-A	I7MM42	156
jg717.t1	(eS1) of small ribosomal-subunit (SSU) proteome/ 40s ribosomal protein s3a 1/ Small ribosomal subunit protein eS1/ 40S ribosomal protein S1 | 40S ribosomal protein S1 | Ribosomal S3Ae family	ES1	Q23DE3	112
jg5601.t1	(eS12) of small ribosomal-subunit (SSU) proteome/ 40s ribosomal protein s12 1/ Small ribosomal subunit protein eS12/ 40S ribosomal protein S12 | 40S ribosomal protein S12 | Ribosomal protein L7Ae/L30e/S12e/Gadd45 family	ES12	Q22W26	001
jg14307.t1	(eS17) of small ribosomal-subunit (SSU) proteome/ 40s ribosomal protein s17 1/ Small ribosomal subunit protein eS17/ Ribosomal protein S17e | 40S ribosomal protein S17 | Ribosomal S17	ES17	I7MAQ5	093
jg22119.t1	(eS19) of small ribosomal-subunit (SSU) proteome/ 40s ribosomal protein s19 1/ Small ribosomal subunit protein eS19z/ 40S ribosomal protein S19 | 40S ribosomal protein S19 | Ribosomal protein S19e	ES19	I7MFD1	117
jg300.t1	(eS21) of small ribosomal-subunit (SSU) proteome/ 40s ribosomal protein s21/ Ribosomal protein S21e	ES21	A0BMJ0	162
jg17667.t1	(eS24) of small ribosomal-subunit (SSU) proteome/ 40s ribosomal protein s24 1/ 40S ribosomal protein S24 | 40S ribosomal protein S24 | Ribosomal protein S24e	ES24	I7MAL3	029
jg3323.t1	(eS26) of small ribosomal-subunit (SSU) proteome/ 40s ribosomal protein s26 1/ Small ribosomal subunit protein eS26z/ 40S ribosomal protein S26 | 40S ribosomal protein S26 | Ribosomal protein S26e	ES26	-	163
jg23124.t1	(eS27) of small ribosomal-subunit (SSU) proteome/ 40s ribosomal protein s27 1/ Small ribosomal subunit protein eS27y/ 40S ribosomal protein S27 | 40S ribosomal protein S27 | 40S ribosomal protein S27	ES27	Q22CK0	050
jg19438.t1	(eS28) of small ribosomal-subunit (SSU) proteome/ 40s ribosomal protein s28/ Nucleic acid-binding, OB-fold | SSU ribosomal protein S28E | Ribosomal protein S28e	ES28	Q234G5	058
jg16514.t1	(eS30) of small ribosomal-subunit (SSU) proteome/ 40s ribosomal protein s30/ 40S ribosomal protein S30 | 40S ribosomal protein S30 | Belongs to the eukaryotic ribosomal protein eS30 family	ES30	I7M4P9	024
jg2992.t1	(eS4) of small ribosomal-subunit (SSU) proteome/ 40s ribosomal protein s4 1/ Small ribosomal subunit protein eS4/ 40S ribosomal protein S4 | 40S ribosomal protein S4 | Ribosomal family S4e	ES4	I7M9C4	032
jg2946.t1	(eS6) of small ribosomal-subunit (SSU) proteome/ 40s ribosomal protein s6 1/ Small ribosomal subunit protein eS6y/ 40S ribosomal protein S6 | 40S ribosomal protein S6 | Ribosomal protein S6e	ES6	A4VD76	032
jg19135.t1	(eS7) of small ribosomal-subunit (SSU) proteome/ 40s ribosomal protein s7 1/ Small ribosomal subunit protein eS7y/ 40S ribosomal protein S7 | 40S ribosomal protein S7 | Belongs to the eukaryotic ribosomal protein eS7 family	ES7	I7MD19	043
jg41.t1	(eS8) of small ribosomal-subunit (SSU) proteome/ 40s ribosomal protein s8 1/ Small ribosomal subunit protein eS8y/ 40S ribosomal protein S8 | 40S ribosomal protein S8 | Belongs to the eukaryotic ribosomal protein eS8 family	ES8	Q22AV0	149
jg11596.t1	regulatory protein (ESF2) involved in female gametophyt biogenesis/ pre rrna processing protein esf/ ABT1/Esf2 | Pre-rRNA-processing protein esf2, putative | small-subunit processome assembly	ESF2	I7MJA9	052
jg10595.t1	separase (ESP1)/ separase/ Peptidase C50, separase | separase | Peptidase family C50	ESP1	I7LUG5	008
jg20772.t1	electron transfer flavoprotein-ubiquinone oxidoreductase (ETF-QO)/ electron transfer flavoprotein ubiquinone oxidoreductase mitochondrial/ Electron transfer flavoprotein-ubiquinone oxidoreductase, mitochondrial/ Electron transfer flavoprotein-ubiquinone oxidoreductase | Electron transfer flavoprotein-ubiquinone oxidoreductase | Electron transfer flavoprotein-ubiquinone oxidoreductase, 4Fe-4S	ETF-QO	I7LWY7	088
jg18458.t1	associated (ETG1) of MCM replicative DNA helicase complex/ mini chromosome maintenance complex binding protein/ Mini-chromosome maintenance complex-binding protein/ Mini-chromosome maintenance complex-binding protein | Mini-chromosome maintenance complex-binding protein | Mini-chromosome maintenance replisome factor	ETG1	I7MIR7	038
jg63.t1	homologous recombination repair exonuclease (EXO1)/ exonuclease/ Exonuclease 1/ 5'-3' exonuclease, C-terminal domain superfamily | 5'-3' exonuclease, C-terminal domain superfamily | XPG N-terminal domain	EXO1	Q22AM9	014
jg181.t1	phosphatidylinositol 3-phosphate 5-kinase (FAB1)/ 1 phosphatidylinositol 3 phosphate 5 kinase/ Putative 1-phosphatidylinositol-3-phosphate 5-kinase FAB1C/ 1-phosphatidylinositol-3-phosphate 5-kinase | 1-phosphatidylinositol-3-phosphate 5-kinase | Protein present in Fab1, YOTB, Vac1, and EEA1	FAB1	Q22XT7	129
jg6573.t1	membrane-associated AMP deaminase (FAC1)/ adenosine amp deaminase/ AMP deaminase/ Adenosine/AMP deaminase active site | AMP deaminase | Adenosine/AMP deaminase	FAC1	Q22TE2	101
jg568.t1	fumarylacetoacetate hydrolase (FAH)/ fumarylacetoacetase/ Fumarylacetoacetase/ Fumarylacetoacetase | Fumarylacetoacetase | Fumarylacetoacetase N-terminal	FAH	Q23DU3	112
jg19709.t1	(FAM21) of vesicle trafficking regulatory complex/ no annotation/ (FAM21) of vesicle trafficking regulatory complex/ no annotation	FAM21	Q23AB9	058
jg17909.t1	DNA translocase (FANCM) of FANCM-MHF DNA remodeling complex/ atp dependent dna helicase mph/ DEAD-box ATP-dependent RNA helicase FANCM/ FANCM/Mph1-like | Type III restriction enzyme, res subunit | helicase superfamily c-terminal domain	FANCM	I7MLW8	006
jg21128.t1	SSU processome assembly factor (FAP7/AAK6)/ adenylate kinase isoenzyme homolog/ Adenylate kinase isoenzyme 6 homolog/ Adenylate kinase isoenzyme 6	FAP7/AAK6	Q228H1	023
jg22355.t1	substrate adaptor (FBP7) of SCF E3 ubiquitin ligase complex/ f box domain containing protein/ F-box domain | F-box domain | SCF-dependent proteasomal ubiquitin-dependent protein catabolic process	FBP7	I7MIL9	123
jg23007.t1	substrate adaptor (FBX2) of SCF E3 ubiquitin ligase complex/ wd domain g beta repeat protein/ Dynein assembly factor with WD repeat domains 1/ G-protein beta WD-40 repeat | WD domain, G-beta repeat protein | WD domain, G-beta repeat protein	FBX2	Q22EJ0	030
jg18304.t1	ferrochelatase (FC)/ ferrochelatase/ Ferrochelatase-2, chloroplastic/ Ferrochelatase | Ferrochelatase | Catalyzes the ferrous insertion into protoporphyrin IX	FC	I7MET3	128
jg8862.t1	RNA endonuclease (FCF1)/ rrna processing protein fcf homolog/ PIN domain | rRNA-processing protein FCF1 | Large family of predicted nucleotide-binding domains	FCF1	Q23DZ8	057
jg18273.t1	flap structure-specific endonuclease (FEN1)/ aedae flap endonuclease/ Flap endonuclease 1	FEN1	A4VDN2	128
jg22894.t1	fluoride anion export channel (FEX)/ crcb domain containing protein/ Putative fluoride ion transporter CrcB | Putative fluoride ion transporter CrcB | CrcB-like protein, Camphor Resistance (CrcB)	FEX	-	177
jg14213.t1	(FHA) of ISWI chromatin remodeling complex/ fha domain containing protein/ Forkhead-associated (FHA) domain | Forkhead-associated (FHA) domain | sequence-specific DNA binding	FHA	I7MJS6	164
jg9435.t1	ATPase (FIGL1) of FIGL1-FLIP meiotic crossover regulator complex/ aaa domain containing protein/ ATPase family AAA domain-containing protein FIGL1/ AAA ATPase, AAA+ lid domain | p-loop containing nucleoside triphosphate hydrolase | Vps4 C terminal oligomerisation domain	FIGL1	Q236J5	119
jg7226.t1	adenosine N6-methyltransferase (FIO1)/ colp3 ribosomal rna large subunit methyltransferase f/ Methyltransferase METTL16/PsiM | Ribosomal RNA large subunit methyltransferase F, putative | Protein of unknown function (DUF890)	FIO1	Q231G1	067
jg7217.t1	peptidyl-prolyl cis-trans isomerase (FKBP43/53)/ kda fk binding nuclear protein/ Nucleoplasmin core domain superfamily	FKBP43/53	Q231H1	067
jg5660.t1	farnesyl-L-cysteine lyase (FLCY)/ amino oxidase domain containing protein/ Amine oxidase	FLCY	Q22W85	001
jg22694.t1	E3 ubiquitin ligase (FLY)/ ring type domain containing protein/ Transmembrane E3 ubiquitin-protein ligase FLY1/ Zinc finger, C3HC4 type (RING finger) protein	FLY	Q23FK2	177
jg17440.t1	E3 ubiquitin ligase (FLY)/ ring type domain containing protein/ Transmembrane E3 ubiquitin-protein ligase FLY2/ Zinc finger protein, putative | Zinc finger protein, putative | RING-H2 zinc finger domain	FLY	I7MAJ9	127
jg15245.t1	E3 ubiquitin ligase (FLY)/ ring type domain containing protein/ Transmembrane E3 ubiquitin-protein ligase FLY2/ Zinc finger, C3HC4 type (RING finger) protein | Zinc finger, C3HC4 type (RING finger) protein | RING-H2 zinc finger domain	FLY	I7M9I9	009
jg9508.t1	3 hydroxyacyl coa dehydrogenase type protein/ Secoisolariciresinol dehydrogenase (Fragment)/ Enoyl-(Acyl carrier) reductase | Enoyl-(Acyl carrier) reductase | short chain dehydrogenase reductase family protein	FRAGMENT	Q236R7	119
jg9509.t1	3 hydroxyacyl coa dehydrogenase type protein/ Secoisolariciresinol dehydrogenase (Fragment)/ Enoyl-(Acyl carrier) reductase | Enoyl-(Acyl carrier) reductase | short chain dehydrogenase reductase family protein	FRAGMENT	Q236R8	119
jg10051.t1	apocytochrome c1 component of cytochrome c reductase complex/ cytochrome c domain ontaining protein/ Cytochrome c1-2, heme protein, mitochondrial (Fragment)/ Cytochrome c domain-containing protein | Cytochrome c domain-containing protein | Cytochrome C1 family	FRAGMENT	Q24IM5	045
jg15968.t1	beta-type carbonic anhydrase/ carbonic anhydrase/ Carbonic anhydrase 2 (Fragment)/ Carbonic anhydrase | Carbonic anhydrase | Carbonic anhydrase	FRAGMENT	Q22U21	069
jg504.t1	bovin dynein regulatory complex subunit/ Dynein regulatory complex subunit 7 (Fragment)/ Coiled-coil domain-containing protein lobo homolog | Coiled-coil domain-containing protein lobo homolog | multicellular organismal reproductive process	FRAGMENT	I7MLZ4	148
jg8049.t1	cyclin n termial domai cotaiig protei/ G2/mitotic-specific cyclin S13-7 (Fragment)/ Amine-terminal domain cyclin | Amine-terminal domain cyclin | domain present in cyclins, TFIIB and Retinoblastoma	FRAGMENT	I7MJK2	159
jg9511.t1	dehydrogenase reductase sdr family member/ Secoisolariciresinol dehydrogenase (Fragment)/ Enoyl-(Acyl carrier) reductase | Enoyl-(Acyl carrier) reductase | short chain dehydrogenase reductase family protein	FRAGMENT	Q236S0	119
jg6153.t1	EC_1.1 oxidoreductase acting on CH-OH group of donor/ cytosolic isocitrate dehydrogenase [nadp]/ Isocitrate dehydrogenase [NADP], chloroplastic (Fragment)/ Isocitrate dehydrogenase [NADP] | Isocitrate dehydrogenase [NADP] | Isocitrate/isopropylmalate dehydrogenase	FRAGMENT	Q23K14	114
jg10685.t1	EC_1.11 oxidoreductase acting on peroxide as acceptor/ peroxiredoxin/ 2-Cys peroxiredoxin BAS1, chloroplastic (Fragment)/ Alkyl hydroperoxide reductase subunit C/ Thiol specific antioxidant	FRAGMENT	I7MID0	008
jg23076.t1	EC_1.11 oxidoreductase acting on peroxide as acceptor/ peroxiredoxin/ 2-Cys peroxiredoxin BAS1, chloroplastic (Fragment)/ Alkyl hydroperoxide reductase subunit C/ Thiol specific antioxidant | Peroxiredoxin-2 | C-terminal domain of 1-Cys peroxiredoxin	FRAGMENT	Q22G04	133
jg13886.t1	EC_1.11 oxidoreductase acting on peroxide as acceptor/ peroxiredoxin/ 2-Cys peroxiredoxin BAS1, chloroplastic (Fragment)/ Alkyl hydroperoxide reductase subunit C/ Thiol specific antioxidant | Thioredoxin-dependent peroxide reductase, mitochondrial | Tsa family	FRAGMENT	Q22AJ2	113
jg15406.t1	EC_1.8 oxidoreductase acting on sulfur group of donor/ sp msra peptide methionine sulfoxide reductase msra/ Peptide methionine sulfoxide reductase (Fragment)/ Peptide methionine sulfoxide reductase	FRAGMENT	I7LVY3	017
jg19665.t1	EC_3.5 hydrolase acting on carbon-nitrogen bond, other than peptide bond/ gtp cyclohydrolase/ GTP cyclohydrolase 1 (Fragment)/ GTP cyclohydrolase 1 | GTP cyclohydrolase 1 | GTP cyclohydrolase I	FRAGMENT	Q23AG3	058
jg7428.t1	kelch domain containing protein isoform/ Dynein regulatory complex subunit 7 (Fragment)/ EGF-like domain | Kelch motif protein | Galactose oxidase, central domain	FRAGMENT	I7MEX6	107
jg5358.t1	kelch motif family protein/ Dynein regulatory complex subunit 7 (Fragment)/ Kelch motif protein | Kelch motif protein | Kelch motif family protein	FRAGMENT	I7MHH0	174
jg10269.t1	msp domain containing protein/ Cilia- and flagella-associated protein 65 (Fragment)/ Immunoglobulin-like fold	FRAGMENT	I7M846	071
jg13.t1	msp domain containing protein/ Cilia- and flagella-associated protein 65 (Fragment)/ Immunoglobulin-like fold	FRAGMENT	Q24BP3	077
jg22576.t1	Pepsin-type protease/ cathepsin d/ Cyprosin (Fragment)/ Aspartic peptidase A1 family | Cathepsin D | Belongs to the peptidase A1 family	FRAGMENT	I7M7V3	054
jg21844.t1	Pepsin-type protease/ pepsin a 2 3/ Cyprosin (Fragment)/ Aspartic peptidase A1 family | Eukaryotic aspartyl protease | aspartic-type endopeptidase activity	FRAGMENT	Q24F62	147
jg20875.t1	polyubiquitin b protein/ Polyubiquitin (Fragment)/ Putative Ubiquitin-60S ribosomal protein L40 (Fragment) | Putative Ubiquitin-60S ribosomal protein L40 (Fragment) | Ubiquitin family	FRAGMENT	I7MF06	169
jg20677.t1	polyubiquitin b protein/ Polyubiquitin (Fragment)/ Ubiquitin | Ubiquitin | Ubiquitin family	FRAGMENT	Q22X50	025
jg22401.t1	polyubiquitin b/ Polyubiquitin (Fragment)/ Polyubiquitine protein (Fragment) | Polyubiquitine protein (Fragment) | Ubiquitin family	FRAGMENT	I7M124	123
jg20884.t1	UBQ ubiquitin-fold protein/ polyubiquitin b protein/ Polyubiquitin (Fragment)/ Nedd8-like ubiquitin | Polyubiquitine protein | Ubiquitin family	FRAGMENT	-	169
jg20880.t1	UBQ ubiquitin-fold protein/ polyubiquitin b protein/ Polyubiquitin (Fragment)/ Polyubiquitin | Polyubiquitin | Ubiquitin family	FRAGMENT	-	169
jg20883.t1	UBQ ubiquitin-fold protein/ polyubiquitin b protein/ Polyubiquitin (Fragment)/ Polyubiquitin-C | Polyubiquitin-C | Ubiquitin family	FRAGMENT	-	169
jg20882.t1	UBQ ubiquitin-fold protein/ polyubiquitin b protein/ Polyubiquitin (Fragment)/ UBIQP protein (Fragment) | UBIQP protein (Fragment) | Ubiquitin family	FRAGMENT	-	169
jg20881.t1	UBQ ubiquitin-fold protein/ polyubiquitin b/ Polyubiquitin (Fragment)/ Polyubiquitin-G | Polyubiquitin-G | Ubiquitin family	FRAGMENT	-	169
jg20876.t1	UBQ ubiquitin-fold protein/ polyubiquitin b/ Polyubiquitin (Fragment)/ UBB protein (Fragment) | UBB protein (Fragment) | Ubiquitin family	FRAGMENT	-	169
jg20879.t1	UBQ ubiquitin-fold protein/ polyubiquitin b/ Polyubiquitin (Fragment)/ Ubiquitin conserved site | Ubiquitin conserved site | Ubiquitin family	FRAGMENT	-	169
jg10880.t1	(Frataxin) of mitochondrial ISC system assembly phase/ frataxin protein/ Frataxin/CyaY | Frataxin/CyaY | Frataxin-like domain	FRATAXIN	I7M2G8	005
jg13316.t1	(Frataxin) of mitochondrial ISC system assembly phase/ iron sulfur cluster assembly protein cyay/ Frataxin conserved site | Iron donor protein CyaY | Frataxin-like domain	FRATAXIN	Q240K3	180
jg21276.t1	regulatory protein (FRIENDLY) of mitochondrion division/ clustered mitochondria protein homolog/ Clustered mitochondria protein/ CLU central domain | Translation initiation factor, putative | mRNA-binding protein involved in proper cytoplasmic distribution of mitochondria	FRIENDLY	I7M682	168
jg14010.t1	(Fts3/10) of FtsH3/10 matrix-AAA protease heterodimers/ atp dependent zinc metalloprotease ftsh 10 mitochondrial/ ATP-dependent zinc metalloprotease FTSH 8, mitochondrial/ AAA ATPase, AAA+ lid domain | AAA+ ATPase domain-containing protein | Belongs to the AAA ATPase family	FTS3/10	Q22NW7	173
jg1497.t1	(Fts3/10) of FtsH3/10 matrix-AAA protease heterodimers/ atp dependent zinc metalloprotease ftsh 10 mitochondrial/ ATP-dependent zinc metalloprotease FTSH 8, mitochondrial/ AAA ATPase, AAA+ lid domain | AAA+ ATPase domain-containing protein | Peptidase family M41	FTS3/10	I7MAA8	004
jg6338.t1	substrate specificity (FZR/CCS52) of APC/C E3 ubiquitin ligase complex/ anapc4 wd40 domain containing protein/ B-type cell cycle switch protein ccs52A/ Anaphase-promoting complex subunit 4, WD40 domain | WD-repeat cell cycle regulatory protein | Anaphase-promoting complex subunit 4 WD40 domain	FZR/CCS52	Q23KJ2	114
jg183.t1	substrate specificity (FZR/CCS52) of APC/C E3 ubiquitin ligase complex/ anapc4 wd40 domain containing protein/ Protein FIZZY-RELATED 2/ Anaphase-promoting complex subunit 4, WD40 domain | Eukaryotic translation initiation factor eIF2A | Anaphase-promoting complex subunit 4 WD40 domain	FZR/CCS52	Q22XT4	129
jg17411.t1	substrate specificity (FZR/CCS52) of APC/C E3 ubiquitin ligase complex/ anapc4 wd40 domain containing protein/ Protein FIZZY-RELATED 2/ Anaphase-promoting complex subunit 4, WD40 domain | WD-repeat cell cycle regulatory protein | Anaphase-promoting complex subunit 4 WD40 domain	FZR/CCS52	I7M414	127
jg18396.t1	substrate specificity (FZR/CCS52) of APC/C E3 ubiquitin ligase complex/ cell division cycle 20 1 cofactor of apc complex/ B-type cell cycle switch protein ccs52A/ Cell cycle switch protein CCS52A | Cell cycle switch protein CCS52A | Anaphase-promoting complex subunit 4 WD40 domain	FZR/CCS52	Q22CY9	157
jg3619.t1	organic phosphate/glycerol-3-phosphate permease (G3P)/ glucose phosphate exchanger slc37a2/ Putative glycerol-3-phosphate transporter 5/ Hemingway/CFAP97D1 | Hemingway/CFAP97D1 | Major Facilitator Superfamily protein	G3P	I7M064	047
jg10392.t1	organic phosphate/glycerol-3-phosphate permease (G3P)/ mfs domain containing protein/ Putative glycerol-3-phosphate transporter 1/ Major facilitator superfamily | MFS transporter | Major Facilitator Superfamily protein	G3P	Q229Q2	178
jg17037.t1	organic phosphate/glycerol-3-phosphate permease (G3P)/ mfs domain containing protein/ Putative glycerol-3-phosphate transporter 1/ Major facilitator superfamily | MFS transporter | Major Facilitator Superfamily protein	G3P	Q22Z45	138
jg21919.t1	organic phosphate/glycerol-3-phosphate permease (G3P)/ sugar phosphate exchanger to protein/ Putative glycerol-3-phosphate transporter 3/ Major facilitator superfamily | MFS transporter | Major Facilitator Superfamily protein	G3P	I7LTF6	151
jg20314.t1	organic phosphate/glycerol-3-phosphate permease (G3P)/ sugar phosphate exchanger/ Putative glycerol-3-phosphate transporter 3/ Major facilitator superfamily | MFS transporter | Major Facilitator Superfamily protein	G3P	I7MEJ1	116
jg17763.t1	organic phosphate/glycerol-3-phosphate permease (G3P)/ sugar phosphate exchanger/ Putative glycerol-3-phosphate transporter 5/ Major facilitator superfamily | MFS transporter | transmembrane transport	G3P	I7M2L6	002
jg6921.t1	scaffold (GANP/SAC3) of TREX-2 mRNP trafficking complex/ pci domain containing protein/ SAC3 family protein A/ SAC3/GANP family	GANP/SAC3	I7LTP3	013
jg794.t1	scaffold (GANP/SAC3) of TREX-2 mRNP trafficking complex/ pci domain containing protein/ SAC3 family protein A/ SAC3/GANP family	GANP/SAC3	Q23D62	112
jg8018.t1	core (GAR1) of H/ACA snoRNP RNA pseudouridylation complex/ h aca ribonucleoprotein complex subunit protein/ Putative H/ACA ribonucleoprotein complex subunit 1-like protein 1	GAR1	Q24CI3	159
jg11016.t1	regulatory GTPase protein (GBPL) of nuclear basket to nucleoskeleton bridging/ gb rhd type g domain containin protein/ Amine-terminal domain guanylate-binding protein | Amine-terminal domain guanylate-binding protein | Encoded by	GBPL	I7M8X3	005
jg11603.t1	regulatory GTPase protein (GBPL) of nuclear basket to nucleoskeleton bridging/ gb rhd type g domain containin protein/ Amine-terminal domain guanylate-binding protein | Amine-terminal domain guanylate-binding protein | Guanylate-binding protein, N-terminal domain	GBPL	I7M4A3	052
jg8930.t1	regulatory GTPase protein (GBPL) of nuclear basket to nucleoskeleton bridging/ gb rhd type g domain containin protein/ Amine-terminal domain guanylate-binding protein | Amine-terminal domain guanylate-binding protein | Guanylate-binding protein, N-terminal domain	GBPL	I7M9L3	042
jg8931.t1	regulatory GTPase protein (GBPL) of nuclear basket to nucleoskeleton bridging/ gb rhd type g domain containin protein/ Amine-terminal domain guanylate-binding protein | Amine-terminal domain guanylate-binding protein | Guanylate-binding protein, N-terminal domain	GBPL	I7MLG5	042
jg12072.t1	regulatory GTPase protein (GBPL) of nuclear basket to nucleoskeleton bridging/ terminal domain guanylate binding protein/ Amine-terminal domain guanylate-binding protein | Amine-terminal domain guanylate-binding protein | Encoded by	GBPL	I7M729	126
jg14050.t1	regulatory GTPase protein (GBPL) of nuclear basket to nucleoskeleton bridging/ terminal domain guanylate binding protein/ Amine-terminal domain guanylate-binding protein | Amine-terminal domain guanylate-binding protein | Encoded by	GBPL	Q238R8	167
jg21850.t1	regulatory GTPase protein (GBPL) of nuclear basket to nucleoskeleton bridging/ terminal domain guanylate binding protein/ GB1/RHD3-type G domain-containing protein (Fragment) | GB1/RHD3-type G domain-containing protein (Fragment) | Guanylate-binding protein, N-terminal domain	GBPL	Q24F54	147
jg15165.t1	regulatory GTPase protein (GBPL) of nuclear basket to nucleoskeleton bridging/ terminal domain guanylate binding protein/ GB1/RHD3-type guanine nucleotide-binding (G) domain | Guanylate-binding protein, N-terminal domain containing protein | Guanylate-binding protein, C-terminal domain	GBPL	Q23QE6	179
jg5530.t1	regulatory GTPase protein (GBPL) of nuclear basket to nucleoskeleton bridging/ terminal domain guanylate binding protein/ GB1/RHD3-type guanine nucleotide-binding (G) domain | Guanylate-binding protein, N-terminal domain containing protein | Guanylate-binding protein, C-terminal domain	GBPL	I7MA61	125
jg2490.t1	regulatory protein (GCN20) of eIF2-alpha kinase activity/ atp binding cassette sub family f member/ ABC transporter F family member 3/ AAA+ ATPase domain | Glutathione-regulated potassium-efflux system ATP-binding protein | ABC transporter	GCN20	C0NA16	124
jg19353.t1	(GCN5) of PAGA histone acetyltransferase module/ ashgo histone acetyltransferase gcn/ Histone acetyltransferase GCN5/ Acyl-CoA N-acyltransferase | histone acetyltransferase | Acetyltransferase (GNAT) domain	GCN5	Q245K9	058
jg19685.t1	(GCP2) of gamma-Tubulin ring complex/ gamma tubulin complex component/ Gamma-tubulin complex component 2/ Actin-crosslinking | Spindle pole body component | Spc97 / Spc98 family	GCP2	Q23AE3	058
jg17092.t1	(GCP3) of gamma-Tubulin ring complex/ gamma tubulin complex component/ Gamma-tubulin complex component 3/ Gamma tubulin complex component protein, N-terminal | Gamma tubulin complex component protein, N-terminal | Spc97 / Spc98 family	GCP3	Q22ZA9	138
jg22078.t1	glutamate dehydrogenase (GDH)/ glutamate dehydrogenase 1 mitochondrial/ Glutamate dehydrogenase 1, mitochondrial/ Glutamate dehydrogenase | Glutamate dehydrogenase | Glutamate/Leucine/Phenylalanine/Valine dehydrogenase	GDH	Q24BW7	044
jg2362.t1	glutamate dehydrogenase (GDH)/ glutamate dehydrogenase 1 mitochondrial/ Glutamate dehydrogenase B/ Glutamate dehydrogenase | Glutamate dehydrogenase | Belongs to the Glu Leu Phe Val dehydrogenases family	GDH	Q23ZD8	081
jg22068.t1	glutamate dehydrogenase (GDH)/ glutamate dehydrogenase 1 mitochondrial/ Glutamate dehydrogenase/ Glutamate dehydrogenase | Glutamate dehydrogenase | glutamate dehydrogenase [NAD(P)+] activity	GDH	Q24BX6	044
jg15054.t1	glycerophosphocholine phosphodiesterase (GDPD6)/ dual specificity mitogen activated protein kinase/ Glycerophosphodiester phosphodiesterase GDPD6/ Glycerophosphodiester phosphodiesterase domain | Kinase domain protein | interleukin-8 biosynthetic process	GDPD6	Q22LN5	179
jg19065.t1	(GET3) of GET post-translational insertion system/ atpase asna homolog/ ATPase ARSA2	GET3	I7M036	043
jg13726.t1	membrane trafficking factor (GFS9)/ fpl domain containing protein/ Protein TRANSPARENT TESTA 9/ CLEC16A/TT9 | CLEC16A/TT9 | Uncharacterised conserved protein	GFS9	Q22DR6	082
jg17321.t1	gamma-glutamyl cyclotransferase (GGCT1/2)/ gamma glutamylcyclotransferase/ Gamma-glutamyl cyclotransferase-like | Gamma-glutamylcyclotransferase | Catalyzes the cleavage of glutathione into 5-oxo-L- proline and a Cys-Gly dipeptide. Acts specifically on glutathione, but not on other gamma-glutamyl peptides	GGCT1/2	I7MAH6	127
jg7643.t1	gamma-glutamyl hydrolase (GGH)/ folate gamma glutamyl hydrolase/ Class I glutamine amidotransferase-like | Class I glutamine amidotransferase-like | Peptidase C26	GGH	Q237L9	170
jg22416.t1	gamma-glutamyl hydrolase (GGH)/ folate gamma glutamyl hydrolase/ Gamma-glutamyl hydrolase 1/ Class I glutamine amidotransferase-like | Class I glutamine amidotransferase-like | gamma-glutamyl-peptidase activity	GGH	-	054
jg12585.t1	gamma-glutamyl hydrolase (GGH)/ folate gamma glutamyl hydrolase/ Gamma-glutamyl hydrolase 1/ Class I glutamine amidotransferase-like | folate gamma-glutamyl hydrolase | gamma-glutamyl-peptidase activity	GGH	Q22MT7	099
jg15288.t1	gamma-glutamyl hydrolase (GGH)/ folate gamma glutamyl hydrolase/ Gamma-glutamyl hydrolase 1/ Class I glutamine amidotransferase-like | folate gamma-glutamyl hydrolase | gamma-glutamyl-peptidase activity	GGH	I7MGP7	009
jg14109.t1	gamma-glutamyl hydrolase (GGH)/ folate gamma glutamyl hydrolase/ Gamma-glutamyl hydrolase 1/ Class I glutamine amidotransferase-like | folate gamma-glutamyl hydrolase | Peptidase C26	GGH	Q238Z5	167
jg19992.t1	gamma-glutamyl hydrolase (GGH)/ folate gamma glutamyl hydrolase/ Gamma-glutamyl hydrolase 1/ Class I glutamine amidotransferase-like | folate gamma-glutamyl hydrolase | Peptidase C26	GGH	Q22CN1	003
jg7642.t1	gamma-glutamyl hydrolase (GGH)/ folate gamma glutamyl hydrolase/ Gamma-glutamyl hydrolase 1/ Class I glutamine amidotransferase-like | folate gamma-glutamyl hydrolase | Peptidase C26	GGH	Q237L9	170
jg22491.t1	gamma-glutamyl hydrolase (GGH)/ folate gamma glutamyl hydrolase/ Probable gamma-glutamyl hydrolase 3/ Class I glutamine amidotransferase-like | folate gamma-glutamyl hydrolase | gamma-glutamyl-peptidase activity	GGH	W7XI47	054
jg20055.t1	gamma-glutamyl hydrolase (GGH)/ folate gamma glutamyl hydrolase/ Probable gamma-glutamyl hydrolase 3/ Class I glutamine amidotransferase-like | folate gamma-glutamyl hydrolase | Peptidase C26	GGH	Q23H93	120
jg20643.t1	gamma-glutamyl hydrolase (GGH)/ folate gamma glutamyl hydrolase/ Probable gamma-glutamyl hydrolase 3/ Class I glutamine amidotransferase-like | folate gamma-glutamyl hydrolase | Peptidase C26	GGH	Q22AT8	025
jg17386.t1	gamma-glutamyl peptidase (GGP)/ gamma glutamyl peptidase/ Class I glutamine amidotransferase-like | Class I glutamine amidotransferase-like | Glutamine amidotransferase class-I	GGP	I7MAI9	127
jg8090.t1	gamma-glutamyl peptidase (GGP)/ gatase domain containing protein/ Class I glutamine amidotransferase domain protein | Class I glutamine amidotransferase domain protein | Glutamine amidotransferase class-I	GGP	I7LT15	091
jg17388.t1	gamma-glutamyl peptidase (GGP)/ gatase domain containing protein/ Class I glutamine amidotransferase-like | Class I glutamine amidotransferase-like | Glutamine amidotransferase class-I	GGP	I7MAI9	127
jg5879.t1	gamma-glutamyl peptidase (GGP)/ gatase domain containing protein/ Gamma-glutamyl peptidase 4/ Class I glutamine amidotransferase | Class I glutamine amidotransferase | Glutamine amidotransferase class-I	GGP	Q23EE6	019
jg17385.t1	gamma-glutamyl peptidase (GGP)/ glutamine amidotransferase class i/ Gamma-glutamyl peptidase 4/ Class I glutamine amidotransferase domain protein | Class I glutamine amidotransferase domain protein | Glutamine amidotransferase class-I	GGP	I7MAI9	127
jg7902.t1	gamma-glutamyl peptidase (GGP)/ gmp synthase [glutamine hydrolyzing]/ Class I glutamine amidotransferase-like | Class I glutamine amidotransferase-like | peptidase activity	GGP	Q23RH3	153
jg21305.t1	E3 ubiquitin ligase (GID2) of GID ubiquitination complex/ e3 ubiquitin protein ligase rmnd5a/ Protein RMD5 homolog/ CTLH, C-terminal LisH motif | Ran-binding protein in the microtubule-organising centre protein | RING-type zinc-finger	GID2	Q24DE5	048
jg5457.t1	ubiquitin-conjugating (GID3) of GID ubiquitination complex/ ubiquitin conjugating enzyme 5 e2/ Ubiquitin-conjugating enzyme E2-23 kDa/ Ubiquitin-conjugating enzyme | Ubiquitin-conjugating enzyme | Belongs to the ubiquitin-conjugating enzyme family	GID3	I7MA75	125
jg4823.t1	ubiquitin-conjugating (GID3) of GID ubiquitination complex/ ubiquitin conjugating enzyme 5 e2/ Ubiquitin-conjugating enzyme E2-23 kDa/ Ubiquitin-conjugating enzyme E2 | Ubiquitin-conjugating enzyme E2 H | Belongs to the ubiquitin-conjugating enzyme family	GID3	I7MA95	156
jg10067.t1	deubiquitinase (GID6/UBP14) of GID ubiquitination complex/ mouse ubiquitin carboxyl terminal hydrolase/ Ubiquitin carboxyl-terminal hydrolase 14/ Papain-like cysteine peptidase superfamily | Ubiquitinyl hydrolase 1 | Ubiquitin Carboxyl-terminal Hydrolase-like zinc finger	GID6/UBP14	I7MFR4	118
jg4601.t1	(GID7) of GID ubiquitination complex/ wd repeat containing domain protein/ WD repeat-containing protein 26 homolog/ CTLH, C-terminal LisH motif | WD domain, G-beta repeat protein | WD40 repeats	GID7	Q23YU9	073
jg21825.t1	(GID8) of GID ubiquitination complex/ glucose induced degradation protein 8 homolog/ Protein GID8 homolog/ CRA domain | Ran-binding protein in the microtubule-organising centre protein | C-terminal to LisH motif.	GID8	Q24CD8	034
jg10661.t1	uridine 5-carboxymethylaminomethyl modification enzyme (GidA)/ trna uridine 5 carboxymethylaminomethyl modification enzyme mnmg/ FAD/NAD(P)-binding domain superfamily | Mitochondrial Translation Optimization | tRNA uridine 5-carboxymethylaminomethyl modification enzyme	GIDA	I7M0Y2	008
jg9983.t1	centromere maintenance factor (GIP)/ mitotic spindle organizing protein/ Mitotic-spindle organizing protein 1	GIP	W7X5J4	143
jg14758.t1	clobm glutamyl trna gln amidotransferase subunit a/ Glutamyl-tRNA(Gln) amidotransferase subunit A, chloroplastic/mitochondrial/ Amidase signature (AS) superfamily | Fatty-acid amide hydrolase | amidase family	GLN	Q22PJ8	179
jg14763.t1	fatty acid amide hydrolase 2 a/ Glutamyl-tRNA(Gln) amidotransferase subunit A, chloroplastic/mitochondrial/ Amidase signature (AS) superfamily | Fatty-acid amide hydrolase | amidase family	GLN	Q22PK4	179
jg14764.t1	glutamyl trna gln amidotransferase subunit a/ Glutamyl-tRNA(Gln) amidotransferase subunit A, chloroplastic/mitochondrial/ Amidase signature (AS) superfamily | Fatty-acid amide hydrolase | amidase family	GLN	A4VEU9	179
jg2556.t1	glutamyl trna gln amidotransferase subunit a/ Glutamyl-tRNA(Gln) amidotransferase subunit A, chloroplastic/mitochondrial/ Amidase signature (AS) superfamily | Fatty-acid amide hydrolase | amidase family	GLN	Q22K98	124
jg5799.t1	ligand-gated cation channel (GLR)/ glutamate receptor/ Ionotropic glutamate receptor | Ligand-gated ion channel protein | ionotropic glutamate receptor activity	GLR	Q23EY0	001
jg19076.t1	glutamyl-tRNA synthetase (GluRS)/ glutamate trna ligase/ Glutamate--tRNA ligase, chloroplastic/mitochondrial/ Aminoacyl-tRNA synthetase, class I, anticodon-binding | Glutamate--tRNA ligase | Belongs to the class-I aminoacyl-tRNA synthetase family	GLURS	I7M034	043
jg14598.t1	glutamyl-tRNA synthetase (GluRS)/ glutamate trna ligase/ Glutamate--tRNA ligase, chloroplastic/mitochondrial/ Aminoacyl-tRNA synthetase, class I, anticodon-binding | tRNA synthetase class I (E and Q), catalytic domain protein | glutamyl-tRNA aminoacylation	GLURS	Q22WR7	179
jg886.t1	hydroxy-acyl-glutathione hydrolase (GLX-II)/ bovin hydroxyacylglutathione hydrolase mitochondrial/ Hydroxyacylglutathione hydrolase cytoplasmic/ Hydroxyacylglutathione hydrolase, C-terminal domain | Metallo-beta-lactamase superfamily protein | hydroxyacylglutathione hydrolase activity	GLX-II	Q23CX3	112
jg21755.t1	regulatory protein (GOT1) of COPII coatomer machinery/ golgi transport 1b/ Vesicle transport protein GOT1B | Vesicle transport protein GOT1B | vesicle-mediated transport	GOT1	W7XDH7	028
jg19533.t1	nucleoporin of nuclear pore complex (GP210)/ nuclear pore membrane glycoprotein/ Nuclear pore complex protein GP210/ Invasin/intimin cell-adhesion fragments | Nucleoporin gp210 | mRNA transport	GP210	Q234T3	058
jg21800.t1	G-protein coupled receptor (GPCR)/ g protein 4 protein/ G protein coupled glucose receptor regulating Gpa2 protein	GPCR	X1W3R2	028
jg3591.t1	G-protein coupled receptor (GPCR)/ g protein recep f2 4 domain containing protein/ G protein-coupled receptor GCR1 putative | Slime mold cyclic AMP receptor | oxidoreductase activity	GPCR	W7X9L3	055
jg13420.t1	G-protein coupled receptor (GPCR)/ g protein recep f2 4 domain containing protein/ G-protein coupled receptor 1/ 7 transmembrane receptor (Secretin family) protein | 7 transmembrane receptor (Secretin family) protein | G-protein coupled receptor	GPCR	Q22X36	026
jg17245.t1	G-protein coupled receptor (GPCR)/ g protein recep f2 4 domain containing protein/ G-protein coupled receptor 1/ 7 transmembrane receptor secretin family protein	GPCR	I7MAG2	127
jg23196.t1	G-protein coupled receptor (GPCR)/ g protein recep f2 4 domain containing protein/ G-protein coupled receptor 1/ 7 transmembrane receptor secretin family protein	GPCR	I7M4K7	061
jg5643.t1	G-protein coupled receptor (GPCR)/ g protein recep f2 4 domain containing protein/ G-protein coupled receptor 1/ G protein coupled glucose receptor regulating Gpa2 protein | G protein coupled glucose receptor regulating Gpa2 protein | Slime mold cyclic AMP receptor	GPCR	Q22W70	001
jg21139.t1	G-protein coupled receptor (GPCR)/ g protein receptor/ G protein coupled glucose receptor regulating Gpa2 protein	GPCR	Q22E16	122
jg21143.t1	G-protein coupled receptor (GPCR)/ g protein receptor/ G protein coupled glucose receptor regulating Gpa2 protein	GPCR	Q22E09	122
jg11126.t1	G-protein coupled receptor (GPCR)/ latrophilin receptor protein a/ 7 transmembrane receptor (Secretin family) protein	GPCR	Q24HN4	161
jg21641.t1	G-protein coupled receptor (GPCR)/ transmembrane receptor protein/ 7 transmembrane receptor (Rhodopsin family) protein	GPCR	X1W3V0	015
jg17501.t1	G-protein coupled receptor (GPCR)/ transmembrane receptor protein/ G protein-coupled receptor GPR1, C-terminal	GPCR	Q23WQ7	097
jg22773.t1	G-protein coupled receptor (GPCR)/ transmembrane receptor protein/ GCR1-cAMP receptor	GPCR	Q23FU9	177
jg6229.t1	RNA polymerase-II nuclear import factor (GPN1)/ gpn loop gtpase protein/ GPN-loop GTPase QQT2/ GPN-loop GTPase | GPN-loop GTPase | Conserved hypothetical ATP binding protein	GPN1	Q23K85	114
jg734.t1	glutathione reductase (GR)/ of thioredoxin reductase 1 cytoplasmic/ Glutathione reductase, chloroplastic/ FAD/NAD(P)-binding domain | thioredoxin-disulfide reductase | Thioredoxin and glutathione reductase family protein	GR	Q23DC5	112
jg3115.t1	glutathione reductase (GR)/ of thioredoxin reductase 1 cytoplasmic/ Glutathione reductase, chloroplastic/mitochondrial/ FAD/NAD(P)-binding domain | FAD/NAD(P)-binding domain | Thioredoxin and glutathione reductase family protein	GR	W7WXW2	031
jg20657.t1	glutathione reductase (GR)/ of thioredoxin reductase 1 cytoplasmic/ Glutathione reductase, cytosolic/ FAD/NAD(P)-binding domain | Thioredoxin reductase | Thioredoxin and glutathione reductase family protein	GR	Q24GS0	025
jg15263.t1	14-3-3 phosphoprotein-binding protein (GRF)/ 14 3 3 domain containing protein/ 14-3-3-like protein G-BOX factor 14 kappa/ 14-3-3 domain | 3-monooxygenase/tryptophan | Belongs to the 14-3-3 family	GRF	I7MLD8	009
jg9786.t1	14-3-3 phosphoprotein-binding protein (GRF)/ 14 3 3 domain containing protein/ 14-3-3-like protein GF14 omega/ 14-3-3 domain | 14-3-3 family protein 14-3-3 beta/zeta | Belongs to the 14-3-3 family	GRF	Q22B37	096
jg12025.t1	14-3-3 phosphoprotein-binding protein (GRF)/ 14 3 3 domain containing protein/ 14-3-3-like protein GF14 psi/ 14-3-3 domain | Tyrosine 3-monooxygenase/tryptophan 5-monooxygenase activation protein, zeta polypeptide | 14-3-3 homologues	GRF	Q22W55	126
jg11015.t1	14-3-3 phosphoprotein-binding protein (GRF)/ 14 3 3 domain containing protein/ 14-3-3-like protein/ 14-3-3 domain | 14-3-3 domain-containing protein | Belongs to the 14-3-3 family	GRF	I7M2E3	005
jg5108.t1	14-3-3 phosphoprotein-binding protein (GRF)/ 14 3 3 domain containing protein/ 14-3-3-like protein/ 14-3-3 domain | 14-3-3 domain-containing protein | Belongs to the 14-3-3 family	GRF	Q232M6	068
jg12756.t1	14-3-3 phosphoprotein-binding protein (GRF)/ protein beta alpha b/ 14-3-3-like protein B/ 14-3-3 domain | 14-3-3 family protein 14-3-3 beta/zeta | protein domain specific binding	GRF	Q22WU6	136
jg5627.t1	14-3-3 phosphoprotein-binding protein (GRF)/ protein gf epsilon/ 14-3-3-like protein/ 14-3-3 domain | 14-3-3 domain-containing protein | 14-3-3 homologues	GRF	Q22W55	001
jg11543.t1	regulatory protein kinase (GRIK) of SnRK1 complex/ 5 amp activated serine threonine protein kinase catalytic subunit alpha/ Serine/threonine protein kinase OSK1/ Carbon catabolite derepressing protein kinase, putative | Carbon catabolite derepressing protein kinase, putative | Protein kinase domain	GRIK	I7LXT6	052
jg6089.t1	regulatory protein kinase (GRIK) of SnRK1 complex/ serine threonine kinase domain protein/ Serine/threonine-protein kinase GRIK1/ Protein kinase domain | Protein kinase domain-containing protein | Belongs to the protein kinase superfamily	GRIK	Q22CT4	087
jg7934.t1	regulatory protein kinase (GRIK) of SnRK1 complex/ serine threonine kinase domain protein/ Serine/threonine-protein kinase GRIK1/ Protein kinase domain | Serine/Threonine kinase domain protein | Protein tyrosine kinase	GRIK	Q23RK4	153
jg22092.t1	glutathione synthetase (GS)/ glutathione synthetase/ Glutathione synthetase, chloroplastic/ Eukaryotic glutathione synthase	GS	Q24BV1	044
jg1829.t1	GTE histone acetylation reader (GTE1)/ bromodomain containing factor/ Bromodomain | Bromodomain protein | histone acetyltransferase activity	GTE1	I7LZW3	007
jg20790.t1	GTE histone acetylation reader (GTE1)/ bromodomain containing factor/ Transcription factor GTE10/ Bromodomain | Bromodomain domain protein | bromo domain	GTE1	W7X7I9	088
jg4037.t1	EC_2.1 transferase transferring one-carbon group/ trna guanine 26 n 2 dimethyltrasferase/ tRNA (guanine(26)-N(2))-dimethyltransferase 1/ S-adenosyl-L-methionine-dependent methyltransferase | tRNA (guanine(26)-N(2))-dimethyltransferase | N2,N2-dimethylguanosine tRNA methyltransferase	GUANINE(26	W7X4C4	105
jg6456.t1	EC_2.1 transferase transferring one-carbon group/ trna guanine 26 n 2 dimethyltrasferase/ tRNA (guanine(26)-N(2))-dimethyltransferase 1/ S-adenosyl-L-methionine-dependent methyltransferase | tRNA (guanine(26)-N(2))-dimethyltransferase | N2,N2-dimethylguanosine tRNA methyltransferase	GUANINE(26	Q22HL7	114
jg4030.t1	EC_2.1 transferase transferring one-carbon group/ trna guanine 26 n 2 dimethyltrasferase/ tRNA (guanine(26)-N(2))-dimethyltransferase 2/ S-adenosyl-L-methionine-dependent methyltransferase | tRNA (guanine(26)-N(2))-dimethyltransferase | N2,N2-dimethylguanosine tRNA methyltransferase	GUANINE(26	W7X4C4	105
jg13165.t1	EC_2.1 transferase transferring one-carbon group/ trna guanine n 7 methyltrasferase/ tRNA (guanine-N(7)-)-methyltransferase/ S-adenosyl-L-methionine-dependent methyltransferase | tRNA (guanine-N(7)-)-methyltransferase | Catalyzes the formation of N(7)-methylguanine at position 46 (m7G46) in tRNA	GUANINE-N(7	Q23MB9	180
jg16961.t1	L-gulono-1,4-lactone oxidase (GULLO)/ fad binding pcmh type domain containing protein/ D-arabinono-1,4-lactone oxidase | FAD-binding containing protein | D-arabinono-1,4-lactone oxidase activity	GULLO	Q22YW5	138
jg4507.t1	histone (H2A/HTA)/ histone h2a 1/ Histone H2A/ Belongs to the histone H2A family	H2A/HTA	P35064	105
jg11380.t1	histone (H2A/HTA)/ histone h2a 1/ Probable histone H2A.4/ Belongs to the histone H2A family	H2A/HTA	P35065	130
jg12924.t1	histone (H2A/HTA)/ histone h2a/ Probable histone H2A variant 2/ Belongs to the histone H2A family	H2A/HTA	P08992	033
jg13403.t1	histone (H2B/HTB)/ histone h2b 1 2/ Histone H2B.10	H2B/HTB	P08993	026
jg7486.t1	histone (H2B/HTB)/ histone h2b 1 2/ Histone H2B.10	H2B/HTB	P08993	107
jg1323.t1	histone (H3)/ histone h3 2/ Histone H3.2	H3	Q22RG7	065
jg1320.t1	histone (H3)/ histone h3 2/ Histone H3.3a	H3	P41353	065
jg1322.t1	histone (H3)/ histone h3 2/ Histone H3.3a	H3	-	065
jg20424.t1	histone (H3)/ histone h3 2/ Histone H3.3a/ Histone H2A/H2B/H3 | Histone H2A/H2B/H3 domain-containing protein | Core histone H2A/H2B/H3/H4	H3	I7LUZ3	116
jg2616.t1	histone (H3)/ histone h3 2/ Histone H3.3a/ Histone H2A/H2B/H3 | Histone H2A/H2B/H3 domain-containing protein | Core histone H2A/H2B/H3/H4	H3	I7LUZ3	124
jg18211.t1	histone (H4)/ histone h4/ Histone H4	H4	P69152	158
jg20425.t1	histone (H4)/ histone h4/ Histone H4	H4	P69152	116
jg4881.t1	E3 ubiquitin ligase (HAKAI) of adenosine N6-methylation writer complex/ zinc finger c2h2 type family protein/ Zinc finger C2H2-type | Zinc finger C2H2-type | zinc finger	HAKAI	I7MI55	156
jg12813.t1	acetyltransferase (HAM) of NuA4 histone acetyltransferase complex/ histone acetyltransferase/ Histone acetyltransferase of the MYST family 1/ Acyl-CoA N-acyltransferase | Histone acetyltransferase | Belongs to the MYST (SAS MOZ) family	HAM	I7MI80	033
jg12814.t1	acetyltransferase (HAM) of NuA4 histone acetyltransferase complex/ histone acetyltransferase/ Histone acetyltransferase of the MYST family 1/ Acyl-CoA N-acyltransferase | Histone acetyltransferase | Belongs to the MYST (SAS MOZ) family	HAM	I7LUB5	033
jg17826.t1	acetyltransferase (HAM) of NuA4 histone acetyltransferase complex/ histone acetyltransferase/ Histone acetyltransferase of the MYST family 1/ Acyl-CoA N-acyltransferase | histone acetyltransferase | Belongs to the MYST (SAS MOZ) family	HAM	I7LW51	002
jg2167.t1	gamete membrane fusogen (HAP2)/ hap gcs domain containing protein/ Hapless 2/ Generative cell specific-1/HAP2 domain | Male gamete fusion factor | Male gamete fusion factor	HAP2	Q22C76	020
jg10401.t1	protein involved in PS-I assembly (HCF101)/ iron sulfur cluster carrier protein/ Fe-S cluster assembly factor HCF101, chloroplastic/ Flagellum site-determining protein YlxH/ Fe-S cluster assembling factor NBP35 | ParA multi-domain protein | Protein of unknown function (DUF971)	HCF101	I7M713	132
jg6394.t1	transcriptional regulator (HCR2) of meiotic crossover patterning/ heat shock factor binding protein 1/ Heat shock factor binding 1 | Heat shock factor-binding protein 1 | Heat shock factor binding protein 1	HCR2	Q22HF0	114
jg11345.t1	transcriptional regulator (HCR2) of meiotic crossover patterning/ no annotation/ SCL-interrupting locus protein	HCR2	I7ML41	130
jg14252.t1	histone deacetylase (HDA8)/ histone deacetylase/ Histone deacetylase 1/ Histone deacetylase | Histone deacetylase | Histone deacetylase domain	HDA8	W7XBN4	164
jg258.t1	histone deacetylase (HDA8)/ histone deacetylase/ Histone deacetylase 6/ Histone deacetylase | Histone deacetylase | Belongs to the histone deacetylase family. HD Type 1 subfamily	HDA8	A4VDD9	103
jg259.t1	histone deacetylase (HDA8)/ histone deacetylase/ Histone deacetylase 6/ Histone deacetylase | Histone deacetylase | Belongs to the histone deacetylase family. HD Type 1 subfamily	HDA8	I7M8W6	103
jg8917.t1	histone deacetylase (HDA8)/ histone deacetylase/ Histone deacetylase 6/ Histone deacetylase | Histone deacetylase | Belongs to the histone deacetylase family. HD Type 1 subfamily	HDA8	I7LWK7	042
jg4878.t1	regulatory protein (HDF1) involved in photoperiod pathway/ of phosphoglycolate phosphatase chloroplastic/ Phosphoglycolate phosphatase 1B, chloroplastic/ 2-phosphoglycolate phosphatase, eukaryotic | 4-nitrophenylphosphatase | Haloacid dehalogenase-like hydrolase	HDF1	I7MA86	156
jg9766.t1	3-hydroxyisobutyrate dehydrogenase (HDH)/ 3 hydroxyisobutyrate dehydrogenase mitochondrial/ Probable 3-hydroxyisobutyrate dehydrogenase, mitochondrial/ 3-hydroxyisobutyrate dehydrogenase | 3-hydroxyisobutyrate dehydrogenase | NAD-binding of NADP-dependent 3-hydroxyisobutyrate dehydrogenase	HDH	Q22B54	096
jg11319.t1	porphobilinogen deaminase (HemC)/ parmw porphobilinogen deaminase/ Porphobilinogen deaminase, chloroplastic/ Porphobilinogen deaminase | Porphobilinogen deaminase | Porphobilinogen deaminase, dipyromethane cofactor binding domain	HEMC	I7MG70	130
jg14441.t1	oxygen-dependent coproporphyrinogen III oxidase (HemF1/2)/ oxygen dependent coproporphyrinogen iii oxidase/ Oxygen-dependent coproporphyrinogen-III oxidase, chloroplastic/ Coproporphyrinogen III oxidase, aerobic | coproporphyrinogen oxidase | Coproporphyrinogen III oxidase	HEMF1/2	I7M653	121
jg7297.t1	miRNA/siRNA methyltransferase (HEN1)/ small rna 2 o methyltransferase/ 3'-RNA ribose 2'-O-methyltransferase, Hen1 | Small RNA 2'-O-methyltransferase | O-methyltransferase activity	HEN1	Q230X8	067
jg22434.t1	beta-N-acetylhexosaminidase (HEXO)/ beta hexosaminidase 07893/ Beta-hexosaminidase 1/ Beta-hexosaminidase | Beta-hexosaminidase | Glycosyl hydrolase family 20, catalytic domain containing protein	HEXO	I7M1F1	054
jg22129.t1	beta-N-acetylhexosaminidase (HEXO)/ beta hexosaminidase subunit/ Beta-hexosaminidase 1/ Beta-hexosaminidase | Beta-hexosaminidase | Taurine catabolism dioxygenase TauD, TfdA family	HEXO	I7M5Y6	117
jg13266.t1	beta-N-acetylhexosaminidase (HEXO)/ beta hexosaminidase subunit/ Beta-hexosaminidase 2/ Beta-hexosaminidase | Beta-hexosaminidase | Glycosyl hydrolase family 20, catalytic domain containing protein	HEXO	Q22C96	180
jg16252.t1	beta-N-acetylhexosaminidase (HEXO)/ beta hexosaminidase subunit/ Beta-hexosaminidase 2/ Beta-hexosaminidase | Beta-hexosaminidase | Glycosyl hydrolase family 20, catalytic domain containing protein	HEXO	I7M3F1	010
jg20815.t1	homogentisate dioxygenase (HGO)/ homogentisate 1 2 dioxygenase/ Homogentisate 1,2-dioxygenase/ Homogentisate 1,2-dioxygenase | Homogentisate 1,2-dioxygenase | homogentisate 1,2-dioxygenase	HGO	I7MLV5	088
jg21708.t1	monogalactosyldiacylglycerol lipase (HIL1)/ lipase 3 domain containing protein/ Alpha/Beta hydrolase fold | Alpha/Beta hydrolase fold | Lipase family	HIL1	I7MLP8	015
jg1755.t1	P1B-type heavy metal cation-transporting ATPase (HMA)/ copper exporting p tye atase/ Probable copper-transporting ATPase HMA5/ HAD hydrolase, subfamily IA | Heavy metal-associated domain, HMA | haloacid dehalogenase-like hydrolase	HMA	I7MCW3	007
jg1818.t1	P1B-type heavy metal cation-transporting ATPase (HMA)/ copper exporting p tye atase/ Probable copper-transporting ATPase HMA5/ HAD superfamily | Heavy metal-associated domain, HMA | haloacid dehalogenase-like hydrolase	HMA	I7MCW3	007
jg1819.t1	P1B-type heavy metal cation-transporting ATPase (HMA)/ copper translocating p tye atase/ Copper-transporting ATPase HMA5/ HAD superfamily | Heavy metal-associated domain, HMA | haloacid dehalogenase-like hydrolase	HMA	I7LZW5	007
jg19230.t1	DNA bending architectural protein (HMG-B)/ at rich interactive domain containing protein/ ARID DNA-binding domain | ARID/bright DNA-binding domain protein | BRIGHT, ARID (A/T-rich interaction domain) domain	HMG-B	Q246A9	058
jg22183.t1	3-hydroxy-3-methylglutaryl-CoA synthase (HMGS)/ hydroxymethylglutaryl coa synthase a/ Hydroxymethylglutaryl-CoA synthase/ Hydroxymethylglutaryl-CoA reductase, bacterial-type | Hydroxymethylglutaryl-CoA synthase | Hydroxymethylglutaryl-coenzyme A reductase	HMGS	I7LZN5	115
jg1264.t1	Hsp90/Hsp70-co-chaperone (HOP)/ stress induced phosphoprotein/ Hsp70-Hsp90 organizing protein/ Heat shock chaperonin-binding | Hsp70/Hsp90 organizing protein, putative | Heat shock chaperonin-binding motif.	HOP	Q22RN3	065
jg17568.t1	(HOP2) of HOP2-MND1 presynaptic filament stabilization complex/ homologous pairing protein homolog/ Homologous-pairing protein 2	HOP2	Q23VW9	097
jg15464.t1	(HOP2) of HOP2-MND1 presynaptic filament stabilization complex/ homologous pairing protein homolog/ Homologous-pairing protein 2 | Homologous-pairing protein 2 homolog | homologous recombination	HOP2	Q239Q1	135
jg16141.t1	2-hydroxy-phytanoyl-CoA lyase (HPCL)/ 2 hydroxyacyl coa lyase protein/ 2-hydroxyacyl-CoA lyase/ 2-hydroxyacyl-CoA lyase 1 | 2-hydroxyacyl-CoA lyase 1 | Thiamine pyrophosphate enzyme, central domain	HPCL	A4VE07	027
jg16142.t1	2-hydroxy-phytanoyl-CoA lyase (HPCL)/ quality protein 2 hydroxyacyl coa lyase/ 2-hydroxyacyl-CoA lyase/ DHS-like NAD/FAD-binding domain superfamily | Thiamine pyrophosphate enzyme, central domain protein | thiamine pyrophosphate binding	HPCL	I7MIT6	027
jg23183.t1	4-hydroxyphenylpyruvate dioxygenase (HPPD)/ 4 hydroxyphenylpyruvate dioxygenase/ 4-hydroxyphenylpyruvate dioxygenase/ 4-hydroxyphenylpyruvate dioxygenase | 4-hydroxyphenylpyruvate dioxygenase | Glyoxalase/Bleomycin resistance protein/Dioxygenase superfamily	HPPD	I7MMZ2	061
jg5230.t1	lipoamide-containing (H-protein) of glycine cleavage system/ glycine cleavage system h protein/ Glycine cleavage system H protein 2, mitochondrial/ 2-oxo acid dehydrogenase, lipoyl-binding site | Archaeal ADP-dependent phosphofructokinase/glucokinase | ADP-specific Phosphofructokinase/Glucokinase conserved region	H-PROTEIN	I7M6W2	174
jg16350.t1	hypoxanthine/guanine phosphoribosyltransferase (HPRT)/ hypoxanthine guanine phosphoribosyltransferase/ Hypoxanthine phosphoribosyl transferase | Hypoxanthine phosphoribosyltransferase | Belongs to the purine pyrimidine phosphoribosyltransferase family	HPRT	A4VD28	010
jg16351.t1	hypoxanthine/guanine phosphoribosyltransferase (HPRT)/ hypoxanthine guanine phosphoribosyltransferase/ Hypoxanthine phosphoribosyl transferase | Hypoxanthine phosphoribosyltransferase | Belongs to the purine pyrimidine phosphoribosyltransferase family	HPRT	I7MLR4	010
jg4531.t1	Hsp60-co-chaperone (Hsp10)/ kda chaperonin mitochondrial/ 10 kDa chaperonin, mitochondrial/ 10 kDa chaperonin | 10 kDa chaperonin | Chaperonin 10 Kd subunit	HSP10	Q23AS6	105
jg3444.t1	co-chaperone (Hsp40)/ dnaj homolog subfamily a member/ Chaperone protein dnaJ 2/ Chaperone DnaJ, C-terminal | DnaJ protein homolog ANJ1 | DnaJ central domain	HSP40	Q233M0	055
jg384.t1	co-chaperone (Hsp40)/ dnaj homolog subfamily a member/ Chaperone protein dnaJ A6/ Chaperone DnaJ | DnaJ heat shock protein family (Hsp40) member A1 | DnaJ central domain	HSP40	Q24FD6	049
jg6139.t1	chaperone (Hsp60)/ chaperonin groel/ Chaperonin CPN60-2, mitochondrial/ Chaperonin Cpn60 | Mitochondrial (Or chloroplast) chaperonin-60 | TCP-1/cpn60 chaperonin family	HSP60	Q23JZ7	114
jg103.t1	chaperone (Hsp70)/ heat shock kda protein/ Heat shock 70 kDa protein/ Heat shock protein 70 | Heat shock protein 70 | Belongs to the heat shock protein 70 family	HSP70	Q22C26	100
jg19456.t1	chaperone (Hsp70)/ heat shock kda protein/ Heat shock 70 kDa protein/ Heat shock protein 70 | Heat shock protein 70 | Belongs to the heat shock protein 70 family	HSP70	Q234I5	058
jg22618.t1	chaperone (Hsp70)/ heat shock kda protein/ Heat shock cognate 70 kDa protein/ Heat shock protein 70 | Heat shock protein 70 | Belongs to the heat shock protein 70 family	HSP70	I7MJ63	054
jg20756.t1	chaperone (Hsp90)/ endoplasmin homolog/ Endoplasmin homolog/ Heat shock protein 90 | Heat shock protein 90 | Hsp90 protein	HSP90	I7M3G1	088
jg5657.t1	chaperone (Hsp90)/ heat shock protein hsp 90 beta/ Heat shock cognate protein 80/ Heat shock protein Hsp90 family | Histidine kinase/HSP90-like ATPase domain-containing protein | Hsp90 protein	HSP90	Q22W82	001
jg9908.t1	chaperone (Hsp90)/ heat shock protein hsp 90 beta/ Heat shock protein 90-1/ Heat shock protein	HSP90	-	175
jg16982.t1	chaperone (Hsp90)/ heat shock protein hsp 90 beta/ Heat shock protein 90-1/ Heat shock protein Hsp90 family | Heat shock protein Hsp90 family | Hsp90 protein	HSP90	-	138
jg22698.t1	chaperone (Hsp90)/ sp htpg chaperone protein htpg/ Heat shock protein 90-5, chloroplastic/ Heat shock protein Hsp90 family | TNF receptor-associated protein 1, mitochondrial | Hsp90 protein	HSP90	Q23FL2	177
jg17690.t1	substrate adaptor (HTD1/DWD1) of CUL4-based E3 ubiquitin ligase complex/ glutamate rich wd repeat containing protein/ Protein HEAT STRESS TOLERANT DWD 1/ Histone-binding protein RBBP4 N-terminal domain-containing protein | Histone-binding protein RBBP4 N-terminal domain-containing protein | Histone-binding protein RBBP4 or subunit C of CAF1 complex	HTD1/DWD1	I7MAL7	029
jg5844.t1	metal cation transporter (IAR)/ zinc transporter zip/ HMW kininogen | Metal cation transporter, ZIP family protein | Zinc transporter	IAR	Q22C39	019
jg658.t1	metal cation transporter (IAR)/ zinc transporter zip/ IAA-alanine resistance protein 1/ Metal cation transporter, ZIP family protein | Metal cation transporter, ZIP family protein | cellular zinc ion homeostasis	IAR	Q23DL0	112
jg9516.t1	histidine-tRNA guanylyltransferase (ICA)/ trna his guanylyltransferase/ tRNA(His) guanylyltransferase 2/ Thg1 C-terminal domain | tRNA(His) guanylyltransferase | Adds a GMP to the 5'-end of tRNA(His) after transcription and RNase P cleavage	ICA	Q236S5	119
jg20785.t1	preprotein processing peptidase (ICP55)/ amp n domain containing protein/ Intermediate cleaving peptidase 55, mitochondrial/ Aminopeptidase P N-terminal domain-containing protein | Aminopeptidase P N-terminal domain-containing protein | Metallopeptidase family M24	ICP55	I7M3G7	088
jg7502.t1	preprotein processing peptidase (ICP55)/ amp n domain containing protein/ Intermediate cleaving peptidase 55, mitochondrial/ Aminopeptidase P, N-terminal | Xaa-Pro dipeptidase-like protein (Fragment) | Metallopeptidase family M24	ICP55	I7MK96	107
jg18295.t1	isopentenyl diphosphate isomerase (IDI1/2)/ isopentenyl diphosphate delta isomerase/ Isopentenyl-diphosphate Delta-isomerase II/ isopentenyl-diphosphate Delta-isomerase | isopentenyl-diphosphate Delta-isomerase | NUDIX domain	IDI1/2	I7M8B1	128
jg16542.t1	(IES6) of INO80 chromatin remodeling complex/ yl1 c domain containing protein/ INO80 complex, subunit Ies6 | Vps72/YL1 C-terminal domain-containing protein | YL1 nuclear protein C-terminal domain	IES6	I7MN28	024
jg21079.t1	translation initiation factor (IF-2)/ translation initiation factor if/ Translation initiation factor IF-2, chloroplastic/ P-loop containing nucleoside triphosphate hydrolase | Tr-type G domain-containing protein | Translation-initiation factor 2	IF-2	Q239N3	023
jg21232.t1	translation initiation factor (IF-3)/ cals4 translation initiation factor if/ Translation initiation factor 3 (IF-3), N-terminal domain superfamily | Translation initiation factor IF-3 | Translation initiation factor IF-3, N-terminal domain	IF-3	I7MG17	168
jg20737.t1	kinase co-activator (ILITHYIA/GCN1) involved in eIF2 complex activation/ eif alpha kinase activator gcn/ Protein ILITYHIA/ Armadillo-like helical | Armadillo-type fold | ribosome binding	ILITHYIA/GCN1	I7M9Y8	088
jg414.t1	indole-3-acetic acid amidohydrolase (ILR)/ iaa amino acid hydrolase ilr/ IAA-amino acid hydrolase ILR1/ Amidohydrolase | Iaa-amino acid hydrolase 11 | Peptidase dimerisation domain	ILR	I7MM11	148
jg19810.t1	indole-3-acetic acid amidohydrolase (ILR)/ lacls n acetyldiamiopimelate deacetylase/ IAA-amino acid hydrolase ILR1-like 2/ Amidohydrolase | Peptidase M20D, amidohydrolase | Peptidase family M20/M25/M40	ILR	Q23FA9	058
jg18829.t1	indole-3-acetic acid amidohydrolase (ILR)/ n acetyldiamiopimelate deacetylase/ IAA-amino acid hydrolase ILR1-like 8/ Amidohydrolase | Metalloprotease family M20D | Peptidase family M20/M25/M40	ILR	I7M8S5	083
jg16468.t1	nucleocytoplasmic import karyopherin (IMB2)/ importin n termial domai cotaiig protei/ Transportin-1/ Armadillo-type fold | Importin-beta amine-terminal domain protein | ribosomal protein import into nucleus	IMB2	I7M4Q8	024
jg5088.t1	SSU processome assembly factor (IMP3)/ bovin u3 small nucleolar ribonucleoprotein protein imp/ Kinase domain protein | Kinase domain protein | snoRNA binding	IMP3	W7X872	068
jg5102.t1	nucleocytoplasmic transport cargo adaptor protein (IMP-alpha)/ importin subunit alpha protein/ Importin subunit alpha/ Armadillo | Importin subunit alpha | Belongs to the importin alpha family	IMP-ALPHA	Q232L8	068
jg6106.t1	nucleocytoplasmic transport cargo adaptor protein (IMP-alpha)/ importin subunit alpha/ Importin subunit alpha-1/ Armadillo | Importin subunit alpha | Belongs to the importin alpha family	IMP-ALPHA	Q22CR9	087
jg21992.t1	IMP dehydrogenase (IMPDH)/ inosine monophosphate dehydrogenase/ Inosine-5-monophosphate dehydrogenase/ Aldolase-type TIM barrel | Inosine-5-monophosphate dehydrogenase, putative | IMP dehydrogenase / GMP reductase domain	IMPDH	I7M6H8	151
jg4434.t1	(INB3) of INO80 chromatin remodeling complex/ no annotation/ (INB3) of INO80 chromatin remodeling complex/ no annotation	INB3	W7XDI8	105
jg617.t1	methylation reader (ING1) of NuA4 histone acetyltransferase complex/ inhibitor of growth protein/ ING family | ING family | PHD zinc finger	ING1	W7XK54	112
jg20949.t1	ATPase (Ino80) of chromatin remodelling complex/ chromatin remodeling atpase ino/ Chromatin-remodeling ATPase INO80/ Chromatin-remodeling ATPase INO80 | Chromatin-remodeling ATPase INO80 | DNA-binding domain	INO80	I7MEY9	169
jg13186.t1	inositol polyphosphate multikinase (IPK2)/ histone deacetylase protein/ Histone deacetylase 18/ Histone deacetylase domain | Histone deacetylase family protein | NAD-dependent histone deacetylase activity (H3-K14 specific)	IPK2	Q23M98	180
jg5769.t1	bifunctional protein kinase and ribonuclease (IRE1)/ serine threonine protein kinase endoribonuclease ire/ Serine/threonine-protein kinase/endoribonuclease IRE1/ KEN domain | Serine/Threonine kinase domain protein | Ribonuclease 2-5A	IRE1	Q23F24	001
jg5504.t1	scaffold (ISU1/2/3) of mitochondrial ISC system assembly phase/ ashgo iron sulfur cluster assembly protein 1/ Iron-sulfur cluster assembly protein 1	ISU1/2/3	I7MI12	125
jg15376.t1	(ISY1/MAC8) of MAC spliceosome-associated complex/ pre mrna splicing factor isy protein/ Helix hairpin bin domain superfamily | Pre-mRNA-splicing factor ISY1 homolog | Isy1-like splicing family	ISY1/MAC8	I7MFD3	017
jg18329.t1	(IWS1) of SPT6-IWS1 transcription elongation complex/ tfiis n termial domai cotaiig protei/ TFIIS helical bundle-like domain protein | TFIIS helical bundle-like domain protein | TFIIS helical bundle-like domain	IWS1	I7MET8	128
jg18958.t1	DNA replication auxiliary factor (JHS1/DNA2)/ dna replication atp dependent helicase nuclease/ DNA replication ATP-dependent helicase/nuclease JHS1/ DNA2/NAM7 helicase, AAA domain | DNA2/NAM7 helicase, AAA domain | single-stranded DNA-dependent ATPase activity	JHS1/DNA2	I7MF71	083
jg8734.t1	co-chaperone (Jjj1)/ dnaj homolog subfamily b memer/ DNAJ protein JJJ1 homolog/ Chaperone J-domain superfamily | DnaJ domain protein | Zinc-finger double-stranded RNA-binding	JJJ1	Q23JA5	057
jg19948.t1	histone demethylase (JMJD6)/ bifunctional arginine demethylase and lysyl hydroxylase jmjd/ Lysine-specific demethylase JMJ21/ Cyclic nucleotide-binding domain | JmjC domain protein | Cupin-like domain	JMJD6	I7MAR9	150
jg3672.t1	catalytic (KAE1) of tRNA N6-threonylcarbamoylation KEOPS/EKC complex/ trna n6 adenosine threonylcarbamoyltransferase/ Probable tRNA N6-adenosine threonylcarbamoyltransferase, mitochondrial	KAE1	A4VEZ5	047
jg18377.t1	7-keto-8-aminopelargonic acid (KAPA) synthase/ 5 aminolevulinate synthase/ 8-amino-7-oxononanoate synthase/ 5-aminolevulinate synthase | 5-aminolevulinate synthase | Cys/Met metabolism PLP-dependent enzyme	KAPA	Q22CW9	157
jg10322.t1	3-ketoacyl-CoA thiolase (KAT1/2/5)/ 3 ketoacyl coa thiolase 1 peroxisomal/ 3-ketoacyl-CoA thiolase 1, peroxisomal/ Acetyl-CoA acyltransferase | Acetyl-CoA acyltransferase | Thiolase, N-terminal domain	KAT1/2/5	Q23YB7	178
jg3361.t1	3-ketoacyl-CoA reductase (KCR)/ macfa very long chain 3 oxoacyl coa reductase/ Very-long-chain 3-oxoacyl-CoA reductase 1/ Dicer dimerisation domain | Type III restriction enzyme, res subunit | ribonuclease III activity	KCR	Q22V99	163
jg1397.t1	3-ketoacyl-CoA reductase (KCR)/ macfa very long chain 3 oxoacyl coa reductase/ Very-long-chain 3-oxoacyl-CoA reductase 1/ NAD(P)-binding domain superfamily | Oxidoreductase, short chain dehydrogenase/reductase family protein | 3-oxo-behenoyl-CoA reductase activity	KCR	W7XLJ4	065
jg2142.t1	3-ketoacyl-CoA reductase (KCR)/ macfa very long chain 3 oxoacyl coa reductase/ Very-long-chain 3-oxoacyl-CoA reductase 1/ NAD(P)-binding domain superfamily | Oxidoreductase, short chain dehydrogenase/reductase family protein | 3-oxo-behenoyl-CoA reductase activity	KCR	I7MDP8	064
jg1398.t1	3-ketoacyl-CoA reductase (KCR)/ macfa very long chain 3 oxoacyl coa reductase/ Very-long-chain 3-oxoacyl-CoA reductase 1/ NAD(P)-binding domain superfamily | Oxidoreductase, short chain dehydrogenase/reductase family protein | Oxidoreductase, short chain dehydrogenase reductase family protein	KCR	Q22R63	065
jg21346.t1	3-ketoacyl-CoA reductase (KCR)/ very long chain 3 oxoacyl coa reductase protein/ Very-long-chain 3-oxoacyl-CoA reductase 1/ NAD(P)-binding domain superfamily | Oxidoreductase (Short-chain dehydrogenase family) | KR domain	KCR	Q235F8	166
jg14004.t1	3-ketoacyl-CoA reductase (KCR)/ very long chain 3 oxoacyl coa reductase protein/ Very-long-chain 3-oxoacyl-CoA reductase 1/ NAD(P)-binding domain superfamily | Oxidoreductase, short chain dehydrogenase/reductase family protein | Enoyl-(Acyl carrier protein) reductase	KCR	Q22NX2	173
jg18889.t1	3-ketoacyl-CoA reductase (KCR)/ very long chain 3 oxoacyl coa reductase protein/ Very-long-chain 3-oxoacyl-CoA reductase-like protein At1g24470/ NAD(P)-binding domain superfamily | Steroid dehydrogenase | short chain dehydrogenase reductase family protein	KCR	I7MF92	083
jg12906.t1	3-ketoacyl-CoA reductase (KCR)/ very long chain 3 oxoacyl coa reductase/ Very-long-chain 3-oxoacyl-CoA reductase 1/ NAD(P)-binding domain superfamily | Oxidoreductase (Short-chain dehydrogenase family) | Enoyl-(Acyl carrier protein) reductase	KCR	I7M7A8	033
jg17632.t1	regulatory protein (KIN17) of copper homeostasis/ dna rna binding protein kin domain containing/ KIN17-like protein/ DNA/RNA-binding protein Kin17 WH-like domain-containing protein | DNA/RNA-binding protein Kin17 WH-like domain-containing protein | Domain of Kin17 curved DNA-binding protein	KIN17	Q23U22	109
jg21295.t1	microtubule destabilizing motor protein (Kinesin-13)/ kinesin protein kif2a/ Kinesin-like protein KIN-13B/ Belongs to the TRAFAC class myosin-kinesin ATPase superfamily. Kinesin family	KINESIN-13	I7M676	168
jg7212.t1	microtubule destabilizing motor protein (Kinesin-13)/ kinesin protein/ Kinesin-like protein KIN-13B/ Belongs to the TRAFAC class myosin-kinesin ATPase superfamily. Kinesin family	KINESIN-13	Q231H3	067
jg4514.t1	microtubule destabilizing motor protein (Kinesin-13)/ kinesin protein/ Kinesin-like protein KIN-13B/ Kinesin motor domain | Kinesin motor domain-containing protein | Microtubule binding	KINESIN-13	Q24DP3	105
jg585.t1	transcriptional co-activator (KIWI/KELP) involved in intine formation/ activated rna polymerase ii transcriptional coactivator/ Activated RNA polymerase II transcriptional coactivator p15 | Activated RNA polymerase II transcriptional coactivator p15 | Transcriptional Coactivator p15 (PC4)	KIWI/KELP	Q23DS9	112
jg18155.t1	regulatory (KTN80) of Katanin ATP-dependent microtubule severing complex/ katanin p80 wd repeat containing subunit b1/ Katanin p80 WD40 repeat-containing subunit B1 homolog KTN80.1	KTN80	I7M4N1	158
jg20578.t1	(KU70) of Ku70-Ku80 helicase complex/ atp dependent dna helicase ii subunit/ ATP-dependent DNA helicase 2 subunit KU70/ Acylphosphatase | ATP-dependent DNA helicase 2 subunit 1 | Ku70/Ku80 C-terminal arm	KU70	A4VEG9	060
jg16567.t1	(KU70) of Ku70-Ku80 helicase complex/ atp dependent dna helicase ii subunit/ ATP-dependent DNA helicase 2 subunit KU70/ ATP-dependent DNA helicase II 70 kDa subunit | ATP-dependent DNA helicase II 70 kDa subunit | Ku70/Ku80 C-terminal arm	KU70	I7MAM7	111
jg16380.t1	(KU80) of Ku70-Ku80 helicase complex/ atp dependent dna helicase ii subunit/ ATP-dependent DNA helicase 2 subunit KU80/ Ku C terminal domain like	KU80	I7LWU7	010
jg15988.t1	leucyl aminopeptidase (LAP)/ cytosol ap domain containing protein/ Leucine aminopeptidase 2, chloroplastic/ Peptidase M17, leucine aminopeptidase/peptidase B | Probable cytosol aminopeptidase | Cytosol aminopeptidase family, catalytic domain	LAP	Q22U45	069
jg5203.t1	leucyl aminopeptidase (LAP)/ cytosol protein/ Leucine aminopeptidase 2, chloroplastic/ Peptidase M17, leucine aminopeptidase/peptidase B | Probable cytosol aminopeptidase | Cytosol aminopeptidase family, catalytic domain	LAP	I7MH91	174
jg3272.t1	lysine decarboxylase (LDC)/ ornithine decarboxylase/ Ornithine decarboxylase, chloroplastic/ Alanine racemase/group IV decarboxylase, C-terminal | Alanine racemase/group IV decarboxylase, C-terminal | Pyridoxal-dependent decarboxylase, pyridoxal binding domain	LDC	Q23PZ2	163
jg7913.t1	DNA ligase (LIG4) of LIG4-XRCC4 ligase complex/ dna ligase/ DNA ligase 4/ BRCT domain | DNA ligase | ATP dependent DNA ligase C terminal region	LIG4	Q23RI5	153
jg12930.t1	triacylglycerol lipase (LIP)/ ab hydrolase lipase protein/ Triacylglycerol lipase 1/ Ab-hydrolase associated lipase region family protein | Ab-hydrolase associated lipase region family protein | Ab-hydrolase associated lipase region family protein	LIP	I7MI40	033
jg2618.t1	triacylglycerol lipase (LIP)/ ab hydrolase lipase protein/ Triacylglycerol lipase 2/ Alpha/Beta hydrolase fold | Lipase | Ab-hydrolase associated lipase region family protein	LIP	Q24I21	124
jg3167.t1	triacylglycerol lipase (LIP)/ abhydro lipase domain containing protein/ Triacylglycerol lipase 1/ Alpha/Beta hydrolase fold | Lipase | Partial alpha/beta-hydrolase lipase region	LIP	I7M634	031
jg15050.t1	triacylglycerol lipase (LIP)/ gastric triacylglycerol lipase/ Triacylglycerol lipase 1/ Alpha/Beta hydrolase fold | Lipase | Ab-hydrolase associated lipase region family protein	LIP	Q22LP7	179
jg17064.t1	triacylglycerol lipase (LIP)/ gastric triacylglycerol lipase/ Triacylglycerol lipase 1/ Alpha/Beta hydrolase fold | Lipase | Ab-hydrolase associated lipase region family protein	LIP	Q22Z78	138
jg19783.t1	triacylglycerol lipase (LIP)/ gastric triacylglycerol lipase/ Triacylglycerol lipase 1/ Alpha/Beta hydrolase fold | Lipase | Ab-hydrolase associated lipase region family protein	LIP	Q23FD6	058
jg2516.t1	triacylglycerol lipase (LIP)/ gastric triacylglycerol lipase/ Triacylglycerol lipase 1/ Alpha/Beta hydrolase fold | Lipase | Ab-hydrolase associated lipase region family protein	LIP	Q22KE1	124
jg5686.t1	triacylglycerol lipase (LIP)/ gastric triacylglycerol lipase/ Triacylglycerol lipase 1/ Alpha/Beta hydrolase fold | Lipase | Ab-hydrolase associated lipase region family protein	LIP	Q22WB7	001
jg1274.t1	triacylglycerol lipase (LIP)/ gastric triacylglycerol lipase/ Triacylglycerol lipase 2/ Alpha/Beta hydrolase fold | Lysosomal acid lipase/cholesteryl ester hydrolase (Fragment) | Ab-hydrolase associated lipase region family protein	LIP	Q22RL6	065
jg13174.t1	E3 ubiquitin ligase (LOG2/LUL)/ ring type e3 ubiquitin transferase/ Probable E3 ubiquitin-protein ligase LUL1/ RING-type E3 ubiquitin transferase | RING-type E3 ubiquitin transferase | Prokaryotic RING finger family 4	LOG2/LUL	W7XJ81	180
jg14317.t1	E3 ubiquitin ligase (LOG2/LUL)/ ring type e3 ubiquitin transferase/ Probable E3 ubiquitin-protein ligase LUL2/ RING-type E3 ubiquitin transferase | RING-type E3 ubiquitin transferase | Zinc finger, C3HC4 type (RING finger)	LOG2/LUL	I7LXP9	093
jg13172.t1	E3 ubiquitin ligase (LOG2/LUL)/ ring type e3 ubiquitin transferase/ Probable E3 ubiquitin-protein ligase LUL3/ Prokaryotic RING finger family 4	LOG2/LUL	W7XJ81	180
jg21256.t1	protease (LON1/2/3/4)/ lon protease 2/ Lon protease homolog 2, peroxisomal/ AAA+ ATPase domain | Lon protease | ATP-dependent protease La (LON) substrate-binding domain	LON1/2/3/4	I7MCQ7	168
jg19502.t1	protease (LON1/2/3/4)/ lon protease homolog 1 mitochondrial/ Lon protease homolog, mitochondrial/ AAA+ ATPase domain | Ribosomal protein S5 domain 2-type fold | Belongs to the peptidase S16 family	LON1/2/3/4	Q234P9	058
jg15382.t1	phytic acid biosynthetic enzyme (LPA1)/ p loo ntase domain containing rotein la homolog/ P-loop NTPase domain-containing protein LPA1 homolog/ myo-inositol hexakisphosphate metabolic process	LPA1	I7M8T9	017
jg13223.t1	lyso-phosphatidylethanolamine acyltransferase (LPEAT)/ plsc domain containing protein/ Lysophospholipid acyltransferase LPEAT1/ Phospholipid/glycerol acyltransferase | Phospholipid/glycerol acyltransferase domain-containing protein | Phosphate acyltransferases	LPEAT	Q22SV8	180
jg9635.t1	lyso-phosphatidylethanolamine acyltransferase (LPEAT)/ plsc domain containing protein/ Lysophospholipid acyltransferase LPEAT1/ Phospholipid/glycerol acyltransferase | Phospholipid/glycerol acyltransferase domain-containing protein | Phosphate acyltransferases	LPEAT	Q22Y90	119
jg553.t1	dihydrolipoyl dehydrogenase (L-protein) of glycine cleavage system/ dihydrolipoyl dehydrogenase 1/ Dihydrolipoyl dehydrogenase 1, mitochondrial/ Dihydrolipoamide dehydrogenase | Dihydrolipoyl dehydrogenase | FAD dependent oxidoreductase	L-PROTEIN	Q23DV6	112
jg11261.t1	(LSm2) of mRNA decapping machinery LSM1-LSM7 complex/ u6 snrna associated sm protein l/ LSM domain superfamily | U6 snRNA-associated Sm-like protein LSm2 | mRNA splicing, via spliceosome	LSM2	W7X1H0	130
jg14256.t1	(LSM3) of mRNA decapping machinery LSM1-LSM7 complex/ u6 snrna associated sm protein l/ LSM domain superfamily | U6 snRNA-associated Sm-like protein LSm3 | snRNP Sm proteins	LSM3	W7X3U5	164
jg16655.t1	(LSm5) of mRNA decapping machinery LSM1-LSM7 complex/ u6 snrna associated sm protein l/ Sm-like protein LSM5/ LSM domain superfamily | U6 snRNA-associated Sm-like protein LSm5 | snRNP Sm proteins	LSM5	W7X5R6	111
jg10252.t1	(LSm6) of mRNA decapping machinery LSM1-LSM7 complex/ u6 snrna associated sm protein l/ Sm-like protein LSM6A/ LSM domain superfamily | LSM domain-containing protein | snRNP Sm proteins	LSM6	W7XJD3	071
jg15539.t1	(LSM7) of U6 snRNP-associated LSM2-LSM8 chaperone complex/ u6 snrna associated sm protein l/ Sm-like protein LSM7/ LSM domain superfamily | Putative small nuclear ribonucleoprotein snrnp splicing factor | snRNP Sm proteins	LSM7	Q22E94	135
jg20376.t1	(LSm8) of U6-associated LSm accessory ribonucleoprotein complex/ u6 snrna associated sm protein l/ LSM domain superfamily | U6 snRNA-associated Sm-like protein LSm8 | snRNP Sm proteins	LSM8	A4VDT4	116
jg3069.t1	regulatory (LST8) of TORC complex/ functional target of rapamycin complex subunit lst/ Target of rapamycin complex subunit LST8-1/ G-protein beta WD-40 repeat | Required for amino acid permease transport from the to the cell surface protein | WD domain, G-beta repeat	LST8	W7X6G8	032
jg3070.t1	regulatory (LST8) of TORC complex/ functional target of rapamycin complex subunit lst/ Target of rapamycin complex subunit LST8-1/ G-protein beta WD-40 repeat | Required for amino acid permease transport from the to the cell surface protein | WD domain, G-beta repeat	LST8	I7LWA0	032
jg10967.t1	E3 ubiquitin ligase (LTN1) of Ribosome-associated Quality Control (RQC) complex/ e3 ubiquitin protein ligase listerin/ E3 ubiquitin-protein ligase listerin/ Armadillo-type fold | E3 ubiquitin-protein ligase listerin | FANCL C-terminal domain	LTN1	I7M8Y2	005
jg6807.t1	pre-mRNA-processing protein (LUC7)/ luc protein/ Luc7 amine-terminal protein | Luc7 amine-terminal protein | LUC7 N_terminus	LUC7	I7MGW4	075
jg17140.t1	maleylacetoacetate isomerase (MAAI)/ maleylacetoacetate isomerase glutathione s tranferae/ Glutathione S-transferase zeta class/ Glutathione S-transferase, C-terminal | Maleylacetoacetate isomerase | Glutathione S-transferase, N-terminal domain	MAAI	Q22V64	138
jg17143.t1	maleylacetoacetate isomerase (MAAI)/ maleylacetoacetate isomerase/ Glutathione S-transferase Z2/ Glutathione S-transferase zeta | Glutathione S-transferase zeta | Glutathione S-transferase, N-terminal domain	MAAI	Q22V61	138
jg5602.t1	(MAC3) of MAC spliceosome-associated complex/ pre mrna processing factor/ Pre-mRNA-processing factor 19/ Anaphase-promoting complex subunit 4, WD40 domain | Pre-mRNA-processing factor 19 | Prp19/Pso4-like	MAC3	Q22W27	001
jg16286.t1	(MAC5) of non-snRNP MOS4-associated complex/ pre mrna splicing factor rbm/ Zinc finger CCCH domain-containing protein 49/ FCP1 homology domain | FCP1 homology domain | Pfam:RRM_6	MAC5	I7MHH9	010
jg21819.t1	methyladenine-DNA glycosylase (MAG)/ 3 methyladenine dna glycosidase/ DNA-3-methyladenine glycosylase/ 3-methyladenine DNA glycosidase | 3-methyladenine DNA glycosidase | Methylpurine-DNA glycosylase (MPG)	MAG	Q24CD4	034
jg14468.t1	methyladenine-DNA glycosylase (MAG)/ 3 methyladenine dna glycosidase/ DNA-3-methyladenine glycosylase/ Formyl transferase-like, C-terminal domain superfamily | 3-methyladenine DNA glycosidase | Methylpurine-DNA glycosylase (MPG)	MAG	I7LZM2	121
jg10282.t1	(Magoh) of RNA quality control Exon Junction complex/ protein mago nashi homolog/ Protein mago nashi homolog 2/ Mago nashi | Mago nashi | Mago nashi protein	MAGOH	W7XC44	071
jg716.t1	pre-60S ribosomal subunit assembly factor (MAK16)/ protein mak homolog/ Mak16 protein | Ribosomal L28e/Mak16 domain-containing protein | Mak16 protein C-terminal region	MAK16	Q23DE5	112
jg1356.t1	methionyl aminopeptidase (MAP1)/ methionine aminopeptidase/ Methionine aminopeptidase 1A	MAP1	Q22RC8	065
jg18631.t1	methionyl aminopeptidase (MAP1)/ methionine aminopeptidase/ Methionine aminopeptidase 1D, chloroplastic/mitochondrial/ Creatinase/aminopeptidase-like | Creatinase/aminopeptidase-like | Staphylococcal nuclease homologues	MAP1	I7LZS3	051
jg10544.t1	methionyl aminopeptidase (MAP2)/ dicdi methionine aminopeptidase/ Methionine aminopeptidase 2A	MAP2	Q240U3	036
jg10546.t1	methionyl aminopeptidase (MAP2)/ dicdi methionine aminopeptidase/ Methionine aminopeptidase 2B	MAP2	Q240U0	036
jg21996.t1	N6-methylated-AMP deaminase (MAPDA/ADAL)/ adenosine deaminase protein a/ N6-mAMP deaminase/ Adenosine deaminase domain-containing protein | Adenosine deaminase domain-containing protein | Adenosine/AMP deaminase	MAPDA/ADAL	I7M003	151
jg19923.t1	N6-methylated-AMP deaminase (MAPDA/ADAL)/ metbf replication factor c small subunit/ Replication factor C subunit 2/ AAA+ ATPase domain | AAA+ ATPase domain | DNA polymerase III, delta subunit	MAPDA/ADAL	I7LXR5	150
jg11269.t1	regulatory protein (MAS2) of rDNA transcription/ nkap c domain containing protein/ NF-kappa-B-activating protein | Ras-induced vulval development antagonist protein | Inositol monophosphatase family	MAS2	I7M2S3	130
jg12993.t1	transcriptional co-regulator (MBF1)/ hth cro c1 type domain containing protein/ Cro/C1-type helix-turn-helix domain | Putative transcription factor mbf1 | Helix-turn-helix domain	MBF1	I7MDR0	033
jg13904.t1	malonyl-CoA:ACP transacylase (MCAT)/ malonyl coa acyl carrier protein transase/ Acyl transferase	MCAT	Q23A01	173
jg4729.t1	(MCM2) of MCM replicative DNA helicase complex/ dna replication licensing factor mcm/ DNA replication licensing factor MCM2/ DNA replication licensing factor Mcm2 | DNA replication licensing factor MCM2 | Mini-chromosome maintenance protein 2	MCM2	Q22UJ8	073
jg7542.t1	(MCM4) of MCM replicative DNA helicase complex/ dna replication licensing factor mcm/ DNA replication licensing factor MCM4/ DNA replication licensing factor MCM4 | DNA replication licensing factor MCM4 | MCM OB domain	MCM4	I7M1V7	107
jg5367.t1	(MCM5) of MCM replicative DNA helicase complex/ dna replication licensing factor mcm/ DNA replication licensing factor MCM5/ 10TM putative phosphate transporter, cytosolic domain | Transmembrane protein, putative | Cytosolic domain of 10TM putative phosphate transporter	MCM5	I7MHH2	174
jg14163.t1	(MCM6) of MCM replicative DNA helicase complex/ dna replication licensing factor mcm/ DNA replication licensing factor MCM6/ DNA replication licensing factor Mcm6 | DNA replication licensing factor MCM6 | Belongs to the MCM family	MCM6	Q239F7	167
jg1191.t1	(MCM7) of MCM replicative DNA helicase complex/ dna replication licensing factor mcm/ DNA replication licensing factor MCM7/ DNA replication licensing factor Mcm7 | DNA replication licensing factor MCM7 | MCM OB domain	MCM7	W7XAD3	065
jg20973.t1	(MCM8) of MCM8-9 cell cycle auxiliary complex/ dna replication licensing factor mcm/ Probable DNA helicase MCM8/ AAA+ ATPase domain | DNA helicase | minichromosome maintenance proteins	MCM8	Q235L3	023
jg10477.t1	monodehydroascorbate reductase (MDAR)/ rieske domain containing protein/ Monodehydroascorbate reductase/ FAD/NAD(P)-binding domain | Rieske domain-containing protein | Reductase C-terminal	MDAR	Q241B3	036
jg5395.t1	LSU ribosomal large subunit export factor (MDN1)/ atpase midasin/ Midasin/ AAA+ ATPase domain | Midasin | ATPase family associated with various cellular activities (AAA)	MDN1	I7LTZ2	174
jg9696.t1	(MED31) of middle module of MEDIATOR transcription co-activator complex/ mediator of rna polymerase ii transcription subunit 31	MED31	Q22Y25	119
jg2259.t1	adenosine N6-methyltransferase (METTL4)/ n6 adenosine methyltransferase mt a70 protein/ Probable N6-adenosine-methyltransferase MT-A70-like/ MT-A70-domain-containing protein | MT-A70-domain-containing protein | MT-A70	METTL4	Q22GC0	020
jg7869.t1	adenosine N6-methyltransferase (METTL4)/ n6 adenosine methyltransferase mt a70 protein/ Putative N6-adenosine-methyltransferase MT-A70-like/ Belongs to the MT-A70-like family	METTL4	Q23RE0	153
jg13372.t1	adenosine N6-methyltransferase (METTL4)/ n6 adenosine methyltransferase non catalytic subunit/ Probable N6-adenosine-methyltransferase MT-A70-like/ MT-A70-like | N6-adenosine-methyltransferase 70 kDa subunit | MT-A70	METTL4	Q23TW8	026
jg9993.t1	rRNA adenosine N6-methyltransferase (METTL5)/ mts domain containing protein/ DNA methylase, N-6 adenine-specific, conserved site | Methyltransferase-like protein 5 | Pfam:Methyltransf_26	METTL5	I7M361	143
jg9458.t1	nucleotide exchange factor (MGE) of TIM mitochondrial translocation system/ grpe protein homolog 1/ GrpE protein homolog 1, mitochondrial	MGE	Q236M1	119
jg23190.t1	magnesium cation transporter (MGR)/ cnnm transmembrane domain containing protein/ DUF21 domain-containing protein At4g14230/ CNNM, transmembrane domain | Transmembrane protein, putative | Domain of unknown function DUF21	MGR	I7M4K8	061
jg21418.t1	magnesium cation transporter (MGR)/ cnnm transmembrane domain containing protein/ DUF21 domain-containing protein At5g52790/ CBS domain | Transmembrane protein, putative | magnesium ion homeostasis	MGR	Q24C91	142
jg7625.t1	P5-type cation-transporting ATPase (MIA)/ atpase cation transporting/ Probable manganese-transporting ATPase PDR2/ ATPase, P-type (Transporting), HAD superfamily, protein | ATPase, P-type (Transporting), HAD superfamily, protein | E1-E2 ATPase family protein	MIA	Q237J9	170
jg18632.t1	P5-type cation-transporting ATPase (MIA)/ atpase cation transporting/ Probable manganese-transporting ATPase PDR2/ Cation-transporting ATPase | Cation-transporting ATPase | E1-E2 ATPase family protein	MIA	I7MCS1	051
jg20143.t1	P5-type cation-transporting ATPase (MIA)/ cation transporting atpase/ Probable manganese-transporting ATPase PDR2/ ATPase, P-type (Transporting), HAD superfamily, protein | ATPase, P-type (Transporting), HAD superfamily, protein | E1-E2 ATPase family protein	MIA	Q22NH9	120
jg20146.t1	P5-type cation-transporting ATPase (MIA)/ cation transporting atpase/ Probable manganese-transporting ATPase PDR2/ ATPase, P-type (Transporting), HAD superfamily, protein | ATPase, P-type (Transporting), HAD superfamily, protein | E1-E2 ATPase family protein	MIA	Q22NH4	120
jg17150.t1	P5-type cation-transporting ATPase (MIA)/ cation transporting atpase/ Probable manganese-transporting ATPase PDR2/ Cation-transporting ATPase | Cation-transporting ATPase | E1-E2 ATPase family protein	MIA	Q22V53	138
jg17151.t1	P5-type cation-transporting ATPase (MIA)/ cation transporting atpase/ Probable manganese-transporting ATPase PDR2/ Cation-transporting ATPase | Cation-transporting ATPase | E1-E2 ATPase family protein	MIA	Q22V52	138
jg17154.t1	P5-type cation-transporting ATPase (MIA)/ cation transporting atpase/ Probable manganese-transporting ATPase PDR2/ Cation-transporting ATPase | Cation-transporting ATPase | E1-E2 ATPase family protein	MIA	Q22V49	138
jg17734.t1	P5-type cation-transporting ATPase (MIA)/ cation transporting atpase/ Probable manganese-transporting ATPase PDR2/ Cation-transporting ATPase | Cation-transporting ATPase | E1-E2 ATPase family protein	MIA	I7LXL7	029
jg23095.t1	P5-type cation-transporting ATPase (MIA)/ cation transporting atpase/ Probable manganese-transporting ATPase PDR2/ Cation-transporting ATPase | Cation-transporting ATPase | E1-E2 ATPase family protein	MIA	Q22G30	133
jg5917.t1	P5-type cation-transporting ATPase (MIA)/ cation transporting atpase/ Probable manganese-transporting ATPase PDR2/ Cation-transporting ATPase | Cation-transporting ATPase | E1-E2 ATPase family protein	MIA	Q23QW1	019
jg5919.t1	P5-type cation-transporting ATPase (MIA)/ cation transporting atpase/ Probable manganese-transporting ATPase PDR2/ Cation-transporting ATPase | Cation-transporting ATPase | E1-E2 ATPase family protein	MIA	Q23QV7	019
jg5924.t1	P5-type cation-transporting ATPase (MIA)/ cation transporting atpase/ Probable manganese-transporting ATPase PDR2/ Cation-transporting ATPase | Cation-transporting ATPase | E1-E2 ATPase family protein	MIA	Q23QV2	019
jg21426.t1	P5-type cation-transporting ATPase (MIA)/ cation transporting atpase/ Probable manganese-transporting ATPase PDR2/ Cation-transporting ATPase | Cation-transporting ATPase | haloacid dehalogenase-like hydrolase	MIA	Q24C80	142
jg17464.t1	P5-type cation-transporting ATPase (MIA)/ cation transporting atpase/ Probable manganese-transporting ATPase PDR2/ Cation-transporting ATPase, putative | Cation-transporting ATPase, putative | E1-E2 ATPase family protein	MIA	Q23WM8	097
jg17465.t1	P5-type cation-transporting ATPase (MIA)/ cation transporting atpase/ Probable manganese-transporting ATPase PDR2/ E1-E2 ATPase family protein	MIA	Q23WM9	097
jg5907.t1	P5-type cation-transporting ATPase (MIA)/ cation transporting atpase/ Probable manganese-transporting ATPase PDR2/ E1-E2 ATPase family protein	MIA	Q23TT6	019
jg9026.t1	P5-type cation-transporting ATPase (MIA)/ cation transporting atpase/ Probable manganese-transporting ATPase PDR2/ E1-E2 ATPase family protein	MIA	I7M315	042
jg17466.t1	P5-type cation-transporting ATPase (MIA)/ sodium potassium transporting atpase subunit alpha/ Probable manganese-transporting ATPase PDR2/ Cation-transporting ATPase, putative | Cation-transporting ATPase, putative | E1-E2 ATPase family protein	MIA	Q23WN0	097
jg16231.t1	myo-inositol-1-phosphate synthase (MIPS)/ inositol phosphate synthase 1/ Inositol-3-phosphate synthase/ inositol-3-phosphate synthase | inositol-3-phosphate synthase | Myo-inositol-1-phosphate synthase	MIPS	I7M7P6	027
jg8960.t1	regulatory GTPase (MIRO) of mitochondrion fission/ mitochondrial rho gtpase 1/ Mitochondrial Rho GTPase 2/ EF hand associated type-2 domain-containing protein | EF hand associated type-2 domain-containing protein | EF hand associated	MIRO	I7LWJ9	042
jg8824.t1	MAP-kinase protein phosphatase (MKP1/2)/ dual specificity and tyrosine phosphatase/ Dual specificity phosphatase domain protein	MKP1/2	Q23E47	057
jg1565.t1	MAP-kinase protein phosphatase (MKP1/2)/ dual specificity and tyrosine phosphatase/ Dual specificity protein phosphatase 1B/ Dual specificity phosphatase domain protein | Dual specificity phosphatase domain protein | protein tyrosine/serine/threonine phosphatase activity	MKP1/2	I7M3U2	004
jg7527.t1	MAP-kinase protein phosphatase (MKP1/2)/ dual specificity phosphatase domain protein/ Dual specificity phosphatase catalytic domain-containing protein | Dual specificity phosphatase catalytic domain-containing protein | protein tyrosine/serine/threonine phosphatase activity	MKP1/2	I7M8D8	107
jg16634.t1	MAP-kinase protein phosphatase (MKP1/2)/ dual specificity phosphatase domain protein/ Dual specificity phosphatase domain protein | Dual specificity phosphatase domain protein | Dual specificity phosphatase, catalytic domain	MKP1/2	I7LXN0	111
jg5927.t1	MAP-kinase protein phosphatase (MKP1/2)/ dual specificity phosphatase domain protein/ Dual specificity phosphatase, catalytic domain | Protein-serine/threonine phosphatase | Dual specificity phosphatase, catalytic domain	MKP1/2	Q23QU6	019
jg1546.t1	MAP-kinase protein phosphatase (MKP1/2)/ dual specificity phosphatase protein/ Dual specificity phosphatase domain protein | Dual specificity phosphatase domain protein | Dual specificity phosphatase, catalytic domain	MKP1/2	I7M3T9	004
jg10638.t1	MAP-kinase protein phosphatase (MKP1/2)/ dual specificity phosphatase protein/ Dual specificity phosphatase domain protein | Dual specificity phosphatase domain protein | protein tyrosine/serine/threonine phosphatase activity	MKP1/2	I7MDY4	008
jg12305.t1	MAP-kinase protein phosphatase (MKP1/2)/ dual specificity phosphatase protein/ Dual specificity phosphatase, catalytic domain	MKP1/2	Q22LX5	099
jg12110.t1	MAP-kinase protein phosphatase (MKP1/2)/ dual specificity phosphatase protein/ Dual specificity protein phosphatase 1/ Dual specificity phosphatase domain protein | Dual specificity phosphatase domain protein | Dual specificity phosphatase, catalytic domain	MKP1/2	I7M896	090
jg6947.t1	MAP-kinase protein phosphatase (MKP1/2)/ dual specificity phosphatase protein/ Dual specificity protein phosphatase 1/ Dual specificity phosphatase, catalytic domain	MKP1/2	A0DFX6	013
jg5566.t1	MAP-kinase protein phosphatase (MKP1/2)/ dual specificity phosphatase protein/ Dual specificity protein phosphatase 1B/ Dual specificity phosphatase domain protein | Dual specificity phosphatase domain protein | Dual specificity phosphatase, catalytic domain containing protein	MKP1/2	Q22VY8	001
jg2914.t1	MAP-kinase protein phosphatase (MKP1/2)/ dual specificity protein phosphatase 1/ Dual specificity phosphatase domain protein | Dual specificity phosphatase domain protein | MAP kinase tyrosine/serine/threonine phosphatase activity	MKP1/2	I7ML90	032
jg2933.t1	MAP-kinase protein phosphatase (MKP1/2)/ dual specificity protein phosphatase 1/ Dual specificity protein phosphatase 1/ Dual specificity phosphatase 22a | Dual specificity phosphatase 22a | Dual specificity phosphatase, catalytic domain containing protein	MKP1/2	W7X1C7	032
jg4909.t1	MAP-kinase protein phosphatase (MKP1/2)/ dual specificity protein phosphatase 1/ Dual specificity protein phosphatase 1/ Dual specificity phosphatase, catalytic domain | Dual specificity protein phosphatase | protein tyrosine/serine/threonine phosphatase activity	MKP1/2	I7LX71	156
jg9139.t1	MAP-kinase protein phosphatase (MKP1/2)/ dual specificity protein phosphatase 1/ Dual specificity protein phosphatase 1/ Dual specificity phosphatase, catalytic domain | Dual specificity protein phosphatase 1 | protein tyrosine/serine/threonine phosphatase activity	MKP1/2	-	141
jg11609.t1	MAP-kinase protein phosphatase (MKP1/2)/ dual specificity protein phosphatase 1/ Dual specificity protein phosphatase 1/ Dual specificity phosphatase, catalytic domain | Protein-tyrosine-phosphatase | protein tyrosine/serine/threonine phosphatase activity	MKP1/2	I7MJA2	052
jg22621.t1	MAP-kinase protein phosphatase (MKP1/2)/ dual specificity protein phosphatase 1/ Dual specificity protein phosphatase 1/ Dual specificity phosphatase, catalytic domain | Protein-tyrosine-phosphatase | protein tyrosine/serine/threonine phosphatase activity	MKP1/2	I7M1B3	054
jg10514.t1	MAP-kinase protein phosphatase (MKP1/2)/ dual specificity protein phosphatase 1/ Dual specificity protein phosphatase 1/ Dual specificity phosphatase, catalytic domain | Tyrosine phosphatase | Dual specificity phosphatase, catalytic domain	MKP1/2	Q240W9	036
jg10329.t1	MAP-kinase protein phosphatase (MKP1/2)/ dual specificity protein phosphatase 1/ Protein-tyrosine-phosphatase MKP1/ ADF-H/Gelsolin-like domain superfamily | Dual specificity phosphatase domain protein | Dual specificity phosphatase, catalytic domain	MKP1/2	Q23YA6	178
jg19751.t1	MAP-kinase protein phosphatase (MKP1/2)/ dual specificity protein phosphatase 22/ Dual specificity phosphatase domain protein | Dual specificity phosphatase domain protein | Dual specificity phosphatase, catalytic domain containing protein	MKP1/2	Q23FG5	058
jg621.t1	MAP-kinase protein phosphatase (MKP1/2)/ dual specificity protein phosphatase 22/ Dual specificity phosphatase, catalytic domain | Protein-tyrosine-phosphatase | protein tyrosine/serine/threonine phosphatase activity	MKP1/2	Q23DP8	112
jg6521.t1	MAP-kinase protein phosphatase (MKP1/2)/ dual specificity protein phosphatase 22/ Dual specificity protein phosphatase 1/ Dual specificity phosphatase | Dual specificity phosphatase | Dual specificity phosphatase, catalytic domain	MKP1/2	Q22T62	101
jg1982.t1	MAP-kinase protein phosphatase (MKP1/2)/ dual specificity protein phosphatase 22/ Dual specificity protein phosphatase 1/ Dual specificity phosphatase | Dual specificity phosphatase | protein tyrosine/serine/threonine phosphatase activity	MKP1/2	I7M8L1	131
jg18651.t1	MAP-kinase protein phosphatase (MKP1/2)/ dual specificity protein phosphatase 22/ Dual specificity protein phosphatase 1/ Dual specificity phosphatase domain protein | Dual specificity phosphatase domain protein | Dual specificity phosphatase, catalytic domain containing protein	MKP1/2	I7LT96	051
jg17537.t1	MAP-kinase protein phosphatase (MKP1/2)/ dual specificity protein phosphatase 22/ Dual specificity protein phosphatase 1/ Dual specificity phosphatase, catalytic domain | Dual specificity protein phosphatase | Dual specificity phosphatase, catalytic domain containing protein	MKP1/2	Q23VZ6	097
jg21475.t1	MAP-kinase protein phosphatase (MKP1/2)/ dual specificity protein phosphatase 22/ Dual specificity protein phosphatase 1/ Dual specificity phosphatase, catalytic domain | H-type lectin domain protein | serine-type endopeptidase activity	MKP1/2	Q24C25	142
jg2932.t1	MAP-kinase protein phosphatase (MKP1/2)/ dual specificity protein phosphatase 22/ Dual specificity protein phosphatase 1B/ Dual specificity phosphatase 19 | Dual specificity phosphatase 19 | Dual specificity phosphatase, catalytic domain	MKP1/2	I7M2V5	032
jg15385.t1	MAP-kinase protein phosphatase (MKP1/2)/ dual specificity protein phosphatase 22/ Protein-tyrosine-phosphatase MKP1/ Dual specificity phosphatase domain protein | Dual specificity phosphatase domain protein | Belongs to the protein-tyrosine phosphatase family. Non-receptor class dual specificity subfamily	MKP1/2	I7M8U0	017
jg1330.t1	(mL43) of large mitoribosomal-subunit proteome/ l51 s25 ci b8 domain containing protein/ 39S ribosomal protein L43/54S ribosomal protein L51 | Ribosomal protein/NADH dehydrogenase domain-containing protein | Mitochondrial ribosomal protein L51 / S25 / CI-B8 domain	ML43	Q22RG0	065
jg4916.t1	(mL54) of large mitoribosomal-subunit proteome/ no annotation/ Large Subunit Ribosomal Protein L54	ML54	I7MI39	156
jg22605.t1	(MLH1) of MLH1-PMS1 heterodimer/ sp mutl dna mismatch repair protein mutl/ DNA mismatch repair protein MLH1/ DNA mismatch repair protein family, N-terminal | DNA mismatch repair protein, putative | DNA mismatch repair protein Mlh1 C-terminus	MLH1	I7M7U7	054
jg1526.t1	methylmalonate-semialdehyde dehydrogenase (MMSD)/ methylmalonate semialdehyde dehydrogenase/ Methylmalonate-semialdehyde dehydrogenase [acylating], mitochondrial/ Aldehyde dehydrogenase domain | methylmalonate-semialdehyde dehydrogenase (CoA acylating) | Aldehyde dehydrogenase family	MMSD	I7MAB4	004
jg19841.t1	(MND1) of HOP2-MND1 presynaptic filament stabilization complex/ meiotic nuclear division protein homolog/ Meiotic nuclear division protein 1 homolog/ Leucine zipper with capping helix domain | Meiotic nuclear division protein 1 homolog | Required for proper homologous chromosome pairing and efficient cross-over and intragenic recombination during meiosis	MND1	Q23F85	058
jg1605.t1	(MND1) of HOP2-MND1 presynaptic filament stabilization complex/ meiotic nuclear division protein homolog/ Meiotic nuclear division protein 1 homolog/ Mnd1, HTH domain	MND1	I7MIF6	004
jg14095.t1	scaffold (MO25) of RAM signalling pathway/ calcium binding protein/ Armadillo-like helical | Armadillo-like helical | positive regulation of peptidyl-threonine phosphorylation	MO25	Q238X4	167
jg14435.t1	NDR-activator (MOB1/2) of RAM signalling pathway/ medsf mob kinase activator 1a/ MOB kinase activator-like 1A/ MOB kinase activator family | Mps one binder kinase activator | Mps one binder kinase activator-like	MOB1/2	I7LT46	121
jg21298.t1	NDR-activator (MOB1/2) of RAM signalling pathway/ mob member 4 phocein/ MOB kinase activator family | MOB kinase activator-like 4 | Mob1/phocein family	MOB1/2	W7XCF2	048
jg22728.t1	(MON1/SAND) of MON1-CCZ1 RAB7 guanine nucleotide exchange factor complex/ vacuolar fusion protein mon homolog/ Vacuolar fusion protein MON1 homolog/ Trafficking protein MON1 | Trafficking protein MON1 | Trafficking protein Mon1	MON1/SAND	Q23FP5	177
jg16259.t1	(MOS4) of non-snRNP MOS4-associated complex/ pre mrna splicing factor spf protein/ Breast carcinoma amplified sequence 2 (BCAS2)	MOS4	I7M9X9	010
jg16477.t1	chromatin remodeling factor (Mot1)/ tata binding protein associated factor mot/ TATA-binding protein-associated factor BTAF1/ Armadillo-type fold | SNF2 family amine-terminal protein | SNF2 family N-terminal domain	MOT1	I7LY78	024
jg12853.t1	(MPC2) of mitochondrial pyruvate transporter/ mitochondrial pyruvate carrier/ Mitochondrial pyruvate carrier 4/ Mitochondrial pyruvate carrier | Mitochondrial pyruvate carrier | Mediates the uptake of pyruvate into mitochondria	MPC2	I7MDT7	033
jg12854.t1	(MPC2) of mitochondrial pyruvate transporter/ mitochondrial pyruvate carrier/ Mitochondrial pyruvate carrier 4/ Mitochondrial pyruvate carrier | Mitochondrial pyruvate carrier | Mediates the uptake of pyruvate into mitochondria	MPC2	I7M0T9	033
jg10482.t1	SSU processome assembly factor (MPP10)/ u3 small nucleolar ribonucleoprotein protein mpp/ M phase phosphoprotein 10/ U3 small nucleolar ribonucleoprotein complex, subunit Mpp10 | U3 small nucleolar ribonucleoprotein protein MPP10 | Mpp10 protein	MPP10	Q241A5	036
jg23081.t1	(MRE11) of DNA resection MRE11-RAD50-NBS1 (MRN) complex/ dna double strand break repair protein mre/ Double-strand break repair protein MRE11/ Calcineurin-like phosphoesterase domain, ApaH type | Ser/thr phosphatase family protein | Mre11 DNA-binding presumed domain	MRE11	Q22G12	133
jg34.t1	pre-60S ribosomal-subunit proteome nuclear export factor (MRT4)/ ribosome assembly factor mrt	MRT4	Q22AV5	149
jg14140.t1	(mS22) of small mitoribosomal-subunit proteome/ methyltranfer dom domain containing protein/ Cyclopropane-fatty-acyl-phospholipid synthase | Cyclopropane-fatty-acyl-phospholipid synthase | Methyltransferase domain	MS22	Q239D4	167
jg6090.t1	(mS22) of small mitoribosomal-subunit proteome/ mitochondrial rsm domain containing protein/ Mitochondrial ribosomal protein s22, putative | Mitochondrial ribosomal protein s22, putative | Mitochondrial small ribosomal subunit Rsm22	MS22	Q22CT3	087
jg1219.t1	(mS29) of small mitoribosomal-subunit proteome/ ribosomal death associated protein/ Ribosomal protein S23/S29, mitochondrial | Ribosomal death-associated protein | Mitochondrial ribosomal death-associated protein 3	MS29	Q22RT0	065
jg16376.t1	(mS34) of small mitoribosomal-subunit proteome/ no annotation/ 28s ribosomal s34 protein,	MS34	I7LWU8	010
jg1145.t1	Cyt-P450 hydroxylase scaffold protein (MSBP)/ cytochrome b5 heme binding domain containing protein/ Cytochrome b5 heme-binding domain-containing protein | Cytochrome b5 heme-binding domain-containing protein | Cytochrome b5-like Heme/Steroid binding domain	MSBP	Q22S10	065
jg932.t1	Cyt-P450 hydroxylase scaffold protein (MSBP)/ cytochrome b5 heme binding domain protein/ Cytochrome b5-like heme/steroid binding domain	MSBP	Q23CS6	112
jg9755.t1	manganese superoxide dismutase (MSD)/ superoxide dismutase 3 1/ Superoxide dismutase [Mn] 1, mitochondrial/ Manganese/iron superoxide dismutase | Superoxide dismutase | Destroys radicals which are normally produced within the cells and which are toxic to biological systems	MSD	Q22XW3	119
jg8069.t1	(MSD1) of Katanin-recruiting microtubule-anchoring complex/ afadin and alpha actinin binding protein/ Afadin/alpha-actinin-binding	MSD1	I7LZK3	091
jg7182.t1	(MSD1) of Katanin-recruiting microtubule-anchoring complex/ afadin and alpha actinin binding protein/ Afadin/alpha-actinin-binding | Afadin-and alpha-actinin-binding protein | Afadin- and alpha -actinin-Binding	MSD1	Q245H7	011
jg10610.t1	(MSH2) of MSH2-x mismatch repair heterodimers/ dna mismatch repair protein msh/ DNA mismatch repair protein MSH2/ DNA mismatch repair Msh2-type | MutS homolog 2 | DNA-binding domain of DNA mismatch repair MUTS family	MSH2	I7M0Z2	008
jg19691.t1	(MSH6) of MSH2-x mismatch repair heterodimers/ dna mismatch repair 2 protein/ DNA mismatch repair protein MSH6/ DNA mismatch repair protein | DNA mismatch repair protein | Component of the post-replicative DNA mismatch repair system (MMR)	MSH6	Q23AD6	058
jg3612.t1	methionine S-enantiomer sulfoxide reductase (MsrA)/ sp msra peptide methionine sulfoxide reductase msra/ Peptide methionine sulfoxide reductase A2-1/ Palmitoyltransferase, DHHC domain | Palmitoyltransferase, DHHC domain | Pfam:zf-DHHC	MSRA	Q22A28	171
jg10912.t1	methionine S-enantiomer sulfoxide reductase (MsrA)/ sp msra peptide methionine sulfoxide reductase msra/ Peptide methionine sulfoxide reductase A4, chloroplastic/ Peptide methionine sulphoxide reductase MsrA | peptide-methionine (S)-S-oxide reductase | Peptide methionine sulfoxide reductase	MSRA	I7LVY3	005
jg5628.t1	methionine R-enantiomer sulfoxide reductase (MsrB)/ peptide methionine r s oxide eductae/ Peptide methionine sulfoxide reductase B1, chloroplastic/ Mss4-like superfamily | SelR domain protein | SelR domain	MSRB	Q22W57	001
jg18929.t1	methionine R-enantiomer sulfoxide reductase (MsrB)/ peptide methionine sulfoxide reductase msrb/ Peptide methionine sulfoxide reductase B1, chloroplastic/ Mss4-like superfamily	MSRB	I7MKK7	083
jg10024.t1	CTU1-URM1 pathway mercaptopyruvate sulfurtransferase (MST/RDH)/ sulfurtransferase/ Rhodanese domain-containing protein | Rhodanese domain-containing protein | Rhodanese Homology Domain	MST/RDH	Q24IJ7	045
jg6783.t1	(MTB) of adenosine N6-methyltransferase complex/ n6 adenosine methyltransferase non catalytic subunit/ N6-adenosine-methyltransferase non-catalytic subunit MTB/ MT-A70-like | N6-adenosine-methyltransferase non-catalytic subunit | MT-A70	MTB	I7MGX6	075
jg1419.t1	hydroxyacyl-ACP dehydratase (mtHD))/ enoyl coa hydratase/ 3-hydroxyacyl-[acyl-carrier-protein] dehydratase, mitochondrial/ HotDog domain superfamily | MaoC family dehydratase | MaoC like domain	MTHD	Q22R37	065
jg18370.t1	chaperone (mtHsc70))/ chaperone protein dnak/ Heat shock 70 kDa protein 10, mitochondrial/ Chaperone DnaK | Heat shock protein hsp70 homologue | Belongs to the heat shock protein 70 family	MTHSC70	Q22CW1	157
jg17645.t1	methylthioribose-1-phosphate isomerase (MTI)/ methylthioribose phosphate isomerase/ Methylthioribose kinase 1/ Aminoglycoside phosphotransferase | S-methyl-5-thioribose kinase | Belongs to the eIF-2B alpha beta delta subunits family	MTI	I7LZK6	029
jg5339.t1	phosphatidylinositol 3-phosphate phosphatase (MTM)/ myotubularin phosphatase protein/ Phosphatidylinositol-3-phosphatase myotubularin-2/ GRAM domain | Myotubularin phosphatase domain-containing protein | Belongs to the protein-tyrosine phosphatase family. Non-receptor class myotubularin subfamily	MTM	I7MHG2	174
jg10765.t1	phosphatidylinositol 3-phosphate phosphatase (MTM)/ myotubularin phosphatase protein/ Phosphatidylinositol-3-phosphatase myotubularin-2/ Myotubularin family | Myotubularin phosphatase domain-containing protein | Belongs to the protein-tyrosine phosphatase family. Non-receptor class myotubularin subfamily	MTM	I7M0W4	008
jg9480.t1	methylthioadenosine nucleosidase (MTN)/ pnp udp 1 domain containing protein/ 5-methylthioadenosine nucleosidase/ Nucleoside phosphorylase domain | Nucleoside phosphorylase domain | Phosphorylase superfamily	MTN	Q236P2	119
jg10584.t1	(MUS81) of MUS81-EME1 Holliday junction cleavage heterodimer/ crossover junction endonuclease mus/ Crossover junction endonuclease MUS81/ ERCC4 domain	MUS81	Q240P5	036
jg22993.t1	assembly chaperone (MZM1L) of cytochrome c reductase complex/ complex1 lyr dom domain containing protein/ Complex Iii Assembly Factor Lyrm7	MZM1L	Q22EH6	030
jg11589.t1	catalytic (NAA10) of NatA N-terminal acetylase complex/ n acetyltrasferase domai cotaiig protei/ N-terminal acetyltransferase A complex catalytic subunit NAA10/ Acyl-CoA N-acyltransferase | N-terminal amino-acid N(alpha)-acetyltransferase NatA | FR47-like protein	NAA10	I7MMN9	052
jg10948.t1	auxiliary (NAA15) of NatA/NatE N-terminal acetylase complexes/ n alpha acetyltrasferase 15 ata auxiliary subuit/ N-terminal acetyltransferase A complex auxiliary subunit NAA15/ NMDA receptor-regulated protein | NMDA receptor-regulated protein | NMDA receptor-regulated protein 1	NAA15	I7MKT8	005
jg17397.t1	catalytic (NAA30) of NatC N-terminal acetylase complex/ n acetyltrasferase domai cotaiig protei/ N-alpha-acetyltransferase MAK3/ Acyl-CoA N-acyltransferase | N-alpha-acetyltransferase MAK3 | FR47-like protein	NAA30	W7XG48	127
jg18789.t1	auxiliary (NAA35) of NatC N-terminal acetylase complex/ protein mak homolog/ -alpha-acetyltransferase 35, NatC auxiliary subunit | MAK10 subunit, NatC N(Alpha)-terminal acetyltransferase | Mak10 subunit, NatC N(alpha)-terminal acetyltransferase	NAA35	Q22BT3	041
jg16644.t1	catalytic (NAA50) of NatE N-terminal acetylase complex/ n acetyltrasferase domai cotaiig protei/ Acyl-CoA N-acyltransferase | N-alpha-acetyltransferase 50 | Acetyltransferase (GNAT) domain	NAA50	I7LXN2	111
jg14795.t1	dihydropyrimidine dehydrogenase [nadp + ]/ Dihydropyrimidine dehydrogenase (NADP(+)), chloroplastic/ 4Fe-4S ferredoxin, iron-sulphur binding, conserved site | Dihydropyrimidine dehydrogenase [NADP(+)] | Dihydroprymidine dehydrogenase domain II, 4Fe-4S cluster	NADP(+	Q23YG3	179
jg1331.t1	EC_1.3 oxidoreductase acting on CH-CH group of donor/ pks er domain containing protein/ 2-alkenal reductase (NADP(+)-dependent)/ Alcohol dehydrogenase, C-terminal | Putative NADP-dependent oxidoreductase YfmJ | N-terminal domain of oxidoreductase	NADP(+	Q22RF9	065
jg6411.t1	non-core (NAF1) of H/ACA snoRNP RNA pseudouridylation complex/ h aca ribonucleoprotein complex subunit/ box H/ACA snoRNP assembly	NAF1	Q22HG7	114
jg22069.t1	histone chaperone (NAP)/ nucleosome assembly protein 1 2/ Ankyrin repeat	NAP	Q24BX5	044
jg2330.t1	histone chaperone (NAP)/ nucleosome assembly protein 1 2/ Nucleosome assembly protein 1;3/ NAP-like superfamily | Nucleosome assembly protein | Belongs to the nucleosome assembly protein (NAP) family	NAP	Q23ZH0	081
jg19586.t1	pseudouridine synthase (Nap57/CBF5) of H/ACA snoRNP RNA pseudouridylation complex/ h aca ribonucleoprotein complex subunit cbf/ H/ACA ribonucleoprotein complex subunit 4/ Dyskerin-like | H/ACA ribonucleoprotein complex subunit DKC1 | DKCLD (NUC011) domain	NAP57/CBF5	Q234Z5	058
jg5599.t1	nicotinate phosphoribosyltransferase (NAPRT)/ nicotinate phosphoribosyltransferase/ Nicotinate phosphoribosyltransferase 1/ Aldolase-type TIM barrel | Nicotinate phosphoribosyltransferase | Nicotinate phosphoribosyltransferase (NAPRTase) family	NAPRT	Q22W23	001
jg20458.t1	chaperone (NAS2) involved in proteasome regulatory particle assembly/ 26s proteasome non atpase regulatory subunit/ 26S Proteasome non-ATPase regulatory subunit 9 | 26S proteasome non-ATPase regulatory subunit 9, putative | 26S Proteasome non-ATPase regulatory subunit	NAS2	I7M1G7	116
jg7474.t1	protein kinase (NDR) of RAM signalling pathway/ serine threonine kinase domain protein/ Probable serine/threonine protein kinase IRE4/ AGC-kinase, C-terminal | Serine/Threonine kinase domain protein | Extension to Ser/Thr-type protein kinases	NDR	I7M1W9	107
jg12472.t1	protein kinase (NDR) of RAM signalling pathway/ serine threonine kinase domain protein/ Probable serine/threonine protein kinase IRE4/ AGC-kinase, C-terminal | Serine/threonine protein kinase | Protein kinase domain	NDR	Q22MG5	099
jg2866.t1	protein kinase (NDR) of RAM signalling pathway/ serine threonine kinase domain protein/ Probable serine/threonine protein kinase IRE4/ AGC-kinase, C-terminal | Serine/threonine protein kinase | Protein kinase domain	NDR	I7M2W8	032
jg5447.t1	(NDUFA2/B8) of NADH dehydrogenase alpha subcomplex/ l51 s25 ci b8 domain containing protein/ NADH dehydrogenase [ubiquinone] (complex I), alpha subcomplex, subunit 2 | Ribosomal protein L51/S25/CI-B8 domain protein | Mitochondrial ribosomal protein L51 / S25 / CI-B8 domain	NDUFA2/B8	I7MA77	125
jg3382.t1	(NDUFA5/B13) of NADH dehydrogenase alpha subcomplex/ nadh dehydrogenase [ubiquinone] alpha subcomplex subunit/ ETC complex I subunit conserved region | ETC complex I subunit conserved region | ETC complex I subunit conserved region	NDUFA5/B13	Q23ND5	163
jg6814.t1	(NDUFA9/39kDa) of NADH dehydrogenase alpha subcomplex/ nadh dehydrogenase [ubiquinone] alpha subcomplex subunit 9 mitochondrial/ NADH dehydrogenase [ubiquinone] 1 alpha subcomplex subunit 9, mitochondrial/ NAD(P)-binding domain superfamily | NAD-dependent epimerase/dehydratase domain-containing protein | NADH dehydrogenase ubiquinone 1 alpha subcomplex subunit 9	NDUFA9/39KDA	I7MLH2	075
jg22690.t1	assembly factor of NADH dehydrogenase complex (NDUFAF3)/ nadh dehydrogenase [ubiquinone] alpha subcomplex assembly factor/ MTH938-like superfamily | NADH dehydrogenase [ubiquinone] 1 alpha subcomplex assembly factor 3 | Protein of unknown function (DUF498/DUF598)	NDUFAF3	Q22A08	035
jg3403.t1	assembly factor of NADH dehydrogenase complex (NDUFAF5)/ methyltransf 11 domain containing protein/ Putative methyltransferase At1g22800, mitochondrial/ Arginine-hydroxylase NDUFAF5, mitochondrial-like isoform X1 | Arginine-hydroxylase NDUFAF5, mitochondrial-like isoform X1 | Methyltransferase domain	NDUFAF5	Q231Q8	055
jg21168.t1	assembly factor of NADH dehydrogenase complex (NDUFAF6)/ nadh dehydrogenase ubiquinone complex i assembly factor/ Isoprenoid synthase domain superfamily | Terpenoid synthase | Squalene/phytoene synthase	NDUFAF6	Q22DX0	122
jg23080.t1	assembly factor of NADH dehydrogenase complex (NDUFAF7)/ protein arginine methyltransferase ndufaf mitochondrial/ Arginine methyltransferase involved in the assembly or stability of mitochondrial NADH ubiquinone oxidoreductase complex (complex I)	NDUFAF7	Q22G10	133
jg18146.t1	non-core (NDUFS6/13kDa) of NADH dehydrogenase complex/ zf chcc domain containing protein/ Zinc finger CHCC-type domain-containing protein | Zinc finger CHCC-type domain-containing protein | Zinc-finger domain	NDUFS6/13KDA	I7MK02	158
jg2389.t1	accessory protein (NECAP) of clathrin coated vesicle (CCV) machinery/ duf 1681 domain containing protein/ NECAP PHear domain-containing protein | NECAP PHear domain-containing protein | Actin	NECAP	W7WZB3	124
jg14206.t1	beta-Tubulin kinase (NEK)/ of serine threonine protein kinase nek/ Serine/threonine-protein kinase Nek2/ Plant dual-specificity MAP kinase kinase family domain protein | Plant dual-specificity MAP kinase kinase family domain protein | Serine/Threonine protein kinases, catalytic domain	NEK	Q24HK9	040
jg608.t1	beta-Tubulin kinase (NEK)/ of serine threonine protein kinase nek/ Serine/threonine-protein kinase Nek2/ Plant dual-specificity MAP kinase kinase family domain protein | Plant dual-specificity MAP kinase kinase family domain protein | Serine/Threonine protein kinases, catalytic domain	NEK	Q23DQ8	112
jg16041.t1	beta-Tubulin kinase (NEK)/ quality protein serine threonine kinase nek/ Serine/threonine-protein kinase Nek5/ Protein kinase domain	NEK	Q22UA8	069
jg521.t1	beta-Tubulin kinase (NEK)/ serine threonine kinase domain protein/ Serine/threonine-protein kinase Nek1/ Plant dual-specificity MAP kinase kinase family domain protein | Plant dual-specificity MAP kinase kinase family domain protein | negative regulation of centriole-centriole cohesion	NEK	I7MA38	148
jg14112.t1	beta-Tubulin kinase (NEK)/ serine threonine kinase domain protein/ Serine/threonine-protein kinase Nek1/ Protein kinase domain | Protein kinase domain-containing protein | Protein kinase domain	NEK	Q238Z8	167
jg9886.t1	beta-Tubulin kinase (NEK)/ serine threonine kinase domain protein/ Serine/threonine-protein kinase Nek2/ Plant dual-specificity MAP kinase kinase family domain protein | Plant dual-specificity MAP kinase kinase family domain protein | Protein kinase domain	NEK	Q22F28	063
jg16554.t1	beta-Tubulin kinase (NEK)/ serine threonine kinase domain protein/ Serine/threonine-protein kinase Nek2/ Protein kinase domain	NEK	W7X3C0	024
jg17060.t1	beta-Tubulin kinase (NEK)/ serine threonine kinase domain protein/ Serine/threonine-protein kinase Nek3/ Kinase domain protein | Kinase domain protein | Protein kinase domain	NEK	Q22Z71	138
jg1832.t1	beta-Tubulin kinase (NEK)/ serine threonine kinase domain protein/ Serine/threonine-protein kinase Nek5/ Plant dual-specificity MAP kinase kinase family domain protein | Plant dual-specificity MAP kinase kinase family domain protein | Protein kinase domain	NEK	I7LTD1	007
jg5598.t1	beta-Tubulin kinase (NEK)/ serine threonine kinase domain protein/ Serine/threonine-protein kinase Nek5/ Protein kinase domain | Serine/Threonine kinase domain protein | Protein kinase domain	NEK	Q22W22	001
jg11209.t1	beta-Tubulin kinase (NEK)/ serine threonine kinase domain protein/ Serine/threonine-protein kinase Nek6/ Plant dual-specificity MAP kinase kinase family domain protein | Plant dual-specificity MAP kinase kinase family domain protein | Protein kinase domain	NEK	Q23RV4	078
jg18024.t1	beta-Tubulin kinase (NEK)/ serine threonine kinase domain protein/ Serine/threonine-protein kinase Nek6/ Plant dual-specificity MAP kinase kinase family domain protein | Plant dual-specificity MAP kinase kinase family domain protein | Protein kinase domain	NEK	I7MCE0	039
jg20486.t1	beta-Tubulin kinase (NEK)/ serine threonine protein kinase nek/ Serine/threonine-protein kinase Nek1/ Plant dual-specificity MAP kinase kinase family domain protein | Plant dual-specificity MAP kinase kinase family domain protein | Protein kinase domain	NEK	I7MEF7	116
jg1619.t1	beta-Tubulin kinase (NEK)/ serine threonine protein kinase nek/ Serine/threonine-protein kinase Nek1/ Plant dual-specificity MAP kinase kinase family domain protein | Plant dual-specificity MAP kinase kinase family domain protein | protein serine/threonine kinase activity	NEK	I7LXC5	004
jg11000.t1	beta-Tubulin kinase (NEK)/ serine threonine protein kinase nek/ Serine/threonine-protein kinase Nek1/ Plant dual-specificity MAP kinase kinase family domain protein | Plant dual-specificity MAP kinase kinase family domain protein | Protein tyrosine kinase	NEK	A4VDC7	005
jg14631.t1	beta-Tubulin kinase (NEK)/ serine threonine protein kinase nek/ Serine/threonine-protein kinase Nek1/ Plant dual-specificity MAP kinase kinase family domain protein | Plant dual-specificity MAP kinase kinase family domain protein | Serine/Threonine protein kinases, catalytic domain	NEK	Q233N6	179
jg4858.t1	beta-Tubulin kinase (NEK)/ serine threonine protein kinase nek/ Serine/threonine-protein kinase Nek1/ Plant dual-specificity MAP kinase kinase family domain protein | Plant dual-specificity MAP kinase kinase family domain protein | Serine/Threonine protein kinases, catalytic domain	NEK	I7LX81	156
jg12788.t1	beta-Tubulin kinase (NEK)/ serine threonine protein kinase nek/ Serine/threonine-protein kinase Nek1/ Protein kinase domain	NEK	I7MDV0	033
jg16033.t1	beta-Tubulin kinase (NEK)/ serine threonine protein kinase nek/ Serine/threonine-protein kinase Nek1/ Protein kinase domain	NEK	Q22UA8	069
jg7817.t1	beta-Tubulin kinase (NEK)/ serine threonine protein kinase nek/ Serine/threonine-protein kinase Nek1/ Protein kinase domain | Protein kinase domain-containing protein | Protein tyrosine kinase	NEK	Q23R82	153
jg13961.t1	beta-Tubulin kinase (NEK)/ serine threonine protein kinase nek/ Serine/threonine-protein kinase Nek2/ CheY-like superfamily | Serine/Threonine kinase domain protein | Protein of unknown function, DUF547	NEK	Q22P17	173
jg15935.t1	beta-Tubulin kinase (NEK)/ serine threonine protein kinase nek/ Serine/threonine-protein kinase Nek2/ CheY-like superfamily | Serine/Threonine kinase domain protein | Protein of unknown function, DUF547	NEK	Q22TX5	069
jg5872.t1	beta-Tubulin kinase (NEK)/ serine threonine protein kinase nek/ Serine/threonine-protein kinase Nek2/ Plant dual-specificity MAP kinase kinase family domain protein | Plant dual-specificity MAP kinase kinase family domain protein | protein serine/threonine kinase activity	NEK	Q23ED8	019
jg2874.t1	beta-Tubulin kinase (NEK)/ serine threonine protein kinase nek/ Serine/threonine-protein kinase Nek3/ Protein kinase domain | Serine/threonine-protein kinase Nek2 | Serine/Threonine protein kinases, catalytic domain	NEK	X1W3S7	032
jg9918.t1	beta-Tubulin kinase (NEK)/ serine threonine protein kinase nek/ Serine/threonine-protein kinase Nek4/ Plant dual-specificity MAP kinase kinase family domain protein | Plant dual-specificity MAP kinase kinase family domain protein | negative regulation of centriole-centriole cohesion	NEK	I7MF77	175
jg5518.t1	beta-Tubulin kinase (NEK)/ serine threonine protein kinase nek/ Serine/threonine-protein kinase Nek4/ Plant dual-specificity MAP kinase kinase family domain protein | Plant dual-specificity MAP kinase kinase family domain protein | Protein kinase domain	NEK	I7MM17	125
jg19314.t1	beta-Tubulin kinase (NEK)/ serine threonine protein kinase nek/ Serine/threonine-protein kinase Nek4/ Plant dual-specificity MAP kinase kinase family domain protein | Plant dual-specificity MAP kinase kinase family domain protein | Serine/Threonine protein kinases, catalytic domain	NEK	Q245S5	058
jg16034.t1	beta-Tubulin kinase (NEK)/ serine threonine protein kinase nek/ Serine/threonine-protein kinase Nek5/ Protein kinase domain | Serine/Threonine kinase domain protein | Protein kinase domain	NEK	Q22UA8	069
jg13671.t1	beta-Tubulin kinase (NEK)/ serine threonine protein kinase nek/ Serine/threonine-protein kinase Nek6/ Plant dual-specificity MAP kinase kinase family domain protein | Plant dual-specificity MAP kinase kinase family domain protein | protein serine/threonine kinase activity	NEK	Q24DN1	082
jg23085.t1	beta-Tubulin kinase (NEK)/ serine threonine protein kinase nek/ Serine/threonine-protein kinase Nek6/ Plant dual-specificity MAP kinase kinase family domain protein | Plant dual-specificity MAP kinase kinase family domain protein | protein serine/threonine kinase activity	NEK	Q22G17	133
jg23030.t1	beta-Tubulin kinase (NEK)/ serine threonine protein kinase nek/ Serine/threonine-protein kinase Nek6/ Plant dual-specificity MAP kinase kinase family domain protein | Plant dual-specificity MAP kinase kinase family domain protein | Protein tyrosine kinase	NEK	Q23QZ5	133
jg17673.t1	beta-Tubulin kinase (NEK)/ serine threonine protein kinase nek/ Serine/threonine-protein kinase Nek6/ Plant dual-specificity MAP kinase kinase family domain protein | Plant dual-specificity MAP kinase kinase family domain protein | Serine/Threonine protein kinases, catalytic domain	NEK	I7MMG7	029
jg10188.t1	beta-Tubulin kinase (NEK)/ serine threonine protein kinase nek/ Serine/threonine-protein kinase Nek6/ Protein kinase domain | Protein kinase domain | Protein tyrosine kinase	NEK	I7MKZ2	118
jg21473.t1	beta-Tubulin kinase (NEK)/ serine threonine protein kinase nek/ Serine/threonine-protein kinase Nek6/ Protein kinase domain | Serine/Threonine kinase domain protein | DNA repair metallo-beta-lactamase	NEK	Q24C26	142
jg2427.t1	beta-Tubulin kinase (NEK)/ serine threonine protein kinase nek/ Serine/threonine-protein kinase Nek6/ Protein kinase domain | Serine/Threonine kinase domain protein | Protein tyrosine kinase	NEK	Q22KP3	124
jg5666.t1	beta-Tubulin kinase (NEK)/ serine threonine protein kinase nek/ Serine/threonine-protein kinase Nek6/ Protein kinase domain | Serine/Threonine kinase domain protein | Protein tyrosine kinase	NEK	Q22W91	001
jg21071.t1	nuclear-encoded organellar RNA polymerase (NEP)/ dna directed rna polymerase 1/ DNA-directed RNA polymerase 2B, chloroplastic/mitochondrial/ DNA-directed RNA polymerase | DNA-directed RNA polymerase | DNA-directed RNA polymerase N-terminal	NEP	Q239M6	023
jg21777.t1	(NFRKB1) of INO80 chromatin remodeling complex/ nuclear factor to kappa b inding protein/ Kappab-binding family nuclear factor, putative | Kappab-binding family nuclear factor, putative | protease binding	NFRKB1	Q24FV3	028
jg9523.t1	cysteine desulfurase (NFS1) of mitochondrial ISC system assembly phase/ cysteine desulfurase/ Cysteine desulfurase, mitochondrial/ Aminotransferase class V domain | cysteine desulfurase | Beta-eliminating lyase	NFS1	Q236T8	119
jg14027.t1	cysteine desulfurase (NFS1) of mitochondrial ISC system assembly phase/ cysteine desulfurase/ Cysteine desulfurase, mitochondrial/ Aminotransferase class V domain | IscS subfamily cysteine desulfurase | Aminotransferase class-V	NFS1	Q22NU6	173
jg11299.t1	NF-X transcription factor (NF-X1)/ nf x1 type zinc finger protein/ NF-X1-type zinc finger protein NFXL1/ SAC3/GANP/THP3 | SAC3/GANP/THP3 | ZnF_NFX	NF-X1	I7M998	130
jg13874.t1	(NF-YB) of NF-Y transcription factor complex/ nuclear transcription factor y subunit b 1/ Nuclear transcription factor Y subunit B-2/ Histone-fold | Transcription factor CBF/NF-Y/archaeal histone domain-containing protein | Histone-like transcription factor (CBF/NF-Y) and archaeal histone	NF-YB	Q22AL0	113
jg9809.t1	(NF-YC) of NF-Y transcription factor complex/ nuclear transcription factor y subunit c 1/ Nuclear transcription factor Y subunit C-4/ Histone-fold | Nuclear transcription factor Y subunit C-4 | Histone-like transcription factor (CBF/NF-Y) and archaeal histone	NF-YC	Q24E56	096
jg20794.t1	proton:sodium cation antiporter (NHX)/ of sodium hydrogen exchanger/ Sodium/hydrogen exchanger 6/ Cation/H+ exchanger | Sodium/hydrogen exchanger | Sodium/hydrogen exchanger family	NHX	I7MHN0	088
jg102.t1	nicotinate transporter (NiaP)/ major facilitator superfamily domain general substrate transporter/ Organic cation/carnitine transporter 7/ Major facilitator superfamily domain | Major facilitator superfamily protein, putative | Major Facilitator Superfamily protein	NIAP	Q22C25	100
jg11238.t1	nicotinate transporter (NiaP)/ solute carrier family member/ Organic cation/carnitine transporter 7/ Major facilitator superfamily (MFS) profile domain-containing protein | Major facilitator superfamily (MFS) profile domain-containing protein | Major Facilitator Superfamily protein	NIAP	I7M9A8	130
jg8771.t1	nicotinate transporter (NiaP)/ solute carrier family member/ Organic cation/carnitine transporter 7/ Major facilitator superfamily domain | MFS transporter | Sugar (and other) transporter	NIAP	Q23J69	057
jg21767.t1	pre-60S ribosomal subunit assembly factor (NLE)/ nle domain containing protein/ Notchless protein homolog/ Anaphase-promoting complex subunit 4, WD40 domain | Notchless protein homolog 1 | NLE (NUC135) domain	NLE	Q24FU3	028
jg3385.t1	deaminated-glutathione amidase (NLP2)/ deaminated glutathione amidase/ Deaminated glutathione amidase, chloroplastic/cytosolic/ Carbon-nitrogen hydrolase | Putative diadenosine polyphosphate hydrolase | bis(5'-adenosyl)-triphosphatase activity	NLP2	Q23ND3	163
jg17304.t1	omega-amidase (NLP3)/ omega amidase nit/ Omega-amidase, chloroplastic/ Carbon-nitrogen hydrolase | Omega-amidase NIT2 (Fragment) | Carbon-nitrogen hydrolase	NLP3	I7MMC6	127
jg19189.t1	pre-60S ribosomal-subunit proteome nuclear export factor (NMD3)/ 60s ribosomal export protein nmd/ 60S ribosomal export protein NMD3 | 60S ribosomal export protein NMD3 | Acts as an adapter for the XPO1 CRM1-mediated export of the 60S ribosomal subunit	NMD3	I7M6I7	043
jg19335.t1	pre-rRNA processing endonuclease involved in ITS1 rRNA removal (NOB1)/ 20s pre rrna d site enonuclease nob/ RNA-binding NOB1-like protein/ Nin one binding (NOB1) Zn-ribbon-like | Nin one-binding Zn-ribbon-like protein | PIN domain of ribonuclease	NOB1	Q245N9	058
jg1464.t1	(NOC1) of ribosomal-subunit proteome nuclear export complex/ ccaat enhancer binding protein zeta/ Protein SLOW WALKER 2/ Armadillo-type fold | CCAAT-binding factor domain-containing protein | CBF/Mak21 family	NOC1	Q24GR2	065
jg15183.t1	(NOC2) of ribosomal-subunit proteome nuclear export complexes/ nucleolar complex protein homolog/ Nucleolar complex protein 2 homolog/ Armadillo-type fold | Armadillo-type fold | Noc2p family	NOC2	Q24CL6	179
jg20269.t1	(NOC3) of ribosomal-subunit proteome nuclear export complex/ nucleolar complex protein/ Armadillo-type fold | Nucleolar complex-associated protein | chromatin binding	NOC3	I7MEK3	116
jg23154.t1	regulatory protein (NOF1) of rDNA transcription/ rat u3 small nucleolar rna associated protein/ Protein NUCLEOLAR FACTOR 1/ Digestive organ expansion factor, predicted | U3 small nucleolar RNA-associated protein 25 | Utp25, U3 small nucleolar RNA-associated SSU processome protein 25	NOF1	I7MB45	061
jg17434.t1	regulatory GTPase (NOG1) of LSU processome/ nucleolar gtp binding protein/ Nucleolar GTP-binding protein 1/ GTP binding domain | Nucleolar GTP-binding protein 1 | Involved in the biogenesis of the 60S ribosomal subunit	NOG1	I7LXI9	127
jg18851.t1	methyltransferase (Nop1/fibrillarin) of snoRNP rRNA methylation complex/ rrna 2 o methyltransferase fibrillarin/ rRNA 2-O-methyltransferase fibrillarin 2/ Fibrillarin | Fibrillarin | Fibrillarin	NOP1/FIBRILLARIN	I7MFA3	083
jg687.t1	(NOP12) of ribosome assembly PWP1 subcomplex/ nuclear cap binding protein subunit/ 29 kDa ribonucleoprotein A, chloroplastic/ Nucleotide-binding alpha-beta plait domain superfamily | RNA recognition motif protein | RNA binding	NOP12	Q23DH4	112
jg8064.t1	(NOP12) of ribosome assembly PWP1 subcomplex/ rna binding protein/ Nucleotide-binding alpha-beta plait domain superfamily | RNA-binding protein 42 (RBM42)-like RNA recognition motif protein | Pfam:RRM_6	NOP12	I7MFP4	091
jg19357.t1	pre-60S ribosomal subunit assembly factor (NOP15)/ multiple rna binding domain containing protein/ Nucleotide-binding alpha-beta plait domain superfamily | RNA recognition motif protein | RNA recognition motif. (a.k.a. RRM, RBD, or RNP domain)	NOP15	Q245K5	058
jg6399.t1	rRNA methyltransferase (NOP2)/ ribosomal rna small subunit methyltransferase f/ 25S rRNA (cytosine-C(5))-methyltransferase NOP2A/ Nop2p | Ribosomal rRNA methyltransferase Nop2 | Belongs to the class I-like SAM-binding methyltransferase superfamily. RsmB NOP family	NOP2	Q22HF4	114
jg5512.t1	pre-60S ribosomal subunit assembly factor (NOP4)/ polyadenylate binding protein cytoplasmic and nuclear/ Nucleotide-binding alpha-beta plait domain superfamily | RNA recognition motif 2 in vertebrate RNA-binding protein | RNA processing	NOP4	I7MA65	125
jg6788.t1	scaffold (Nop56) of snoRNP rRNA methylation complex/ nucleolar protein/ Probable nucleolar protein 5-2/ Helix hairpin bin domain superfamily | snoRNP complex protein nop56 | NOSIC (NUC001) domain	NOP56	I7MGX3	075
jg822.t1	scaffold (Nop58) of snoRNP rRNA methylation complex/ nop domain containing protein/ Probable nucleolar protein 5-1/ Helix hairpin bin domain superfamily | Nop domain-containing protein | NOSIC (NUC001) domain	NOP58	Q23D31	112
jg501.t1	(NOT11) of mRNA deadenylation CCR4-NOT complex/ ccr not transcription complex subunit/ CCR4-NOT transcription complex subunit 11 | CCR4-NOT transcription complex subunit 11 | Uncharacterized conserved protein (DUF2363)	NOT11	I7MHW5	148
jg15129.t1	(NOT2) of mRNA deadenylation CCR4-NOT complex/ not2 3 5 domain containing protein/ CCR4-NOT complex subunit 2/3/5, N-terminal domain superfamily | NOT2/NOT3/NOT5 C-terminal domain-containing protein | nuclear-transcribed mRNA catabolic process, deadenylation-dependent decay	NOT2	Q24DA4	179
jg20771.t1	(NOT4) of mRNA deadenylation CCR4-NOT complex/ ccr not transcription complex subunit/ CCR4-NOT transcription complex subunit 4 | CCR4-NOT transcription complex subunit 4 | nuclear-transcribed mRNA catabolic process, deadenylation-dependent decay	NOT4	I7MHM2	088
jg8961.t1	(NOT4) of mRNA deadenylation CCR4-NOT complex/ ccr not transcription complex subunit/ CCR4-NOT transcription complex subunit 4 | RNA recognition motif protein | nuclear-transcribed mRNA catabolic process, deadenylation-dependent decay	NOT4	I7MGT4	042
jg1941.t1	(NOT4) of mRNA deadenylation CCR4-NOT complex/ ccr not transcription complex subunit/ CCR4-NOT transcription complex subunit 4 | RNA recognition motif protein, putative | nuclear-transcribed mRNA catabolic process, deadenylation-dependent decay	NOT4	I7MKF6	131
jg20658.t1	(NOT9) of mRNA deadenylation CCR4-NOT complex/ ccr not transcription complex subunit/ Armadillo-like helical | Cell differentiation protein rcd1 | Cell differentiation family, Rcd1-like	NOT9	Q24GS1	025
jg6590.t1	MAPK-kinase protein kinase (NPK/ANP)/ mitogen activated protein kinase/ Mitogen-activated protein kinase kinase kinase NPK1/ Plant dual-specificity MAP kinase kinase family domain protein | Plant dual-specificity MAP kinase kinase family domain protein | Protein tyrosine kinase	NPK/ANP	Q22TH1	101
jg5366.t1	(NPL4) of NPL4-UFD1 heterodimer/ nuclear protein localization/ NPL4-like protein 1/ MPN domain | MPN domain-containing protein | NPL4 family, putative zinc binding region	NPL4	I7LTY6	174
jg6285.t1	(NQO1/51kDa) of NADH dehydrogenase electron input (module N)/ nadh dehydrogenase [ubiquinone] flavoprotein 1 mitochondrial/ NADH dehydrogenase [ubiquinone] flavoprotein 1, mitochondrial	NQO1/51KDA	Q23KE4	114
jg12234.t1	(NQO2/24kDa) of NADH dehydrogenase electron input (module N)/ nadh dehydrogenase [ubiquinone] flavoprotein 2 mitochondrial/ NADH dehydrogenase [ubiquinone] flavoprotein 2, mitochondrial/ NADH dehydrogenase (Ubiquinone) flavoprotein 2 | NADH dehydrogenase (Ubiquinone) flavoprotein 2 | Thioredoxin-like [2Fe-2S] ferredoxin	NQO2/24KDA	I7MEP0	090
jg6253.t1	(NQO3/75kDa) of NADH dehydrogenase electron input (module N)/ nadh ubiquinone oxidoreductase kda subunit mitochondrial/ NADH dehydrogenase [ubiquinone] iron-sulfur protein 1, mitochondrial/ 2Fe-2S ferredoxin-like superfamily | NADH dehydrogenase subunit 11 | NADH-ubiquinone oxidoreductase-G iron-sulfur binding region	NQO3/75KDA	Q23KA9	114
g34.t1	(NQO6/PSST) of NADH dehydrogenase electron output (module Q)/ nadh quinone oxidoreductase subunit b/ NADH dehydrogenase [ubiquinone] iron-sulfur protein 7, mitochondrial & original description: | Tetrahymena utriculariae | Nadh-Quinone Oxidoreductase Subunit B [Ec:7.1.1.2] (157 aa)/ Nadh-Quinone Oxidoreductase Subunit B [Ec:7.1.1.2]	NQO6/PSST	-	182
jg10750.t1	(NQO9/TYKY) of NADH dehydrogenase electron output (module Q)/ nadh quinone oxidoreductase subunit i/ NADH dehydrogenase [ubiquinone] iron-sulfur protein 8-B, mitochondrial/ 4Fe-4S ferredoxin, iron-sulphur binding, conserved site | NADH-ubiquinone oxidoreductase 23 kDa subunit protein | 4Fe-4S dicluster domain	NQO9/TYKY	I7MDW5	008
jg20388.t1	metal cation transporter (NRAMP)/ nramp natural resistance associated macrophage protein metal transporter/ Metal transporter Nramp2/ NRAMP family | NRAMP (Natural resistance-associated macrophage protein) metal ion transporter family protein | NRAMP family Mn2 Fe2	NRAMP	I7LZP5	116
jg20389.t1	metal cation transporter (NRAMP)/ nramp natural resistance associated macrophage protein metal transporter/ Metal transporter Nramp2/ NRAMP family | NRAMP (Natural resistance-associated macrophage protein) metal ion transporter family protein | NRAMP family Mn2 Fe2	NRAMP	I7LZP5	116
jg21435.t1	metal cation transporter (NRAMP)/ nramp natural resistance associated macrophage protein metal transporter/ Metal transporter Nramp2/ NRAMP family | NRAMP (Natural resistance-associated macrophage protein) metal ion transporter family protein | NRAMP family Mn2 Fe2	NRAMP	Q24C68	142
jg11108.t1	metal cation transporter (NRAMP)/ nramp natural resistance associated macrophage protein metal transporter/ Metal transporter Nramp3/ NRAMP (Natural resistance-associated macrophage protein) metal ion transporter family protein | NRAMP (Natural resistance-associated macrophage protein) metal ion transporter family protein | NRAMP family Mn2 Fe2	NRAMP	I7MMV8	172
jg1192.t1	(NRPA11) of RNA polymerase I complex/ dna directed rna polymerases i and subunt rpac/ DNA-directed RNA polymerase I and III 14 kDa polypeptide | DNA-directed RNA polymerase I and III 14 kDa polypeptide | RNA polymerase Rpb3/Rpb11 dimerisation domain	NRPA11	Q22RW2	065
jg2181.t1	(NRPA2) of RNA polymerase I complex/ dna directed rna polymerase subunit/ DNA-directed RNA polymerase I subunit 2/ DNA-directed RNA polymerase I subunit RPA2, domain 4 | DNA-directed RNA polymerase subunit beta | DNA-dependent RNA polymerase catalyzes the transcription of DNA into RNA using the four ribonucleoside triphosphates as substrates	NRPA2	Q22C62	020
jg9331.t1	(NRPA3) of RNA polymerase I complex/ dna directed rna polymerases i and subunt rpac/ DNA-directed RNA polymerases II, IV and V subunit 3/ DNA-directed RNA polymerase, 30-40kDa subunit, conserved site | DNA-directed RNA polymerases I and III subunit RPAC1 | RNA polymerases D	NRPA3	Q235X0	119
jg18494.t1	(NRP-ABCDE10) of RNA polymerase complexes/ dna directed rna polymerases i and subunt rpabc/ DNA-directed RNA polymerase subunit 10-like protein/ DNA-directed RNA polymerase subunit RPB10 | DNA-directed RNA polymerase subunit RPB10 | RNA polymerases N / 8 kDa subunit	NRP-ABCDE10	I7ME31	038
jg16782.t1	(NRP-ABCDE8) of RNA polymerase complexes/ dna directed rna polymerases i and subunt rpabc/ DNA-directed RNA polymerases II and V subunit 8A/ DNA-directed RNA polymerases I, II, and III subunit RPABC3 | DNA-directed RNA polymerases I, II, and III subunit RPABC3 | RNA polymerase Rpb8	NRP-ABCDE8	I7LTT4	102
jg417.t1	(NRP-ABCDE8) of RNA polymerase complexes/ dna directed rna polymerases i and subunt rpabc/ Nucleic acid-binding, OB-fold | Transmembrane protein, putative | transcription by RNA polymerase I	NRP-ABCDE8	I7MM10	148
jg10415.t1	(NRPB1) of RNA polymerase II complex/ dna directed rna polymerase subunit/ DNA-directed RNA polymerase II subunit RPB1/ DNA-directed RNA polymerase subunit | DNA-directed RNA polymerase subunit | DNA-dependent RNA polymerase catalyzes the transcription of DNA into RNA using the four ribonucleoside triphosphates as substrates	NRPB1	I7MHL5	132
jg22867.t1	(NRPB2) of RNA polymerase II complex/ dna directed rna polymerase subunit/ DNA-directed RNA polymerase II subunit 2/ DNA-directed RNA polymerase subunit beta | DNA-directed RNA polymerase subunit beta | DNA-dependent RNA polymerase catalyzes the transcription of DNA into RNA using the four ribonucleoside triphosphates as substrates	NRPB2	Q23G41	177
jg6293.t1	(NRPB3) of RNA polymerase II complex/ dna directed rna polymerase ii subunit rpb/ DNA-directed RNA polymerases II, IV and V subunit 3/ Conjugation stage-specific protein | Conjugation stage-specific protein | RNA polymerases D	NRPB3	A4VDR4	114
jg12404.t1	(NRPC1) of RNA polymerase III complex/ dna directed rna polymerase subunit/ DNA-directed RNA polymerase III subunit 1/ DNA-directed RNA polymerase III subunit RPC1, C-terminal | DNA-directed RNA polymerase subunit | DNA-dependent RNA polymerase catalyzes the transcription of DNA into RNA using the four ribonucleoside triphosphates as substrates	NRPC1	Q22M85	099
jg13321.t1	(NRPC13/RPC82) of TFIIIe transcription factor module/ dna directed rna polymerase iii subunit rpc/ DNA-directed RNA polymerase III subunit RPC3	NRPC13/RPC82	Q240J8	180
jg12060.t1	(NRPC16/RPC34) of TFIIIe transcription factor module/ dna directed rna polymerase iii subunit rpc/ RNA polymerase Rpc34 | DNA-directed RNA polymerase III subunit rpc6 | RNA polymerase Rpc34 subunit	NRPC16/RPC34	I7MHP6	126
jg9470.t1	(NRPC2) of RNA polymerase III complex/ dna directed rna polymerase subunit/ DNA-directed RNA polymerase III subunit 2/ DNA-directed RNA polymerase subunit beta | DNA-directed RNA polymerase subunit beta | DNA-dependent RNA polymerase catalyzes the transcription of DNA into RNA using the four ribonucleoside triphosphates as substrates	NRPC2	Q236N3	119
jg20713.t1	(NRPC9) of RNA polymerase III complex/ dna directed rna polymerase subunit/ DNA-directed RNA polymerase subunit | DNA-directed RNA polymerase subunit | termination of RNA polymerase III transcription	NRPC9	I7LWX6	088
jg6756.t1	nucleoredoxin (NRX)/ thioredoxin domain containing protein/ Probable nucleoredoxin 1/ Thioredoxin domain | Thioredoxin domain | Thioredoxin-like	NRX	I7MGY8	075
jg2748.t1	nucleoredoxin (NRX)/ thioredoxin domain containing protein/ Probable nucleoredoxin 1/ Thioredoxin domain | Thioredoxin-like fold | Thioredoxin-like	NRX	I7MLL3	076
jg14599.t1	nucleoredoxin (NRX)/ thioredoxin domain containing protein/ Probable nucleoredoxin 1-1/ Thioredoxin-like	NRX	Q22WR8	179
jg5676.t1	nucleoredoxin (NRX)/ thioredoxin domain containing protein/ Probable nucleoredoxin 1-2/ Antioxidant, AhpC/TSA family protein | Antioxidant, AhpC/TSA family protein | cellular oxidant detoxification	NRX	Q22WA7	001
jg1441.t1	pre-60S ribosomal subunit assembly factor (NSA1)/ wd repeat containing protein/ WD domain, G-beta repeat protein | WD domain, G-beta repeat protein | WD40 repeats	NSA1	Q24GQ1	065
jg20823.t1	LSU processome maturation factor (NSA2)/ ribosome biogenesis protein nsa homolog/ Ribosomal biogenesis NSA2 family | Ribosome biogenesis protein NSA2 homolog | Ribosomal protein S8e	NSA2	I7M3H3	088
jg12325.t1	regulatory ATPase (NSF/SEC18) involved in vesicle target membrane fusion/ vesicle fusing atpase/ Vesicle-fusing ATPase/ AAA ATPase, AAA+ lid domain | Vesicular-fusion protein SEC18 | AAA domain (Cdc48 subfamily)	NSF/SEC18	Q22LZ8	099
jg6224.t1	RNA splicing factor (NSR)/ rrm domain containing protein/ Protein MATERNALLY EXPRESSED GENE 5/ Nucleotide-binding alpha-beta plait domain superfamily | RNA recognition motif protein | RNA recognition motif	NSR	Q23K80	114
jg12043.t1	Nt-glutamine amidase (NTAQ)/ protein n termial glutamie amidohydrolase/ Protein N-terminal glutamine amidohydrolase/ Protein N-terminal glutamine amidohydrolase | Protein N-terminal glutamine amidohydrolase | N-terminal glutamine amidase	NTAQ	I7LU29	126
jg8893.t1	bifunctional glycosylase-lyase and endonuclease (NTH)/ endonuclease iii homolog 1/ Endonuclease III homolog 1, chloroplastic/ DNA glycosylase	NTH	Q22BE6	094
jg19126.t1	pyrophosphohydrolase (NUDX)/ nudix hydrolase domain containing protein/ Nudix hydrolase 8/ NUDIX domain	NUDX	-	043
jg8915.t1	pyrophosphohydrolase (NUDX)/ nudix hydrolase domain containing protein/ Nudix hydrolase 8/ NUDIX hydrolase | NUDIX hydrolase | NUDIX domain	NUDX	I7MLG8	042
jg17272.t1	pyrophosphohydrolase (NUDX)/ nudix hydrolase domain protein/ Leucine-rich repeat domain superfamily	NUDX	I7MAG7	127
jg5577.t1	(NUF2) of NDC80 outer kinetochore complex/ no annotation/ Kinetochore protein Nuf2	NUF2	W7XLA6	001
jg19375.t1	snoRNP rRNA methylation complex assembly factor (NUFIP)/ nufip domain containing protein/ Nuclear fragile X mental retardation-interacting protein | Nuclear fragile X mental retardation-interacting protein | Nuclear fragile X mental retardation-interacting protein 1 (NUFIP1)	NUFIP	Q233Z0	058
jg4860.t1	regulatory GTPase (NUG1/NSN1) of LSU processome/ guanine nucleotide binding protein/ Guanine nucleotide-binding protein-like NSN1/ Circularly permuted (CP)-type guanine nucleotide-binding (G) domain | Guanine nucleotide-binding protein-like NSN1 | Ferrous iron transport protein B	NUG1/NSN1	I7M3R0	156
jg5888.t1	regulatory GTPase (NUG2) of LSU processome/ nucleolar gtp binding protein/ Nuclear/nucleolar GTPase 2/ Circularly permuted (CP)-type guanine nucleotide-binding (G) domain | Nucleolar GTP-binding protein 2 | GTPase that associates with pre-60S ribosomal subunits in the nucleolus and is required for their nuclear export and maturation	NUG2	Q23EG3	019
jg18285.t1	organic cation transporter (OCT)/ major facilitator superfamily domain general substrate transporter/ Organic cation/carnitine transporter 4/ Major facilitator superfamily domain | MFS transporter | Major Facilitator Superfamily protein	OCT	I7M1T2	128
jg1883.t1	organic cation transporter (OCT)/ mfs transporter/ Major facilitator superfamily domain | MFS transporter | solute carrier family 22	OCT	W7XCJ4	046
jg18284.t1	organic cation transporter (OCT)/ mfs transporter/ Organic cation/carnitine transporter 1/ Major facilitator superfamily domain | MFS transporter | solute carrier family 22	OCT	I7M8A9	128
jg7773.t1	organic cation transporter (OCT)/ mfs transporter/ Organic cation/carnitine transporter 1/ Major facilitator superfamily domain | MFS transporter | solute carrier family 22	OCT	W7XBU8	153
jg3881.t1	organic cation transporter (OCT)/ mfs transporter/ Organic cation/carnitine transporter 4/ Major facilitator superfamily | MFS transporter | Major Facilitator Superfamily protein	OCT	Q22AA9	105
jg9628.t1	organic cation transporter (OCT)/ mfs transporter/ Organic cation/carnitine transporter 4/ Major facilitator superfamily | MFS transporter | Major Facilitator Superfamily protein	OCT	Q22Y99	119
jg18825.t1	organic cation transporter (OCT)/ mfs transporter/ Organic cation/carnitine transporter 4/ Major facilitator superfamily domain | MFS transporter | Major Facilitator Superfamily protein	OCT	I7MFB2	083
jg23167.t1	organic cation transporter (OCT)/ of solute carrier family member/ Major facilitator superfamily domain | Major facilitator superfamily protein, putative | Major facilitator superfamily protein	OCT	I7MJX0	061
jg22726.t1	organic cation transporter (OCT)/ organic cation transporter protein/ Organic cation/carnitine transporter 4/ Major facilitator superfamily | MFS transporter | Major Facilitator Superfamily	OCT	Q23FP4	177
jg12101.t1	organic cation transporter (OCT)/ organic cation transporter protein/ Organic cation/carnitine transporter 4/ Major facilitator superfamily domain | Major facilitator superfamily domain, general substrate transporter | Major Facilitator Superfamily protein	OCT	I7MER8	090
jg13191.t1	organic cation transporter (OCT)/ solute carrier family member 6/ Organic cation/carnitine transporter 4/ Major facilitator superfamily domain | MFS transporter | Major Facilitator Superfamily protein	OCT	Q22L44	180
jg1926.t1	organic cation transporter (OCT)/ solute carrier family member/ Organic cation/carnitine transporter 4/ Major facilitator superfamily domain | MFS transporter | solute carrier family 22	OCT	I7LVJ0	131
jg3518.t1	organic cation transporter (OCT)/ solute carrier family organic cation transporter member/ Organic cation/carnitine transporter 4/ Major facilitator superfamily domain | Major facilitator superfamily protein, putative | Major Facilitator Superfamily protein	OCT	Q233C7	055
jg3909.t1	oxoguanine DNA glycosylase (OGG1)/ dna apurinic or apyrimidinic site lyase/ N-glycosylase/DNA lyase OGG1/ 8-oxo-7,8-dihydroguanine DNA N-glycosylase activity	OGG1	Q24BS7	105
jg356.t1	(ORC1) of origin recognition complex/ origin recognition complex subunit/ Origin of replication complex subunit 1A/ AAA lid domain | Origin recognition complex subunit 1 | AAA domain	ORC1	Q24FF8	049
jg20787.t1	(ORC4) of origin recognition complex/ orc type dna replication protein/ ATPase, AAA-type, core | Origin recognition complex subunit 4, putative | DNA replication origin binding	ORC4	I7LWZ0	088
jg18062.t1	(ORC5) of origin recognition complex/ aaa containing protein/ AAA family ATPase | AAA family ATPase | Origin recognition complex (ORC) subunit 5 C-terminus	ORC5	I7MCE7	039
jg19359.t1	lipid transfer protein (ORP3)/ oxysterol binding protein domain containing/ Oxysterol-binding protein-related protein 1A/ Oxysterol-binding protein | Oxysterol-binding protein, putative | PH domain	ORP3	Q245K2	058
jg19358.t1	lipid transfer protein (ORP3)/ oxysterol binding protein/ Oxysterol-binding protein-related protein 1C/ Oxysterol-binding protein | Oxysterol-binding protein, putative | PH domain	ORP3	Q245K3	058
jg556.t1	(OST1) of oligosaccharyl transferase (OST) complex/ dolichyl diphosphooligosaccharide protein glycosyltransferase subunit/ Dolichyl-diphosphooligosaccharide--protein glycosyltransferase subunit 1A	OST1	Q23DV4	112
jg10134.t1	(OST2) of oligosaccharyl transferase (OST) complex/ dolichyl diphosphooligosaccharide protein glycosyltransferase subunit dad	OST2	I7M930	118
jg6787.t1	(OST3/6) of oligosaccharyl transferase (OST) complex/ ost family protein/ Probable dolichyl-diphosphooligosaccharide--protein glycosyltransferase subunit 3/ Oligosaccharyl transferase complex, subunit OST3/OST6 | Oligosaccharyl transferase complex, subunit OST3/OST6 | protein N-linked glycosylation via asparagine	OST3/6	I7LWL7	075
jg16382.t1	deubiquitinase (OTU1)/ ubiquitin thioesterase/ OVARIAN TUMOR DOMAIN-containing deubiquitinating enzyme 1/ OTU domain | Ubiquitin thioesterase | Peptidase C65 Otubain	OTU1	I7M3C5	010
jg15251.t1	deubiquitinase (OTU2)/ ubiquitin thioesterase otu/ OVARIAN TUMOR DOMAIN-containing deubiquitinating enzyme 2/ OTU domain | Ubiquitin thioesterase OTU | ubiquitin-specific protease activity involved in negative regulation of retrograde protein transport, ER to cytosol	OTU2	I7MLE0	009
jg6944.t1	deubiquitinase (OTU6-12)/ deubiquitinating enzyme a/ OVARIAN TUMOR DOMAIN-containing deubiquitinating enzyme 6/ Chromo domain protein | Chromo domain protein | OTU-like cysteine protease	OTU6-12	I7MGY2	013
jg20066.t1	deubiquitinase (OTU6-12)/ deubiquitinating enzyme a/ OVARIAN TUMOR DOMAIN-containing deubiquitinating enzyme 6/ OTU domain | OTU-like cysteine protease | thiol-dependent ubiquitin-specific protease activity	OTU6-12	Q23HB7	120
jg4728.t1	deubiquitinase (OTU6-12)/ otu domain containing protein 5/ OVARIAN TUMOR DOMAIN-containing deubiquitinating enzyme 7/ OTU domain | OTU domain | OTU-like cysteine protease	OTU6-12	Q22UJ7	073
jg1048.t1	oxoprolinase (OXP1)/ 5 oxoprolinase atp hydrolysing/ 5-oxoprolinase 1/ 5-oxoprolinase | 5-oxoprolinase | 5-oxoprolinase (ATP-hydrolyzing) activity	OXP1	Q22SC1	065
jg16374.t1	substrate adaptor (OZS3) of CUL4-DDB1 E3 ubiquitin ligase complex/ wd repeat containing domain protein/ G-protein beta WD-40 repeat | WD40-repeat-containing domain | WD domain, G-beta repeat	OZS3	I7M9V6	010
jg18159.t1	EC_1.1 oxidoreductase acting on CH-OH group of donor/ aldo keto reductase family member a1/ NAD(P)H-dependent 6-deoxychalcone synthase/ Aldo/keto reductase | Dihydrodiol dehydrogenase 3-like isoform X1 | oxidoreductase activity	P	I7MN14	158
jg22142.t1	nadh cytochrome b5 reductase/ Nitrate reductase [NAD(P)H]/ FAD-binding domain, ferredoxin reductase-type | Oxidoreductase NAD-binding domain protein | Oxidoreductase FAD-binding domain	P	I7LSY1	117
jg6828.t1	co-chaperone (P58)/ dnaj homolog subfamily b memer 6/ DnaJ protein P58IPK homolog/ Chaperone J-domain superfamily | J domain-containing protein | DnaJ molecular chaperone homology domain	P58	I7MD90	013
jg19393.t1	alpha-type-1 (PAA) of 26S proteasome/ proteasome subunit alpha type/ Proteasome subunit alpha type-6-A/ Nucleophile aminohydrolases, N-terminal | Proteasome subunit alpha type | Proteasome subunit A N-terminal signature	PAA	Q234A8	058
jg21219.t1	alpha-type-2 (PAB) of 26S proteasome/ proteasome subunit alpha type/ Proteasome subunit alpha type-2-A/ Nucleophile aminohydrolases, N-terminal | Proteasome subunit alpha type | Proteasome subunit A N-terminal signature Add an annotation	PAB	-	146
jg14559.t1	alpha-type-3 (PAC) of 26S proteasome/ proteasome subunit alpha type protein/ Proteasome subunit alpha type-4-A/ Nucleophile aminohydrolases, N-terminal | Proteasome subunit alpha type | Proteasome subunit A N-terminal signature Add an annotation	PAC	Q22XI7	179
jg16829.t1	alpha-type-4 (PAD) of 26S proteasome/ proteasome subunit alpha type/ Proteasome subunit alpha type-7/ Nucleophile aminohydrolases, N-terminal | Proteasome subunit alpha type | Proteasome subunit A N-terminal signature Add an annotation	PAD	Q23TC6	070
jg5682.t1	alpha-type-6 (PAF) of 26S proteasome/ of proteasome subunit alpha type/ Proteasome subunit alpha type-1-A/ Nucleophile aminohydrolases, N-terminal | Proteasome subunit alpha type | Proteasome subunit A N-terminal signature Add an annotation	PAF	Q22WB3	001
jg20007.t1	phytanoyl-CoA hydroxylase (PAHX)/ phytanoyl coa dioxygenase domain protein/ Phytanoyl-CoA dioxygenase 1/ Phytanoyl-CoA dioxygenase | Phytanoyl-CoA dioxygenase | phytanoyl-CoA dioxygenase (PhyH)	PAHX	Q22CQ5	120
jg9237.t1	(Pam18) of inner mitochondrion membrane TIM translocation system/ caebr mitochondrial import inner membrane translocase subunit tim/ Mitochondrial import inner membrane translocase subunit TIM14-2/ Chaperone J-domain superfamily | DnaJ domain protein | DnaJ molecular chaperone homology domain	PAM18	Q22GV1	022
jg9238.t1	(Pam18) of inner mitochondrion membrane TIM translocation system/ j domain containing protein/ Chaperone J-domain superfamily | Import inner membrane translocase subunit TIM14 | protein transport	PAM18	Q22GV2	022
jg2275.t1	prolyl aminopeptidase (PAP1)/ clod6 proline iminopeptidase/ Proline iminopeptidase/ Alpha/Beta hydrolase fold | Proline iminopeptidase | Belongs to the peptidase S33 family	PAP1	I7LZI8	106
jg15742.t1	prolyl aminopeptidase (PAP1)/ proline iminopeptidase/ Proline iminopeptidase/ Alpha/Beta hydrolase fold | Alpha/Beta hydrolase fold | Proline iminopeptidase	PAP1	I7LXG5	135
jg17307.t1	prolyl aminopeptidase (PAP1)/ proline iminopeptidase/ Proline iminopeptidase/ Alpha/Beta hydrolase fold | Proline iminopeptidase | proline iminopeptidase	PAP1	I7LXG5	127
jg771.t1	prolyl aminopeptidase (PAP1)/ sodium potassium transporting atpase subunit alpha/ Cation-transporting ATPase CA1/ Alpha/Beta hydrolase fold | P-type ATPase, cytoplasmic domain N | Belongs to the cation transport ATPase (P-type) (TC 3.A.3) family	PAP1	Q23D88	112
jg904.t1	ADP-ribose glycohydrolase (PARG)/ poly adp ribose glycohydrolase/ Poly(ADP-ribose) glycohydrolase 1/ Poly (ADP-ribose) glycohydrolase (PARG)	PARG	Q23CV5	112
jg874.t1	ADP-ribose glycohydrolase (PARG)/ poly adp ribose glycohydrolase/ Poly(ADP-ribose) glycohydrolase 1/ Poly(ADP-ribose) glycohydrolase | poly(ADP-ribose) glycohydrolase | poly(ADP-ribose) glycohydrolase activity	PARG	Q23CY6	112
jg10744.t1	ADP-ribose glycohydrolase (PARG)/ poly adp ribose glycohydrolase/ Probable poly(ADP-ribose) glycohydrolase 2/ Poly(ADP-ribose) glycohydrolase | poly(ADP-ribose) glycohydrolase | Poly (ADP-ribose) glycohydrolase (PARG)	PARG	I7MDW6	008
jg1075.t1	ADP-ribose glycohydrolase (PARG)/ poly adp ribose glycohydrolase/ Probable poly(ADP-ribose) glycohydrolase 2/ Poly(ADP-ribose) glycohydrolase | poly(ADP-ribose) glycohydrolase | Poly (ADP-ribose) glycohydrolase (PARG)	PARG	Q22S90	065
jg12561.t1	ADP-ribose glycohydrolase (PARG)/ poly adp ribose glycohydrolase/ Probable poly(ADP-ribose) glycohydrolase 2/ Poly(ADP-ribose) glycohydrolase | poly(ADP-ribose) glycohydrolase | poly(ADP-ribose) glycohydrolase activity	PARG	Q22MR4	099
jg5426.t1	ADP-ribose glycohydrolase (PARG)/ poly adp ribose glycohydrolase/ Probable poly(ADP-ribose) glycohydrolase 2/ Poly(ADP-ribose) glycohydrolase | poly(ADP-ribose) glycohydrolase | poly(ADP-ribose) glycohydrolase activity	PARG	Q23CY6	174
jg5428.t1	ADP-ribose glycohydrolase (PARG)/ poly adp ribose glycohydrolase/ Probable poly(ADP-ribose) glycohydrolase 2/ Poly(ADP-ribose) glycohydrolase | Poly(ADP-ribose) glycohydrolase | poly(ADP-ribose) glycohydrolase activity	PARG	Q23CY6	174
jg366.t1	poly-ADP-ribosyltransferase (PARP)/ poly [adp ribose] merase 2/ Poly [ADP-ribose] polymerase 1/ Poly [ADP-ribose] polymerase | Poly [ADP-ribose] polymerase | Proposed nucleic acid binding domain	PARP	Q24FE8	049
jg22148.t1	poly-ADP-ribosyltransferase (PARP)/ poly [adp ribose] merase 2/ Poly [ADP-ribose] polymerase 2/ Poly [ADP-ribose] polymerase | Poly [ADP-ribose] polymerase | WGR domain containing protein	PARP	I7MCG2	117
jg7720.t1	poly-ADP-ribosyltransferase (PARP)/ poly [adp ribose] merase 2/ Poly [ADP-ribose] polymerase 2/ Poly [ADP-ribose] polymerase | Poly [ADP-ribose] polymerase | WGR domain containing protein	PARP	Q24GE4	153
jg7721.t1	poly-ADP-ribosyltransferase (PARP)/ poly [adp ribose] merase 2/ Poly [ADP-ribose] polymerase 2/ Poly [ADP-ribose] polymerase | Poly [ADP-ribose] polymerase | WGR domain containing protein	PARP	Q24GE5	153
jg12579.t1	poly-ADP-ribosyltransferase (PARP)/ poly [adp ribose] merase 2/ Poly [ADP-ribose] polymerase 2-B/ Poly [ADP-ribose] polymerase | Poly [ADP-ribose] polymerase | WGR domain containing protein	PARP	Q22MT0	099
jg8918.t1	poly-ADP-ribosyltransferase (PARP)/ poly [adp ribose] merase/ Poly [ADP-ribose] polymerase 2/ Ankyrin repeat | Ankyrin repeat | Proposed nucleic acid binding domain	PARP	I7MGV0	042
jg20632.t1	protein S-acyltransferase (PAT17)/ palmitoyltransferase/ Probable protein S-acyltransferase 17/ Palmitoyltransferase | Palmitoyltransferase | Belongs to the DHHC palmitoyltransferase family	PAT17	Q23WS4	025
jg2719.t1	protein S-acyltransferase (PAT1-9)/ palmitoyltransferase zdhhc/ Probable protein S-acyltransferase 7/ Palmitoyltransferase | Palmitoyltransferase | Belongs to the DHHC palmitoyltransferase family	PAT1-9	W7X7V4	076
jg21698.t1	protein S-acyltransferase (PAT1-9)/ palmitoyltransferase zdhhc/ Probable protein S-acyltransferase 7/ Palmitoyltransferase | Palmitoyltransferase | protein-cysteine S-palmitoyltransferase activity	PAT1-9	I7M3B4	015
jg7652.t1	protein S-acyltransferase (PAT1-9)/ palmitoyltransferase zdhhc/ Protein S-acyltransferase 8/ Palmitoyltransferase | Palmitoyltransferase | Belongs to the DHHC palmitoyltransferase family	PAT1-9	Q237N6	170
jg6384.t1	protein S-acyltransferase (PAT1-9)/ protein s acyltranferae/ Protein S-acyltransferase 8/ Palmitoyltransferase | Palmitoyltransferase | Belongs to the DHHC palmitoyltransferase family	PAT1-9	Q22HD9	114
jg16383.t1	associated plant-specific (PAWH) of E3 ubiquitin ligase complex/ altered inheritance of mitochondria protein 24 l/ Altered inheritance of mitochondria protein 24, mitochondrial	PAWH	I7M9V4	010
jg12576.t1	beta-type-1 (PBA) of 26S proteasome/ proteasome subunit beta type protein/ Proteasome subunit beta type-6	PBA	Q22MS9	099
jg13396.t1	beta-type-2 (PBB) of 26S proteasome/ proteasome subunit beta type/ Proteasome subunit beta type-7-A	PBB	Q22X00	026
jg11376.t1	beta-type-3 (PBC) of 26S proteasome/ proteasome subunit beta type/ Proteasome subunit beta type-3	PBC	I7LW75	130
jg3062.t1	beta-type-4 (PBD) of 26S proteasome/ proteasome subunit beta/ Proteasome subunit beta type-2-A	PBD	I7M2T1	032
jg19807.t1	beta-type-5 (PBE) of 26S proteasome/ proteasome subunit beta type/ Proteasome subunit beta type-5-A	PBE	Q23FB2	058
jg19174.t1	beta-type-6 (PBF) of 26S proteasome/ proteasome subunit beta/ Proteasome subunit beta type-1/ Nucleophile aminohydrolases, N-terminal | Proteasome subunit beta | Proteasome subunit	PBF	I7M013	043
jg16755.t1	beta-type-7 (PBG) of 26S proteasome/ proteasome subunit beta protein/ Proteasome subunit beta type-4	PBG	I7LTS7	102
jg1573.t1	regulatory (PCC1) of tRNA N6-threonylcarbamoylation KEOPS/EKC complex/ no annotation/ CTAG/Pcc1 family	PCC1	-	004
jg20902.t1	(Pcf11) of Cleavage Factor II (CF-IIm) complex/ zinc finger c2h2 type family protein/ Zinc finger C2H2-type	PCF11	I7M8I0	169
jg20953.t1	(PCID2/Thp1) of TREX-2 mRNP trafficking complex/ pci domain containing protein/ Enhanced ethylene response protein 5/ posttranscriptional tethering of RNA polymerase II gene DNA at nuclear periphery	PCID2/THP1	I7LVF9	169
jg19891.t1	sliding clamp protein (PCNA)/ proliferating cell nuclear antigen/ Proliferating cell nuclear antigen 2	PCNA	Q22BB5	140
jg10066.t1	cysteine oxidase (PCO)/ cysteine dioxygenase/ Cysteine oxygenase/2-aminoethanethiol dioxygenase	PCO	I7M2I5	118
jg3139.t1	cysteine oxidase (PCO)/ cysteine dioxygenase/ Cysteine oxygenase/2-aminoethanethiol dioxygenase | Isocitrate/isopropylmalate family dehydrogenase | Isocitrate/isopropylmalate dehydrogenase	PCO	W7WXV6	031
jg9429.t1	phytochelatin synthase (PCS)/ glutathione gamma glutamylcysteinyltransferase/ Glutathione gamma-glutamylcysteinyltransferase 2/ glutathione gamma-glutamylcysteinyltransferase | glutathione gamma-glutamylcysteinyltransferase | Phytochelatin synthase	PCS	Q236J0	119
jg13097.t1	regulatory factor (PDCD5) of Programmed Cell Death/ programmed cell death protein/ PDCD5-like | Programmed cell death protein 5 | regulation of protein import into mitochondrial outer membrane	PDCD5	-	180
jg15231.t1	formylmethionine deformylase (PDF)/ peptide deformylase/ Peptide deformylase | Peptide deformylase | Removes the formyl group from the N-terminal Met of newly synthesized proteins	PDF	Q24F07	179
jg3243.t1	formylmethionine deformylase (PDF)/ peptide deformylase/ Peptide deformylase | Peptide deformylase | WD domain, G-beta repeat	PDF	W7XB95	163
jg7998.t1	formylmethionine deformylase (PDF)/ peptide deformylase/ Peptide deformylase 1B, chloroplastic/ Peptide deformylase | Peptide deformylase | peptide deformylase activity	PDF	W7X1N8	159
jg2653.t1	protein disulfide isomerase (PDI-A)/ protein disulfide isomerase a3/ Probable protein disulfide-isomerase A6/ Thioredoxin | Thioredoxin | Thioredoxin	PDI-A	Q24I64	124
jg187.t1	protein disulfide isomerase (PDI-A)/ protein disulfide isomerase a6/ Protein disulfide-isomerase 2-3/ Disulphide isomerase | Protein disulfide isomerase family | Belongs to the protein disulfide isomerase family	PDI-A	Q22XT0	129
jg1303.t1	CTP:phosphorylethanolamine cytidylyltransferase (PECT1)/ ctp phosphoethanolamine cytidylyltransferase/ Ethanolamine-phosphate cytidylyltransferase/ Cytidyltransferase-like domain | ethanolamine-phosphate cytidylyltransferase | Cytidylyltransferase-like	PECT1	Q22RI9	065
jg7218.t1	CTP:phosphorylethanolamine cytidylyltransferase (PECT1)/ ctp phosphoethanolamine cytidylyltransferase/ Ethanolamine-phosphate cytidylyltransferase/ Cytidyltransferase-like domain | ethanolamine-phosphate cytidylyltransferase | Cytidylyltransferase-like	PECT1	Q231G9	067
jg14132.t1	EC_3.4 hydrolase acting on peptide bond (peptidase)/ acylamino acid releasing enzyme/ Acylamino-acid-releasing enzyme 1/ acylaminoacyl-peptidase | acylaminoacyl-peptidase | Prolyl oligopeptidase family protein	PEPTIDASE	Q239B5	167
jg22227.t1	EC_3.4 hydrolase acting on peptide bond (peptidase)/ aminopeptidase m1/ Aminopeptidase M1-A/ Aminopeptidase N-like , N-terminal | Peptidase M1 family aminopeptidase | Peptidase family M1 containing protein	PEPTIDASE	I7MFX6	115
jg5470.t1	EC_3.4 hydrolase acting on peptide bond (peptidase)/ aminopeptidase m1/ Aminopeptidase M1-B/ Aminopeptidase N-like , N-terminal | Aminopeptidase N-like , N-terminal | Peptidase family M1 containing protein	PEPTIDASE	I7MA72	125
jg21712.t1	EC_3.4 hydrolase acting on peptide bond (peptidase)/ aminopeptidase n/ Aminopeptidase M1-A/ Aminopeptidase | Aminopeptidase | metalloaminopeptidase activity	PEPTIDASE	I7MHC3	015
jg21740.t1	EC_3.4 hydrolase acting on peptide bond (peptidase)/ aminopeptidase n/ Aminopeptidase M1-A/ Aminopeptidase N-like , N-terminal | Peptidase M1 family aminopeptidase | ERAP1-like C-terminal domain	PEPTIDASE	I7LWU2	015
jg2636.t1	EC_3.4 hydrolase acting on peptide bond (peptidase)/ aminopeptidase n/ Aminopeptidase M1-D/ Aminopeptidase | Aminopeptidase | Peptidase family M1 containing protein	PEPTIDASE	Q24I41	124
jg430.t1	EC_3.4 hydrolase acting on peptide bond (peptidase)/ aminopeptidase n/ Aminopeptidase M1-D/ Aminopeptidase | Aminopeptidase | Peptidase family M1 containing protein	PEPTIDASE	I7M3M5	148
jg19873.t1	EC_3.4 hydrolase acting on peptide bond (peptidase)/ caax prenyl protease/ CAAX prenyl protease 1 homolog/ CAAX prenyl protease | CAAX prenyl protease | CAAX prenyl protease N-terminal, five membrane helices	PEPTIDASE	Q22BD2	140
jg1793.t1	EC_3.4 hydrolase acting on peptide bond (peptidase)/ caax prenyl protease/ CAAX prenyl protease 1 homolog/ CAAX prenyl protease 1 | Ste24 endopeptidase | CAAX prenyl protease N-terminal, five membrane helices	PEPTIDASE	I7MGD8	007
jg20854.t1	EC_3.4 hydrolase acting on peptide bond (peptidase)/ carboxypeptidase y homolog a/ Serine carboxypeptidase 3/ Alpha/Beta hydrolase fold | Alpha/Beta hydrolase fold | Serine carboxypeptidase	PEPTIDASE	I7M8J3	169
jg21516.t1	EC_3.4 hydrolase acting on peptide bond (peptidase)/ carboxypeptidase y homolog a/ Serine carboxypeptidase-like 47/ Alpha/Beta hydrolase fold | Alpha/Beta hydrolase fold | serine-type carboxypeptidase activity	PEPTIDASE	Q22AY8	021
jg14135.t1	EC_3.4 hydrolase acting on peptide bond (peptidase)/ carboxypeptidase y homolog a/ Serine carboxypeptidase-like 47/ Alpha/Beta hydrolase fold | Carboxypeptidase | serine-type carboxypeptidase activity	PEPTIDASE	Q239C3	167
jg11310.t1	EC_3.4 hydrolase acting on peptide bond (peptidase)/ carboxypeptidase y homolog a/ Serine carboxypeptidase-like 48/ Alpha/Beta hydrolase fold | Carboxypeptidase | Serine carboxypeptidase	PEPTIDASE	Q22DU0	130
jg13052.t1	EC_3.4 hydrolase acting on peptide bond (peptidase)/ carboxypeptidase y homolog a/ Serine carboxypeptidase-like 48/ Alpha/Beta hydrolase fold | Carboxypeptidase | Serine carboxypeptidase	PEPTIDASE	Q22DU0	180
jg14134.t1	EC_3.4 hydrolase acting on peptide bond (peptidase)/ carboxypeptidase y homolog a/ Serine carboxypeptidase-like 48/ Alpha/Beta hydrolase fold | Carboxypeptidase | serine-type carboxypeptidase activity	PEPTIDASE	Q239C2	167
jg5913.t1	EC_3.4 hydrolase acting on peptide bond (peptidase)/ carboxypeptidase y homolog a/ Serine carboxypeptidase-like 48/ Alpha/Beta hydrolase fold | Carboxypeptidase | serine-type carboxypeptidase activity	PEPTIDASE	Q23QW5	019
jg5916.t1	EC_3.4 hydrolase acting on peptide bond (peptidase)/ carboxypeptidase y homolog a/ Serine carboxypeptidase-like 48/ Alpha/Beta hydrolase fold | Carboxypeptidase | serine-type carboxypeptidase activity	PEPTIDASE	Q23QW2	019
jg5921.t1	EC_3.4 hydrolase acting on peptide bond (peptidase)/ carboxypeptidase y homolog a/ Serine carboxypeptidase-like 48/ Alpha/Beta hydrolase fold | Carboxypeptidase | serine-type carboxypeptidase activity	PEPTIDASE	Q23QV3	019
jg5911.t1	EC_3.4 hydrolase acting on peptide bond (peptidase)/ carboxypeptidase y/ Serine carboxypeptidase-like 48/ Alpha/Beta hydrolase fold | Carboxypeptidase | serine-type carboxypeptidase activity	PEPTIDASE	Q23QX6	019
jg5776.t1	EC_3.4 hydrolase acting on peptide bond (peptidase)/ cathepsin b cysteine proteinase/ Cathepsin B-like protease 2/ Cathepsin B | Cathepsin B | Belongs to the peptidase C1 family	PEPTIDASE	Q23F17	001
jg9574.t1	EC_3.4 hydrolase acting on peptide bond (peptidase)/ cathepsin b cysteine proteinase/ Cathepsin B-like protease 2/ Cathepsin B | Cathepsin B | Belongs to the peptidase C1 family	PEPTIDASE	Q237A1	119
jg8909.t1	EC_3.4 hydrolase acting on peptide bond (peptidase)/ cathepsin b cysteine proteinase/ Cathepsin B-like protease 2/ Cathepsin C exclusion | Dipeptidyl peptidase 1 | Belongs to the peptidase C1 family	PEPTIDASE	I7MLG9	042
jg9572.t1	EC_3.4 hydrolase acting on peptide bond (peptidase)/ cathepsin b cysteine proteinase/ Cathepsin B-like protease 3/ Cathepsin B | Cathepsin B | Belongs to the peptidase C1 family	PEPTIDASE	Q236Z9	119
jg21649.t1	EC_3.4 hydrolase acting on peptide bond (peptidase)/ cathepsin b cysteine proteinase/ Cathepsin B-like protease 3/ Papain-like cysteine peptidase superfamily | Peptidase C1A papain C-terminal domain-containing protein | scavenger receptor activity	PEPTIDASE	I7LWS7	015
jg18238.t1	EC_3.4 hydrolase acting on peptide bond (peptidase)/ cathepsin d/ Aspartic proteinase A1/ Aspartic peptidase A1 family | Putative lysosomal aspartic protease | aspartic-type endopeptidase activity	PEPTIDASE	I7MK30	128
jg7641.t1	EC_3.4 hydrolase acting on peptide bond (peptidase)/ cathepsin d/ Aspartic proteinase oryzasin-1/ Aspartic peptidase A1 family | Peptidase A1 domain-containing protein | Eukaryotic aspartyl protease	PEPTIDASE	Q237L8	170
jg20780.t1	EC_3.4 hydrolase acting on peptide bond (peptidase)/ cathepsin j/ Cathepsin B-like protease 3/ Cathepsin C exclusion | Cathepsin C exclusion | Cathepsin C exclusion domain	PEPTIDASE	I7M9Z6	088
jg10220.t1	EC_3.4 hydrolase acting on peptide bond (peptidase)/ cathepsin k/ Oryzain beta chain/ Cathepsin propeptide inhibitor domain (I29) | Cysteine proteinase | cysteine-type peptidase activity	PEPTIDASE	I7MEM6	071
jg9831.t1	EC_3.4 hydrolase acting on peptide bond (peptidase)/ cathepsin l cysteine protease/ Probable cysteine protease RD21B/ Cathepsin L | Cathepsin L | Cathepsin propeptide inhibitor domain (I29)	PEPTIDASE	Q24E33	096
jg13091.t1	EC_3.4 hydrolase acting on peptide bond (peptidase)/ cathepsin l proteinase/ Ananain/ Cathepsin propeptide inhibitor domain (I29) | Papain family cysteine protease | Belongs to the peptidase C1 family	PEPTIDASE	Q24F15	180
jg2943.t1	EC_3.4 hydrolase acting on peptide bond (peptidase)/ cathepsin l proteinase/ Chymopapain/ Cathepsin propeptide inhibitor domain (I29) | Papain family cysteine protease | cysteine-type peptidase activity	PEPTIDASE	I7LWC4	032
jg160.t1	EC_3.4 hydrolase acting on peptide bond (peptidase)/ cathepsin l proteinase/ Cysteine proteinase 15A/ Cathepsin L | Cathepsin L | Belongs to the peptidase C1 family	PEPTIDASE	Q22A69	092
jg7665.t1	EC_3.4 hydrolase acting on peptide bond (peptidase)/ cathepsin l proteinase/ Senescence-specific cysteine protease SAG39/ Cathepsin propeptide inhibitor domain (I29) | Papain family cysteine protease | cysteine-type peptidase activity	PEPTIDASE	Q237Q8	170
jg8941.t1	EC_3.4 hydrolase acting on peptide bond (peptidase)/ cathepsin l/ KDEL-tailed cysteine endopeptidase CEP1/ Cathepsin propeptide inhibitor domain (I29) | Cysteine protease | cysteine-type peptidase activity	PEPTIDASE	I7M331	042
jg3693.t1	EC_3.4 hydrolase acting on peptide bond (peptidase)/ cathepsin o/ cysteine-type peptidase activity	PEPTIDASE	-	047
jg5891.t1	EC_3.4 hydrolase acting on peptide bond (peptidase)/ cathepsin s/ BspA type Leucine rich repeat region | BspA type Leucine rich repeat region | Encoded by	PEPTIDASE	Q23TU8	019
jg19484.t1	EC_3.4 hydrolase acting on peptide bond (peptidase)/ cathepsin x/ Cathepsin B-like protease 2/ cathepsin X | cathepsin X | Belongs to the peptidase C1 family	PEPTIDASE	A4VE98	058
jg22132.t1	EC_3.4 hydrolase acting on peptide bond (peptidase)/ cathepsin x/ Cathepsin B-like protease 2/ cathepsin X | cathepsin X | Belongs to the peptidase C1 family	PEPTIDASE	I7LSX9	117
jg15289.t1	EC_3.4 hydrolase acting on peptide bond (peptidase)/ cathepsin x/ Cathepsin B-like protease 2/ Cysteine peptidase, asparagine active site | Papain family cysteine protease | Belongs to the peptidase C1 family	PEPTIDASE	I7M301	009
jg19485.t1	EC_3.4 hydrolase acting on peptide bond (peptidase)/ cathepsin x/ Cathepsin B-like protease 3/ cathepsin X | cathepsin X | Belongs to the peptidase C1 family	PEPTIDASE	Q234M1	058
jg13028.t1	EC_3.4 hydrolase acting on peptide bond (peptidase)/ cysteine protease xcp/ Senescence-specific cysteine protease SAG12/ Belongs to the peptidase C1 family	PEPTIDASE	Q23H32	180
jg16283.t1	EC_3.4 hydrolase acting on peptide bond (peptidase)/ cysteine proteinase cathepsin l/ Senescence-specific cysteine protease SAG39/ Cathepsin propeptide inhibitor domain (I29) | Papain family cysteine protease | cysteine-type peptidase activity	PEPTIDASE	I7M9X4	010
jg5595.t1	EC_3.4 hydrolase acting on peptide bond (peptidase)/ cysteine proteinase l/ Cysteine proteinase RD21A/ Cathepsin propeptide inhibitor domain (I29) | Cysteine protease | Belongs to the peptidase C1 family	PEPTIDASE	Q22W19	001
jg1355.t1	EC_3.4 hydrolase acting on peptide bond (peptidase)/ cysteine proteinase/ Cysteine proteinase 15A/ Cathepsin propeptide inhibitor domain (I29) | CTSF | Belongs to the peptidase C1 family	PEPTIDASE	Q22RC9	065
jg9069.t1	EC_3.4 hydrolase acting on peptide bond (peptidase)/ cysteine proteinase/ cysteine-type peptidase activity	PEPTIDASE	Q248G1	141
jg17945.t1	EC_3.4 hydrolase acting on peptide bond (peptidase)/ danre ubiquitin carboxyl terminal hydrolase/ Ubiquitin carboxyl-terminal hydrolase 2/ Papain-like cysteine peptidase superfamily | Ubiquitin carboxyl-terminal hydrolase | Ubiquitin carboxyl-terminal hydrolase, family 1	PEPTIDASE	I7LX13	006
jg554.t1	EC_3.4 hydrolase acting on peptide bond (peptidase)/ dicdi proteasome subunit alpha type/ Proteasome subunit alpha type-5/ Nucleophile aminohydrolases, N-terminal | Proteasome subunit alpha type | Proteasome subunit A N-terminal signature Add an annotation	PEPTIDASE	Q23DV5	112
jg20559.t1	EC_3.4 hydrolase acting on peptide bond (peptidase)/ eukaryotic aspartyl protease protein/ Aspartic proteinase/ Aspartic peptidase A1 family | Aspartic peptidase A1 family | aspartic-type endopeptidase activity	PEPTIDASE	I7MHX9	060
jg21036.t1	EC_3.4 hydrolase acting on peptide bond (peptidase)/ eukaryotic aspartyl protease protein/ Aspartic proteinase/ Aspartic peptidase A1 family | Eukaryotic aspartyl protease | aspartic-type endopeptidase activity	PEPTIDASE	I7MHX9	023
jg3295.t1	EC_3.4 hydrolase acting on peptide bond (peptidase)/ exosome complex component rrp/ Exosome complex component RRP45B/ Exoribonuclease, PH domain 2 superfamily | Exoribonuclease, PH domain 2 superfamily | Peptidase M16 inactive domain	PEPTIDASE	Q23PW8	163
jg15291.t1	EC_3.4 hydrolase acting on peptide bond (peptidase)/ folate gamma glutamyl hydrolase/ Belongs to the peptidase C1 family	PEPTIDASE	W7X0Y9	009
jg10510.t1	EC_3.4 hydrolase acting on peptide bond (peptidase)/ insulin degrading enzyme 1/ Insulin-degrading enzyme-like 1, peroxisomal/ Insulin-degrading enzyme | Insulin-degrading enzyme | Belongs to the peptidase M16 family	PEPTIDASE	Q240X2	036
jg13702.t1	EC_3.4 hydrolase acting on peptide bond (peptidase)/ insulysin insulin degrading enzyme/ Insulin-degrading enzyme-like 1, peroxisomal/ Insulysin, insulin-degrading enzyme | Insulysin, insulin-degrading enzyme | Belongs to the peptidase M16 family	PEPTIDASE	Q22DP0	082
jg1580.t1	EC_3.4 hydrolase acting on peptide bond (peptidase)/ insulysin insulin degrading enzyme/ Insulin-degrading enzyme-like 1, peroxisomal/ Insulysin, insulin-degrading enzyme | Insulysin, insulin-degrading enzyme | Belongs to the peptidase M16 family	PEPTIDASE	I7MIE6	004
jg1633.t1	EC_3.4 hydrolase acting on peptide bond (peptidase)/ insulysin insulin degrading enzyme/ Insulin-degrading enzyme-like 1, peroxisomal/ Insulysin, insulin-degrading enzyme | Insulysin, insulin-degrading enzyme | Belongs to the peptidase M16 family	PEPTIDASE	I7MIG3	004
jg18762.t1	EC_3.4 hydrolase acting on peptide bond (peptidase)/ insulysin insulin degrading enzyme/ Insulin-degrading enzyme-like 1, peroxisomal/ Insulysin, insulin-degrading enzyme | Insulysin, insulin-degrading enzyme | Belongs to the peptidase M16 family	PEPTIDASE	Q22B82	018
jg19518.t1	EC_3.4 hydrolase acting on peptide bond (peptidase)/ insulysin insulin degrading enzyme/ Insulin-degrading enzyme-like 1, peroxisomal/ Insulysin, insulin-degrading enzyme | Insulysin, insulin-degrading enzyme | Belongs to the peptidase M16 family	PEPTIDASE	Q234R9	058
jg12460.t1	EC_3.4 hydrolase acting on peptide bond (peptidase)/ lysosomal pro x carboypeptidase 1/ Alpha/Beta hydrolase fold | Alpha/Beta hydrolase fold | Serine carboxypeptidase S28 family protein	PEPTIDASE	Q22MF3	099
jg14294.t1	EC_3.4 hydrolase acting on peptide bond (peptidase)/ lysosomal pro x carboypeptidase 1/ Probable serine protease EDA2/ Alpha/Beta hydrolase fold | Serine carboxypeptidase s28 family protein, putative | Serine carboxypeptidase S28 family protein	PEPTIDASE	Q22BR8	079
jg6791.t1	EC_3.4 hydrolase acting on peptide bond (peptidase)/ papain family cysteine protease containing protein/ Cysteine protease XCP2/ Cathepsin propeptide inhibitor domain (I29) | Papain family cysteine protease | cysteine-type peptidase activity	PEPTIDASE	I7MLH7	075
jg11229.t1	EC_3.4 hydrolase acting on peptide bond (peptidase)/ papain family cysteine protease containing protein/ KDEL-tailed cysteine endopeptidase CEP1/ Cathepsin propeptide inhibitor domain (I29) | Papain family cysteine protease | cysteine-type peptidase activity	PEPTIDASE	Q23RT7	078
jg22897.t1	EC_3.4 hydrolase acting on peptide bond (peptidase)/ papain family cysteine protease containing protein/ KDEL-tailed cysteine endopeptidase CEP1/ Cathepsin propeptide inhibitor domain (I29) | Procathepsin L-like | cysteine-type peptidase activity	PEPTIDASE	Q23G81	177
jg1747.t1	EC_3.4 hydrolase acting on peptide bond (peptidase)/ papain family cysteine protease protein/ Cysteine protease RD19A/ Cathepsin propeptide inhibitor domain (I29) | Chymopapain | cysteine-type peptidase activity	PEPTIDASE	I7MCX6	007
jg224.t1	EC_3.4 hydrolase acting on peptide bond (peptidase)/ papain family cysteine protease/ Ananain/ Cathepsin propeptide inhibitor domain (I29) | Cysteine protease CP8 | cysteine-type peptidase activity	PEPTIDASE	I7M8V7	103
jg13089.t1	EC_3.4 hydrolase acting on peptide bond (peptidase)/ papain family cysteine protease/ Ananain/ Cathepsin propeptide inhibitor domain (I29) | Papain family cysteine protease | Belongs to the peptidase C1 family	PEPTIDASE	Q24F15	180
jg13020.t1	EC_3.4 hydrolase acting on peptide bond (peptidase)/ papain family cysteine protease/ Ananain/ Cathepsin propeptide inhibitor domain (I29) | Silicatein beta | cysteine-type peptidase activity	PEPTIDASE	Q23H20	180
jg14387.t1	EC_3.4 hydrolase acting on peptide bond (peptidase)/ papain family cysteine protease/ Ananain/ Cysteine peptidase, cysteine active site | Procathepsin L (Fragment) | cysteine-type peptidase activity	PEPTIDASE	Q24FN2	137
jg22753.t1	EC_3.4 hydrolase acting on peptide bond (peptidase)/ papain family cysteine protease/ Cysteine endopeptidase Rep1/ Cathepsin propeptide inhibitor domain (I29) | Papain family cysteine protease | Belongs to the peptidase C1 family	PEPTIDASE	W7XCY4	177
jg222.t1	EC_3.4 hydrolase acting on peptide bond (peptidase)/ papain family cysteine protease/ Cysteine endopeptidase RepA/ Cysteine peptidase, histidine active site | Papain family cysteine protease | cysteine-type peptidase activity	PEPTIDASE	W7X7U4	103
jg16102.t1	EC_3.4 hydrolase acting on peptide bond (peptidase)/ papain family cysteine protease/ Cysteine protease 1/ Belongs to the peptidase C1 family	PEPTIDASE	Q22E55	069
jg11072.t1	EC_3.4 hydrolase acting on peptide bond (peptidase)/ papain family cysteine protease/ Cysteine protease XCP1/ Cathepsin propeptide inhibitor domain (I29) | Cysteine protease | Belongs to the peptidase C1 family	PEPTIDASE	I7MB11	172
jg7355.t1	EC_3.4 hydrolase acting on peptide bond (peptidase)/ papain family cysteine protease/ Cysteine protease XCP2/ Cathepsin L | Cathepsin L | cysteine-type peptidase activity	PEPTIDASE	Q241T7	067
jg19977.t1	EC_3.4 hydrolase acting on peptide bond (peptidase)/ papain family cysteine protease/ Cysteine proteinase 2/ Cathepsin propeptide inhibitor domain (I29) | Papain family cysteine protease | Belongs to the peptidase C1 family	PEPTIDASE	Q22E55	003
jg22739.t1	EC_3.4 hydrolase acting on peptide bond (peptidase)/ papain family cysteine protease/ Cysteine proteinase 2/ Cysteine peptidase, cysteine active site | Cysteine peptidase, cysteine active site | cysteine-type peptidase activity	PEPTIDASE	Q23FQ7	177
jg2307.t1	EC_3.4 hydrolase acting on peptide bond (peptidase)/ papain family cysteine protease/ Cysteine proteinase 3/ Cathepsin propeptide inhibitor domain (I29) | Oryzain gamma chain | cysteine-type peptidase activity	PEPTIDASE	I7MCI0	106
jg10219.t1	EC_3.4 hydrolase acting on peptide bond (peptidase)/ papain family cysteine protease/ Cysteine proteinase COT44 (Fragment)/ Cathepsin L | Cathepsin L | cysteine-type peptidase activity	PEPTIDASE	I7MEM6	071
jg20653.t1	EC_3.4 hydrolase acting on peptide bond (peptidase)/ papain family cysteine protease/ Cysteine proteinase EP-B 1/ Cathepsin L-like protein (Fragment) | Cathepsin L-like protein (Fragment) | Belongs to the peptidase C1 family	PEPTIDASE	Q22RR8	025
jg5388.t1	EC_3.4 hydrolase acting on peptide bond (peptidase)/ papain family cysteine protease/ Cysteine proteinase EP-B 1/ Cysteine peptidase, cysteine active site | Cysteine peptidase, cysteine active site | cysteine-type peptidase activity	PEPTIDASE	I7LTZ1	174
jg1233.t1	EC_3.4 hydrolase acting on peptide bond (peptidase)/ papain family cysteine protease/ Cysteine proteinase mucunain (Fragment)/ Cathepsin propeptide inhibitor domain (I29) | Digestive cysteine protease intestain | Belongs to the peptidase C1 family	PEPTIDASE	Q22RR8	065
jg3507.t1	EC_3.4 hydrolase acting on peptide bond (peptidase)/ papain family cysteine protease/ Cysteine proteinase mucunain (Fragment)/ Cathepsin propeptide inhibitor domain (I29) | Digestive cysteine protease intestain | Belongs to the peptidase C1 family	PEPTIDASE	Q22RR8	055
jg20651.t1	EC_3.4 hydrolase acting on peptide bond (peptidase)/ papain family cysteine protease/ Cysteine proteinase RD21A/ Cathepsin propeptide inhibitor domain (I29) | Cysteine proteinase | Belongs to the peptidase C1 family	PEPTIDASE	Q239L8	025
jg22515.t1	EC_3.4 hydrolase acting on peptide bond (peptidase)/ papain family cysteine protease/ Ervatamin-C/ Cathepsin L | Cathepsin L | Belongs to the peptidase C1 family	PEPTIDASE	I7MJA8	054
jg8091.t1	EC_3.4 hydrolase acting on peptide bond (peptidase)/ papain family cysteine protease/ Ervatamin-C/ Cathepsin propeptide inhibitor domain (I29) | Papain family cysteine protease | Belongs to the peptidase C1 family	PEPTIDASE	I7MCJ5	091
jg11869.t1	EC_3.4 hydrolase acting on peptide bond (peptidase)/ papain family cysteine protease/ Ervatamin-C/ Papain family cysteine protease | Papain family cysteine protease | cysteine-type peptidase activity	PEPTIDASE	Q22LI0	066
jg22741.t1	EC_3.4 hydrolase acting on peptide bond (peptidase)/ papain family cysteine protease/ Oryzain beta chain/ Cathepsin propeptide inhibitor domain (I29) | Cathepsin propeptide inhibitor domain (I29) | cysteine-type peptidase activity	PEPTIDASE	Q23FR0	177
jg14007.t1	EC_3.4 hydrolase acting on peptide bond (peptidase)/ papain family cysteine protease/ Oryzain beta chain/ Cathepsin propeptide inhibitor domain (I29) | Papain family cysteine protease | cysteine-type peptidase activity	PEPTIDASE	W7XB16	173
jg18325.t1	EC_3.4 hydrolase acting on peptide bond (peptidase)/ papain family cysteine protease/ Probable cysteine protease RD19B/ Cathepsin propeptide inhibitor domain (I29) | Papain family cysteine protease | Belongs to the peptidase C1 family	PEPTIDASE	I7M1U0	128
jg20654.t1	EC_3.4 hydrolase acting on peptide bond (peptidase)/ papain family cysteine protease/ Probable cysteine protease RD19C/ Belongs to the peptidase C1 family	PEPTIDASE	Q239L5	025
jg7047.t1	EC_3.4 hydrolase acting on peptide bond (peptidase)/ papain family cysteine protease/ Probable cysteine protease RD21B/ Cathepsin L | Cathepsin L | Belongs to the peptidase C1 family	PEPTIDASE	I7MIZ6	176
jg22514.t1	EC_3.4 hydrolase acting on peptide bond (peptidase)/ papain family cysteine protease/ Probable cysteine protease RD21C/ Cathepsin propeptide inhibitor domain (I29) | Papain family cysteine protease | Belongs to the peptidase C1 family	PEPTIDASE	I7M7W5	054
jg13019.t1	EC_3.4 hydrolase acting on peptide bond (peptidase)/ papain family cysteine protease/ Probable cysteine protease RD21C/ Cathepsin propeptide inhibitor domain (I29) | Papain family cysteine protease | cysteine-type peptidase activity	PEPTIDASE	Q23GZ7	180
jg14491.t1	EC_3.4 hydrolase acting on peptide bond (peptidase)/ papain family cysteine protease/ Senescence-specific cysteine protease SAG39/ Cathepsin propeptide inhibitor domain (I29) | Papain family cysteine protease | Belongs to the peptidase C1 family	PEPTIDASE	I7MJN7	084
jg11976.t1	EC_3.4 hydrolase acting on peptide bond (peptidase)/ papain family cysteine protease/ Thiol protease aleurain/ Cathepsin H | Cathepsin H | Belongs to the peptidase C1 family	PEPTIDASE	I7M751	126
jg22749.t1	EC_3.4 hydrolase acting on peptide bond (peptidase)/ papain family cysteine protease/ Thiol protease SEN102/ Cathepsin L | Cathepsin L | Belongs to the peptidase C1 family	PEPTIDASE	W7XJZ4	177
jg22736.t1	EC_3.4 hydrolase acting on peptide bond (peptidase)/ papain family cysteine protease/ Thiol protease SEN102/ Cathepsin propeptide inhibitor domain (I29) | Peptidase C1A papain C-terminal domain-containing protein | cysteine-type peptidase activity	PEPTIDASE	Q23FQ0	177
jg22737.t1	EC_3.4 hydrolase acting on peptide bond (peptidase)/ papain family cysteine protease/ Thiol protease SEN102/ Cathepsin propeptide inhibitor domain (I29) | Peptidase C1A papain C-terminal domain-containing protein | cysteine-type peptidase activity	PEPTIDASE	Q23FQ0	177
jg16562.t1	EC_3.4 hydrolase acting on peptide bond (peptidase)/ papain family cysteine protease/ Vanillin synthase/ Cathepsin H | Cathepsin H | cysteine-type peptidase activity	PEPTIDASE	I7MN25	024
jg22220.t1	EC_3.4 hydrolase acting on peptide bond (peptidase)/ papain family cysteine protease/ Vanillin synthase/ Cathepsin propeptide inhibitor domain (I29) | Papain family cysteine protease | cysteine-type peptidase activity	PEPTIDASE	I7LT62	115
jg14266.t1	EC_3.4 hydrolase acting on peptide bond (peptidase)/ pepsin a 2 3/ Aspartic proteinase oryzasin-1/ Aspartic peptidase A1 family | Embryonic pepsinogen-like | aspartic-type endopeptidase activity	PEPTIDASE	I7LY22	164
jg18239.t1	EC_3.4 hydrolase acting on peptide bond (peptidase)/ peptidase a1 domain containing protein/ Aspartic peptidase A1 family | Peptidase A1 domain-containing protein | Eukaryotic aspartyl protease	PEPTIDASE	I7M8A2	128
jg19971.t1	EC_3.4 hydrolase acting on peptide bond (peptidase)/ peptidase a1 domain containing protein/ Aspartic proteinase A1/ Aspartic peptidase A1 family | Eukaryotic aspartyl protease | aspartic-type endopeptidase activity	PEPTIDASE	Q22CL2	003
jg9603.t1	EC_3.4 hydrolase acting on peptide bond (peptidase)/ peptidase a1 domain containing protein/ Aspartic proteinase A2/ Aspartic peptidase A1 family | Eukaryotic aspartyl protease | Belongs to the peptidase A1 family	PEPTIDASE	Q237C7	119
jg17061.t1	EC_3.4 hydrolase acting on peptide bond (peptidase)/ peptidase a1 domain containing protein/ Aspartic proteinase oryzasin-1/ Aspartic peptidase A1 family | Eukaryotic aspartyl protease | aspartic-type endopeptidase activity	PEPTIDASE	Q22Z73	138
jg12403.t1	EC_3.4 hydrolase acting on peptide bond (peptidase)/ peptidase a1 domain containing protein/ Aspartic proteinase/ Aspartic peptidase A1 family | Eukaryotic aspartyl protease | Belongs to the peptidase A1 family	PEPTIDASE	Q22M84	099
jg1187.t1	EC_3.4 hydrolase acting on peptide bond (peptidase)/ peptidase a1 domain containing protein/ Procardosin-B/ Aspartic peptidase A1 family | Eukaryotic aspartyl protease | aspartic-type endopeptidase activity	PEPTIDASE	Q22RW7	065
jg889.t1	EC_3.4 hydrolase acting on peptide bond (peptidase)/ peptidase a1 domain containing protein/ Procardosin-B/ Aspartic peptidase A1 family | Eukaryotic aspartyl protease | aspartic-type endopeptidase activity	PEPTIDASE	Q23CX1	112
jg7770.t1	EC_3.4 hydrolase acting on peptide bond (peptidase)/ peptidase m14 domain containing protein/ Peptidase M14, carboxypeptidase A | Zinc carboxypeptidase | Succinylglutamate desuccinylase / Aspartoacylase family	PEPTIDASE	Q24GJ2	153
jg19453.t1	EC_3.4 hydrolase acting on peptide bond (peptidase)/ pheromone processing carboxypeptidase kex/ Serine carboxypeptidase-like 47/ Alpha/Beta hydrolase fold | Serine carboxypeptidase family protein | Belongs to the peptidase S10 family	PEPTIDASE	Q234I0	058
jg2404.t1	EC_3.4 hydrolase acting on peptide bond (peptidase)/ pheromone processing carboxypeptidase kex/ Serine carboxypeptidase-like 48/ Alpha/Beta hydrolase fold | Carboxypeptidase | Belongs to the peptidase S10 family	PEPTIDASE	Q22KR5	124
jg11476.t1	EC_3.4 hydrolase acting on peptide bond (peptidase)/ pheromone processing carboxypeptidase kex/ Serine carboxypeptidase-like 48/ Alpha/Beta hydrolase fold | Serine carboxypeptidase family protein | Belongs to the peptidase S10 family	PEPTIDASE	I7MCH5	098
jg14184.t1	EC_3.4 hydrolase acting on peptide bond (peptidase)/ pro cathepsin h/ Cysteine proteinase 2/ Cathepsin propeptide inhibitor domain (I29) | Thiol protease aleurain-like | cysteine-type peptidase activity	PEPTIDASE	Q24HI2	040
jg20308.t1	EC_3.4 hydrolase acting on peptide bond (peptidase)/ pro cathepsin h/ Cysteine proteinase 3/ Cysteine peptidase, cysteine active site | Thiol protease aleurain-like | Belongs to the peptidase C1 family	PEPTIDASE	I7LV14	116
jg5890.t1	EC_3.4 hydrolase acting on peptide bond (peptidase)/ pro cathepsin h/ Cysteine proteinase 3/ cysteine-type peptidase activity	PEPTIDASE	Q23EG5	019
jg20309.t1	EC_3.4 hydrolase acting on peptide bond (peptidase)/ pro cathepsin h/ Oryzain gamma chain/ Cathepsin propeptide inhibitor domain (I29) | Thiol protease aleurain-like | Belongs to the peptidase C1 family	PEPTIDASE	I7MEJ2	116
jg22021.t1	EC_3.4 hydrolase acting on peptide bond (peptidase)/ proteasome subunit alpha type protein/ Proteasome subunit alpha type-3/ Nucleophile aminohydrolases, N-terminal | Proteasome subunit alpha type | Proteasome subunit A N-terminal signature Add an annotation	PEPTIDASE	I7LTH6	151
jg21976.t1	EC_3.4 hydrolase acting on peptide bond (peptidase)/ senescence specific cysteine protease sag/ Senescence-specific cysteine protease SAG39/ Cathepsin propeptide inhibitor domain (I29) | Cysteine protease | cysteine-type peptidase activity	PEPTIDASE	I7LTG7	151
jg20297.t1	EC_3.4 hydrolase acting on peptide bond (peptidase)/ serine carboxypeptidase member/ Serine carboxypeptidase-like 48/ Alpha/Beta hydrolase fold | Carboxypeptidase | Belongs to the peptidase S10 family	PEPTIDASE	I7LV17	116
jg13051.t1	EC_3.4 hydrolase acting on peptide bond (peptidase)/ serine carboxypeptidase member/ Serine carboxypeptidase-like 48/ Alpha/Beta hydrolase fold | Carboxypeptidase | serine-type carboxypeptidase activity	PEPTIDASE	Q22DT9	180
jg16377.t1	EC_3.4 hydrolase acting on peptide bond (peptidase)/ serine carboxypeptidase member/ Serine carboxypeptidase-like 49/ Alpha/Beta hydrolase fold | Carboxypeptidase | Belongs to the peptidase S10 family	PEPTIDASE	I7MHE2	010
jg13112.t1	EC_3.4 hydrolase acting on peptide bond (peptidase)/ serine carboxypeptidase member/ Serine carboxypeptidase-like 50/ Alpha/Beta hydrolase fold | Carboxypeptidase | Belongs to the peptidase S10 family	PEPTIDASE	Q23MI5	180
jg12699.t1	EC_3.4 hydrolase acting on peptide bond (peptidase)/ serine carboxypeptidase s28 family protein/ Alpha/Beta hydrolase fold	PEPTIDASE	W7XIQ4	099
jg11533.t1	EC_3.4 hydrolase acting on peptide bond (peptidase)/ serine carboxypeptidase s28 family protein/ Probable serine protease EDA2/ Alpha/Beta hydrolase fold | Serine carboxypeptidase | Guanylate-binding protein, C-terminal domain	PEPTIDASE	W7XH97	098
jg12701.t1	EC_3.4 hydrolase acting on peptide bond (peptidase)/ serine carboxypeptidase s28 family protein/ Probable serine protease EDA2/ Alpha/Beta hydrolase fold | Serine carboxypeptidase S28 family protein | Serine carboxypeptidase S28	PEPTIDASE	Q23AY4	099
jg12643.t1	EC_3.4 hydrolase acting on peptide bond (peptidase)/ serine carboxypeptidase s28 family protein/ Probable serine protease EDA2/ Alpha/Beta hydrolase fold | Serine carboxypeptidase S28 family protein | serine-type peptidase activity	PEPTIDASE	Q22N04	099
jg12644.t1	EC_3.4 hydrolase acting on peptide bond (peptidase)/ serine carboxypeptidase s28 family protein/ Probable serine protease EDA2/ Alpha/Beta hydrolase fold | Serine carboxypeptidase S28 family protein | serine-type peptidase activity	PEPTIDASE	Q22N05	099
jg1814.t1	EC_3.4 hydrolase acting on peptide bond (peptidase)/ serine carboxypeptidase s28 family protein/ Probable serine protease EDA2/ Alpha/Beta hydrolase fold | Serine carboxypeptidase S28 family protein | serine-type peptidase activity	PEPTIDASE	I7LZW6	007
jg14106.t1	EC_3.4 hydrolase acting on peptide bond (peptidase)/ thymus specific serine protease/ Alpha/Beta hydrolase fold | Alpha/Beta hydrolase fold | serine-type peptidase activity	PEPTIDASE	-	167
jg19242.t1	EC_3.4 hydrolase acting on peptide bond (peptidase)/ ubiquitin carboxyl terminal hydrolase/ Ubiquitin carboxyl-terminal hydrolase 3/ Papain-like cysteine peptidase superfamily | Ubiquitin carboxyl-terminal hydrolase | Ubiquitin carboxyl-terminal hydrolase, family 1	PEPTIDASE	Q245Z0	058
jg22131.t1	EC_3.4 hydrolase acting on peptide bond (peptidase)/ ubiquitin carboxyl terminal hydrolase/ Ubiquitin carboxyl-terminal hydrolase 3/ Papain-like cysteine peptidase superfamily | Ubiquitin carboxyl-terminal hydrolase | Ubiquitin carboxyl-terminal hydrolase, family 1	PEPTIDASE	I7MCF9	117
jg3883.t1	EC_3.4 hydrolase acting on peptide bond (peptidase)/ viral cathepsin/ Cysteine protease RD19A/ Cathepsin propeptide inhibitor domain (I29) | Probable cysteine protease RD19D | Belongs to the peptidase C1 family	PEPTIDASE	Q22AB1	105
jg11207.t1	(PES) of ribosome PES-BOP1-WDR12 (PeBoW) complex/ pescadillo/ Pescadillo homolog/ BRCT domain | Pescadillo homolog | Required for maturation of ribosomal RNAs and formation of the large ribosomal subunit	PES	Q23RV6	078
jg4875.t1	(Pex10) of receptor polyubiquitination system/ ring type domain containing protein/ Peroxisome biogenesis factor 10/ Pex, N-terminal | Pex2/Pex12 amino terminal region family protein | Pex2 / Pex12 amino terminal region	PEX10	I7LX78	156
jg562.t1	(Pex12) of receptor monoubiquitination system/ peroxisome assembly protein/ Peroxin-12 | Peroxin-12 | Pex2 / Pex12 amino terminal region	PEX12	Q23DU9	112
jg17994.t1	(Pex14) of cargo-receptor docking complex/ peroxisomal membrane anchor motif protein/ Leucine-rich repeat | Peroxisomal membrane anchor motif protein | Peroxisomal membrane anchor protein (Pex14p) conserved region	PEX14	I7MA31	006
jg13400.t1	regulatory protein (PEX16) involved in de novo peroxisome biogenesis/ peroxisomal membrane protein pex/ Peroxisomal membrane protein PEX16 | Peroxisomal membrane protein PEX16 | Peroxisomal membrane protein (Pex16)	PEX16	Q22X13	026
jg4545.t1	chaperone (PEX19) involved in de novo peroxisome biogenesis/ pex protein/ Pex19 protein | Pex19 protein | Pex19 protein family	PEX19	Q23AR4	105
jg4243.t1	(Pex2) of receptor polyubiquitination system/ peroxisome protein peroxin/ Peroxisome biogenesis protein 2/ Pex, N-terminal | Pex2/Pex12 amino terminal region protein | protein import into peroxisome matrix	PEX2	Q23A31	105
jg2760.t1	(Pex4) of receptor monoubiquitination system/ ubiquitin conjugating enzyme e2 16/ Protein PEROXIN-4/ Ubiqtuitin carrier protein | Ubiqtuitin carrier protein | Belongs to the ubiquitin-conjugating enzyme family	PEX4	W7XEV7	076
jg4557.t1	(Pex5) of cargo-receptor system/ peroxisomal targeting signal receptor/ Peroxisome biogenesis protein 5/ Peroxin-5 | Peroxin-5 | Tetratricopeptide repeat	PEX5	Q23AQ0	105
jg3318.t1	(Pex6) of Pex1-Pex6 subcomplex/ peroxisomal biogenesis factor/ Peroxisomal ATPase PEX6/ AAA+ ATPase domain | p-loop containing nucleoside triphosphate hydrolase | Holliday junction DNA helicase ruvB N-terminus	PEX6	Q23PT9	163
jg1761.t1	(Pex7) of cargo-receptor system/ peroxin/ Peroxisome biogenesis protein 7/ G-protein beta WD-40 repeat | Peroxin-7 | WD domain, G-beta repeat	PEX7	I7M6F2	007
jg8897.t1	(PFD1) of Prefoldin co-chaperone complex/ morn repeat containing protein/ MORN motif | MORN motif | Prefoldin subunit	PFD1	W7XHB3	094
jg22809.t1	(PFD2) of Prefoldin co-chaperone complex/ caeel prefoldin subunit/ Prefoldin | Prefoldin | Prefoldin subunit	PFD2	Q23FY6	177
jg5404.t1	(PFD2) of Prefoldin co-chaperone complex/ fatty acid hydroxylase domain containing protein/ Methylsterol monooxygenase 2-2/ Fatty acid hydroxylase | Fatty acid hydroxylase domain-containing protein | Belongs to the sterol desaturase family	PFD2	Q23FY5	174
jg17489.t1	(PFD3) of Prefoldin co-chaperone complex/ prefoldin subunit/ Prefoldin subunit 3	PFD3	Q23WQ1	097
jg19115.t1	(PFD4) of Prefoldin co-chaperone complex/ chaperone prefoldin subunit	PFD4	I7LTJ4	043
jg6194.t1	(PFD5) of Prefoldin co-chaperone complex/ prefoldin subunit/ Prefoldin subunit 5/ Prefoldin | Prefoldin subunit 5 | Prefoldin subunit	PFD5	Q23K51	114
jg9442.t1	(PFD6) of Prefoldin co-chaperone complex/ prefoldin subunit/ Prefoldin | Prefoldin subunit 6 | Prefoldin subunit	PFD6	-	119
jg1062.t1	GPI inositol deacylase (PGAP1)/ gpi inositol deacylase/ Alpha/Beta hydrolase fold | GPI inositol-deacylase | phosphatidylinositol deacylase activity	PGAP1	Q22SA5	065
jg20803.t1	phosphatidylglycerophosphate phosphatase (PGPP)/ had superfamily phosphatase/ HAD superfamily | Mitochondrial PGP phosphatase | Mitochondrial PGP phosphatase	PGPP	I7MA00	088
jg7949.t1	phragmoplastin-interacting factor (PHIP1)/ polyadenylate binding protein cytoplasmic and nuclear/ RNA-binding protein CP31B, chloroplastic/ Nucleotide-binding alpha-beta plait domain superfamily | RNA recognition motif 1 in heterogeneous nuclear ribonucleoprotein hnRNP protein | Pfam:RRM_6	PHIP1	Q23RL2	153
jg9956.t1	phosphate transporter (PHO)/ exs domain containing protein/ Phosphate transporter PHO1-2/ EXS family	PHO	I7MH25	143
jg17937.t1	phosphate transporter (PHT3)/ mitochondrial phosphate carrier protein 2/ Mitochondrial phosphate carrier protein 3, mitochondrial/ Mitochondrial carrier domain superfamily | Phosphate carrier protein, mitochondrial | Belongs to the mitochondrial carrier (TC 2.A.29) family	PHT3	I7M3J0	006
jg21248.t1	HAP-type phytase (PHY2)/ histidine acid phosphatase family protein/ Histidine acid phosphatase active site | Histidine acid phosphatase family protein | Belongs to the histidine acid phosphatase family	PHY2	I7MCQ9	168
jg8041.t1	HAP-type phytase (PHY2)/ histidine acid phosphatase family protein/ Histidine acid phosphatase active site | Histidine acid phosphatase family protein | Belongs to the histidine acid phosphatase family	PHY2	Q24CF6	159
jg4719.t1	catalytic (PI4K-alpha) of phosphatidylinositol 4-kinase complex/ phosphatidylinositol 4 kinase beta/ Phosphatidylinositol 4-kinase alpha 1/ Armadillo-type fold | Phosphatidylinositol 3-kinase | Belongs to the PI3 PI4-kinase family	PI4K-ALPHA	Q22UI8	073
jg5703.t1	phosphatidylinositol 4-kinase (PI4K-beta)/ phosphatidylinositol 4 kinase beta/ Phosphatidylinositol 4-kinase beta 1/ Phosphatidylinositol 3-/4-kinase, catalytic domain | Phosphatidylinositol 4-kinase | Phosphoinositide 3-kinase, catalytic domain	PI4K-BETA	Q22WE1	001
jg10870.t1	phosphatidylinositol 4-kinase (PI4K-beta)/ phosphatidylinositol 4 kinase beta/ Phosphatidylinositol 4-kinase beta 2/ Armadillo-type fold | Phosphatidylinositol 4-kinase | Belongs to the PI3 PI4-kinase family	PI4K-BETA	W7XA81	005
jg10869.t1	phosphatidylinositol 4-kinase (PI4K-beta)/ phosphatidylinositol 4 kinase beta/ Phosphatidylinositol 4-kinase beta 2/ Phosphatidylinositol 3-/4-kinase, catalytic domain | Phosphatidylinositol 4-kinase | Belongs to the PI3 PI4-kinase family	PI4K-BETA	I7M900	005
jg11955.t1	ATPase (PIE1) of SWR1 chromatin remodeling complex/ ashgo helicase swr/ Protein PHOTOPERIOD-INDEPENDENT EARLY FLOWERING 1/ Helicase superfamily 1/2, ATP-binding domain | SNF2 family amine-terminal protein (Fragment) | SNF2 family N-terminal domain	PIE1	Q228K2	066
jg2851.t1	mechanosensitive ion channel (Piezo)/ piezo rras bdg domain containing protein/ Piezo-type mechanosensitive ion channel homolog/ Piezo family | Transmembrane protein, putative | Encoded by	PIEZO	I7LWE1	032
jg12104.t1	mechanosensitive ion channel (Piezo)/ piezo rras bdg domain containing protein/ Piezo-type mechanosensitive ion channel homolog/ Piezo family | Transmembrane protein, putative | Piezo non-specific cation channel, R-Ras-binding domain	PIEZO	I7MK23	090
jg12548.t1	mechanosensitive ion channel (Piezo)/ piezo type mechanosensitive ion channel/ Piezo family | Transmembrane protein, putative | Encoded by	PIEZO	Q22MQ3	099
jg14126.t1	(PIG-A) of GPI N-acetylglucosamine transferase complex/ glcnac pi synthesis protein/ Phosphatidylinositol N-acetylglucosaminyltransferase subunit A/ Glycosyl transferase, family 1 | phosphatidylinositol N-acetylglucosaminyltransferase | PIGA (GPI anchor biosynthesis)	PIG-A	Q239A9	167
jg6342.t1	mannosyltransferase-III (PIG-B)/ gpi mannosyltransferase/ Mannosyltransferase APTG1/ GPI mannosyltransferase | Mannosyltransferase | Alg9-like mannosyltransferase family	PIG-B	Q23KJ8	114
jg13029.t1	(PIG-C) of GPI N-acetylglucosamine transferase complex/ phosphatidylinositol n acetylglucosamiyltrasferase subuit c/ Phosphatidylinositol N-acetylglucosaminyltransferase subunit C | Phosphatidylinositol N-acetylglucosaminyltransferase subunit C | Phosphatidylinositol N-acetylglucosaminyltransferase	PIG-C	Q23H33	180
jg21193.t1	(PIG-K) of GPI transamidase complex/ gpi anchor transamidase/ Vacuolar-processing enzyme delta-isozyme/ GPI-anchor transamidase | Peptidase C13, legumain | Peptidase C13 family	PIG-K	Q24I93	146
jg19111.t1	N-acetylglucosaminyl-phosphatidylinositol de-N-acetylase (PIG-L)/ n acetylglucosamiylphosphatidyliositol deacetylase/ GlcNAc-PI de-N-acetylase	PIG-L	I7MGP1	043
jg3902.t1	alpha-1,4-mannosyltransferase (PIG-M)/ ashgo gpi mannosyltransferase/ GPI mannosyltransferase 1/ GPI mannosyltransferase 1 | GPI mannosyltransferase 1 | Mannosyltransferase (PIG-M)	PIG-M	Q24BR8	105
jg18033.t1	phosphoethanolamine transferase-I (PIG-N)/ gpi ethanolamine phosphate transferase/ Alkaline-phosphatase-like, core domain superfamily | GPI ethanolamine phosphate transferase 1 | mannose-ethanolamine phosphotransferase activity	PIG-N	I7MF94	039
jg15195.t1	(PIG-P) of GPI N-acetylglucosamine transferase complex/ pig p domain containing rotein/ phosphatidylinositol N-acetylglucosaminyltransferase activity	PIG-P	W7X9C2	179
jg13096.t1	(PIG-Q) of GPI N-acetylglucosamine transferase complex/ phosphatidylinositol n acetylglucosamiyltrasferase subuit q/ Double-stranded DNA-binding domain protein, putative | Double-stranded DNA-binding domain protein, putative | N-acetylglucosaminyl transferase component (Gpi1)	PIG-Q	Q24F21	180
jg7433.t1	(PIG-T) of GPI transamidase complex/ gpi subunit transamidase component/ GPI transamidase component Gpi16 subunit | GPI transamidase component Gpi16 subunit | attachment of GPI anchor to protein	PIG-T	W7XBT0	107
jg20370.t1	mannosyltransferase-II (PIG-V)/ gpi mannosyltransferase/ GPI mannosyltransferase 2	PIG-V	X1W3P8	116
jg15948.t1	(PIG-Y) of GPI N-acetylglucosamine transferase complex/ dual specificity protein phosphatase isoform x1/ Phosphatidylinositol N-acetylglucosaminyltransferase subunit Y | Transmembrane protein, putative | Phosphatidylinositol N-acetylglucosaminyltransferase subunit Y	PIG-Y	Q22TZ6	069
jg8898.t1	auxin efflux transporter (PILS)/ no annotation/ Membrane transport protein | Transporter protein, (Auxin efflux carrier), putative | Membrane transport protein	PILS	Q22BE1	094
jg382.t1	Parvulin-type protein folding catalyst (PIN)/ maldo peptidyl prolyl cis trans isomerase/ Peptidyl-prolyl cis-trans isomerase Pin1/ Peptidyl-prolyl cis-trans isomerase, PpiC-type | Peptidylprolyl isomerase | PPIC-type PPIASE domain	PIN	Q24FD8	049
jg18689.t1	phosphatidylinositol 4-phosphate 5-kinase (PIP5K)/ phosphatidylinositol 4 phosphate 5 kinase type gamma/ Phosphatidylinositol 4-phosphate 5-kinase 3/ EF-Hand 1, calcium-binding site | Phosphatidylinositol 4-phosphate 5-kinase | Phosphatidylinositol-4-phosphate 5-kinase family protein	PIP5K	I7MG62	051
jg22042.t1	phosphatidylinositol 4-phosphate 5-kinase (PIP5K)/ phosphatidylinositol 4 phosphate 5 kinase type/ Phosphatidylinositol 4-phosphate 5-kinase 3/ EF-Hand 1, calcium-binding site | EF-Hand 1, calcium-binding site | Phosphatidylinositol-4-phosphate 5-Kinase	PIP5K	Q24GZ3	104
jg19072.t1	phosphatidylinositol 4-phosphate 5-kinase (PIP5K)/ phosphatidylinositol 4 phosphate 5 kinase type/ Phosphatidylinositol 4-phosphate 5-kinase 4/ EF-hand domain pair | Phosphatidylinositol 4-phosphate 5-kinase | Phosphatidylinositol-4-phosphate 5-Kinase	PIP5K	A4VF03	043
jg14569.t1	phosphatidylinositol 4-phosphate 5-kinase (PIP5K)/ phosphatidylinositol 4 phosphate 5 kinase type/ Phosphatidylinositol 4-phosphate 5-kinase 6/ EF-Hand 1, calcium-binding site | Phosphatidylinositol 4-phosphate 5-kinase | Phosphatidylinositol-4-phosphate 5-Kinase	PIP5K	Q22B30	179
jg2959.t1	phosphatidylinositol 4-phosphate 5-kinase (PIP5K)/ pipk domain containing protein/ Phosphatidylinositol 4-phosphate 5-kinase 3/ Phosphatidylinositol 4-phosphate 5-kinase | Phosphatidylinositol 4-phosphate 5-kinase | Phosphatidylinositol-4-phosphate 5-kinase family protein	PIP5K	I7M9D0	032
jg17845.t1	phosphatidylinositol 4-phosphate 5-kinase (PIP5K)/ pipk domain containing protein/ Phosphatidylinositol 4-phosphate 5-kinase 3/ Phosphatidylinositol-4-phosphate 5-kinase | Phosphatidylinositol-4-phosphate 5-kinase family protein, putative | Phosphatidylinositol-4-phosphate 5-kinase family protein	PIP5K	W7X9T0	002
jg690.t1	phosphatidylinositol 4-phosphate 5-kinase (PIP5K)/ pipk domain containing protein/ Phosphatidylinositol-4-phosphate 5-kinase | Phosphatidylinositol-4-phosphate 5-kinase family protein, putative | Phosphatidylinositol-4-phosphate 5-kinase family protein	PIP5K	Q23DH0	112
jg1735.t1	phosphatidylinositol 4-phosphate 5-kinase (PIP5K)/ protein transport sec subunit alpha isoform/ Phosphatidylinositol 4-phosphate 5-kinase 3/ Phosphatidylinositol-4-phosphate 5-kinase, core | SecY subunit containing preprotein translocase | SecY translocase	PIP5K	I7M6F7	007
jg21963.t1	phosphatidylinositol phospholipase (PI-PLC)/ 1 phosphatidylinositol 4 5 bisphosphate phosphodiesterase delta/ Phosphoinositide phospholipase C 2/ C2 domain | Phosphoinositide phospholipase C | phospholipase C	PI-PLC	I7LTG4	151
jg9522.t1	phosphatidylinositol phospholipase (PI-PLC)/ 1 phosphatidylinositol 4 5 bisphosphate phosphodiesterase delta/ Phosphoinositide phospholipase C 2/ C2 domain | Phosphoinositide phospholipase C | phospholipase C	PI-PLC	Q236T7	119
jg17275.t1	phosphatidylinositol phospholipase (PI-PLC)/ quality protein 1 phosphatidylinositol 4 5 bisphosphate phosphodiesterase/ Phosphoinositide phospholipase C 4/ C2 domain | Phosphoinositide phospholipase C | phospholipase C	PI-PLC	I7MMC1	127
jg23173.t1	phosphatidylinositol synthase (PIS)/ cdp diacylglycerol inositol 3 phosphatidyltransferase/ CDP-diacylglycerol--inositol 3-phosphatidyltransferase 1/ CDP-alcohol phosphatidyltransferase | CDP-diacylglycerol--inositol 3-phosphatidyltransferase | CDP-alcohol phosphatidyltransferase	PIS	I7LY32	061
jg3249.t1	histone demethylase (PKDM13)/ jmjc domain containing protein/ Lysine-specific demethylase JMJ32/ Cupin-like domain	PKDM13	Q23Q16	163
jg749.t1	phospholipase-D (PLD-zeta)/ phospholipase d/ Phospholipase D zeta 2/ Phospholipase | Phospholipase | Phospholipase D. Active site motifs.	PLD-ZETA	Q23DB1	112
jg16602.t1	phosphomannose isomerase (PMI)/ mannose phosphate isomerase/ Mannose-6-phosphate isomerase 1/ Belongs to the mannose-6-phosphate isomerase type 1 family	PMI	I7MMI6	111
jg12054.t1	phosphomevalonate kinase (PMK)/ phosphomevalonate kinase/ Phosphomevalonate kinase, peroxisomal/ GHMP kinase ATP-binding protein, putative | GHMP kinase ATP-binding protein, putative | GHMP kinases N terminal domain	PMK	I7M733	126
jg5280.t1	phosphomannomutase (PMM)/ phosphomannomutase/ Phosphomannomutase/ HAD superfamily | Phosphomannomutase | Involved in the synthesis of the GDP-mannose and dolichol-phosphate-mannose required for a number of critical mannosyl transfer reactions	PMM	I7MDE4	174
jg125.t1	(PMS1) of MLH1-PMS1 heterodimer/ dna mismatch repair protein pms/ DNA mismatch repair protein PMS1/ DNA mismatch repair protein | DNA mismatch repair protein | DNA mismatch repair protein, C-terminal domain	PMS1	Q22B61	086
jg17103.t1	catalytic (POL2/POLE1) of DNA polymerase epsilon complex/ dna polymerase epsilon catalytic subunit/ DNA polymerase epsilon catalytic subunit A/ DNA polymerase epsilon catalytic subunit | DNA polymerase epsilon catalytic subunit | DNA polymerase type-B family	POL2/POLE1	Q22ZB9	138
jg19641.t1	catalytic (POLA1) of DNA polymerase alpha complex/ dna polymerase catalytic subunit/ DNA polymerase alpha catalytic subunit/ DNA polymerase | DNA polymerase | DNA polymerase type-B family	POLA1	Q23AJ0	058
jg1660.t1	replication fork tethering (POLA2) of DNA polymerase alpha complex/ dna polymerase alpha subunit b protein/ DNA polymerase alpha subunit B | DNA polymerase alpha subunit B | DNA polymerase alpha/epsilon subunit B	POLA2	I7MAE1	110
jg19215.t1	primase (POLA3) of DNA polymerase alpha complex/ dna primase large subunit/ Probable DNA primase large subunit/ DNA primase large subunit, eukaryotic/archaeal | Eukaryotic-type DNA primase, large subunit | Eukaryotic and archaeal DNA primase, large subunit	POLA3	Q246C7	058
jg2590.t1	primase (POLA4) of DNA polymerase alpha complex/ dna primase/ DNA primase | DNA primase | DNA primase small subunit	POLA4	Q24HY6	124
jg6448.t1	(POLD1) of DNA polymerase delta complex/ dna polymerase/ DNA polymerase delta catalytic subunit/ C4-type zinc-finger of DNA polymerase delta | DNA polymerase | C4-type zinc-finger of DNA polymerase delta	POLD1	Q22HL1	114
jg22182.t1	(POLD2) of DNA polymerase delta complex/ dna polymerase delta subunit/ DNA polymerase delta small subunit/ DNA polymerase alpha/delta/epsilon, subunit B | DNA polymerase epsilon subunit B | DNA polymerase alpha/epsilon subunit B	POLD2	I7M661	115
jg4895.t1	DNA polymerase kappa (POLK)/ dna polymerase kappa/ DNA polymerase kappa/ DNA polymerase IV | DNA polymerase kappa | IMS family HHH motif	POLK	A4VCZ3	156
jg7162.t1	DNA polymerase lambda (POLL)/ dna polymerase/ DNA polymerase lambda/ BRCT domain-containing protein | BRCT domain-containing protein | DNA polymerase X family	POLL	Q245F6	011
jg542.t1	DNA polymerase (POP)/ arath dna polymerase i/ DNA polymerase I A, chloroplastic/mitochondrial/ 3'-5' exonuclease domain | PolI-like DNA polymerase, putative | DNA polymerase A domain	POP	Q23DW5	112
jg4438.t1	(POP1) of RNA-dependent RNase P complex/ ribonucleases p mr rotein subunit o/ Pop1, N-terminal | Ribonuclease P/MRP protein subunit POP1 | Ribonucleases P/MRP protein subunit POP1	POP1	Q23C57	105
jg13732.t1	(POP2/RPP30) of RNA-dependent RNase P complex/ ribonuclease p subunit 30/ Protein GAMETOPHYTE DEFECTIVE 1/ Polymerase/histidinol phosphatase-like | RNase P subunit p30 | ribonuclease P activity	POP2/RPP30	W7X474	012
jg201.t1	(POP4/RPP29) of RNA-dependent RNase P complex/ ribonuclease p rotein subunit 29/ Ribonuclease P protein component 1 | Ribonuclease P protein subunit p29, putative | Domain of unknown function UPF0086	POP4/RPP29	Q22XR3	129
jg6913.t1	(POP5/RPP14) of RNA-dependent RNase P complex/ ribonuclease p/ Ribonuclease P/MRP protein subunit | Ribonuclease P/MRP protein subunit POP5 | ribonuclease P activity	POP5/RPP14	W7XHM7	013
jg1812.t1	regulatory (PP1R) of PP1 phosphatase/ protein phosphatase regulatory subunit/ Protein phosphatase 1 regulatory inhibitor subunit PPP1R7 homolog/ Leucine rich repeat 4 | Protein phosphatase 1 regulatory subunit 7 | Leucine Rich repeats (2 copies)	PP1R	I7LTD5	007
jg12138.t1	catalytic (PP2A-phosphatase) of TTP preprophase band formation complex/ serine threonine protein phosphatase 1 catalytic subunit/ Serine/threonine-protein phosphatase PP2A catalytic subunit/ Calcineurin-like phosphoesterase domain, ApaH type | Serine/threonine-protein phosphatase | Encoded by	PP2A-PHOSPHATASE	I7MER0	090
jg16641.t1	catalytic (PP2A-phosphatase) of TTP preprophase band formation complex/ serine threonine protein phosphatase 2 catalytic subunit/ Serine/threonine-protein phosphatase PP2A catalytic subunit/ Calcineurin-like phosphoesterase domain, ApaH type | Serine/threonine-protein phosphatase | Protein phosphatase 2A homologues, catalytic domain.	PP2A-PHOSPHATASE	I7MAP0	111
jg14364.t1	scaffold (PP2A-phosphatase) of TTP preprophase band formation complex/ protein phosphatase 2a regulatory subunit a/ Serine/threonine-protein phosphatase 2A 65 kDa regulatory subunit A beta isoform/ Armadillo-like helical | Serine/threonine-protein phosphatase 2A 65 kDa regulatory subunit A beta | regulatory subunit	PP2A-PHOSPHATASE	I7MAR7	093
jg12255.t1	scaffold (PP2A-phosphatase) of TTP preprophase band formation complex/ serine threonine protein phosphatase 2a kda regulatory subunit a bet isoform/ Serine/threonine-protein phosphatase 2A 65 kDa regulatory subunit A alpha isoform/ Armadillo-like helical | Serine/threonine-protein phosphatase 2A 65 kDa regulatory subunit A beta | regulatory subunit	PP2A-PHOSPHATASE	I7MEN6	090
jg9670.t1	scaffold (PP2A-phosphatase) of TTP preprophase band formation complex/ serine threonine protein phosphatase 2a kda regulatory subunit a isoform/ Serine/threonine-protein phosphatase 2A 65 kDa regulatory subunit A alpha isoform/ Armadillo-like helical | Serine/threonine-protein phosphatase 2A 65 kDa regulatory subunit A beta | regulatory subunit	PP2A-PHOSPHATASE	Q22Y55	119
jg1696.t1	scaffold (PP2A-phosphatase) of TTP preprophase band formation complex/ serine threonine protein phosphatase 2a kda regulatory subunit a isoform/ Serine/threonine-protein phosphatase 2A 65 kDa regulatory subunit A beta isoform/ Armadillo-like helical | Serine/threonine-protein phosphatase 2A 65 kDa regulatory subunit A alpha | regulatory subunit	PP2A-PHOSPHATASE	I7MII2	110
jg5129.t1	scaffold (PP2A-phosphatase) of TTP preprophase band formation complex/ serine threonine protein phosphatase 2a kda regulatory subunit a/ Serine/threonine-protein phosphatase 2A 65 kDa regulatory subunit A alpha isoform/ Armadillo-like helical | Serine/threonine-protein phosphatase 2A 65 kDa regulatory subunit A beta | HEAT repeat	PP2A-PHOSPHATASE	I7MH70	174
jg406.t1	regulatory (PP4R2) of PP4 phosphatase complex/ serine threonine protein phosphatase regulatory subunit 2/ Protein phosphatase 4 core regulatory subunit R2 | Serine threonine-protein phosphatase 4 regulatory subunit 2, putative | PPP4R2	PP4R2	A4VD00	148
jg19067.t1	regulatory (PP4R3) of PP4 phosphatase complex/ pathway smk domain containing protein/ Component of IIS longevity pathway SMK-1 protein | Component of IIS longevity pathway SMK-1 protein | Component of IIS longevity pathway SMK-1	PP4R3	I7MGR1	043
jg6174.t1	regulatory (PP4R3) of PP4 phosphatase complex/ smk domain containing protein/ Component of IIS longevity pathway SMK-1 protein | Component of IIS longevity pathway SMK-1 protein | Component of IIS longevity pathway SMK-1	PP4R3	Q23K33	114
jg15448.t1	palmitoyl-protein thioesterase (PPT)/ palmitoyl protein thioesterase/ Alpha/Beta hydrolase fold | Palmitoyl-protein thioesterase 1 | Palmitoyl protein thioesterase	PPT	I7MFF5	017
jg17073.t1	catalytic (PPX) of PP4 phosphatase complex/ serine threonine protein phosphatase catalytic subunit/ Serine/threonine-protein phosphatase PP-X isozyme 2/ Calcineurin-like phosphoesterase domain, ApaH type | Serine/threonine-protein phosphatase | phosphatase activity	PPX	Q22Z91	138
jg23002.t1	targeting peptid degrading peptidase (PreP)/ presequence protease 1 mitochondrial/ Presequence protease 1, chloroplastic/mitochondrial/ Metalloenzyme, LuxS/M16 peptidase-like | Peptidase M16 inactive domain protein | Peptidase M16 inactive domain	PREP	Q22EI4	030
jg1189.t1	translation peptide chain release factor (PrfA)/ peptide chain release factor/ Peptide chain release factor 1, mitochondrial/ Peptide chain release factor | Peptide chain release factor 1 | PCRF	PRFA	Q22RW5	065
jg16568.t1	(PRL1/MAC2) of MAC spliceosome-associated complex/ pre mrna splicing factor prp/ Protein pleiotropic regulatory locus 1/ G-protein beta WD-40 repeat | Pleiotropic regulator 1 | WD domain, G-beta repeat	PRL1/MAC2	I7M448	111
jg13459.t1	transcriptional co-regulator (PRN1)/ pirin protein 0481/ Pirin-like protein 2/ Pirin | Pirin | Belongs to the pirin family	PRN1	Q23U85	026
jg20665.t1	transcriptional co-regulator (PRN1)/ pirin protein 0481/ Pirin-like protein 2/ Pirin | Pirin | Belongs to the pirin family	PRN1	Q23U84	025
jg6517.t1	transcriptional co-regulator (PRN1)/ pirin protein 0481/ Pirin-like protein/ Pirin | Pirin-like protein isoform X1 | Belongs to the pirin family	PRN1	W7XK53	101
jg13460.t1	transcriptional co-regulator (PRN1)/ pirin protein 0481/ Pirin-like protein/ Pirin | Pirin-like protein isoform X4 | Belongs to the pirin family	PRN1	Q23U84	026
jg12020.t1	RNA helicase (Prp16)/ pre mrna splicing factor atp dependent rna helicase protein/ Pre-mRNA-splicing factor ATP-dependent RNA helicase DEAH7/ DEAD/DEAH box helicase domain | RNA helicase | Helicase associated domain (HA2) Add an annotation	PRP16	I7MDL1	126
jg16279.t1	regulatory (PRP17) of MAC spliceosome-associated complex/ pre mrna processing factor/ COMPASS-like H3K4 histone methylase component WDR5A/ Pre-mRNA-processing factor 17 | Pre-mRNA-processing factor 17 | WD domain, G-beta repeat	PRP17	I7MLS8	010
jg6429.t1	RNA splicing factor (PRP18)/ pre mrna splicing factor/ Pre-mRNA processing factor 4 (PRP4)-like | Pre-mRNA-splicing factor 18 | Prp18 domain	PRP18	Q22HI6	114
jg3749.t1	RNA helicase (Prp2)/ pre mrna splicing factor atp dependent rna helicase protein/ Pre-mRNA-splicing factor ATP-dependent RNA helicase DEAH1/ DEAD/DEAH box helicase domain | RNA helicase | Helicase associated domain (HA2) Add an annotation	PRP2	I7MD36	047
jg10740.t1	RNA splicing factor (PRP38)/ pre mrna splicing factor/ Pre-mRNA-splicing factor 38/ OTU domain | ubiquitinyl hydrolase 1 | PRP38 family	PRP38	I7M7E6	008
jg8097.t1	pre-mRNA-processing protein (PRP40A/B)/ kinase domain protein/ Pre-mRNA-processing protein 40B/ Domain with 2 conserved Trp (W) residues	PRP40A/B	I7LZJ6	091
jg10749.t1	regulatory kinase (PRP4K) involved in pre-RNA splicing/ non specific serine threonine protein kinase/ Dual specificity protein kinase YAK1 homolog/ non-specific serine/threonine protein kinase | non-specific serine/threonine protein kinase | Protein kinase domain	PRP4K	I7LUD6	008
jg18621.t1	(PRPF3) of U4/U6.U5 tri-snRNP complex/ u4 u6 small nuclear ribonucleoprotein prp/ Protein RDM16/ Domain of unknown function DUF1115 | Pre-mRNA processing factor 3 (Prp3) protein | Protein of unknown function (DUF1115)	PRPF3	I7MG23	051
jg17031.t1	(PRPF31) of spliceosomal U4/U6 snRNP/ nop domain containing protein/ U4/U6 small nuclear ribonucleoprotein Prp31 homolog/ Helix hairpin bin domain superfamily | SnoRNA-binding domain protein, putative | Prp31 C terminal domain	PRPF31	Q22Z37	138
jg15046.t1	(PRPF4) of spliceosomal U4/U6 snRNP/ f box wd repeat containing protein tbl1xr1/ U4/U6 small nuclear ribonucleoprotein PRP4-like protein/ G-protein beta WD-40 repeat | Pre-mRNA processing factor 4 (PRP4)-like domain-containing protein | pre-mRNA processing factor 4 (PRP4) like	PRPF4	Q22LQ2	179
jg22760.t1	protein factor (PRPF8/SUS2) of MAC spliceosome-associated complex/ pre mrna processing splicing factor/ Pre-mRNA-processing-splicing factor 8A/ JAB1/MPN/MOV34 metalloenzyme domain | Pre-mRNA processing splicing factor PRP8 | U5-snRNA binding site 2 of PrP8	PRPF8/SUS2	Q23FT4	177
jg9877.t1	typical 2-Cys peroxiredoxin (PrxA/B)/ peroxiredoxin/ 2-Cys peroxiredoxin BAS1, chloroplastic/ Alkyl hydroperoxide reductase subunit C/ Thiol specific antioxidant | Thioredoxin-dependent peroxide reductase, mitochondrial-like | Tsa family	PRXA/B	Q22F16	063
jg18213.t1	(PSF1) of GINS DNA replication fork maintenance complex/ dna replication complex gins protein psf/ DNA replication complex GINS protein PSF1, putative | DNA replication complex GINS protein PSF1, putative | DNA strand elongation involved in nuclear cell cycle DNA replication	PSF1	I7MK33	158
jg14544.t1	(PSF2) of GINS DNA replication fork maintenance complex/ dna replication complex gins protein psf/ DNA replication complex GINS protein PSF2/ DNA replication complex GINS protein Psf2 | DNA replication complex GINS protein PSF2 | GINS complex protein	PSF2	Q22XL2	179
jg16436.t1	(PSF3) of GINS DNA replication fork maintenance complex/ dna replication complex gins protein psf/ DNA replication	PSF3	W7X8B0	089
jg6826.t1	phosphatidylinositol 3-phosphate phosphatase (PTEN)/ phosphatidylinositol 3 4 5 trisphosphate phosphatase and dual specificity protein pten/ Phosphatidylinositol 3,4,5-trisphosphate 3-phosphatase and protein-tyrosine-phosphatase PTEN2A/ Dual specificity phosphatase, catalytic domain | Phosphatidylinositol-3,4,5-trisphosphate 3-phosphatase | C2 domain of PTEN tumour-suppressor protein	PTEN	I7MH26	013
jg3196.t1	phosphatidylinositol 3-phosphate phosphatase (PTEN)/ phosphatidylinositol 3 4 5 trisphosphate phosphatase and dual specificity protein pten/ Phosphatidylinositol 3,4,5-trisphosphate 3-phosphatase and protein-tyrosine-phosphatase PTEN2A/ Dual specificity phosphatase, catalytic domain | Phosphatidylinositol-3,4,5-trisphosphate 3-phosphatase | phosphatidylinositol-3,4,5-trisphosphate 3-phosphatase a…	PTEN	I7M427	031
jg10419.t1	phosphatidylinositol 3-phosphate phosphatase (PTEN)/ phosphatidylinositol 3 4 5 trisphosphate phosphatase and dual specificity protein pten/ Phosphatidylinositol 3,4,5-trisphosphate 3-phosphatase and protein-tyrosine-phosphatase PTEN2B/ Dual specificity phosphatase, catalytic domain | Phosphatase and tensin, putative (Fragment) | C2 domain of PTEN tumour-suppressor protein	PTEN	I7LU09	132
jg10416.t1	phosphatidylinositol 3-phosphate phosphatase (PTEN)/ phosphatidylinositol 3 4 5 trisphosphate phosphatase and dual specificity protein pten/ Phosphatidylinositol 3,4,5-trisphosphate 3-phosphatase and protein-tyrosine-phosphatase PTEN2B/ Phosphatase and tensin, putative (Fragment) | Phosphatase and tensin, putative (Fragment) | C2 domain of PTEN tumour-suppressor protein	PTEN	I7M716	132
jg2495.t1	phosphatidylinositol 3-phosphate phosphatase (PTEN)/ phosphatidylinositol 3 4 5 trisphosphate phosphatase and protein/ Phosphatidylinositol 3,4,5-trisphosphate 3-phosphatase and protein-tyrosine-phosphatase PTEN1/ Dual specificity phosphatase, catalytic domain | Phosphatidylinositol-3,4,5-trisphosphate 3-phosphatase | C2 domain of PTEN tumour-suppressor protein	PTEN	Q22KG5	124
jg15311.t1	classical PTP phosphatase (PTP1)/ receptor type tyrosine protein phosphatase/ Protein-tyrosine-phosphatase PTP1/ Protein tyrosine phosphatase | Protein tyrosine phosphatase | Protein tyrosine phosphatase, catalytic domain	PTP1	I7LWG9	009
jg15315.t1	classical PTP phosphatase (PTP1)/ tyrosine protein phosphatase non receptor type/ Protein-tyrosine-phosphatase PTP1/ Protein-tyrosine phosphatase, active site | Tyrosine phosphatase | slit diaphragm assembly	PTP1	I7M9H7	009
jg303.t1	classical PTP phosphatase (PTP1)/ tyrosine protein phosphatase receptor type/ Protein-tyrosine-phosphatase PTP1/ Protein-tyrosine phosphatase, active site | Tyrosine phosphatase | Protein tyrosine phosphatase, catalytic domain	PTP1	I7M469	162
jg10811.t1	mitochondrial uncoupling protein (PUMP)/ mitochondrial brown fat uncoupling protein/ Mitochondrial uncoupling protein 1/ Mitochondrial carrier domain superfamily | Mitochondrial uncoupling protein 3 | Belongs to the mitochondrial carrier (TC 2.A.29) family	PUMP	I7M2I2	005
jg22043.t1	pseudouridine monophosphate glycosylase (PUMY)/ pseudouridine 5 phosphate glycosidase/ Pseudouridine-5-phosphate glycosidase/ Indigoidine synthase A-like | Pseudouridine-5'-phosphate glycosidase | Indigoidine synthase A like protein	PUMY	Q24FS1	104
jg11474.t1	adenylosuccinate synthetase (PUR11)/ adenylosuccinate synthetase 1/ Adenylosuccinate synthetase, chloroplastic/ Adenylosuccinate synthase, active site | Adenylosuccinate synthetase | Plays an important role in the de novo pathway and in the salvage pathway of purine nucleotide biosynthesis. Catalyzes the first	PUR11	I7M603	098
jg19733.t1	adenylosuccinate lyase (PUR8)/ adenylosuccinate lyase/ Adenylosuccinate lyase | Adenylosuccinate lyase | Belongs to the lyase 1 family. Adenylosuccinate lyase subfamily	PUR8	Q23FJ3	058
jg18440.t1	RNA pseudouridine synthase (PUS1)/ ribosomal large subunit pseudouridine synthase c/ RNA pseudouridine synthase 7/ Pseudouridine synthase | Pseudouridine synthase | Responsible for synthesis of pseudouridine from uracil	PUS1	I7LUL2	038
jg15347.t1	tRNA pseudouridine synthase (PUS10)/ trna pseudouridine 55 synthase/ Pseudouridine synthase, catalytic domain superfamily | tRNA pseudouridine(55) synthase | pseudouridine synthase activity	PUS10	I7MKN4	017
jg22327.t1	dihydopyrimidine aminohydrolase (PYD2)/ dihydropyrimidinase protein 3/ Beta-ureidopropionase/ Amidohydrolase-related | D-hydantoinase family protein | Amidohydrolase family	PYD2	I7M109	123
jg18774.t1	(PYM) of RNA quality control Exon Junction complex/ mago protein/ Mago-binding protein	PYM	Q22BU5	041
jg1997.t1	pyrimidine reductase (PyrR)/ nadar domain containing protein/ Riboflavin biosynthesis protein PYRR, chloroplastic/ NADAR | Swarming motility protein ybiA | Domain of unknown function (DUF1768)	PYRR	I7M8L4	131
jg21926.t1	pyrimidine reductase (PyrR)/ nadar domain containing protein/ Riboflavin biosynthesis protein PYRR, chloroplastic/ NADAR | Swarming motility protein ybiA | Domain of unknown function (DUF1768)	PYRR	I7M6G5	151
jg23105.t1	glutamine cyclotransferase (QCT)/ glutaminyl peptide cyclotransferase/ Endo-1,4-beta-xylanase xylA | Endo-1,4-beta-xylanase xylA | Glutamine cyclotransferase	QCT	Q22CH5	050
jg12795.t1	glutamine cyclotransferase (QCT)/ glutaminyl peptide cyclotransferase/ Glutaminyl-peptide cyclotransferase/ Glutamine cyclotransferase | Glutamine cyclotransferase | Glutamine cyclotransferase	QCT	I7LUB9	033
jg20211.t1	Rab GTPase-activating protein (RabGAP4)/ rab gap tbc domain containing protein/ Rab-GAP TBC domain-containing protein | Rab-GAP TBC domain-containing protein | Rab-GTPase-TBC domain	RABGAP4	Q22N96	120
jg2368.t1	Rab GTPase-activating protein (RabGAP4)/ rab gap tbc domain containing protein/ Rab-GTPase-TBC domain | Rab-GTPase-TBC domain protein | Domain in Tre-2, BUB2p, and Cdc16p. Probable Rab-GAPs.	RABGAP4	Q23ZD1	081
jg20435.t1	RAB-GTPase GDP-dissociation inhibitor (RAB-GDI)/ rab gdp dissociation inhibitor/ Guanosine nucleotide diphosphate dissociation inhibitor At5g09550/ FAD/NAD(P)-binding domain superfamily | Rab GDP dissociation inhibitor | GDP dissociation inhibitor	RAB-GDI	I7LUZ1	116
jg16669.t1	(RACK1) of small ribosomal-subunit (SSU) proteome/ guanine nucleotide binding protein beta subunit/ Small ribosomal subunit protein RACK1/ G-protein beta WD-40 repeat | Probable CPC2 protein, guanine nucleotide-binding protein beta subunit-like | WD domain, G-beta repeat	RACK1	Q24D42	095
jg1242.t1	ubiquitin-proteasome shuttle factor (RAD23)/ uv excision repair protein rad/ Ubiquitin receptor RAD23b/ Heat shock chaperonin-binding | UV excision repair protein RAD23 | UV excision repair	RAD23	Q22RQ9	065
jg11465.t1	(RAD50) of DNA resection MRE11-RAD50-NBS1 (MRN) complex/ dna repair protein rad/ DNA repair protein RAD50/ DNA repair protein RAD50, putative | DNA repair protein RAD50, putative | G-quadruplex DNA binding	RAD50	I7MFI1	098
jg12953.t1	(RAD51) of BRCC regulatory deubiquination complex/ dna repair protein rad homolog/ DNA repair protein RAD51 homolog B/ AAA+ ATPase domain | DNA repair protein RAD51 homolog | Binds to single and double-stranded DNA and exhibits DNA-dependent ATPase activity. Underwinds duplex DNA	RAD51	I7MDR8	033
jg1387.t1	GTPase (Ran)/ sp ran gtp binding nuclear protein ran/ GTP-binding nuclear protein Ran-A1	RAN	Q22R83	065
jg5694.t1	Ran-activation accessory protein (RanBP1)/ ranbd domain containing protein/ Ran-binding protein 1 homolog a/ PH-like domain superfamily | Ran-binding protein 2, Ran-binding domain protein | Ran-binding domain	RANBP1	Q22WD0	001
jg10908.t1	(RanBPM/GID1) of GID ubiquitination complex/ ran binding protein in the microtubule organisg centre/ Ran-binding protein M homolog/ B30.2/SPRY domain | Ran-binding protein in the microtubule-organising centre protein | protein transport to vacuole involved in ubiquitin-dependent protein catabolic process via the multivesicular body sorting pathway	RANBPM/GID1	I7M2G3	005
jg5554.t1	(RanBPM/GID1) of GID ubiquitination complex/ ran binding protein/ B30.2/SPRY domain | Ran-binding protein in the microtubule-organising centre protein | CTLH/CRA C-terminal to LisH motif domain	RANBPM/GID1	Q22VX6	001
jg16397.t1	regulatory protein (RAR1) of effector-triggered immunity/ amp binding enzyme family protein/ Cysteine and histidine-rich domain-containing protein RAR1/ CHORD	RAR1	I7MLQ5	010
jg11247.t1	substrate adaptor (RBV) of CUL4-based E3 ubiquitin ligase complex/ wd repeat domain containing protein homolog/ COMPASS-like H3K4 histone methylase component WDR5B/ G-protein beta WD-40 repeat | Mitogen-activated protein kinase organizer 1 | WD domain, G-beta repeat	RBV	I7M9A6	130
jg2548.t1	core (RBX1) of CULLIN-based E3 ubiquitin ligase complexes/ ring box protein/ RING-box protein 1a/ RING/U-box | RING/U-box | Anaphase-promoting complex subunit 11 RING-H2 finger	RBX1	Q22KB0	124
jg9150.t1	E2 RUB ubiquitin-conjugating enzyme (RCE1)/ nedd conjugating enzyme ubc/ Probable NEDD8-conjugating enzyme Ubc12-like/ NEDD8-conjugating enzyme UBC12 | NEDD8-conjugating enzyme UBC12 | Ubiquitin-conjugating enzyme E2, catalytic domain homologues	RCE1	Q247Y5	141
jg60.t1	prenyl protease (RCE1)/ caax protease self immunity protein/ CAAX prenyl protease 2 | CAAX protease self-immunity protein | CAAX prenyl protease	RCE1	Q22AN2	014
jg9753.t1	prenyl protease (RCE1)/ farnesylated proteins converting enzyme/ CAAX prenyl protease 2	RCE1	W7XJ82	119
jg6895.t1	spliceosome-associated RNA helicase (RCF1)/ pre mrna processing atp dependent rna helicase prp/ DEAD-box ATP-dependent RNA helicase 42/ ATP-dependent RNA helicase DEAD-box, conserved site | P-loop containing nucleoside triphosphate hydrolase | helicase activity	RCF1	I7M078	013
jg18869.t1	LSU processome maturation factor (REIL)/ c2h2 type domain containing protein/ C2H2 type zinc-finger (2 copies)	REIL	I7M286	083
jg7925.t1	LSU processome maturation factor (REIL)/ c2h2 type zinc finger protein/ Cytoplasmic 60S subunit biogenesis factor REI1 homolog 1/ c2h2 type family protein	REIL	Q23RJ7	153
jg3493.t1	membrane protein cargo receptor (RER1)/ protein rer/ Protein RER1A/ Retrieval of early ER protein Rer1 | Retrieval of early ER protein Rer1 | Involved in the retrieval of endoplasmic reticulum membrane proteins from the early Golgi compartment	RER1	-	055
jg18276.t1	catalytic (REV3) of DNA polymerase zeta complex/ dna polymerase/ DNA polymerase zeta catalytic subunit/ C4-type zinc-finger of DNA polymerase delta | DNA polymerase | DNA polymerase	REV3	I7M8A7	128
jg3462.t1	catalytic (REV3) of DNA polymerase zeta complex/ dna polymerase/ DNA polymerase zeta catalytic subunit/ C4-type zinc-finger of DNA polymerase delta | DNA polymerase | DNA polymerase	REV3	Q233J3	055
jg13695.t1	(RFC1) of PCNA sliding clamp loader complex/ replication factor c large subunit/ Replication factor C subunit 1/ AAA+ ATPase domain | Replication factor C subunit 1 | Replication factor RFC1 C terminal domain	RFC1	Q22DN2	082
jg14308.t1	(RFC1) of PCNA sliding clamp loader complex/ replication factor c subunit/ Replication factor C subunit 1/ AAA+ ATPase domain | Replication factor C subunit 1 | Replication factor RFC1 C terminal domain	RFC1	I7M476	093
jg5590.t1	(RFC3) of PCNA sliding clamp loader complex/ replication factor c small subunit/ Replication factor C subunit 3/ AAA+ ATPase domain | Replication factor C subunit 3 | Replication factor C C-terminal domain	RFC3	Q22W14	001
jg19252.t1	(RFC4) of PCNA sliding clamp loader complex/ replication factor c small subunit/ Replication factor C subunit 2/ AAA+ ATPase domain | Replication factor C subunit 4 | Rad17 cell cycle checkpoint protein	RFC4	Q245Y3	058
jg20224.t1	(RFC5) of PCNA sliding clamp loader complex/ replication factor c small subunit/ Replication factor C subunit 5/ AAA+ ATPase domain | Replication factor C subunit 3 | Rad17 cell cycle checkpoint protein	RFC5	Q22N75	120
jg1873.t1	lipid-linked oligosaccharide transporter (RFT)/ protein rft homolog/ Rft protein	RFT	Q22BM5	046
jg7373.t1	subunit beta of RAB-GTPase geranylgeranyltransferase (RGT) complex/ geranylgeranyl transferase type subunit beta/ Geranylgeranyl transferase type-2 subunit beta 2/ Geranylgeranyl transferase type-2 subunit beta | Geranylgeranyl transferase type-2 subunit beta | Prenyltransferase and squalene oxidase repeat	RGT	Q241P5	067
jg18448.t1	DDX6-type mRNA helicase (RH12/RH8)/ atp dependent rna helicase dhh/ DEAD-box ATP-dependent RNA helicase 12/ DEAD/DEAH box helicase domain | RNA helicase | helicase superfamily c-terminal domain	RH12/RH8	I7LUL1	038
jg19045.t1	RNA helicase (RH13)/ atp dependent rna helicase mak/ DEAD-box ATP-dependent RNA helicase 13/ ATP-dependent RNA helicase | ATP-dependent RNA helicase | helicase superfamily c-terminal domain	RH13	I7MKI9	083
jg18109.t1	regulatory RNA helicase (RH27/RH51) of miRNA biogenesis pathway/ dependent rna helicase/ DEAD-box ATP-dependent RNA helicase 27/ ATP-dependent RNA helicase | ATP-dependent RNA helicase | Belongs to the DEAD box helicase family	RH27/RH51	I7LY42	158
jg11060.t1	23S-rRNA maturation helicase (RH39)/ sp rhlb atp dependent rna helicase rhlb/ DEAD-box ATP-dependent RNA helicase 39/ DEAD/DEAH box helicase domain | Type III restriction enzyme, res subunit | helicase activity	RH39	I7MMW7	172
jg18804.t1	ER-tubule formation factor (RHD3/RL)/ protein sey homolog/ Protein ROOT HAIR DEFECTIVE 3 homolog 2/ GB1/RHD3-type guanine nucleotide-binding (G) domain | GB1/RHD3-type guanine nucleotide-binding (G) domain | GTP-binding protein that may be involved in cell development	RHD3/RL	I7MKN2	083
jg17777.t1	rRNA guanosine methyltransferase (RID2/Bud23/WBSCR22)/ 18s rrna guanine 1575 n 7 methyltrasferase/ 18S rRNA (guanine-N(7))-methyltransferase RID2/ 18S rRNA (guanine(1575)-N(7))-methyltransferase Bud23, C-terminal | BUD23 rRNA methyltransferase and ribosome maturation factor | Methyltransferase involved in Williams-Beuren syndrome	RID2/BUD23/WBSCR22	I7M2L9	002
jg7977.t1	pre-60S ribosomal subunit assembly factor (RID3)/ wd repeat containing domain protein/ Protein ROOT INITIATION DEFECTIVE 3/ WD40 repeat	RID3	Q22DC1	153
jg21780.t1	threonine reactive imine intermediate deaminase (RidA)/ enamine imine deaminase/ Reactive Intermediate Deaminase A, chloroplastic/ RidA family | RutC family protein y4sK | Endoribonuclease L-PSP	RIDA	Q24FV6	028
jg13067.t1	threonine reactive imine intermediate deaminase (RidA)/ endoribonuclease l psp protein/ Reactive Intermediate Deaminase A, chloroplastic/ Bona fide RidA/YjgF/TdcF/RutC subgroup | Bona fide RidA/YjgF/TdcF/RutC subgroup | Endoribonuclease L-PSP	RIDA	Q22DW0	180
jg16017.t1	modification writer (RING1) of modification writer protein components/ ring type domain containing protein/ RING-type E3 ubiquitin transferase | RING-type E3 ubiquitin transferase | RING-type zinc-finger	RING1	Q22U80	069
jg646.t1	protein kinase (RIO1)/ serine threonine protein kinase rio/ Death effector domain | Serine/threonine-protein kinase RIO1 | RIO-like kinase	RIO1	Q23DM3	112
jg17066.t1	protein kinase (RIO2)/ non specific serine threonine protein kinase/ Protein kinase-like domain superfamily | RIO2 kinase winged helix domain-containing protein | Rio2, N-terminal	RIO2	Q22Z80	138
jg16429.t1	ribosome recycling factor (RLI/ABCE)/ atp binding cassette family e mmbr/ ABC transporter E family member 2/ 4Fe-4S ferredoxin, iron-sulphur binding, conserved site | ATP-binding cassette sub-family E member 1 | Possible Fer4-like domain in RNase L inhibitor, RLI	RLI/ABCE	Q23R26	089
jg16636.t1	E3 ubiquitin ligase (RMA/MUSE)/ ring type e3 ubiquitin transferase/ E3 ubiquitin-protein ligase RMA1/ E3 ubiquitin-protein ligase RMA | E3 ubiquitin-protein ligase RMA | Zinc finger, C3HC4 type (RING finger)	RMA/MUSE	I7MAN9	111
jg7666.t1	E3 ubiquitin ligase (RMA/MUSE)/ ring type e3 ubiquitin transferase/ RING-type E3 ubiquitin transferase | RING-type E3 ubiquitin transferase | Ring finger	RMA/MUSE	W7XKR7	170
jg21709.t1	endoribonuclease (RNase Z)/ borbp ribonuclease z/ tRNAse Z TRZ4, mitochondrial/ Metallo-beta-lactamase | ribonuclease Z | Beta-lactamase superfamily domain	RNASE Z	I7M3B6	015
jg14580.t1	endoribonuclease (RNase Z)/ clod6 ribonuclease z/ tRNAse Z TRZ4, mitochondrial/ Metallo-beta-lactamase | ribonuclease Z | Beta-lactamase superfamily domain	RNASE Z	Q22B11	179
jg21026.t1	endoribonuclease (RNase Z)/ entfa ribonuclease z/ tRNAse Z TRZ4, mitochondrial/ Metallo-beta-lactamase | ribonuclease Z | Beta-lactamase superfamily domain	RNASE Z	I7M840	023
jg23057.t1	endoribonuclease (RNase Z)/ ribonuclease z 2/ tRNase Z TRZ3, mitochondrial/ Beta-lactamase superfamily domain	RNASE Z	Q22FY7	133
jg7946.t1	endoribonuclease (RNase Z)/ ribonuclease z/ Metallo-beta-lactamase | ribonuclease Z | 3'-tRNA processing endoribonuclease activity	RNASE Z	Q23RK9	153
jg10297.t1	endoribonuclease (RNase Z)/ ribonuclease z/ ribonuclease Z | ribonuclease Z | Beta-lactamase superfamily domain	RNASE Z	I7M840	071
jg3396.t1	E3 ubiquitin ligase (RNF170)/ e3 ubiquitin protein ligase rnf/ Domain of unknown function DUF1232 | E3 ubiquitin-protein ligase RNF170 | Protein of unknown function (DUF1232)	RNF170	Q231T2	055
jg10158.t1	E3 ubiquitin ligase (RNF170)/ e3 ubiquitin protein ligase rnf/ Domain of unknown function DUF1232 | E3 ubiquitin-protein ligase RNF170 | ubiquitin-like protein transferase activity	RNF170	I7M934	118
jg5415.t1	E3 ubiquitin ligase (RNF170)/ e3 ubiquitin protein ligase trim/ YEATS | YEATS | YEATS family	RNF170	-	174
jg19343.t1	E3 ubiquitin ligase (RNF170)/ lon peptidase n termial domai ad rig figer 1/ Yaf9 | Yaf9 | YEATS family	RNF170	Q245M7	058
jg2162.t1	ribonuclease (RNH1)/ rnase h type domain containing protein/ Ribonuclease H domain | Ribonuclease H domain | RNase H	RNH1	Q22C81	020
jg17891.t1	ribonuclease (RNH1)/ rnase h type domain containing protein/ Ribonuclease H domain | Ribonuclease HI | RNase H	RNH1	I7LX02	006
jg19478.t1	mRNA cap methyltransferase (RNMT1)/ mrna cap guanine n7 methyltransferase/ mRNA (guanine-N(7))-methyltransferase | mRNA (guanine-N(7))-methyltransferase | Belongs to the class I-like SAM-binding methyltransferase superfamily. mRNA cap 0 methyltransferase family	RNMT1	Q234L5	058
jg7250.t1	mRNA cap methyltransferase (RNMT1)/ mrna cap guanine n7 methyltransferase/ mRNA cap guanine-N7 methyltransferase 1/ mRNA (guanine-N(7))-methyltransferase domain | mRNA cap guanine-N7 methyltransferase | Belongs to the class I-like SAM-binding methyltransferase superfamily. mRNA cap 0 methyltransferase family	RNMT1	Q231D4	067
jg3937.t1	mRNA cap methyltransferase (RNMT1)/ mrna guanine n 7 methyltrasferase/ Methyltransferase domain 25	RNMT1	-	105
jg4436.t1	T2-type RNase (RNS)/ ribonuclease t 2/ Ribonuclease 1/ Ribonuclease T2, eukaryotic | Ribonuclease t2 family protein, putative | Belongs to the RNase T2 family	RNS	Q23C55	105
jg15953.t1	T2-type RNase (RNS)/ ribonuclease t2 protein/ Ribonuclease T2 family	RNS	Q22U03	069
jg6827.t1	peptidyl-prolyl cis-trans isomerase (ROF)/ peptidyl prolyl cis trans isomerase/ Peptidyl-prolyl cis-trans isomerase FKBP65/ FKBP-type peptidyl-prolyl cis-trans isomerase domain | peptidylprolyl isomerase | Peptidyl-prolyl cis-trans isomerase	ROF	I7LTR3	013
jg15037.t1	rRNA biogenesis RNA helicase (ROK1)/ atp dependent rna helicase rok/ DEAD-box ATP-dependent RNA helicase 57/ ATP-dependent RNA helicase | ATP-dependent RNA helicase | Belongs to the DEAD box helicase family	ROK1	Q22LR2	179
jg13798.t1	guanine nucleotide dissociation inhibitor (RopGDI)/ rho protein gdp dissociation inhibitor/ Rho GDP-dissociation inhibitor 1/ Immunoglobulin E-set | Rho GDP-dissociation inhibitor | RHO protein GDP dissociation inhibitor	ROPGDI	I7MMT4	012
jg19399.t1	(RPA1) of RPA presynaptic filament assembly factor complex/ replication protein a kd dn binding subunit/ Replication protein A 70 kDa DNA-binding subunit C/ Nucleic acid-binding, OB-fold | Replication protein A 70 kDa DNA-binding subunit | Replication factor-A C terminal domain	RPA1	Q234B5	058
jg18331.t1	(RPA3) of RPA presynaptic filament assembly factor complex/ replication protein a kd subunit/ Nucleic acid-binding, OB-fold	RPA3	I7MK73	128
jg12156.t1	regulatory (RPN1) of 26S proteasome/ 26s proteasome non atpase regulatory subunit/ 26S proteasome non-ATPase regulatory subunit 2 homolog A/ 26S proteasome non-ATPase regulatory subunit 2 | 26S proteasome non-ATPase regulatory subunit 2 | regulation of protein catabolic process	RPN1	I7M1R0	090
jg19077.t1	regulatory (RPN10) of 26S proteasome/ 26s proteasome non atpase regulatory subunit/ 26S proteasome non-ATPase regulatory subunit 4 homolog/ Proteasome subunit Rpn10 | Ubiquitin interaction motif protein | von Willebrand factor type A domain	RPN10	I7M6L0	043
jg10272.t1	regulatory (RPN11) of 26S proteasome/ 26s proteasome regulatory subunit rpn/ 26S proteasome non-ATPase regulatory subunit 14 homolog/ 26S Proteasome non-ATPase regulatory subunit 14 | 26S proteasome non-ATPase regulatory subunit 14 | Prokaryotic homologs of the JAB domain	RPN11	I7MEL5	071
jg809.t1	regulatory (RPN11) of 26S proteasome/ 26s proteasome regulatory subunit rpn/ 26S proteasome non-ATPase regulatory subunit 14 homolog/ 26S Proteasome non-ATPase regulatory subunit 14 | 26S proteasome non-ATPase regulatory subunit 14 | Prokaryotic homologs of the JAB domain	RPN11	Q23D46	112
jg21257.t1	regulatory (RPN12) of 26S proteasome/ 26s proteasome non atpase regulatory subunit/ 26S proteasome non-ATPase regulatory subunit 8 homolog A/ 26S proteasome non-ATPase regulatory subunit 8 | 26S proteasome non-ATPase regulatory subunit 8 | CSN8/PSMD8/EIF3K family	RPN12	I7LZQ9	168
jg184.t1	regulatory (RPN13) of 26S proteasome/ pru domain containing protein/ Proteasomal ubiquitin receptor Rpn13/ADRM1 | Ubiquitin carboxy-terminal hydrolase 37 receptor-binding site protein | Proteasome complex subunit Rpn13 ubiquitin receptor	RPN13	Q22XT3	129
jg3702.t1	regulatory (RPN2) of 26S proteasome/ 26s proteasome non atpase regulatory subunit/ 26S proteasome non-ATPase regulatory subunit 1 homolog B/ 26S Proteasome non-ATPase regulatory subunit 1 | 26S Proteasome non-ATPase regulatory subunit 1 | Proteasome/cyclosome repeat	RPN2	I7LTL6	047
jg20799.t1	regulatory (RPN3) of 26S proteasome/ 26s proteasome non atpase regulatory subunit/ Probable 26S proteasome non-ATPase regulatory subunit 3/ 26S proteasome non-ATPase regulatory subunit 3 | 26S proteasome non-ATPase regulatory subunit 3 | regulation of protein catabolic process	RPN3	I7M3G9	088
jg2755.t1	regulatory (RPN5) of 26S proteasome/ 26s proteasome non atpase regulatory subunit/ 26S proteasome non-ATPase regulatory subunit 12 homolog A/ 26S Proteasome non-ATPase regulatory subunit 12 | PCI domain-containing protein | motif in proteasome subunits, Int-6, Nip-1 and TRIP-15	RPN5	I7MLL5	076
jg19799.t1	regulatory (RPN6) of 26S proteasome/ 26s proteasome non atpase regulatory subunit/ 26S proteasome non-ATPase regulatory subunit 11 homolog/ 26S proteasome non-ATPase regulatory subunit 11 | 26S proteasome non-ATPase regulatory subunit 11 | PCI/PINT associated module	RPN6	Q23FC0	058
jg20313.t1	regulatory (RPN7) of 26S proteasome/ 26s proteasome non atpase regulatory subunit/ 26S proteasome non-ATPase regulatory subunit 6 homolog/ 26S Proteasome non-ATPase regulatory subunit 6 | 26S proteasome non-ATPase regulatory subunit 6 | 26S proteasome subunit RPN7	RPN7	I7MJM5	116
jg7041.t1	regulatory (RPN8) of 26S proteasome/ 26s proteasome non atpase regulatory subunit/ 26S proteasome non-ATPase regulatory subunit 7 homolog B/ 26S proteasome non-ATPase regulatory subunit 7 homolog A | 26S proteasome non-ATPase regulatory subunit 7 homolog A | Maintenance of mitochondrial structure and function	RPN8	I7ME83	176
jg7873.t1	regulatory (RPN9) of 26S proteasome/ 26s proteasome non atpase regulatory subunit/ 26S proteasome non-ATPase regulatory subunit 13 homolog A/ 26S proteasome non-ATPase regulatory subunit | 26S proteasome non-ATPase regulatory subunit | proteasome assembly	RPN9	Q23RE5	153
jg441.t1	(RPP2) of large ribosomal-subunit (LSU) proteome/ 60s acidic ribosomal protein p2 5/ 60S acidic ribosomal protein P2 | 60S acidic ribosomal protein P2 | 60s Acidic ribosomal protein	RPP2	I7MA52	148
jg7536.t1	regulatory (RPT1) of 26S proteasome/ 26s proteasome regulatory subunit/ 26S proteasome regulatory subunit 7B/ 26S protease regulatory subunit 7 | 26S protease regulatory subunit 7 | AAA domain (Cdc48 subfamily)	RPT1	I7MEV6	107
jg18379.t1	regulatory (RPT2) of 26S proteasome/ 26s proteasome regulatory subunit homolog/ 26S proteasome regulatory subunit 4 homolog/ 26S protease regulatory subunit 4 | 26S protease regulatory subunit 4 | AAA domain (Cdc48 subfamily)	RPT2	W7X7Q3	157
jg5336.t1	regulatory (RPT3) of 26S proteasome/ 26s proteasome regulatory subunit 6b homolog/ 26S proteasome regulatory subunit 6B homolog/ 26S protease regulatory subunit 6B | 26S protease regulatory subunit 6B | AAA domain (Cdc48 subfamily)	RPT3	I7M6Y6	174
jg17711.t1	regulatory (RPT4) of 26S proteasome/ 26s proteasome regulatory subunit 10b/ 26S proteasome regulatory subunit S10B homolog B/ 26S proteasome regulatory subunit | 26S proteasome regulatory subunit | ATPase family associated with various cellular activities (AAA)	RPT4	I7MMH4	029
jg18927.t1	regulatory (RPT5) of 26S proteasome/ 26s proteasome regulatory subunit 6a/ 26S proteasome regulatory subunit 6A homolog/ 26S proteasome regulatory subunit P45-like | Putative proteasome regulatory particle base subunit RPT5 | AAA domain (dynein-related subfamily)	RPT5	I7MF81	083
jg4738.t1	regulatory (RPT6) of 26S proteasome/ 26s proteasome regulatory subunit homolog/ 26S proteasome regulatory subunit 8 homolog A/ 26S protease regulatory subunit 8 | 26S protease regulatory subunit 8 | Holliday junction DNA helicase ruvB N-terminus	RPT6	Q22UL9	073
jg12405.t1	(RQC1) of Ribosome-associated Quality Control (RQC) complex/ duf 654 domain containing protein/ TCF25/Rqc1 | Transcription factor 25 | Transcriptional repressor TCF25	RQC1	Q22M86	099
jg6565.t1	(RQC2) of Ribosome-associated Quality Control (RQC) complex/ nuclear export mediator factor nemf homolog/ Fibronectin-binding protein A, amine-terminal protein | Fibronectin-binding protein A, amine-terminal protein | Domain of unknown function (DUF3441)	RQC2	Q22TC3	101
jg14361.t1	translation ribosome recycling factor (RRF)/ ribosome recycling factor protein/ Ribosome recycling factor | Ribosome recycling factor, putative | Ribosome recycling factor	RRF	I7MJ71	093
jg9555.t1	rRNA processing factor (RRP1)/ ribosomal rna processing protein homolog/ EF-Hand 1, calcium-binding site | EF-Hand 1, calcium-binding site | Nucleolar protein,Nop52	RRP1	Q236Y1	119
jg15348.t1	(RRP4) of exosome EXO9 core complex/ ribosomal rna processing protein/ Exosome complex component RRP4 homolog/ Cilia- and flagella-associated protein 300 | Cilia- and flagella-associated protein 300 | Exosome complex exonuclease RRP4 N-terminal region	RRP4	I7M2A2	017
jg14550.t1	(RRP40) of exosome EXO9 core complex/ ribosomal rna processing protein/ Exosome complex exonuclease RRP40, putative | Exosome complex exonuclease RRP40, putative | KH domain	RRP40	Q22XJ7	179
jg714.t1	exoribonuclease (RRP44a)/ exosome complex exonuclease dis/ Exosome complex exonuclease RRP44 homolog A/ Dis3-like cold-shock domain 2 | Exosome complex exonuclease RRP44 homolog A | Belongs to the RNR ribonuclease family	RRP44A	Q23DE7	112
jg7834.t1	regulatory co-factor (RRP47) of RRP6L exoribonuclease activity/ nuclear nucleic acid binding protein c1d/ Exosome-associated factor Rrp47/DNA strand repair C1D | Exosome-associated factor Rrp47/DNA strand repair C1D | Sas10/Utp3/C1D family	RRP47	W7X8A2	153
jg13348.t1	SSU processome assembly factor (RRP5)/ rrna biogenesis protein rrp/ rRNA biogenesis protein RRP5/ HAT (Half-A-TPR) repeat | S1 RNA-binding domain protein | Ribosomal protein S1-like RNA-binding domain	RRP5	Q23TZ6	026
jg5228.t1	exoribonuclease (RRP6L)/ 3 5 exonuclease domain containing protein/ Protein RRP6-like 2/ 3'-5' exonuclease | 3'-5' exonuclease | 3'-5' exonuclease activity	RRP6L	I7LTV6	174
jg7370.t1	exoribonuclease (RRP6L)/ 3 5 exonuclease domain containing protein/ Protein RRP6-like 3/ 3'-5' exonuclease | 3'-5' exonuclease | 3'-5' exonuclease activity	RRP6L	Q241P8	067
jg7371.t1	exoribonuclease (RRP6L)/ 3 5 exonuclease domain containing protein/ Protein RRP6-like 3/ 3'-5' exonuclease | 3'-5' exonuclease | 3'-5' exonuclease activity	RRP6L	Q241P7	067
jg3310.t1	exoribonuclease (RRP6L)/ exosome component to protein/ Protein RRP6-like 3/ 3'-5' exonuclease | 3'-5' exonuclease | 3'-5' exonuclease activity	RRP6L	Q23PU6	163
jg18704.t1	exoribonuclease (RRP6L)/ hrdc domain containing protein/ Protein VAPYRIN/ 3'-5' exonuclease | 3'-5' exonuclease | Ankyrin repeats (many copies)	RRP6L	Q22AH5	085
jg11656.t1	exoribonuclease (RRP6L)/ quality protein exosome component/ Protein RRP6-like 1/ 3'-5' exonuclease | 3'-5' exonuclease | HRDC domain	RRP6L	Q23S17	066
jg14089.t1	SSU processome assembly factor (RRP9/YAO1)/ ribosomal rna processing 9 u3 small nucleolar binding protein/ U3 snoRNP-associated protein-like YAOH/ G-protein beta WD-40 repeat | U3 small nucleolar RNA-interacting protein | WD domain, G-beta repeat	RRP9/YAO1	Q238W3	167
jg4932.t1	plant-specific E3 ubiquitin ligase (RSL/RFA)/ e3 ubiquitin protein ligase/ E3 ubiquitin ligase RBR family | E3 ubiquitin ligase RBR family | protein polyubiquitination	RSL/RFA	Q24GS9	068
jg16691.t1	plant-specific E3 ubiquitin ligase (RSL/RFA)/ ibr domain containing protein/ ATP-dependent RNA helicase DEAH11, chloroplastic/ E3 ubiquitin ligase RBR family | E3 ubiquitin ligase RBR family | protein polyubiquitination	RSL/RFA	Q22BJ7	095
jg12347.t1	plant-specific E3 ubiquitin ligase (RSL/RFA)/ ibr domain containing protein/ ATP-dependent RNA helicase DEAH12, chloroplastic/ E3 ubiquitin ligase RBR family | E3 ubiquitin ligase RBR family | protein polyubiquitination	RSL/RFA	Q24GS9	099
jg18002.t1	plant-specific E3 ubiquitin ligase (RSL/RFA)/ ibr domain containing protein/ ATP-dependent RNA helicase DEAH12, chloroplastic/ E3 ubiquitin ligase RBR family | E3 ubiquitin ligase RBR family | protein polyubiquitination	RSL/RFA	I7M3K3	006
jg4933.t1	plant-specific E3 ubiquitin ligase (RSL/RFA)/ ibr domain containing protein/ ATP-dependent RNA helicase DEAH12, chloroplastic/ E3 ubiquitin ligase RBR family | E3 ubiquitin ligase RBR family | protein polyubiquitination	RSL/RFA	Q24GS9	068
jg4220.t1	plant-specific E3 ubiquitin ligase (RSL/RFA)/ ibr domain protein/ Probable E3 ubiquitin-protein ligase ARI11/ E3 ubiquitin ligase RBR family | E3 ubiquitin ligase RBR family | ubiquitin conjugating enzyme binding	RSL/RFA	Q24GS9	105
jg10890.t1	RNA splicing factor (RSZ32/33)/ serine arginine rich splicing factor rs2z32 isoform x1/ Serine/arginine-rich splicing factor RS2Z33/ Nucleotide-binding alpha-beta plait domain superfamily | RNA recognition motif 1 in vertebrate serine/arginine-rich splicing factor | Zinc knuckle	RSZ32/33	I7M2G6	005
jg9714.t1	regulatory protein (RTE/RTH) of ethylene receptor activity/ transmembrane protein/ Protein REVERSION-TO-ETHYLENE SENSITIVITY1/ TMEM222/RTE1 | Transmembrane protein | Protein of unknown function (DUF778)	RTE/RTH	Q22Y06	119
jg14363.t1	regulatory protein (RTE/RTH) of ethylene receptor activity/ transmembrane protein/ Protein RTE1-HOMOLOG/ TMEM222/RTE1 | Transmembrane protein TMEM222 | Protein of unknown function (DUF778)	RTE/RTH	I7MMM0	093
jg16573.t1	regulatory helicase (RTEL) involved in cell cycle control/ regulator of telomere elongation helicase homolog/ Regulator of telomere elongation helicase 1 homolog/ ATP-dependent helicase Rad3/Chl1-like | DNA helicase | Helicase	RTEL	I7MAM8	111
jg13766.t1	regulatory helicase (RTEL) involved in cell cycle control/ regulator of telomere elongation helicase homolog/ Regulator of telomere elongation helicase 1 homolog/ ATP-dependent helicase, C-terminal | DNA repair helicase (Rad3) | Helicase	RTEL	I7MAY7	012
jg7719.t1	regulatory protein kinase (RUK) involved in phragmoplast microtubule organization/ serine threonine kinase domain protein/ Serine/threonine-protein kinase RUNKEL/ Armadillo-like helical | Armadillo-type fold | Protein tyrosine kinase	RUK	Q24GE3	153
jg667.t1	helicase (RVB) of chromatin remodeling complex/ ashgo ruvb helicase/ RuvB-like protein 1/ AAA+ ATPase domain | RuvB-like helicase | DnaB-like helicase C terminal domain	RVB	Q23DJ9	112
jg10271.t1	helicase (RVB) of chromatin remodeling complex/ ruvb helicase/ RuvB-like protein 1/ AAA+ ATPase domain | RuvB-like helicase | TIP49 C-terminus	RVB	I7LV38	071
jg22426.t1	EC_1.14 oxidoreductase acting on paired donor with incorporation or reduction of molecular oxygen/ cytochrome p450 family monooxygenase/ Trifunctional (S)-stylopine synthase/(S)-nandinine synthase/(S)-canadine synthase/ Cytochrome P450 | Cytochrome P450 family monooxygenase | iron ion binding	S	Q238W5	054
jg7967.t1	TOR-dependent kinase (S6K)/ camp dependent protein kinase catalytic subunit alpha/ Serine/threonine-protein kinase AtPK2/AtPK19/ AGC-kinase, C-terminal | cAMP-dependent protein kinase | Extension to Ser/Thr-type protein kinases	S6K	Q22DD1	153
jg7253.t1	TOR-dependent kinase (S6K)/ camp dependent protein kinase catalytic subunit alpha/ Serine/threonine-protein kinase AtPK2/AtPK19/ AGC-kinase, C-terminal | Serine/threonine-protein kinase Sgk2 | Extension to Ser/Thr-type protein kinases	S6K	Q231C9	067
jg11113.t1	TOR-dependent kinase (S6K)/ rac beta serine threonine protein kinase/ Serine/threonine-protein kinase AtPK2/AtPK19/ AGC-kinase, C-terminal | RAC family serine/threonine-protein kinase like protein | Unconventional myosin tail, actin- and lipid-binding	S6K	Q24HP6	161
jg4884.t1	TOR-dependent kinase (S6K)/ rac beta serine threonine protein kinase/ Serine/threonine-protein kinase AtPK2/AtPK19/ AGC-kinase, C-terminal | RAC-beta serine/threonine-protein kinase-A, putative | protein serine/threonine kinase activity	S6K	I7MM38	156
jg18026.t1	TOR-dependent kinase (S6K)/ rac serine threonine protein kinase/ Serine/threonine-protein kinase AtPK1/AtPK6/ AGC-kinase, C-terminal | Serine/threonine-protein kinase Sgk2b | Protein kinase domain containing protein	S6K	I7LZE3	039
jg1310.t1	TOR-dependent kinase (S6K)/ ribosomal protein s6 kinase alpha/ Serine/threonine-protein kinase AtPK2/AtPK19/ AGC-kinase, C-terminal | Serine/threonine protein kinase AGC family | protein serine/threonine kinase activity	S6K	Q22RI5	065
jg1702.t1	TOR-dependent kinase (S6K)/ ribosomal protein s6 kinase/ Serine/threonine-protein kinase AtPK2/AtPK19/ AGC-kinase, C-terminal | Serine/Threonine kinase domain protein | Serine/Threonine protein kinases, catalytic domain	S6K	I7LXE3	110
jg18056.t1	TOR-dependent kinase (S6K)/ serine threonine kinase domain protein/ Serine/threonine-protein kinase AtPK1/AtPK6/ AGC-kinase, C-terminal | Serine/Threonine kinase domain protein | Serine/Threonine protein kinases, catalytic domain	S6K	I7LSW6	039
jg12307.t1	TOR-dependent kinase (S6K)/ serine threonine kinase domain protein/ Serine/threonine-protein kinase AtPK2/AtPK19/ Ankyrin repeat | Protein kinase domain-containing protein | Ankyrin repeats (many copies)	S6K	Q22LX8	099
jg385.t1	TOR-dependent kinase (S6K)/ serine threonine kinase domain protein/ Serine/threonine-protein kinase AtPK2/AtPK19/ Ankyrin repeat | Protein kinase domain-containing protein | Protein kinase domain	S6K	Q24FD5	049
jg22510.t1	TOR-dependent kinase (S6K)/ serine threonine kinase domain protein/ Serine/threonine-protein kinase AtPK2/AtPK19/ Ankyrin repeat | Serine/Threonine kinase domain protein | Protein kinase domain	S6K	I7MJB0	054
jg6365.t1	TOR-dependent kinase (S6K)/ serine threonine protein kinase sgk/ Serine/threonine-protein kinase AtPK2/AtPK19/ AGC-kinase, C-terminal | Kinase/ AGC PKA/ Serine/threonine protein kinase | Extension to Ser/Thr-type protein kinases	S6K	Q22HC2	114
jg19365.t1	TOR-dependent kinase (S6K)/ serine threonine protein kinase sgk/ Serine/threonine-protein kinase AtPK2/AtPK19/ AGC-kinase, C-terminal | RAC-beta serine/threonine-protein kinase-A, putative | Extension to Ser/Thr-type protein kinases	S6K	Q245J7	058
jg22679.t1	TOR-dependent kinase (S6K)/ serine threonine protein kinase sgk/ Serine/threonine-protein kinase AtPK2/AtPK19/ AGC-kinase, C-terminal | RPS6 protein kinase | Protein kinase domain	S6K	Q22A18	035
jg10589.t1	TOR-dependent kinase (S6K)/ serine threonine protein kinase sgk/ Serine/threonine-protein kinase AtPK2/AtPK19/ AGC-kinase, C-terminal | Serine/Threonine kinase domain protein | Protein tyrosine kinase	S6K	Q240P0	036
jg13373.t1	assembly factor (SAD2/EMA) of RNA-induced silencing complex (RISC) assembly/ importin n termial domai cotaiig protei/ Importin beta-like SAD2 homolog/ Armadillo-like helical | Importin-beta amine-terminal domain protein | Importin-beta N-terminal domain	SAD2/EMA	Q23TW7	026
jg15449.t1	assembly factor (SAD2/EMA) of RNA-induced silencing complex (RISC) assembly/ importin n termial domai cotaiig protei/ Importin beta-like SAD2 homolog/ Armadillo-like helical | Importin-beta amine-terminal domain protein | Importin-beta N-terminal domain	SAD2/EMA	I7LVU3	017
jg9367.t1	large subunit (SAE2) of E1 SUMO ubiquitin-activating enzyme complex/ nedd activating enzyme e1 subunit/ SUMO-activating enzyme subunit 2/ SUMO-activating enzyme subunit Uba2 | Ubiquitin-activating enzyme E1-like | ThiF family	SAE2	Q236A8	119
jg3463.t1	large subunit (SAE2) of E1 SUMO ubiquitin-activating enzyme complex/ sumo activating enzyme subunit 2/ SUMO-activating enzyme subunit 2/ SUMO-activating enzyme subunit | SUMO-activating enzyme subunit | Ubiquitin-activating enzyme active site	SAE2	Q233J1	055
jg11175.t1	regulatory (SAP190) of PP2A-phosphatase complex/ serine threonine protein phosphatase regulatory subunit 3/ Armadillo-type fold | SIT4 phosphatase-associated protein | protein tyrosine/serine/threonine phosphatase activity	SAP190	Q23RZ9	078
jg6946.t1	regulatory (SAP190) of PP2A-phosphatase complex/ serine threonine protein phosphatase regulatory subunit 3/ SIT4 phosphatase-associated protein | SIT4 phosphatase-associated protein | protein tyrosine/serine/threonine phosphatase activity	SAP190	I7MD65	013
jg20371.t1	regulatory (SAP190) of PP2A-phosphatase complex/ serine threonine protein phosphatase regulatory subunit 3/ SIT4 phosphatase-associated protein | SIT4 phosphatase-associated protein | SIT4 phosphatase-associated protein	SAP190	A4VDT5	116
jg20009.t1	regulatory (SAP190) of PP2A-phosphatase complex/ sit phosphatase associated protein/ SIT4 phosphatase-associated family protein | SIT4 phosphatase-associated family protein | protein phosphatase binding	SAP190	Q22CQ3	120
jg19839.t1	small GTPase (Sar1)/ gtp binding protein sar1a/ GTP-binding protein SAR1A/ GTP-binding protein SAR1A | GTP-binding protein SAR1A | Belongs to the small GTPase superfamily. SAR1 family	SAR1	Q23F87	058
jg16410.t1	small GTPase (Sar1)/ kompg small copii coat gtpase sar/ GTP-binding protein SAR1A/ GTP-binding protein SAR1A | GTP-binding protein SAR1A | Belongs to the small GTPase superfamily. SAR1 family	SAR1	I7MLV8	089
jg10701.t1	regulatory protein (SBA) of mitochondrial nucleoid organization/ atpase family aaa domain containing protein 3/ AAA+ ATPase domain | BMA-ATAD-3, isoform b | Domain of unknown function (DUF3523)	SBA	W7XJ16	008
jg18439.t1	E2 SUMO ubiquitin-conjugating enzyme (SCE1)/ sumo conjugating enzyme ubc/ SUMO-conjugating enzyme SCE1/ SUMO conjugating enzyme Hus5 | SUMO conjugating enzyme Hus5 | Ubiquitin-conjugating enzyme E2, catalytic domain homologues	SCE1	I7MIS2	038
jg17901.t1	regulatory protein (SCYL2) of vesicle target membrane fusion/ kinase domain containing protein/ SCY1-like protein 2 A/ Armadillo-like helical | Kinase domain protein | Protein kinase domain	SCYL2	I7MHQ9	006
jg679.t1	flavoprotein (SDH1) of succinate dehydrogenase complex/ succinate dehydrogenase [ubiquinone] flavoprotein subunit 1 mitochondrial/ Succinate dehydrogenase [ubiquinone] flavoprotein subunit, mitochondrial	SDH1	Q23DI3	112
jg17353.t1	iron-sulphur (SDH2) of succinate dehydrogenase complex/ succinate dehydrogenase [ubiquinone] iron sulfur subunit 1 mitochondrial/ Succinate dehydrogenase [ubiquinone] iron-sulfur subunit 1, mitochondrial/ 2Fe-2S ferredoxin, iron-sulphur binding site | Succinate dehydrogenase [ubiquinone] iron-sulfur subunit, mitochondrial | 4Fe-4S dicluster domain	SDH2	I7M403	127
jg6829.t1	assembly factor (SDHAF1) of succinate dehydrogenase complex/ succinate dehydrogenase assembly factor 1 mitochondrial/ Succinate Dehydrogenase Assembly Factor 1	SDHAF1	-	013
jg8896.t1	succinate dehydrogenase assembly factor (SDHAF4)/ succinate dehydrogenase assembly factor 4 mitochondrial/ Succinate dehydrogenase assembly factor 4 | Succinate dehydrogenase assembly factor 4, mitochondrial | Possible plasma membrane-binding motif in junctophilins, PIP-5-kinases and protein kinases.	SDHAF4	W7X7P5	094
jg6821.t1	methylated miRNA exoribonuclease (SDN)/ human rna exonuclease/ Small RNA degrading nuclease 5/ Exonuclease | Exonuclease | exonuclease activity	SDN	I7LTR4	013
jg3045.t1	LSU processome maturation factor (Sdo1)/ ribosome maturation protein sbds/ Ribosome maturation protein SBDS, C-terminal | Ribosome maturation protein SBDS, N-terminal | Shwachman-Bodian-Diamond syndrome (SBDS) protein	SDO1	I7ML66	032
jg9177.t1	(SEC10) of Exocyst complex/ exocyst complex component sec/ Exocyst complex component EXOC5/Sec10 | Exocyst complex component Sec10 | vesicle docking	SEC10	Q247V9	141
jg1887.t1	catalytic (SEC11) of SPC endoplasmic signal peptidase complex/ signal peptidase complex catalytic subunit sec/ LexA/Signal peptidase-like superfamily | signal peptidase I | Peptidase S24-like	SEC11	Q22BN9	046
jg8449.t1	scaffold (Sec13) of coat protein complex/ isoform of nucleoporin seh/ Protein transport protein SEC13 homolog B/ Sec13/Seh1 family | Nucleoporin Seh1 | positive regulation of TORC1 signaling	SEC13	Q23MP6	057
jg6249.t1	scaffold (Sec13) of coat protein complex/ protein transport sec homolog/ Protein transport protein SEC13 homolog A/ G-protein beta WD-40 repeat | Protein transport protein SEC13 | Belongs to the WD repeat SEC13 family	SEC13	Q23KA3	114
jg468.t1	(Sec23) of Sec23/24 cargo adaptor subcomplex/ protein transport sec/ Protein transport protein SEC23 E/ ADF-H/Gelsolin-like domain superfamily | Protein transport protein SEC23 | Sec23/Sec24 helical domain	SEC23	I7MM01	148
jg18824.t1	(Sec24) of Sec23/24 cargo adaptor subcomplex/ protein transport sec/ Protein transport protein SEC24 A/ ADF-H/Gelsolin-like domain superfamily | Zinc finger, Sec23/Sec24-type | Sec23/Sec24 trunk domain	SEC24	I7LVR6	083
jg22949.t1	(Sec24) of Sec23/24 cargo adaptor subcomplex/ transport sec protein/ Protein transport protein SEC24 B/ ADF-H/Gelsolin-like domain superfamily | Zinc finger, Sec23/Sec24-type | Gelsolin repeat	SEC24	Q23GE6	177
jg5441.t1	scaffold (Sec31) of coat protein complex/ sec16 c domain containing protein/ Protein transport protein SEC31 homolog B/ Ancestral coatomer element 1, Sec16/Sec31 | Ancestral coatomer element 1, Sec16/Sec31 | Sec23-binding domain of Sec16	SEC31	A4VCZ5	125
jg7820.t1	catalytic (SEN1/2) of pre-tRNA splicing endonuclease complex/ trna/ tRNA endonuclease-like domain superfamily	SEN1/2	Q23R85	153
jg18550.t1	(SERRATE) of DCL1-HYL1 miRNA biogenesis complex/ serrate rna effector molecule homolog/ Arsenite-resistance protein | Arsenite-resistance protein | Domain of unknown function (DUF3546)	SERRATE	Q24BY2	154
jg20744.t1	pre-mRNA splicing factor (SF1)/ branchpoint bridging protein/ Splicing factor-like protein 1/ BBP/SF1 family | Branchpoint-bridging protein | Splicing factor 1 helix-hairpin domain	SF1	I7M3F9	088
jg20939.t1	(SF3A2) of RNA splicing factor 3A complex/ matrin type domain containing protein/ Matrin/U1-C, C2H2-type zinc finger | Splicing factor 3A subunit 2 | Cactus-binding C-terminus of cactin protein	SF3A2	I7M1Z3	169
jg21243.t1	(SF3A3) of RNA splicing factor 3A complex/ matrin type domain containing protein/ Splicing factor SF3a60 homolog/ Domain of unknown function DUF3449 | Splicing factor 3A subunit 3 | Domain of unknown function (DUF3449)	SF3A3	I7MCR0	168
jg1847.t1	(SF3B1) of RNA splicing factor 3B complex/ splicing factor 3b subunit/ Armadillo-like helical | Splicing factor 3B subunit 1 domain-containing protein | spliceosomal complex assembly	SF3B1	I7LZW0	007
jg1284.t1	(SF3B2) of RNA splicing factor 3B complex/ psp domain containing protein/ Domain of unknown function DUF382 | PSP proline-rich domain-containing protein | proline-rich domain in spliceosome associated proteins	SF3B2	Q22RK9	065
jg1777.t1	(SF3B3) of RNA splicing factor 3B complex/ pre mrna splicing factor rse/ Spliceosome-associated protein 130 B/ Cleavage/polyadenylation specificity factor, A subunit, C-terminal | Spliceosome-associated protein 130 B | Mono-functional DNA-alkylating methyl methanesulfonate N-term	SF3B3	I7LTE1	007
jg1388.t1	(SF3B4) of RNA splicing factor 3B complex/ splicing factor 3b subunit/ Polyadenylate-binding protein 2/ Nucleotide-binding alpha-beta plait domain superfamily | Splicing factor 3B subunit 4 | RNA recognition motif. (a.k.a. RRM, RBD, or RNP domain)	SF3B4	Q22R82	065
jg1152.t1	(SF3B5) of RNA splicing factor 3B complex/ splicing factor subunit/ Uncharacterized protein At4g14342/ Splicing factor 3B subunit 5/RDS3 complex subunit 10 | Splicing factor subunit | Splicing factor 3B subunit 10 (SF3b10)	SF3B5	W7XKA4	065
jg14394.t1	(SF3B6) of RNA splicing factor 3B complex/ splicing factor 3b subunit protein/ Splicing factor 3B subunit 6-like protein/ Nucleotide-binding alpha-beta plait domain superfamily | Splicing factor 3B subunit 6 | Pfam:RRM_6	SF3B6	Q23YD9	137
jg12343.t1	(SF3B7) of RNA splicing factor 3B complex/ phd finger domain containing protein 5a/ PHD finger-like domain-containing protein 5B/ PHD finger-like domain-containing protein 5A | PHD finger-like domain-containing protein 5A | PHF5-like protein	SF3B7	Q22M17	099
jg20214.t1	(SF3B7) of RNA splicing factor 3B complex/ phd finger domain containing protein 5a/ PHD finger-like domain-containing protein 5B/ PHD finger-like domain-containing protein 5A | PHD finger-like domain-containing protein 5A | PHF5-like protein	SF3B7	Q22M17	120
jg1794.t1	dihydroxyacetone phosphate reductase (SFD1)/ glycerol phosphate dehydrogenase [nad 2/ Glycerol-3-phosphate dehydrogenase [NAD(+)] 2, chloroplastic/ 6-phosphogluconate dehydrogenase, domain 2 | Glycerol-3-phosphate dehydrogenase [NAD(P)+] | NAD-dependent glycerol-3-phosphate dehydrogenase N-terminus	SFD1	W7XHC6	007
jg10631.t1	S-formylglutathione hydrolase (SFGH)/ alcohol dehydrogenase class/ Alcohol dehydrogenase class-3/ Alcohol dehydrogenase class III | S-formylglutathione hydrolase | Putative esterase	SFGH	I7MIF3	008
jg13250.t1	phosphoinositide transfer protein (SFH)/ cral trio domain containing protein 8/ Phosphatidylinositol/phosphatidylcholine transfer protein SFH3/ CRAL/TRIO, N-terminal domain superfamily | Phosphatidylinositol/phosphatidylcholine transfer protein SFH6-like isoform X3 | Domain in homologues of a S. cerevisiae phosphatidylinositol transfer protein (Sec14p)	SFH	Q22C83	180
jg2067.t1	phosphoinositide transfer protein (SFH)/ cral trio domain containing protein/ Phosphatidylinositol/phosphatidylcholine transfer protein SFH3/ CRAL/TRIO, N-terminal domain | Sec14 cytosolic factor | Domain in homologues of a S. cerevisiae phosphatidylinositol transfer protein (Sec14p)	SFH	I7M251	131
jg1920.t1	phosphoinositide transfer protein (SFH)/ cral trio domain containing protein/ Phosphatidylinositol/phosphatidylcholine transfer protein SFH6/ CRAL/TRIO, N-terminal domain superfamily | Divergent CRAL/TRIO domain protein | PGAP1-like protein	SFH	W7XBF0	131
jg16255.t1	phosphoinositide transfer protein (SFH)/ phosphatidylinositol phosphatidylcholine transfer protein sfh/ Phosphatidylinositol/phosphatidylcholine transfer protein SFH9/ CRAL/TRIO, N-terminal domain superfamily | Divergent CRAL/TRIO domain protein | Domain in homologues of a S. cerevisiae phosphatidylinositol transfer protein (Sec14p)	SFH	A4VD24	010
jg619.t1	pre-mRNA splicing factor (SFPS/DRT111)/ splicing factor/ G-patch domain | G-patch domain protein | glycine rich nucleic binding domain	SFPS/DRT111	Q23DQ0	112
jg10267.t1	regulatory protein (SFT2) of COPII coatomer machinery/ vesicle transport protein/ Vesicle transport protein | Vesicle transport protein | May be involved in fusion of retrograde transport vesicles derived from an endocytic compartment with the Golgi complex	SFT2	I7MJS7	071
jg12810.t1	regulatory protein (SFT2) of COPII coatomer machinery/ vesicle transport protein/ Vesicle transport protein | Vesicle transport protein | May be involved in fusion of retrograde transport vesicles derived from an endocytic compartment with the Golgi complex	SFT2	-	033
jg896.t1	regulatory protein (SFT2) of COPII coatomer machinery/ vesicle transport protein/ Vesicle transport protein | Vesicle transport protein | May be involved in fusion of retrograde transport vesicles derived from an endocytic compartment with the Golgi complex	SFT2	Q23CW5	112
jg17494.t1	regulatory protein (SFT2) of COPII coatomer machinery/ vesicle transport protein/ Vesicle transport protein | Vesicle transport protein | Phosphatidylinositol-4-phosphate 5-kinase family protein	SFT2	W7X1I7	097
jg198.t1	(SHL/EBS) of PRC1 complex/ phd domain containing protein/ Chromatin remodeling protein SHL/ BAH domain	SHL/EBS	Q22XR6	129
jg6340.t1	serine hydroxymethyltransferase (SHM)/ arath serine hydroxymethyltransferase 2 mitochondrial/ Serine hydroxymethyltransferase 1, mitochondrial/ Pyridoxal phosphate-dependent transferase | Serine hydroxymethyltransferase | Serine hydroxymethyltransferase	SHM	Q23KJ4	114
jg3319.t1	serine hydroxymethyltransferase (SHM)/ arath serine hydroxymethyltransferase 2/ Serine hydroxymethyltransferase 1, mitochondrial/ Pyridoxal phosphate-dependent transferase | Serine hydroxymethyltransferase | Serine hydroxymethyltransferase	SHM	Q23PT8	163
jg15388.t1	(SHREK1) of ribosome assembly PWP1 subcomplex/ periodic tryptophan protein/ G-protein beta WD-40 repeat | Periodic tryptophan protein 1 | H4K20me3 modified histone binding	SHREK1	I7LVT1	017
jg11415.t1	RNA helicase (SKI2) of SUPERKILLER regulation complex/ atp dependent rna helicase mtr/ DExH-box ATP-dependent RNA helicase DExH9/ ATP-dependent RNA helicase Ski2, C-terminal | DEAD/DEAH-box helicase | rRNA-processing arch domain	SKI2	I7ML30	130
jg10363.t1	(SKIP/MAC6) of MAC spliceosome-associated complex/ skip snw domain containing protein/ SNW/SKI-interacting protein A/ SKI-interacting protein SKIP, SNW domain | SNW domain-containing protein 1 | SKIP/SNW domain	SKIP/MAC6	Q22DI1	178
jg5106.t1	substrate adaptor (SKIP16) of SCF E3 ubiquitin ligase complex/ aspartate trna ligase 1 cytoplasmic/ Aspartate--tRNA ligase 1, cytoplasmic/ Aminoacyl-tRNA synthetase, class II (D/K/N) | Aminoacyl-tRNA synthetase, class II (D/K/N) | mitochondrion morphogenesis	SKIP16	Q232M3	068
jg1263.t1	(SLD5) of GINS DNA replication fork maintenance complex/ dna replication complex gins protein sld/ GINS complex protein Sld5, alpha-helical domain	SLD5	-	065
jg13335.t1	regulatory RNA helicase (SMA1) involved in miRNA biogenesis/ pre mrna splicing atp dependent rna helicase prp/ DEAD-box ATP-dependent RNA helicase 21/ ATP-dependent RNA helicase DEAD-box, conserved site | DEAD (Asp-Glu-Ala-Asp) box polypeptide 23 | Belongs to the DEAD box helicase family	SMA1	Q240I5	180
jg11193.t1	chromatin remodeling factor (SMARCAL1)/ swi snf matrix associated actin dependent regulator of chromatin subfamily a protein/ CHD3-type chromatin-remodeling factor PICKLE/ Cation channel family protein | Cation channel family protein | Ion channel	SMARCAL1	Q23RY3	078
jg97.t1	chromatin remodeling factor (SMARCAL1)/ swi snf matrix associated actin dependent regulator of chromatin subfamily a protein/ Probable ATP-dependent DNA helicase CHR719/ Helicase superfamily 1/2, ATP-binding domain | SNF2 family amine-terminal protein | helicase superfamily c-terminal domain	SMARCAL1	Q22C20	100
jg8218.t1	chromatin remodeling factor (SMARCAL1)/ swi snf matrix associated actin dependent regulator of chromatin subfamily a protein/ TATA-binding protein-associated factor BTAF1/ Helicase carboxy-terminal domain protein | Helicase carboxy-terminal domain protein | domain containing protein	SMARCAL1	I7MCV4	139
jg3148.t1	(Sm-B) of U1/U2/U4/U5-associated Sm accessory ribonucleoprotein complex/ small nuclear ribonucleoprotein associated b/ LSM domain superfamily | Small nuclear ribonucleo -associated s B and B | snRNP Sm proteins	SM-B	I7MFR0	031
jg3608.t1	(Sm-D1) of U1/U2/U4/U5-associated Sm accessory ribonucleoprotein complex/ small nuclear ribonucleoprotein sm d1/ Small nuclear ribonucleoprotein SmD1b/ Like-Sm (LSM) domain containing protein, LSm4/SmD1/SmD3 | Small nuclear ribonucleoprotein Sm D1 | LSM domain	SM-D1	Q22A33	171
jg8228.t1	(Sm-D2) of U1/U2/U4/U5-associated Sm accessory ribonucleoprotein complex/ small nuclear ribonucleoprotein sm d2/ LSM domain superfamily	SM-D2	Q24H82	057
[truncated: 21,583 more rows]

## Sheet: S1B. Shared_by_all_three
Orthologous gene ID identified using Orthofinder, shared by three closely related species of the Tetrahymena genus.
T. utriculariae	T. thermophila	T. malaccensis
jg11615.t1	TTHERM_000182182	EIA_00687.1
jg11628.t1	TTHERM_01460112	EIA_00688.1
[truncated: 20,056 more rows]

## Sheet: S1C. Specific_to_T_utriculariae
Gene IDs for genes exclusively found in the T. utriculariae genome after OrthoFinder analysis
[truncated: 2,509 more rows]
