# Supplementary material for: Environment-dependent mutualism–parasitism transitions in the incipient symbiosis between Tetrahymena utriculariae and Micractinium tetrahymenae
Source: ISME J. 2025 Sep 6;19(1):wraf203. doi: 10.1093/ismejo/wraf203 (PMC12516953; doi:10.1093/ismejo/wraf203)
Supplement: Supplementary_Data_S2_wraf203 [file supplementary_data_s2_wraf203.xlsx]

## Sheet: S2A_Tu_specific_GO
Functional enrichment analysis of Tu Specific gene families in T. utriculariae. Group of interest: specific genes; ID: Gene ontology (GO) identifier; Description: functional annotation; Category: classification category; GeneRatio: ratio of genes in category; BgRatio: background ratio; pvalue: statistical significance; p.adjust: adjusted p-value; qvalue: false discovery rate value; Tu GID: T. utr…				ClusterProfiler Output							Data input used for Enrichment Score Calculation
Group of interest	ID	Description	Category	GeneRatio	BgRatio	pvalue	p.adjust	qvalue	Tu GID	Count	GeneRatio_k	GeneRatio_n	BgRatio_K	BgRatio_N	GeneRatio_numeric	BgRatio_numeric	EnrichmentScore
Tu_specific	GO:0048583	regulation of response to stimulus	Cellular Regulation/Gene Expression Regulation	170/1743	407/16415	2.15355e-61	2.34953e-58	2.17849e-58	jg11667.t1/jg11675.t1/jg11814.t1/jg11835.t1/jg1287.t1/jg1288.t1/jg1291.t1/jg1293.t1/jg14430.t1/jg14815.t1/jg14866.t1/jg14895.t1/jg14898.t1/jg14938.t1/jg14950.t1/jg14960.t1/jg14970.t1/jg14981.t1/jg14994.t1/jg15017.t1/jg15025.t1/jg15668.t1/jg15714.t1/jg15847.t1/jg15852.t1/jg15981.t1/jg21114.t1/jg21116.t1/jg21127.t1/jg22298.t1/jg22299.t1/jg3290.t1/jg3825.t1/jg3869.t1/jg3946.t1/jg3969.t1/jg3975.t1/jg…	170	170	1743	407	16415	0.097533	0.0247944	3.93367
Tu_specific	GO:0010646	regulation of cell communication	Cell Signaling	159/1743	364/16415	1.14328e-60	3.61306e-58	3.35004e-58	jg11667.t1/jg11675.t1/jg11814.t1/jg11835.t1/jg1287.t1/jg1288.t1/jg1291.t1/jg1293.t1/jg14430.t1/jg14815.t1/jg14866.t1/jg14895.t1/jg14898.t1/jg14938.t1/jg14950.t1/jg14960.t1/jg14970.t1/jg14981.t1/jg14994.t1/jg15017.t1/jg15025.t1/jg15668.t1/jg15714.t1/jg15847.t1/jg15852.t1/jg15981.t1/jg21114.t1/jg21116.t1/jg21127.t1/jg22298.t1/jg22299.t1/jg3290.t1/jg3825.t1/jg3869.t1/jg3946.t1/jg3969.t1/jg3975.t1/jg…	159	159	1743	364	16415	0.091222	0.0221748	4.11376
Tu_specific	GO:0023051	regulation of signaling	Cell Signaling	159/1743	364/16415	1.14328e-60	3.61306e-58	3.35004e-58	jg11667.t1/jg11675.t1/jg11814.t1/jg11835.t1/jg1287.t1/jg1288.t1/jg1291.t1/jg1293.t1/jg14430.t1/jg14815.t1/jg14866.t1/jg14895.t1/jg14898.t1/jg14938.t1/jg14950.t1/jg14960.t1/jg14970.t1/jg14981.t1/jg14994.t1/jg15017.t1/jg15025.t1/jg15668.t1/jg15714.t1/jg15847.t1/jg15852.t1/jg15981.t1/jg21114.t1/jg21116.t1/jg21127.t1/jg22298.t1/jg22299.t1/jg3290.t1/jg3825.t1/jg3869.t1/jg3946.t1/jg3969.t1/jg3975.t1/jg…	159	159	1743	364	16415	0.091222	0.0221748	4.11376
Tu_specific	GO:0009966	regulation of signal transduction	Cell Signaling	157/1743	356/16415	1.32468e-60	3.61306e-58	3.35004e-58	jg11667.t1/jg11675.t1/jg11814.t1/jg11835.t1/jg1287.t1/jg1288.t1/jg1291.t1/jg1293.t1/jg14430.t1/jg14815.t1/jg14866.t1/jg14895.t1/jg14898.t1/jg14938.t1/jg14950.t1/jg14960.t1/jg14970.t1/jg14981.t1/jg14994.t1/jg15017.t1/jg15025.t1/jg15668.t1/jg15714.t1/jg15847.t1/jg15852.t1/jg15981.t1/jg21114.t1/jg21116.t1/jg21127.t1/jg22298.t1/jg22299.t1/jg3290.t1/jg3825.t1/jg3869.t1/jg3946.t1/jg3969.t1/jg3975.t1/jg…	157	157	1743	356	16415	0.0900746	0.0216875	4.1533
Tu_specific	GO:0016236	macroautophagy	Cellular Catabolism/Protein Degradation	130/1743	307/16415	9.64347e-48	1.503e-45	1.39359e-45	jg11667.t1/jg11675.t1/jg11814.t1/jg11835.t1/jg1288.t1/jg1291.t1/jg1293.t1/jg14815.t1/jg14866.t1/jg14895.t1/jg14938.t1/jg14960.t1/jg14994.t1/jg15025.t1/jg15668.t1/jg15847.t1/jg15852.t1/jg15981.t1/jg21114.t1/jg21116.t1/jg21127.t1/jg22298.t1/jg3215.t1/jg3825.t1/jg3946.t1/jg3975.t1/jg3977.t1/jg4000.t1/jg4042.t1/jg4050.t1/jg4065.t1/jg4081.t1/jg4113.t1/jg4170.t1/jg6716.t1/jg6739.t1/jg7454.t1/jg8235.t1/…	130	130	1743	307	16415	0.0745841	0.0187024	3.98794
Tu_specific	GO:0010506	regulation of autophagy	Cellular Catabolism/Protein Degradation	148/1743	394/16415	1.59539e-46	2.17572e-44	2.01733e-44	jg11667.t1/jg11675.t1/jg11814.t1/jg11835.t1/jg1288.t1/jg1291.t1/jg1293.t1/jg14815.t1/jg14866.t1/jg14895.t1/jg14938.t1/jg14960.t1/jg14994.t1/jg15025.t1/jg15668.t1/jg15847.t1/jg15852.t1/jg15981.t1/jg21114.t1/jg21116.t1/jg21127.t1/jg22298.t1/jg3215.t1/jg3825.t1/jg3946.t1/jg3975.t1/jg3977.t1/jg4000.t1/jg4042.t1/jg4050.t1/jg4065.t1/jg4081.t1/jg4113.t1/jg4170.t1/jg6716.t1/jg6739.t1/jg7454.t1/jg8235.t1/…	148	148	1743	394	16415	0.0849111	0.0240024	3.5376
Tu_specific	GO:0007033	vacuole organization	Organelle Organization/Cellular Organization	128/1743	309/16415	9.74275e-46	1.18104e-43	1.09506e-43	jg11667.t1/jg11675.t1/jg11814.t1/jg11835.t1/jg1288.t1/jg1291.t1/jg1293.t1/jg14815.t1/jg14866.t1/jg14895.t1/jg14938.t1/jg14960.t1/jg14994.t1/jg15025.t1/jg15668.t1/jg15847.t1/jg15852.t1/jg15981.t1/jg21114.t1/jg21116.t1/jg21127.t1/jg22298.t1/jg3215.t1/jg3825.t1/jg3946.t1/jg3975.t1/jg3977.t1/jg4000.t1/jg4042.t1/jg4050.t1/jg4065.t1/jg4081.t1/jg4113.t1/jg4170.t1/jg6716.t1/jg6739.t1/jg7454.t1/jg8235.t1/…	128	128	1743	309	16415	0.0734366	0.0188242	3.90117
Tu_specific	GO:0042770	signal transduction in response to DNA damage	Stress Response/Cellular Adaptation	110/1743	240/16415	1.49577e-44	1.48354e-42	1.37554e-42	jg4074.t1/jg16108.t1/jg16778.t1/jg14576.t1/jg14854.t1/jg14865.t1/jg14871.t1/jg14879.t1/jg14882.t1/jg14890.t1/jg14891.t1/jg14894.t1/jg15073.t1/jg15074.t1/jg15076.t1/jg15079.t1/jg15080.t1/jg15634.t1/jg15636.t1/jg15639.t1/jg15641.t1/jg15647.t1/jg15655.t1/jg15676.t1/jg15685.t1/jg15699.t1/jg16894.t1/jg20619.t1/jg21104.t1/jg21160.t1/jg21387.t1/jg22028.t1/jg11722.t1/jg15075.t1/jg2729.t1/jg8443.t1/jg8523…	110	110	1743	240	16415	0.0631096	0.0146208	4.31643
Tu_specific	GO:0045786	negative regulation of cell cycle	Cell Cycle/Cell Development	113/1743	266/16415	9.84899e-42	5.37263e-40	4.98152e-40	jg4074.t1/jg16108.t1/jg16778.t1/jg14576.t1/jg14854.t1/jg14865.t1/jg14871.t1/jg14879.t1/jg14882.t1/jg14890.t1/jg14891.t1/jg14894.t1/jg15073.t1/jg15074.t1/jg15076.t1/jg15079.t1/jg15080.t1/jg15634.t1/jg15636.t1/jg15639.t1/jg15641.t1/jg15647.t1/jg15655.t1/jg15676.t1/jg15685.t1/jg15699.t1/jg16894.t1/jg20619.t1/jg21104.t1/jg21160.t1/jg21387.t1/jg22028.t1/jg11722.t1/jg15075.t1/jg2729.t1/jg8443.t1/jg8523…	113	113	1743	266	16415	0.0648308	0.0162047	4.00074
Tu_specific	GO:0046777	protein autophosphorylation	Protein Biosynthesis/Protein Modification	120/1743	303/16415	1.60218e-40	8.32371e-39	7.71777e-39	jg11667.t1/jg11675.t1/jg11814.t1/jg11835.t1/jg1288.t1/jg1291.t1/jg1293.t1/jg14815.t1/jg14866.t1/jg14895.t1/jg14938.t1/jg14960.t1/jg14994.t1/jg15025.t1/jg15668.t1/jg15847.t1/jg15852.t1/jg15981.t1/jg21114.t1/jg21116.t1/jg21127.t1/jg22298.t1/jg3215.t1/jg3825.t1/jg3946.t1/jg3975.t1/jg3977.t1/jg4000.t1/jg4042.t1/jg4050.t1/jg4065.t1/jg4081.t1/jg4113.t1/jg4170.t1/jg6716.t1/jg6739.t1/jg7454.t1/jg8235.t1/…	120	120	1743	303	16415	0.0688468	0.0184587	3.72977
Tu_specific	GO:0044770	cell cycle phase transition	Cell Cycle/Cell Development	119/1743	343/16415	1.33954e-33	5.84576e-32	5.42021e-32	jg4074.t1/jg16108.t1/jg16778.t1/jg14576.t1/jg14854.t1/jg14865.t1/jg14871.t1/jg14879.t1/jg14882.t1/jg14890.t1/jg14891.t1/jg14894.t1/jg15073.t1/jg15074.t1/jg15076.t1/jg15079.t1/jg15080.t1/jg15634.t1/jg15636.t1/jg15639.t1/jg15641.t1/jg15647.t1/jg15655.t1/jg15676.t1/jg15685.t1/jg15699.t1/jg16894.t1/jg20619.t1/jg21104.t1/jg21160.t1/jg21387.t1/jg22028.t1/jg11722.t1/jg15075.t1/jg18721.t1/jg2729.t1/jg826…	119	119	1743	343	16415	0.0682731	0.0208955	3.26736
Tu_specific	GO:0051726	regulation of cell cycle	Cell Cycle/Cell Development	134/1743	492/16415	9.20066e-26	3.71775e-24	3.44711e-24	jg4074.t1/jg16108.t1/jg16778.t1/jg14576.t1/jg14854.t1/jg14865.t1/jg14871.t1/jg14879.t1/jg14882.t1/jg14890.t1/jg14891.t1/jg14894.t1/jg15073.t1/jg15074.t1/jg15076.t1/jg15079.t1/jg15080.t1/jg15634.t1/jg15636.t1/jg15639.t1/jg15641.t1/jg15647.t1/jg15655.t1/jg15676.t1/jg15685.t1/jg15699.t1/jg16894.t1/jg20619.t1/jg21104.t1/jg21160.t1/jg21387.t1/jg22028.t1/jg11722.t1/jg15075.t1/jg18721.t1/jg2729.t1/jg826…	134	134	1743	492	16415	0.0768789	0.0299726	2.56498
Tu_specific	GO:1903047	mitotic cell cycle process	Cell Cycle/Cell Development	116/1743	448/16415	1.77988e-20	6.93518e-19	6.43033e-19	jg4074.t1/jg16108.t1/jg16778.t1/jg14576.t1/jg14854.t1/jg14865.t1/jg14871.t1/jg14879.t1/jg14882.t1/jg14890.t1/jg14891.t1/jg14894.t1/jg15073.t1/jg15074.t1/jg15076.t1/jg15079.t1/jg15080.t1/jg15634.t1/jg15636.t1/jg15639.t1/jg15641.t1/jg15647.t1/jg15655.t1/jg15676.t1/jg15685.t1/jg15699.t1/jg16894.t1/jg20619.t1/jg21104.t1/jg21160.t1/jg21387.t1/jg22028.t1/jg11722.t1/jg15075.t1/jg2729.t1/jg8443.t1/jg8523…	116	116	1743	448	16415	0.0665519	0.0272921	2.4385
Tu_specific	GO:0000271	polysaccharide biosynthetic process	Carbohydrate Metabolism/Energy Metabolism	20/1743	39/16415	2.80885e-10	1.02148e-08	9.47124e-09	jg14990.t1/jg3215.t1/jg4065.t1/jg4584.t1/jg8311.t1/jg14953.t1/jg15851.t1/jg15861.t1/jg16104.t1/jg16106.t1/jg11729.t1/jg11737.t1/jg11742.t1/jg11754.t1/jg8231.t1/jg8277.t1/jg4083.t1/jg9411.t1/jg17264.t1/jg20487.t1	20	20	1743	39	16415	0.0114745	0.00237588	4.82957
Tu_specific	GO:0006112	energy reserve metabolic process	Carbohydrate Metabolism/Energy Metabolism	17/1743	31/16415	1.58782e-09	5.24944e-08	4.8673e-08	jg14990.t1/jg3215.t1/jg4065.t1/jg4584.t1/jg8311.t1/jg14953.t1/jg15851.t1/jg15861.t1/jg16104.t1/jg16106.t1/jg11729.t1/jg11737.t1/jg11742.t1/jg11754.t1/jg8231.t1/jg8277.t1/jg4083.t1	17	17	1743	31	16415	0.0097533	0.00188852	5.16453
Tu_specific	GO:0006413	translational initiation	Protein Biosynthesis/Protein Modification	43/1743	159/16415	4.88341e-09	1.567e-07	1.45293e-07	jg8363.t1/jg14786.t1/jg21106.t1/jg21115.t1/jg3962.t1/jg8278.t1/jg8286.t1/jg8293.t1/jg8295.t1/jg8320.t1/jg8329.t1/jg8340.t1/jg8352.t1/jg8361.t1/jg8370.t1/jg8375.t1/jg8377.t1/jg8392.t1/jg8411.t1/jg8543.t1/jg20607.t1/jg11788.t1/jg11871.t1/jg14926.t1/jg10714.t1/jg11460.t1/jg15644.t1/jg7197.t1/jg8744.t1/jg1447.t1/jg11885.t1/jg11785.t1/jg11798.t1/jg3970.t1/jg3774.t1/jg3832.t1/jg15117.t1/jg13439.t1/jg97…	43	43	1743	159	16415	0.0246701	0.00968626	2.54692
Tu_specific	GO:0044419	biological process involved in interspecies interaction between organisms	Defense Response/Biotic Interactions	27/1743	77/16415	9.15556e-09	2.85392e-07	2.64616e-07	jg11713.t1/jg3838.t1/jg8767.t1/jg20791.t1/jg11787.t1/jg2673.t1/jg9319.t1/jg14777.t1/jg14778.t1/jg14784.t1/jg14791.t1/jg4481.t1/jg21002.t1/jg8301.t1/jg7657.t1/jg20807.t1/jg8419.t1/jg14136.t1/jg9952.t1/jg21170.t1/jg4185.t1/jg21099.t1/jg19244.t1/jg16074.t1/jg7211.t1/jg13342.t1/jg22785.t1	27	27	1743	77	16415	0.0154905	0.00469083	3.3023
Tu_specific	GO:0016051	carbohydrate biosynthetic process	Carbohydrate Metabolism/Energy Metabolism	23/1743	59/16415	1.12079e-08	3.39661e-07	3.14935e-07	jg14990.t1/jg3215.t1/jg4065.t1/jg4584.t1/jg8311.t1/jg14953.t1/jg15851.t1/jg15861.t1/jg16104.t1/jg16106.t1/jg11729.t1/jg11737.t1/jg11742.t1/jg11754.t1/jg8231.t1/jg8277.t1/jg11681.t1/jg4083.t1/jg22230.t1/jg9411.t1/jg17264.t1/jg20487.t1/jg17420.t1	23	23	1743	59	16415	0.0131956	0.00359427	3.6713
Tu_specific	GO:0005976	polysaccharide metabolic process	Carbohydrate Metabolism/Energy Metabolism	24/1743	64/16415	1.3323e-08	3.92849e-07	3.64251e-07	jg14990.t1/jg3215.t1/jg4065.t1/jg4584.t1/jg8311.t1/jg14953.t1/jg15851.t1/jg15861.t1/jg16104.t1/jg16106.t1/jg11729.t1/jg11737.t1/jg11742.t1/jg11754.t1/jg8231.t1/jg8277.t1/jg4083.t1/jg13674.t1/jg13679.t1/jg10901.t1/jg9411.t1/jg783.t1/jg17264.t1/jg20487.t1	24	24	1743	64	16415	0.0137694	0.00389887	3.53163
Tu_specific	GO:0051707	response to other organism	Defense Response/Biotic Interactions	26/1743	74/16415	1.63769e-08	4.58134e-07	4.24784e-07	jg11713.t1/jg3838.t1/jg8767.t1/jg20791.t1/jg2673.t1/jg9319.t1/jg14777.t1/jg14778.t1/jg14784.t1/jg14791.t1/jg4481.t1/jg21002.t1/jg8301.t1/jg7657.t1/jg20807.t1/jg8419.t1/jg14136.t1/jg9952.t1/jg21170.t1/jg4185.t1/jg21099.t1/jg19244.t1/jg16074.t1/jg7211.t1/jg13342.t1/jg22785.t1	26	26	1743	74	16415	0.0149168	0.00450807	3.30891
Tu_specific	GO:0009607	response to biotic stimulus	Defense Response/Biotic Interactions	26/1743	76/16415	3.08448e-08	8.41292e-07	7.80049e-07	jg11713.t1/jg3838.t1/jg8767.t1/jg20791.t1/jg2673.t1/jg9319.t1/jg14777.t1/jg14778.t1/jg14784.t1/jg14791.t1/jg4481.t1/jg21002.t1/jg8301.t1/jg7657.t1/jg20807.t1/jg8419.t1/jg14136.t1/jg9952.t1/jg21170.t1/jg4185.t1/jg21099.t1/jg19244.t1/jg16074.t1/jg7211.t1/jg13342.t1/jg22785.t1	26	26	1743	76	16415	0.0149168	0.00462991	3.22183
Tu_specific	GO:0006952	defense response	Defense Response/Biotic Interactions	30/1743	97/16415	3.85943e-08	1.02698e-06	9.52224e-07	jg11713.t1/jg3838.t1/jg8767.t1/jg20791.t1/jg2673.t1/jg9319.t1/jg14777.t1/jg14778.t1/jg14784.t1/jg14791.t1/jg4481.t1/jg21002.t1/jg9913.t1/jg8301.t1/jg7657.t1/jg20807.t1/jg14136.t1/jg9952.t1/jg21170.t1/jg4036.t1/jg4185.t1/jg21099.t1/jg19244.t1/jg5183.t1/jg16074.t1/jg18708.t1/jg7211.t1/jg13342.t1/jg22785.t1/jg8978.t1	30	30	1743	97	16415	0.0172117	0.00590923	2.91268
Tu_specific	GO:0009605	response to external stimulus	Stress Response/Cellular Adaptation	38/1743	173/16415	9.95139e-06	0.000246749	0.000228787	jg11713.t1/jg3838.t1/jg16894.t1/jg3972.t1/jg8767.t1/jg20791.t1/jg2673.t1/jg9319.t1/jg14777.t1/jg14778.t1/jg14784.t1/jg14791.t1/jg4481.t1/jg2071.t1/jg21002.t1/jg8301.t1/jg7657.t1/jg20807.t1/jg10901.t1/jg8419.t1/jg4758.t1/jg14136.t1/jg9952.t1/jg22343.t1/jg21170.t1/jg4185.t1/jg23027.t1/jg21099.t1/jg19244.t1/jg13080.t1/jg16074.t1/jg4318.t1/jg19409.t1/jg2478.t1/jg7211.t1/jg13342.t1/jg22785.t1/jg4682.t1	38	38	1743	173	16415	0.0218015	0.0105391	2.06862
Tu_specific	GO:0045595	regulation of cell differentiation	Cell Cycle/Cell Development	8/1743	15/16415	5.15074e-05	0.00124877	0.00115786	jg16805.t1/jg9070.t1/jg6996.t1/jg12734.t1/jg22560.t1/jg19409.t1/jg6374.t1/jg22279.t1	8	8	1743	15	16415	0.00458979	0.000913798	5.02276
Tu_specific	GO:0000165	MAPK cascade	Cell Signaling	32/1743	152/16415	0.000114339	0.00265413	0.00246092	jg1293.t1/jg14430.t1/jg14898.t1/jg14950.t1/jg14970.t1/jg8311.t1/jg15102.t1/jg11689.t1/jg11698.t1/jg11716.t1/jg11718.t1/jg11732.t1/jg11740.t1/jg11745.t1/jg11747.t1/jg11767.t1/jg11794.t1/jg13468.t1/jg14944.t1/jg15716.t1/jg11699.t1/jg19942.t1/jg11638.t1/jg15818.t1/jg20689.t1/jg7929.t1/jg8507.t1/jg15087.t1/jg22460.t1/jg14747.t1/jg16613.t1/jg4309.t1	32	32	1743	152	16415	0.0183592	0.00925982	1.98267
Tu_specific	GO:0040007	growth	Cell Cycle/Cell Development	9/1743	21/16415	0.000150313	0.00334678	0.00310314	jg20611.t1/jg9313.t1/jg9070.t1/jg5140.t1/jg11355.t1/jg14747.t1/jg22586.t1/jg3720.t1/jg20127.t1	9	9	1743	21	16415	0.00516351	0.00127932	4.03614
Tu_specific	GO:0001775	cell activation	Cell Cycle/Cell Development	6/1743	10/16415	0.000204414	0.00446031	0.00413562	jg15445.t1/jg2671.t1/jg2702.t1/jg6996.t1/jg7740.t1/jg14761.t1	6	6	1743	10	16415	0.00344234	0.000609199	5.6506
Tu_specific	GO:0006915	apoptotic process	Cell Death/Apoptosis	18/1743	69/16415	0.000231623	0.0048901	0.00453412	jg4584.t1/jg14945.t1/jg14954.t1/jg8767.t1/jg9070.t1/jg20592.t1/jg14747.t1/jg4430.t1/jg14717.t1/jg2532.t1/jg2958.t1/jg22279.t1/jg8876.t1/jg15509.t1/jg19346.t1/jg4914.t1/jg1015.t1/jg20127.t1	18	18	1743	69	16415	0.010327	0.00420347	2.45678
Tu_specific	GO:0008219	cell death	Cell Death/Apoptosis	19/1743	75/16415	0.000237558	0.0048901	0.00453412	jg4584.t1/jg14945.t1/jg14954.t1/jg8767.t1/jg9070.t1/jg20592.t1/jg14747.t1/jg4430.t1/jg14717.t1/jg2532.t1/jg14219.t1/jg2958.t1/jg22279.t1/jg8876.t1/jg15509.t1/jg19346.t1/jg4914.t1/jg1015.t1/jg20127.t1	19	19	1743	75	16415	0.0109007	0.00456899	2.38581
Tu_specific	GO:0050793	regulation of developmental process	Cell Cycle/Cell Development	15/1743	53/16415	0.00028948	0.00574223	0.00532422	jg8558.t1/jg16805.t1/jg16448.t1/jg2679.t1/jg9070.t1/jg6996.t1/jg12734.t1/jg22560.t1/jg15579.t1/jg19409.t1/jg6374.t1/jg22279.t1/jg8876.t1/jg22443.t1/jg12463.t1	15	15	1743	53	16415	0.00860585	0.00322875	2.66538
Tu_specific	GO:0002376	immune system process	Immune System Process	11/1743	34/16415	0.000528641	0.0101184	0.00938179	jg8767.t1/jg20791.t1/jg15445.t1/jg2671.t1/jg2702.t1/jg6996.t1/jg7740.t1/jg18952.t1/jg14761.t1/jg10333.t1/jg21099.t1	11	11	1743	34	16415	0.00631096	0.00207128	3.04689
Tu_specific	GO:0098609	cell-cell adhesion	Cell Signaling	8/1743	20/16415	0.000619355	0.0116503	0.0108022	jg2671.t1/jg2702.t1/jg9070.t1/jg13803.t1/jg7740.t1/jg15911.t1/jg17792.t1/jg8978.t1	8	8	1743	20	16415	0.00458979	0.0012184	3.76707
Tu_specific	GO:0007167	enzyme-linked receptor protein signaling pathway	Cell Signaling	6/1743	12/16415	0.00074501	0.0135468	0.0125606	jg2671.t1/jg2702.t1/jg5174.t1/jg17340.t1/jg294.t1/jg12099.t1	6	6	1743	12	16415	0.00344234	0.000731039	4.70884
Tu_specific	GO:0006260	DNA replication	Nucleotide Metabolism	53/1743	327/16415	0.00115023	0.0205722	0.0190746	jg6716.t1/jg8389.t1/jg15103.t1/jg8500.t1/jg11682.t1/jg11708.t1/jg11710.t1/jg11718.t1/jg11732.t1/jg11741.t1/jg11745.t1/jg11767.t1/jg17479.t1/jg16104.t1/jg4073.t1/jg4158.t1/jg11822.t1/jg14959.t1/jg20619.t1/jg8443.t1/jg11729.t1/jg11742.t1/jg11754.t1/jg1468.t1/jg4105.t1/jg4171.t1/jg5959.t1/jg9381.t1/jg9542.t1/jg8506.t1/jg11763.t1/jg15821.t1/jg14640.t1/jg13534.t1/jg13354.t1/jg20615.t1/jg8574.t1/jg8310…	53	53	1743	327	16415	0.0304073	0.0199208	1.52641
Tu_specific	GO:0005975	carbohydrate metabolic process	Carbohydrate Metabolism/Energy Metabolism	47/1743	285/16415	0.0014776	0.0255884	0.0237256	jg14990.t1/jg3215.t1/jg4065.t1/jg4584.t1/jg8311.t1/jg14953.t1/jg15851.t1/jg15861.t1/jg16104.t1/jg16106.t1/jg11729.t1/jg11737.t1/jg11742.t1/jg11754.t1/jg8231.t1/jg8277.t1/jg11681.t1/jg4083.t1/jg1688.t1/jg1689.t1/jg1690.t1/jg20362.t1/jg1076.t1/jg13674.t1/jg13679.t1/jg4014.t1/jg22230.t1/jg10901.t1/jg17412.t1/jg2695.t1/jg22565.t1/jg13000.t1/jg9819.t1/jg15911.t1/jg9411.t1/jg16980.t1/jg10959.t1/jg783.t…	47	47	1743	285	16415	0.026965	0.0173622	1.55309
Tu_specific	GO:0007166	cell surface receptor signaling pathway	Cell Signaling	17/1743	75/16415	0.00189078	0.0317361	0.0294258	jg4588.t1/jg2671.t1/jg2702.t1/jg14989.t1/jg12734.t1/jg5174.t1/jg17340.t1/jg7740.t1/jg294.t1/jg4430.t1/jg22747.t1/jg17658.t1/jg17792.t1/jg13308.t1/jg4914.t1/jg12099.t1/jg20788.t1	17	17	1743	75	16415	0.0097533	0.00456899	2.13467
Tu_specific	GO:0006730	one-carbon metabolic process	Other Metabolic Processes	11/1743	41/16415	0.00291042	0.0460183	0.0426684	jg20536.t1/jg11905.t1/jg14638.t1/jg14640.t1/jg20212.t1/jg8739.t1/jg8740.t1/jg8741.t1/jg9915.t1/jg505.t1/jg22554.t1	11	11	1743	41	16415	0.00631096	0.00249772	2.52669

## Sheet: S2B_Tu_expanded_genes_families
Gene family expansion is identified through CAFE5 analysis. Please see the Materials and Methods section for a detailed description of the methods used in the expansion analysis.
Orthogroup_name	Species	Protein_ID	Description	Gene SYMBOL
Orthogroup_15	T. utriculariae	jg10529.t1	Tetratricopeptide repeat	-
Orthogroup_15	T. utriculariae	jg11671.t1	no annotation/ Probable UDP-N-acetylglucosamine--peptide N-acetylglucosaminyltransferase SEC/ Kinesin light chain	-
Orthogroup_15	T. utriculariae	jg11674.t1	tetratricopeptide repeat protein/ Kinesin light chain	-
Orthogroup_15	T. utriculariae	jg11802.t1	Kinesin light chain	-
Orthogroup_15	T. utriculariae	jg11818.t1	tetratricopeptide repeat protein/ Kinesin light chain	-
Orthogroup_15	T. utriculariae	jg14942.t1	BspA type Leucine rich repeat region	-
Orthogroup_15	T. utriculariae	jg15107.t1	nb arc domain containing protein/ Tetratricopeptide repeat	-
Orthogroup_15	T. utriculariae	jg15650.t1	kinesin light chain/ Tetratricopeptide repeat	-
Orthogroup_15	T. utriculariae	jg15694.t1	kinesin light chain/ Tetratricopeptide repeat	-
Orthogroup_15	T. utriculariae	jg15864.t1	Tetratricopeptide-like helical domain superfamily	-
Orthogroup_15	T. utriculariae	jg15984.t1	tetratricopeptide repeat protein/ Tetratricopeptide-like helical domain superfamily	-
Orthogroup_15	T. utriculariae	jg21112.t1	Kinesin light chain	-
Orthogroup_15	T. utriculariae	jg21117.t1	Tetratricopeptide-like helical domain superfamily	-
Orthogroup_15	T. utriculariae	jg3112.t1	Kinesin light chain	-
Orthogroup_15	T. utriculariae	jg3292.t1	Kinesin light chain	-
Orthogroup_15	T. utriculariae	jg3293.t1	tetratricopeptide repeat protein/ Kinesin light chain	-
Orthogroup_15	T. utriculariae	jg3779.t1	Tetratricopeptide repeat	-
Orthogroup_15	T. utriculariae	jg3791.t1	Leucine-rich repeat domain superfamily	-
Orthogroup_15	T. utriculariae	jg3813.t1	Tetratricopeptide repeat	-
Orthogroup_15	T. utriculariae	jg3843.t1	tetratricopeptide repeat protein/ Kinesin light chain	-
Orthogroup_15	T. utriculariae	jg3871.t1	Kinesin light chain	-
Orthogroup_15	T. utriculariae	jg3943.t1	kinesin light chain/ Kinesin light chain	-
Orthogroup_15	T. utriculariae	jg3944.t1	tetratricopeptide repeat protein/ Kinesin light chain	-
Orthogroup_15	T. utriculariae	jg3959.t1	Leucine-rich repeat domain superfamily	-
Orthogroup_15	T. utriculariae	jg4008.t1	Kinesin light chain	-
Orthogroup_15	T. utriculariae	jg4011.t1	Sel1-like repeat	-
Orthogroup_15	T. utriculariae	jg4123.t1	kinesin light chain/ Kinesin light chain	-
Orthogroup_15	T. utriculariae	jg4124.t1	tetratricopeptide repeat containing protein/ Tetratricopeptide-like helical domain superfamily	-
Orthogroup_15	T. utriculariae	jg4125.t1	tetratricopeptide repeat protein/ Kinesin light chain	-
Orthogroup_15	T. utriculariae	jg4126.t1	Tetratricopeptide-like helical domain superfamily	-
Orthogroup_15	T. utriculariae	jg4127.t1	Kinesin light chain	-
Orthogroup_15	T. utriculariae	jg4128.t1	Tetratricopeptide-like helical domain superfamily	-
Orthogroup_15	T. utriculariae	jg4129.t1	Kinesin light chain	-
Orthogroup_15	T. utriculariae	jg4130.t1	tetratricopeptide repeat protein/ Tetratricopeptide-like helical domain superfamily	-
Orthogroup_15	T. utriculariae	jg4131.t1	tetratricopeptide repeat protein/ Kinesin light chain	-
Orthogroup_15	T. utriculariae	jg4132.t1	tetratricopeptide repeat containing protein/ Tetratricopeptide-like helical domain superfamily	-
Orthogroup_15	T. utriculariae	jg4957.t1	kinase domain protein/ Kinase domain protein	-
Orthogroup_15	T. utriculariae	jg6547.t1	tetratricopeptide repeat protein/ Kinesin light chain	-
Orthogroup_15	T. utriculariae	jg6672.t1	tetratricopeptide repeat protein/ Protein kinase-like domain superfamily	-
Orthogroup_15	T. utriculariae	jg7452.t1	Kinesin light chain	-
Orthogroup_15	T. utriculariae	jg8248.t1	Sel1-like repeat	-
Orthogroup_15	T. utriculariae	jg8249.t1	Sel1-like repeat	-
Orthogroup_15	T. utriculariae	jg8272.t1	Sel1-like repeat	-
Orthogroup_15	T. utriculariae	jg8302.t1	Tetratricopeptide repeat-containing domain	-
Orthogroup_15	T. utriculariae	jg8303.t1	Sel1-like repeat	-
Orthogroup_15	T. utriculariae	jg8304.t1	Tetratricopeptide repeat	-
Orthogroup_15	T. utriculariae	jg8308.t1	Kinesin light chain	-
Orthogroup_15	T. utriculariae	jg8309.t1	SipA, vinculin binding site	-
Orthogroup_15	T. utriculariae	jg8323.t1	Tetratricopeptide-like helical domain superfamily	-
Orthogroup_15	T. utriculariae	jg8346.t1	Sel1-like repeat	-
Orthogroup_15	T. utriculariae	jg8491.t1	kinesin light chain/ Tetratricopeptide repeat-containing domain	-
Orthogroup_15	T. utriculariae	jg8638.t1	Leucine-rich repeat domain superfamily	-
Orthogroup_15	T. utriculariae	jg8701.t1	Kinesin light chain	-
Orthogroup_15	T. utriculariae	jg9193.t1	Tetratricopeptide repeat	-
Orthogroup_19	T. utriculariae	jg11678.t1	EC_2.7 transferase transferring phosphorus-containing group/ kinase domain protein/ Leucine-rich repeat domain superfamily	-
Orthogroup_19	T. utriculariae	jg11726.t1	EC_2.7 transferase transferring phosphorus-containing group/ serine threonine kinase domain protein/ Leucine-rich repeat | Leucine-rich repeat | protein kinase activity	-
Orthogroup_19	T. utriculariae	jg11838.t1	EC_2.7 transferase transferring phosphorus-containing group/ serine threonine kinase domain protein/ Serine/threonine-protein kinase TIO/ Leucine-rich repeat | Leucine-rich repeat | protein kinase activity	-
Orthogroup_19	T. utriculariae	jg11872.t1	EC_2.7 transferase transferring phosphorus-containing group/ kinase domain protein/ Kinase domain protein | Kinase domain protein | interleukin-8 biosynthetic process	-
Orthogroup_19	T. utriculariae	jg11873.t1	EC_2.7 transferase transferring phosphorus-containing group/ kinase domain protein/ interleukin-8 biosynthetic process	-
Orthogroup_19	T. utriculariae	jg13383.t1	EC_2.7 transferase transferring phosphorus-containing group/ serine threonine kinase domain protein/ Serine/threonine-protein kinase TIO/ Leucine-rich repeat | Leucine-rich repeat | protein kinase activity	-
Orthogroup_19	T. utriculariae	jg1483.t1	EC_2.7 transferase transferring phosphorus-containing group/ serine threonine kinase domain protein/ Serine/threonine-protein kinase TIO/ Kinase domain protein | Kinase domain protein | protein kinase activity	-
Orthogroup_19	T. utriculariae	jg14852.t1	kinase domain protein/ Leucine-rich repeat domain superfamily	-
Orthogroup_19	T. utriculariae	jg14853.t1	EC_2.7 transferase transferring phosphorus-containing group/ serine threonine kinase domain protein/ BspA type Leucine rich repeat region | BspA type Leucine rich repeat region | protein kinase activity	-
Orthogroup_19	T. utriculariae	jg14856.t1	EC_2.7 transferase transferring phosphorus-containing group/ serine threonine kinase domain protein/ Serine/threonine-protein kinase TIO/ Kinase domain protein | Kinase domain protein | protein kinase activity	-
Orthogroup_19	T. utriculariae	jg14860.t1	EC_2.7 transferase transferring phosphorus-containing group/ serine threonine kinase domain protein/ Leucine-rich repeat | Leucine-rich repeat | protein kinase activity	-
Orthogroup_19	T. utriculariae	jg14862.t1	Tetrahymena utriculariae | Hypothetical protein	-
Orthogroup_19	T. utriculariae	jg14863.t1	EC_2.7 transferase transferring phosphorus-containing group/ serine threonine kinase domain protein/ Leucine-rich repeat domain superfamily | Leucine-rich repeat domain superfamily | Possible plasma membrane-binding motif in junctophilins, PIP-5-kinases and protein kinases.	-
Orthogroup_19	T. utriculariae	jg14867.t1	EC_2.7 transferase transferring phosphorus-containing group/ kinase domain protein/ Leucine-rich repeat | Leucine-rich repeat | protein kinase activity	-
Orthogroup_19	T. utriculariae	jg14869.t1	EC_2.7 transferase transferring phosphorus-containing group/ serine threonine kinase domain protein/ Leucine-rich repeat	-
Orthogroup_19	T. utriculariae	jg14872.t1	EC_2.7 transferase transferring phosphorus-containing group/ serine threonine kinase domain protein/ Leucine-rich repeat | Leucine-rich repeat | protein kinase activity	-
Orthogroup_19	T. utriculariae	jg14873.t1	EC_2.7 transferase transferring phosphorus-containing group/ serine threonine kinase domain protein/ Serine/threonine-protein kinase TOUSLED/ Leucine-rich repeat	-
Orthogroup_19	T. utriculariae	jg14877.t1	EC_2.7 transferase transferring phosphorus-containing group/ serine threonine kinase domain protein/ protein kinase activity	-
Orthogroup_19	T. utriculariae	jg14880.t1	EC_2.7 transferase transferring phosphorus-containing group/ serine threonine kinase domain protein/ Leucine-rich repeat | Leucine-rich repeat | protein kinase activity	-
Orthogroup_19	T. utriculariae	jg14887.t1	EC_2.7 transferase transferring phosphorus-containing group/ serine threonine kinase domain protein/ Leucine-rich repeat | Leucine-rich repeat | protein kinase activity	-
Orthogroup_19	T. utriculariae	jg14888.t1	EC_2.7 transferase transferring phosphorus-containing group/ kinase domain protein/ protein kinase activity	-
Orthogroup_19	T. utriculariae	jg14892.t1	EC_2.7 transferase transferring phosphorus-containing group/ serine threonine kinase domain protein/ Serine/threonine-protein kinase TOUSLED/ Protein kinase domain | Protein kinase domain | serine threonine-protein kinase	-
Orthogroup_19	T. utriculariae	jg14893.t1	EC_2.7 transferase transferring phosphorus-containing group/ kinase domain protein/ Leucine-rich repeat | Leucine-rich repeat | protein kinase activity	-
Orthogroup_19	T. utriculariae	jg14913.t1	EC_2.7 transferase transferring phosphorus-containing group/ serine threonine kinase domain protein/ Leucine-rich repeat | Leucine-rich repeat | protein kinase activity	-
Orthogroup_19	T. utriculariae	jg14914.t1	EC_2.7 transferase transferring phosphorus-containing group/ kinase domain protein/ protein kinase activity	-
Orthogroup_19	T. utriculariae	jg14917.t1	EC_2.7 transferase transferring phosphorus-containing group/ serine threonine kinase domain protein/ Leucine-rich repeat | Leucine-rich repeat | protein kinase activity	-
Orthogroup_19	T. utriculariae	jg14949.t1	kinase domain protein/ Leucine-rich repeat	-
Orthogroup_19	T. utriculariae	jg15069.t1	EC_2.7 transferase transferring phosphorus-containing group/ serine threonine kinase domain protein/ Serine/threonine-protein kinase TIO/ Kinase domain protein | Kinase domain protein | protein kinase activity	-
Orthogroup_19	T. utriculariae	jg15084.t1	EC_2.7 transferase transferring phosphorus-containing group/ serine threonine kinase domain protein/ Leucine-rich repeat	-
Orthogroup_19	T. utriculariae	jg15594.t1	EC_2.7 transferase transferring phosphorus-containing group/ serine threonine kinase domain protein/ interleukin-8 biosynthetic process	-
Orthogroup_19	T. utriculariae	jg15876.t1	EC_2.7 transferase transferring phosphorus-containing group/ serine threonine kinase domain protein/ Kinase-like	-
Orthogroup_19	T. utriculariae	jg20085.t1	EC_2.7 transferase transferring phosphorus-containing group/ serine threonine kinase domain protein/ protein kinase activity	-
Orthogroup_19	T. utriculariae	jg20691.t1	kinase domain protein/ Protein kinase-like domain superfamily	-
Orthogroup_19	T. utriculariae	jg21084.t1	EC_2.7 transferase transferring phosphorus-containing group/ kinase domain protein/ interleukin-8 biosynthetic process	-
Orthogroup_19	T. utriculariae	jg2510.t1	Protein kinase domain-containing protein	-
Orthogroup_19	T. utriculariae	jg2676.t1	kinase domain protein/ Leucine-rich repeat domain superfamily	-
Orthogroup_19	T. utriculariae	jg4272.t1	EC_2.7 transferase transferring phosphorus-containing group/ kinase domain protein/ Kinase domain protein | Kinase domain protein | protein kinase activity	-
Orthogroup_19	T. utriculariae	jg5834.t1	EC_2.7 transferase transferring phosphorus-containing group/ serine threonine kinase domain protein/ protein kinase activity	-
Orthogroup_19	T. utriculariae	jg6700.t1	EC_2.7 transferase transferring phosphorus-containing group/ kinase domain protein/ Leucine-rich repeat	-
Orthogroup_19	T. utriculariae	jg8622.t1	EC_2.7 transferase transferring phosphorus-containing group/ kinase domain protein/ Protein kinase domain	-
Orthogroup_19	T. utriculariae	jg8675.t1	EC_2.7 transferase transferring phosphorus-containing group/ serine threonine kinase domain protein/ Serine/threonine-protein kinase TIO/ Leucine-rich repeat domain superfamily | Leucine-rich repeat domain superfamily | protein kinase activity	-
Orthogroup_19	T. utriculariae	jg8730.t1	EC_2.7 transferase transferring phosphorus-containing group/ kinase domain protein/ Leucine-rich repeat domain superfamily	-
Orthogroup_19	T. utriculariae	jg8733.t1	EC_2.7 transferase transferring phosphorus-containing group/ serine threonine kinase domain protein/ Serine/threonine-protein kinase TIO/ protein kinase activity	-
Orthogroup_19	T. utriculariae	jg8766.t1	EC_2.7 transferase transferring phosphorus-containing group/ kinase domain protein/ Leucine-rich repeat | Leucine-rich repeat | protein kinase activity	-
Orthogroup_19	T. utriculariae	jg9320.t1	kinase domain protein/ Leucine-rich repeat domain superfamily	-
Orthogroup_19	T. utriculariae	jg9321.t1	EC_2.7 transferase transferring phosphorus-containing group/ serine threonine kinase domain protein/ Cyclin-dependent kinase B1-2/ Leucine-rich repeat	-
Orthogroup_19	T. utriculariae	jg9502.t1	EC_2.7 transferase transferring phosphorus-containing group/ serine threonine kinase domain protein/ Serine/threonine-protein kinase TOUSLED/ Leucine-rich repeat	-
Orthogroup_19	T. utriculariae	jg9591.t1	kinase domain protein/ BspA type Leucine rich repeat region	-
Orthogroup_25	T. utriculariae	jg11672.t1	EC_2.7 transferase transferring phosphorus-containing group/ serine threonine kinase domain protein/ determination of stomach left/right asymmetry	-
Orthogroup_25	T. utriculariae	jg11811.t1	EC_2.7 transferase transferring phosphorus-containing group/ oncogene serine threonine protein kinase mos/ Probable UDP-N-acetylglucosamine--peptide N-acetylglucosaminyltransferase SEC/ Kinesin light chain | Tetratricopeptide repeat protein | determination of stomach left/right asymmetry	-
Orthogroup_25	T. utriculariae	jg11819.t1	EC_2.7 transferase transferring phosphorus-containing group/ serine threonine kinase domain protein/ determination of stomach left/right asymmetry	-
Orthogroup_25	T. utriculariae	jg11879.t1	EC_2.7 transferase transferring phosphorus-containing group/ oncogene serine threonine protein kinase mos/ Protein kinase domain | Tetratricopeptide repeat protein | determination of stomach left/right asymmetry	-
Orthogroup_25	T. utriculariae	jg11883.t1	tetratricopeptide repeat protein/ determination of stomach left/right asymmetry	-
Orthogroup_25	T. utriculariae	jg11884.t1	tetratricopeptide repeat protein/ determination of stomach left/right asymmetry	-
Orthogroup_25	T. utriculariae	jg11886.t1	EC_2.7 transferase transferring phosphorus-containing group/ serine threonine kinase domain protein/ Probable UDP-N-acetylglucosamine--peptide N-acetylglucosaminyltransferase SEC/ determination of stomach left/right asymmetry	-
Orthogroup_25	T. utriculariae	jg12396.t1	EC_2.7 transferase transferring phosphorus-containing group/ serine threonine kinase domain protein/ Probable UDP-N-acetylglucosamine--peptide N-acetylglucosaminyltransferase SPINDLY/ determination of stomach left/right asymmetry	-
Orthogroup_25	T. utriculariae	jg1374.t1	EC_2.7 transferase transferring phosphorus-containing group/ serine threonine kinase domain protein/ Protein kinase domain | Tetratricopeptide repeat protein | determination of stomach left/right asymmetry	-
Orthogroup_25	T. utriculariae	jg14943.t1	EC_2.7 transferase transferring phosphorus-containing group/ serine threonine kinase domain protein/ determination of stomach left/right asymmetry	-
Orthogroup_25	T. utriculariae	jg15917.t1	EC_2.7 transferase transferring phosphorus-containing group/ non specific serine threonine protein kinase/ Leucine-rich repeat	-
Orthogroup_25	T. utriculariae	jg15919.t1	EC_2.7 transferase transferring phosphorus-containing group/ serine threonine kinase domain protein/ determination of stomach left/right asymmetry	-
Orthogroup_25	T. utriculariae	jg21745.t1	EC_2.7 transferase transferring phosphorus-containing group/ serine threonine kinase domain protein/ determination of stomach left/right asymmetry	-
Orthogroup_25	T. utriculariae	jg22038.t1	EC_2.7 transferase transferring phosphorus-containing group/ non specific serine threonine protein kinase/ determination of stomach left/right asymmetry	-
Orthogroup_25	T. utriculariae	jg3291.t1	EC_2.7 transferase transferring phosphorus-containing group/ serine threonine kinase domain protein/ Probable UDP-N-acetylglucosamine--peptide N-acetylglucosaminyltransferase SEC/ determination of stomach left/right asymmetry	-
Orthogroup_25	T. utriculariae	jg3792.t1	EC_2.7 transferase transferring phosphorus-containing group/ tetratricopeptide repeat protein/ Protein kinase domain | Tetratricopeptide repeat protein | determination of stomach left/right asymmetry	-
Orthogroup_25	T. utriculariae	jg3841.t1	Cyclic nucleotide-binding domain-containing protein	-
Orthogroup_25	T. utriculariae	jg3842.t1	tetratricopeptide repeat protein/ Protein kinase-like domain superfamily	-
Orthogroup_25	T. utriculariae	jg3847.t1	EC_2.7 transferase transferring phosphorus-containing group/ cyclin dependent kinase 1/ determination of stomach left/right asymmetry	-
Orthogroup_25	T. utriculariae	jg3870.t1	EC_2.7 transferase transferring phosphorus-containing group/ serine threonine kinase domain protein/ Kinesin light chain | Tetratricopeptide repeat protein | determination of stomach left/right asymmetry	-
Orthogroup_25	T. utriculariae	jg4009.t1	EC_2.7 transferase transferring phosphorus-containing group/ serine threonine kinase domain protein/ Protein kinase domain	-
Orthogroup_25	T. utriculariae	jg4024.t1	EC_2.7 transferase transferring phosphorus-containing group/ oncogene serine threonine protein kinase mos/ determination of stomach left/right asymmetry	-
Orthogroup_25	T. utriculariae	jg4032.t1	EC_2.7 transferase transferring phosphorus-containing group/ serine threonine kinase domain protein/ determination of stomach left/right asymmetry	-
Orthogroup_25	T. utriculariae	jg4034.t1	EC_2.7 transferase transferring phosphorus-containing group/ serine threonine kinase domain protein/ determination of stomach left/right asymmetry	-
Orthogroup_25	T. utriculariae	jg4039.t1	EC_2.7 transferase transferring phosphorus-containing group/ serine threonine kinase domain protein/ determination of stomach left/right asymmetry	-
Orthogroup_25	T. utriculariae	jg4040.t1	EC_2.7 transferase transferring phosphorus-containing group/ cyclin dependent kinase protein/ determination of stomach left/right asymmetry	-
Orthogroup_25	T. utriculariae	jg4041.t1	EC_2.7 transferase transferring phosphorus-containing group/ kinase domain protein/ Probable UDP-N-acetylglucosamine--peptide N-acetylglucosaminyltransferase SEC/ determination of stomach left/right asymmetry	-
Orthogroup_25	T. utriculariae	jg4101.t1	Tetrahymena utriculariae | Hypothetical protein	-
Orthogroup_25	T. utriculariae	jg4112.t1	EC_2.7 transferase transferring phosphorus-containing group/ serine threonine kinase domain protein/ determination of stomach left/right asymmetry	-
Orthogroup_25	T. utriculariae	jg4133.t1	EC_2.7 transferase transferring phosphorus-containing group/ ponab raf proto oncogene serine threonine protein kinase/ determination of stomach left/right asymmetry	-
Orthogroup_25	T. utriculariae	jg4137.t1	EC_2.7 transferase transferring phosphorus-containing group/ tetratricopeptide repeat protein/ Kinesin light chain | Tetratricopeptide repeat protein | determination of stomach left/right asymmetry	-
Orthogroup_25	T. utriculariae	jg4154.t1	EC_2.7 transferase transferring phosphorus-containing group/ serine threonine kinase domain protein/ determination of stomach left/right asymmetry	-
Orthogroup_25	T. utriculariae	jg4155.t1	EC_2.7 transferase transferring phosphorus-containing group/ serine threonine kinase domain protein/ determination of stomach left/right asymmetry	-
Orthogroup_25	T. utriculariae	jg4156.t1	Tetrahymena utriculariae | Hypothetical protein	-
Orthogroup_25	T. utriculariae	jg6546.t1	EC_2.7 transferase transferring phosphorus-containing group/ ponab raf proto oncogene serine threonine protein kinase/ Protein kinase domain | Tetratricopeptide repeat protein | determination of stomach left/right asymmetry	-
Orthogroup_25	T. utriculariae	jg6652.t1	EC_2.7 transferase transferring phosphorus-containing group/ serine threonine kinase domain protein/ determination of stomach left/right asymmetry	-
Orthogroup_25	T. utriculariae	jg7453.t1	EC_2.7 transferase transferring phosphorus-containing group/ cyclin dependent kinase/ determination of stomach left/right asymmetry	-
Orthogroup_25	T. utriculariae	jg7607.t1	EC_2.7 transferase transferring phosphorus-containing group/ tetratricopeptide repeat protein/ determination of stomach left/right asymmetry	-
Orthogroup_25	T. utriculariae	jg8579.t1	tetratricopeptide repeat protein/ Protein kinase-like domain superfamily	-
Orthogroup_25	T. utriculariae	jg8580.t1	EC_2.7 transferase transferring phosphorus-containing group/ cyclin dependent kinase/ determination of stomach left/right asymmetry	-
Orthogroup_45	T. utriculariae	jg18784.t1	zinc finger lsd subclass family protein/ EGF-like domain	-
Orthogroup_45	T. utriculariae	jg2099.t1	zinc finger lsd subclass family protein/ Furin-like repeat	-
Orthogroup_45	T. utriculariae	jg2100.t1	zinc finger lsd subclass family protein/ Furin-like repeat | Furin-like repeat | serine-type endopeptidase activity	-
Orthogroup_45	T. utriculariae	jg2101.t1	zinc finger lsd subclass family protein/ EGF-like domain | EGF-like domain | serine-type endopeptidase activity	-
Orthogroup_45	T. utriculariae	jg2102.t1	zinc finger lsd subclass family protein/ Furin-like repeat | Furin-like repeat | serine-type endopeptidase activity	-
Orthogroup_45	T. utriculariae	jg2103.t1	zinc finger lsd subclass family protein/ EGF-like domain | EGF-like domain | serine-type endopeptidase activity	-
Orthogroup_45	T. utriculariae	jg2104.t1	zinc finger lsd subclass family protein/ EGF-like domain | EGF-like domain | serine-type endopeptidase activity	-
Orthogroup_45	T. utriculariae	jg2107.t1	zinc finger lsd subclass family protein/ EGF-like domain | EGF-like domain | serine-type endopeptidase activity	-
Orthogroup_45	T. utriculariae	jg2108.t1	zinc finger lsd subclass family protein/ EGF-like domain | EGF-like domain | serine-type endopeptidase activity	-
Orthogroup_45	T. utriculariae	jg2109.t1	zinc finger lsd subclass family protein/ Furin-like repeat	-
Orthogroup_45	T. utriculariae	jg2110.t1	zinc finger lsd subclass family protein/ EGF-like domain | Zinc finger lsd1 subclass family protein | serine-type endopeptidase activity	-
Orthogroup_45	T. utriculariae	jg2111.t1	zinc finger lsd subclass family protein/ zinc finger lsd subclass family protein	-
Orthogroup_45	T. utriculariae	jg2114.t1	zinc finger lsd subclass family protein/ Furin-like repeat | Furin-like repeat | serine-type endopeptidase activity	-
Orthogroup_45	T. utriculariae	jg2115.t1	zinc finger lsd subclass family protein/ EGF-like domain | EGF-like domain | serine-type endopeptidase activity	-
Orthogroup_45	T. utriculariae	jg2117.t1	zinc finger lsd subclass family protein/ Furin-like repeat | Zinc finger lsd1 subclass family protein | serine-type endopeptidase activity	-
Orthogroup_45	T. utriculariae	jg2118.t1	zinc finger lsd subclass family protein/ Furin-like repeat | Furin-like repeat | serine-type endopeptidase activity	-
Orthogroup_45	T. utriculariae	jg2119.t1	zinc finger lsd subclass family protein/ Furin-like repeat	-
Orthogroup_45	T. utriculariae	jg2122.t1	zinc finger lsd subclass family protein/ Furin-like repeat | Furin-like repeat | serine-type endopeptidase activity	-
Orthogroup_45	T. utriculariae	jg2123.t1	Tetrahymena utriculariae | Hypothetical protein	-
Orthogroup_45	T. utriculariae	jg2124.t1	zinc finger lsd subclass family protein/ EGF-like domain | EGF-like domain | serine-type endopeptidase activity	-
Orthogroup_45	T. utriculariae	jg2125.t1	zinc finger lsd subclass family protein/ Furin-like repeat	-
Orthogroup_45	T. utriculariae	jg2126.t1	zinc finger lsd subclass family protein/ Furin-like repeat	-
Orthogroup_45	T. utriculariae	jg2127.t1	zinc finger lsd subclass family protein/ Furin-like repeat | Furin-like repeat | serine-type endopeptidase activity	-
Orthogroup_45	T. utriculariae	jg2128.t1	zinc finger lsd subclass family protein/ Furin-like repeat | Furin-like repeat | serine-type endopeptidase activity	-
Orthogroup_45	T. utriculariae	jg2131.t1	zinc finger lsd subclass family protein/ Furin-like repeat | Furin-like repeat | serine-type endopeptidase activity	-
Orthogroup_45	T. utriculariae	jg2132.t1	zinc finger lsd subclass family protein/ EGF-like domain | EGF-like domain | serine-type endopeptidase activity	-
Orthogroup_45	T. utriculariae	jg21592.t1	rej domain protein/ Furin-like repeat	-
Orthogroup_45	T. utriculariae	jg851.t1	zinc finger lsd subclass family protein/ Furin-like repeat | Furin-like repeat | serine-type endopeptidase activity	-
Orthogroup_45	T. utriculariae	jg852.t1	zinc finger lsd subclass family protein/ EGF-like domain | EGF-like domain | serine-type endopeptidase activity	-
Orthogroup_45	T. utriculariae	jg853.t1	zinc finger lsd subclass family protein/ EGF-like domain | EGF-like domain | serine-type endopeptidase activity	-
Orthogroup_47	T. utriculariae	jg10655.t1	bowman birk serine protease inhibitor family protein/ Furin-like repeat	-
Orthogroup_47	T. utriculariae	jg11382.t1	bowman birk serine protease inhibitor family protein/ Growth factor receptor cysteine-rich domain superfamily	-
Orthogroup_47	T. utriculariae	jg11480.t1	bowman birk serine protease inhibitor family protein/ bowman birk serine protease inhibitor family protein	-
Orthogroup_47	T. utriculariae	jg11481.t1	Concanavalin A-like lectin/glucanase domain superfamily	-
Orthogroup_47	T. utriculariae	jg12837.t1	bowman birk serine protease inhibitor family protein/ Furin-like repeat	-
Orthogroup_47	T. utriculariae	jg13450.t1	bowman birk serine protease inhibitor family protein/ Growth factor receptor cysteine-rich domain superfamily	-
Orthogroup_47	T. utriculariae	jg13501.t1	bowman birk serine protease inhibitor family protein/ Growth factor receptor cysteine-rich domain superfamily	-
Orthogroup_47	T. utriculariae	jg14591.t1	Growth factor receptor cysteine-rich domain superfamily	-
Orthogroup_47	T. utriculariae	jg15086.t1	bowman birk serine protease inhibitor family protein/ Furin-like repeat	-
Orthogroup_47	T. utriculariae	jg16482.t1	bowman birk serine protease inhibitor family protein/ Bowman-birk serine protease inhibitor family protein | Bowman-birk serine protease inhibitor family protein | serine-type endopeptidase activity	-
Orthogroup_47	T. utriculariae	jg16881.t1	bowman birk serine protease inhibitor family protein/ Furin-like repeat | Furin-like repeat | serine-type endopeptidase activity	-
Orthogroup_47	T. utriculariae	jg18735.t1	bowman birk serine protease inhibitor family protein/ Growth factor receptor cysteine-rich domain superfamily	-
Orthogroup_47	T. utriculariae	jg18737.t1	bowman birk serine protease inhibitor family protein/ Growth factor receptor cysteine-rich domain superfamily	-
Orthogroup_47	T. utriculariae	jg18738.t1	bowman birk serine protease inhibitor family protein/ Growth factor receptor cysteine-rich domain superfamily	-
Orthogroup_47	T. utriculariae	jg19775.t1	bowman birk serine protease inhibitor family protein/ Furin-like repeat	-
Orthogroup_47	T. utriculariae	jg20605.t1	bowman birk serine protease inhibitor family protein/ Concanavalin A-like lectin/glucanase domain superfamily	-
Orthogroup_47	T. utriculariae	jg20608.t1	bowman birk serine protease inhibitor family protein/ Growth factor receptor cysteine-rich domain superfamily	-
Orthogroup_47	T. utriculariae	jg20941.t1	bowman birk serine protease inhibitor family protein/ EGF-like domain	-
Orthogroup_47	T. utriculariae	jg21713.t1	bowman birk serine protease inhibitor family protein/ bowman birk serine protease inhibitor family protein	-
Orthogroup_47	T. utriculariae	jg21715.t1	bowman birk serine protease inhibitor family protein/ Furin-like repeat	-
Orthogroup_47	T. utriculariae	jg22438.t1	bowman birk serine protease inhibitor family protein/ domain containing protein	-
Orthogroup_47	T. utriculariae	jg22466.t1	bowman birk serine protease inhibitor family protein/ Furin-like repeat	-
Orthogroup_47	T. utriculariae	jg2693.t1	Furin-like repeat	-
Orthogroup_47	T. utriculariae	jg2694.t1	bowman birk serine protease inhibitor family protein/ Furin-like repeat	-
Orthogroup_47	T. utriculariae	jg3732.t1	bowman birk serine protease inhibitor family protein/ Growth factor receptor cysteine-rich domain superfamily	-
Orthogroup_47	T. utriculariae	jg6666.t1	bowman birk serine protease inhibitor family protein/ Furin-like repeat	-
Orthogroup_47	T. utriculariae	jg6766.t1	bowman birk serine protease inhibitor family protein/ Furin-like repeat	-
Orthogroup_47	T. utriculariae	jg6767.t1	bowman birk serine protease inhibitor family protein/ EGF-like domain	-
Orthogroup_47	T. utriculariae	jg9296.t1	bowman birk serine protease inhibitor family protein/ Growth factor receptor cysteine-rich domain superfamily	-
Orthogroup_47	T. utriculariae	jg9297.t1	bowman birk serine protease inhibitor family protein/ Growth factor receptor cysteine-rich domain superfamily	-
Orthogroup_47	T. utriculariae	jg9309.t1	bowman birk serine protease inhibitor family protein/ Growth factor receptor cysteine-rich domain superfamily	-
Orthogroup_47	T. utriculariae	jg9310.t1	bowman birk serine protease inhibitor family protein/ bowman birk serine protease inhibitor family protein	-
Orthogroup_48	T. utriculariae	jg11875.t1	transposable element transposase/ Tc1-like transposase, DDE domain | Tc1-like transposase, DDE domain | Transposase	-
Orthogroup_48	T. utriculariae	jg12229.t1	zinc finger type protein/ Domain of unknown function DUF4371	-
Orthogroup_48	T. utriculariae	jg12770.t1	dde 3 domain containing protein/ Tc1-like transposase DDE domain-containing protein | Tc1-like transposase DDE domain-containing protein | Transposase	-
Orthogroup_48	T. utriculariae	jg15452.t1	Tetrahymena utriculariae | Hypothetical protein	-
Orthogroup_48	T. utriculariae	jg15620.t1	Tetrahymena utriculariae | Hypothetical protein	-
Orthogroup_48	T. utriculariae	jg17943.t1	dde 3 domain containing protein/ Encoded by	-
Orthogroup_48	T. utriculariae	jg19649.t1	dde 3 domain containing protein/ dde 3 domain containing protein	-
Orthogroup_48	T. utriculariae	jg2062.t1	Tetrahymena utriculariae | Hypothetical protein	-
Orthogroup_48	T. utriculariae	jg21190.t1	transposable element tcb transposase/ DDE superfamily endonuclease	-
Orthogroup_48	T. utriculariae	jg22450.t1	transposable element tc transposase/ Tc1-like transposase, DDE domain	-
Orthogroup_48	T. utriculariae	jg22452.t1	dde 3 domain containing protein/ transposable element-related,Ribonuclease H superfamily	-
Orthogroup_48	T. utriculariae	jg22458.t1	transposable element tc transposase/ Ribonuclease H-like superfamily	-
Orthogroup_48	T. utriculariae	jg22860.t1	dde 3 domain containing protein/ Tc1-like transposase, DDE domain | Transposable element Tc3 transposase (Fragment) | Transposase	-
Orthogroup_48	T. utriculariae	jg2699.t1	Transposase, Tc1-like	-
Orthogroup_48	T. utriculariae	jg3857.t1	Protein kinase domain-containing protein	-
Orthogroup_48	T. utriculariae	jg445.t1	Tetrahymena utriculariae | Hypothetical protein	-
Orthogroup_48	T. utriculariae	jg4454.t1	dde 3 domain containing protein/ Tc1-like transposase, DDE domain | Tc1-like transposase, DDE domain | Transposase	-
Orthogroup_48	T. utriculariae	jg5654.t1	ras-associating domain-containing protein,	-
Orthogroup_48	T. utriculariae	jg5754.t1	Tetrahymena utriculariae | Hypothetical protein	-
Orthogroup_48	T. utriculariae	jg8720.t1	DDE family endonuclease	-
Orthogroup_48	T. utriculariae	jg8721.t1	Tetrahymena utriculariae | Hypothetical protein	-
Orthogroup_48	T. utriculariae	jg8752.t1	dde 3 domain containing protein/ Encoded by	-
Orthogroup_48	T. utriculariae	jg9645.t1	dde 3 domain containing protein/ Transposase	-
Orthogroup_56	T. utriculariae	jg14676.t1	P2A-type calcium cation-transporting ATPase (ECA)/ sodium potassium transporting atpase subunit alpha/ Cation-transporting ATPase CA1/ Cation-transporting P-type ATPase, C-terminal | P-type ATPase, cytoplasmic domain N | Belongs to the cation transport ATPase (P-type) (TC 3.A.3) family	ECA
Orthogroup_56	T. utriculariae	jg15040.t1	sodium potassium transporting atpase subunit alpha/ Sodium/potassium exporting P-type ATPase 1/ Cation-transporting P-type ATPase, C-terminal | P-type ATPase, cytoplasmic domain N | Belongs to the cation transport ATPase (P-type) (TC 3.A.3) family	-
Orthogroup_56	T. utriculariae	jg16151.t1	sodium potassium transporting atpase subunit alpha/ Cation-transporting P-type ATPase C-terminal domain-containing protein (Fragment) | Cation-transporting P-type ATPase C-terminal domain-containing protein (Fragment) | Belongs to the cation transport ATPase (P-type) (TC 3.A.3) family	-
Orthogroup_56	T. utriculariae	jg16152.t1	sodium potassium transporting atpase subunit alpha/ Cation-transporting ATPase CA1/ Cation-transporting P-type ATPase, C-terminal | K antiporter P-type alpha subunit family protein, putative | Belongs to the cation transport ATPase (P-type) (TC 3.A.3) family	-
Orthogroup_56	T. utriculariae	jg19246.t1	sodium potassium transporting atpase subunit alpha/ Sodium/potassium exporting P-type ATPase 1/ Cation-transporting P-type ATPase, C-terminal | P-type ATPase, cytoplasmic domain N | Belongs to the cation transport ATPase (P-type) (TC 3.A.3) family	-
Orthogroup_56	T. utriculariae	jg21089.t1	sodium potassium transporting atpase subunit alpha/ Belongs to the cation transport ATPase (P-type) (TC 3.A.3) family	-
Orthogroup_56	T. utriculariae	jg5175.t1	sodium potassium transporting atpase subunit alpha/ Cation-transporting ATPase CA1/ Cation-transporting P-type ATPase, C-terminal | P-type ATPase, cytoplasmic domain N | Belongs to the cation transport ATPase (P-type) (TC 3.A.3) family	-
Orthogroup_56	T. utriculariae	jg5297.t1	sodium potassium transporting atpase subunit alpha/ Cation-transporting ATPase CA1/ Cation-transporting P-type ATPase, C-terminal | P-type ATPase, cytoplasmic domain N | Belongs to the cation transport ATPase (P-type) (TC 3.A.3) family	-
Orthogroup_56	T. utriculariae	jg5804.t1	sodium potassium transporting atpase subunit alpha/ Belongs to the cation transport ATPase (P-type) (TC 3.A.3) family	-
Orthogroup_56	T. utriculariae	jg6854.t1	Cation_ATPase_N domain-containing protein	-
Orthogroup_56	T. utriculariae	jg6855.t1	sodium potassium transporting atpase subunit alpha/ Cation-transporting ATPase CA1/ Cation-transporting P-type ATPase, C-terminal | P-type ATPase, cytoplasmic domain N | Belongs to the cation transport ATPase (P-type) (TC 3.A.3) family	-
Orthogroup_56	T. utriculariae	jg7059.t1	P2A-type calcium cation-transporting ATPase (ECA)/ sodium potassium transporting atpase subunit alpha/ Sodium/potassium exporting P-type ATPase 1/ Cation-transporting P-type ATPase, C-terminal | Na,H/K antiporter P-type ATPase alpha subunit family protein | Belongs to the cation transport ATPase (P-type) (TC 3.A.3) family	ECA
Orthogroup_56	T. utriculariae	jg9199.t1	sodium potassium transporting atpase subunit alpha/ Sodium/potassium exporting P-type ATPase 1/ Cation-transporting P-type ATPase, C-terminal | P-type ATPase, cytoplasmic domain N | Belongs to the cation transport ATPase (P-type) (TC 3.A.3) family	-
Orthogroup_56	T. utriculariae	jg9730.t1	sodium potassium transporting atpase subunit alpha/ Sodium/potassium exporting P-type ATPase 1/ Cation-transporting P-type ATPase, C-terminal | Na,H/K antiporter P-type ATPase alpha subunit family protein | Belongs to the cation transport ATPase (P-type) (TC 3.A.3) family	-
Orthogroup_74	T. utriculariae	jg17013.t1	zinc finger lsd subclass family protein/ EGF-like domain | EGF-like domain | serine-type endopeptidase activity	-
Orthogroup_74	T. utriculariae	jg17014.t1	zinc finger lsd subclass family protein/ EGF-like domain | EGF-like domain | serine-type endopeptidase activity	-
Orthogroup_74	T. utriculariae	jg17015.t1	zinc finger lsd subclass family protein/ EGF-like domain | Zinc finger lsd1 subclass family protein | serine-type endopeptidase activity	-
Orthogroup_74	T. utriculariae	jg17016.t1	zinc finger lsd subclass family protein/ EGF-like domain | EGF-like domain | serine-type endopeptidase activity	-
Orthogroup_74	T. utriculariae	jg17017.t1	zinc finger lsd subclass family protein/ EGF-like domain | Zinc finger lsd1 subclass family protein | serine-type endopeptidase activity	-
Orthogroup_74	T. utriculariae	jg17018.t1	zinc finger lsd subclass family protein/ Furin-like repeat | Furin-like repeat | serine-type endopeptidase activity	-
Orthogroup_74	T. utriculariae	jg17020.t1	zinc finger lsd subclass family protein/ Furin-like repeat | Zinc finger lsd1 subclass family protein | serine-type endopeptidase activity	-
Orthogroup_74	T. utriculariae	jg17021.t1	zinc finger lsd subclass family protein/ Furin-like repeat | Furin-like repeat | serine-type endopeptidase activity	-
Orthogroup_74	T. utriculariae	jg17022.t1	zinc finger lsd subclass family protein/ EGF-like domain | EGF-like domain | serine-type endopeptidase activity	-
Orthogroup_74	T. utriculariae	jg21758.t1	zinc finger lsd subclass family protein/ EGF-like domain | EGF-like domain | serine-type endopeptidase activity	-
Orthogroup_74	T. utriculariae	jg21759.t1	zinc finger lsd subclass family protein/ BspA type Leucine rich repeat region | BspA type Leucine rich repeat region | serine-type endopeptidase activity	-
Orthogroup_78	T. utriculariae	jg14627.t1	g protein-coupled receptor-related,	-
Orthogroup_78	T. utriculariae	jg14628.t1	Polymorphic outer membrane protein repeat	-
Orthogroup_78	T. utriculariae	jg14629.t1	Transmembrane protein, putative	-
Orthogroup_78	T. utriculariae	jg20336.t1	Transmembrane protein, putative	-
Orthogroup_78	T. utriculariae	jg20338.t1	Tetrahymena utriculariae | Hypothetical protein	-
Orthogroup_78	T. utriculariae	jg5861.t1	Furin-like repeat	-
Orthogroup_78	T. utriculariae	jg5862.t1	Pectin lyase fold/virulence factor	-
Orthogroup_78	T. utriculariae	jg5865.t1	Pectin lyase fold/virulence factor	-
Orthogroup_78	T. utriculariae	jg8804.t1	Pectin lyase fold/virulence factor	-
Orthogroup_78	T. utriculariae	jg8808.t1	Furin-like repeat	-
Orthogroup_80	T. utriculariae	jg15674.t1	binding domain protein/ Leucine-rich repeat domain superfamily	-
Orthogroup_80	T. utriculariae	jg16037.t1	Leucine-rich repeat domain superfamily	-
Orthogroup_80	T. utriculariae	jg19772.t1	BspA type Leucine rich repeat region	-
Orthogroup_80	T. utriculariae	jg21118.t1	Kinase domain protein	-
Orthogroup_80	T. utriculariae	jg5850.t1	Leucine-rich repeat domain superfamily	-
Orthogroup_80	T. utriculariae	jg6022.t1	iron hydrogenase small subunit family protein/ Transmembrane protein, putative	-
Orthogroup_80	T. utriculariae	jg6023.t1	Transmembrane protein, putative	-
Orthogroup_80	T. utriculariae	jg6024.t1	bowman birk serine protease inhibitor family protein/ Transmembrane protein, putative	-
Orthogroup_80	T. utriculariae	jg6025.t1	pas domain s box protein/ pas domain s box protein	-
Orthogroup_80	T. utriculariae	jg6026.t1	Transmembrane protein, putative	-
Orthogroup_80	T. utriculariae	jg6027.t1	cyclic nucleotide binding domain protein/ Leucine-rich repeat	-
Orthogroup_80	T. utriculariae	jg6029.t1	pas domain s box protein/ Transmembrane protein, putative	-
Orthogroup_84	T. utriculariae	jg11846.t1	kinase domain protein/ interleukin-8 biosynthetic process	-
Orthogroup_84	T. utriculariae	jg19616.t1	kinase domain protein/ interleukin-8 biosynthetic process	-
Orthogroup_84	T. utriculariae	jg19626.t1	kinase domain protein/ interleukin-8 biosynthetic process	-
Orthogroup_84	T. utriculariae	jg19980.t1	kinase domain protein/ Leucine-rich repeat domain superfamily	-
Orthogroup_84	T. utriculariae	jg20069.t1	kinase domain protein/ Leucine-rich repeat	-
Orthogroup_84	T. utriculariae	jg20070.t1	von willebrand factor type a domin protein/ Kinase domain protein	-
Orthogroup_84	T. utriculariae	jg20077.t1	kinase domain protein/ Kinase domain protein	-
Orthogroup_84	T. utriculariae	jg20599.t1	kinase domain protein/ interleukin-8 biosynthetic process	-
Orthogroup_84	T. utriculariae	jg20690.t1	kinase domain protein/ interleukin-8 biosynthetic process	-
Orthogroup_84	T. utriculariae	jg21797.t1	kinase domain protein/ Leucine-rich repeat domain superfamily	-
Orthogroup_84	T. utriculariae	jg23148.t1	kinase domain protein/ Leucine-rich repeat domain superfamily	-
Orthogroup_84	T. utriculariae	jg3912.t1	kinase domain protein/ Leucine-rich repeat domain superfamily	-
Orthogroup_84	T. utriculariae	jg4411.t1	kinase domain protein/ Kinase domain protein | Kinase domain protein | interleukin-8 biosynthetic process	-
Orthogroup_84	T. utriculariae	jg5091.t1	kinase domain protein/ Leucine-rich repeat domain superfamily	-
Orthogroup_84	T. utriculariae	jg9302.t1	kinase domain protein/ interleukin-8 biosynthetic process	-
Orthogroup_109	T. utriculariae	jg10762.t1	immobilization antigen/ immobilization antigen	-
Orthogroup_109	T. utriculariae	jg14702.t1	immobilization antigen/ immobilization antigen	-
Orthogroup_109	T. utriculariae	jg14703.t1	gcc and family protein/ gcc and family protein	-
Orthogroup_109	T. utriculariae	jg14704.t1	immobilization antigen/ Growth factor receptor cysteine-rich domain superfamily | Growth factor receptor cysteine-rich domain superfamily | Immobilization antigen	-
Orthogroup_109	T. utriculariae	jg14709.t1	immobilization antigen/ immobilization antigen	-
Orthogroup_109	T. utriculariae	jg14710.t1	immobilization antigen/ Growth factor receptor cysteine-rich domain superfamily | Immobilization antigen | Immobilization antigen	-
Orthogroup_109	T. utriculariae	jg14715.t1	immobilization antigen/ Growth factor receptor cysteine-rich domain superfamily | Growth factor receptor cysteine-rich domain superfamily | Immobilization antigen	-
Orthogroup_109	T. utriculariae	jg14716.t1	gcc and family protein/ gcc and family protein	-
Orthogroup_109	T. utriculariae	jg14718.t1	immobilization antigen/ Growth factor receptor cysteine-rich domain superfamily | Growth factor receptor cysteine-rich domain superfamily | Immobilization antigen	-
Orthogroup_109	T. utriculariae	jg14729.t1	immobilization antigen/ immobilization antigen	-
Orthogroup_109	T. utriculariae	jg14730.t1	immobilization antigen/ Tyrosine-protein kinase ephrin type A/B receptor-like | Immobilization antigen | Immobilization antigen	-
Orthogroup_109	T. utriculariae	jg14731.t1	immobilization antigen/ Tyrosine-protein kinase ephrin type A/B receptor-like | Immobilization antigen | Immobilization antigen	-
Orthogroup_109	T. utriculariae	jg14737.t1	immobilization antigen/ Growth factor receptor cysteine-rich domain superfamily | Growth factor receptor cysteine-rich domain superfamily | Immobilization antigen	-
Orthogroup_111	T. utriculariae	jg20126.t1	EGF-like domain | Transmembrane protein, putative | 1-phosphatidylinositol-4-phosphate 5-kinase activity	-
Orthogroup_111	T. utriculariae	jg20128.t1	ef hand domain containing protein/ EF-Hand 1, calcium-binding site | Transmembrane protein, putative | 1-phosphatidylinositol-4-phosphate 5-kinase activity	-
Orthogroup_111	T. utriculariae	jg8699.t1	g protein-coupled receptor-related,	-
Orthogroup_111	T. utriculariae	jg8702.t1	EGF-like domain	-
Orthogroup_111	T. utriculariae	jg8792.t1	Furin-like repeat | Transmembrane protein, putative | 1-phosphatidylinositol-4-phosphate 5-kinase activity	-
Orthogroup_111	T. utriculariae	jg8793.t1	Growth factor receptor cysteine-rich domain superfamily | Transmembrane protein, putative | 1-phosphatidylinositol-4-phosphate 5-kinase activity	-
Orthogroup_111	T. utriculariae	jg8798.t1	1-phosphatidylinositol-4-phosphate 5-kinase activity	-
Orthogroup_111	T. utriculariae	jg8801.t1	Growth factor receptor cysteine-rich domain superfamily | Transmembrane protein | 1-phosphatidylinositol-4-phosphate 5-kinase activity	-
Orthogroup_115	T. utriculariae	jg10060.t1	calpain family cysteine protease/ calpain family cysteine protease	-
Orthogroup_115	T. utriculariae	jg10061.t1	calpain family cysteine protease/ calpain family cysteine protease	-
Orthogroup_115	T. utriculariae	jg10062.t1	calpain family cysteine protease/ 3-carboxy-cis,cis-mucoante lactonizing enzyme,	-
Orthogroup_115	T. utriculariae	jg15571.t1	calpain family cysteine protease/ Quinoprotein alcohol dehydrogenase-like superfamily	-
Orthogroup_115	T. utriculariae	jg17423.t1	calpain family cysteine protease/ Selenium-binding protein	-
Orthogroup_115	T. utriculariae	jg17424.t1	calpain family cysteine protease/ domain-containing protein, putative-related,	-
Orthogroup_115	T. utriculariae	jg22862.t1	Tetrahymena utriculariae | Hypothetical protein	-
Orthogroup_115	T. utriculariae	jg4219.t1	calpain family cysteine protease/ Quinoprotein alcohol dehydrogenase-like superfamily	-
Orthogroup_123	T. utriculariae	jg10215.t1	rej domain protein/ Encoded by	-
Orthogroup_123	T. utriculariae	jg10222.t1	rej domain protein/ EGF-like domain | EGF-like domain | Encoded by	-
Orthogroup_123	T. utriculariae	jg10434.t1	rej domain protein/ PKD/REJ-like domain	-
Orthogroup_123	T. utriculariae	jg14845.t1	rej domain protein/ Encoded by	-
Orthogroup_123	T. utriculariae	jg14846.t1	rej domain protein/ Furin-like repeat | REJ domain protein (Fragment) | Encoded by	-
Orthogroup_123	T. utriculariae	jg14847.t1	REJ domain-containing protein	-
Orthogroup_123	T. utriculariae	jg20337.t1	rej domain protein/ Furin-like repeat | REJ domain protein (Fragment) | Encoded by	-
Orthogroup_123	T. utriculariae	jg21158.t1	rej domain protein/ Furin-like repeat | REJ domain protein (Fragment) | Encoded by	-
Orthogroup_123	T. utriculariae	jg21545.t1	rej domain protein/ Growth factor receptor cysteine-rich domain superfamily	-
Orthogroup_123	T. utriculariae	jg4312.t1	rej domain protein/ Furin-like repeat | REJ domain protein (Fragment) | Encoded by	-
Orthogroup_123	T. utriculariae	jg4357.t1	rej domain protein/ PKD/REJ-like domain	-
Orthogroup_123	T. utriculariae	jg5163.t1	rej domain protein/ PKD/REJ-like domain	-
Orthogroup_123	T. utriculariae	jg5165.t1	rej domain protein/ Growth factor receptor cysteine-rich domain superfamily	-
Orthogroup_123	T. utriculariae	jg6509.t1	rej domain protein/ Furin-like repeat	-
Orthogroup_123	T. utriculariae	jg850.t1	rej domain protein/ Encoded by	-
Orthogroup_123	T. utriculariae	jg8774.t1	rej domain protein/ Furin-like repeat | REJ domain protein (Fragment) | Encoded by	-
Orthogroup_123	T. utriculariae	jg8806.t1	rej domain protein/ Encoded by	-
Orthogroup_133	T. utriculariae	jg15095.t1	tetratricopeptide repeat protein/ Leucine-rich repeat domain superfamily	-
Orthogroup_133	T. utriculariae	jg15101.t1	tetratricopeptide repeat protein/ Caspase recruitment domain protein, putative	-
Orthogroup_133	T. utriculariae	jg15106.t1	tetratricopeptide repeat protein/ Cyclic nucleotide-binding domain protein, putative	-
Orthogroup_133	T. utriculariae	jg15109.t1	tetratricopeptide repeat protein/ Caspase recruitment domain protein, putative	-
Orthogroup_133	T. utriculariae	jg15110.t1	tetratricopeptide repeat protein/ Leucine-rich repeat	-
Orthogroup_133	T. utriculariae	jg15121.t1	tetratricopeptide repeat protein/ Leucine-rich repeat	-
Orthogroup_133	T. utriculariae	jg15122.t1	tetratricopeptide repeat protein/ Cyclic nucleotide-binding domain protein	-
Orthogroup_133	T. utriculariae	jg15124.t1	tetratricopeptide repeat protein/ Leucine-rich repeat | Tetratricopeptide repeat protein | interleukin-8 biosynthetic process	-
Orthogroup_133	T. utriculariae	jg8745.t1	Leucine-rich repeat	-
Orthogroup_133	T. utriculariae	jg8814.t1	tetratricopeptide repeat protein/ Leucine-rich repeat	-
Orthogroup_136	T. utriculariae	jg1030.t1	e3 ubiquitin protein ligase rnf/ AAA+ ATPase domain | AAA+ ATPase domain | cornified envelope assembly	-
Orthogroup_136	T. utriculariae	jg1031.t1	aaa domain dynein subfamily protein/ aaa domain dynein subfamily protein	-
Orthogroup_136	T. utriculariae	jg1032.t1	e3 ubiquitin protein ligase rnf/ AAA+ ATPase domain | AAA+ ATPase domain | cornified envelope assembly	-
Orthogroup_136	T. utriculariae	jg1033.t1	e3 ubiquitin protein ligase rnf/ AAA domain, dynein subfamily protein | AAA domain, dynein subfamily protein | cornified envelope assembly	-
Orthogroup_136	T. utriculariae	jg1034.t1	atpase aaa domain containing protein/ E3 ubiquitin-protein ligase RNF213	-
Orthogroup_136	T. utriculariae	jg1035.t1	aaa domain dynein subfamily protein/ ATPase, dynein-related, AAA domain	-
Orthogroup_136	T. utriculariae	jg1039.t1	aaa domain dynein subfamily protein/ AAA+ ATPase domain	-
Orthogroup_136	T. utriculariae	jg5863.t1	e3 ubiquitin protein ligase rnf/ E3 ubiquitin-protein ligase RNF213	-
Orthogroup_136	T. utriculariae	jg5864.t1	e3 ubiquitin protein ligase rnf/ cornified envelope assembly	-
Orthogroup_142	T. utriculariae	jg12972.t1	glutathione peroxidase/ Phospholipid-Hydroperoxide Glutathione Peroxidase [Ec:1.11.1.12]	-
Orthogroup_142	T. utriculariae	jg13971.t1	Furin-like repeat	-
Orthogroup_142	T. utriculariae	jg21509.t1	h lectin domain protein/ Growth factor receptor cysteine-rich domain superfamily	-
Orthogroup_142	T. utriculariae	jg21510.t1	h lectin domain containing protein/ h lectin domain containing protein	-
Orthogroup_142	T. utriculariae	jg7078.t1	h type lectin domain protein/ Furin-like repeat | Furin-like repeat | serine-type endopeptidase activity	-
Orthogroup_142	T. utriculariae	jg7079.t1	h type lectin domain protein/ Furin-like repeat | Furin-like repeat | serine-type endopeptidase activity	-
Orthogroup_142	T. utriculariae	jg7080.t1	h type lectin domain protein/ Furin-like repeat | Furin-like repeat | serine-type endopeptidase activity	-
Orthogroup_142	T. utriculariae	jg7082.t1	h lectin domain protein/ Furin-like repeat | Furin-like repeat | serine-type endopeptidase activity	-
Orthogroup_142	T. utriculariae	jg7083.t1	h lectin domain protein/ Furin-like repeat | Furin-like repeat | serine-type endopeptidase activity	-
Orthogroup_142	T. utriculariae	jg7084.t1	h lectin domain protein/ Furin-like repeat | Furin-like repeat | serine-type endopeptidase activity	-
Orthogroup_142	T. utriculariae	jg7085.t1	h lectin domain protein/ Growth factor receptor cysteine-rich domain superfamily	-
Orthogroup_148	T. utriculariae	jg17349.t1	zinc finger lsd subclass family protein/ Growth factor receptor cysteine-rich domain superfamily	-
Orthogroup_148	T. utriculariae	jg19546.t1	zinc finger lsd subclass family protein/ EGF-like domain | EGF-like domain | serine-type endopeptidase activity	-
Orthogroup_148	T. utriculariae	jg19547.t1	zinc finger lsd subclass family protein/ EGF-like domain | EGF-like domain | serine-type endopeptidase activity	-
Orthogroup_148	T. utriculariae	jg19550.t1	surface protein/ Furin-like repeat | Transmembrane protein, putative | serine-type endopeptidase activity	-
Orthogroup_148	T. utriculariae	jg19552.t1	zinc finger lsd subclass family protein/ EGF-like domain | EGF-like domain | serine-type endopeptidase activity	-
Orthogroup_148	T. utriculariae	jg19554.t1	zinc finger lsd subclass family protein/ EGF-like domain | EGF-like domain | serine-type endopeptidase activity	-
Orthogroup_148	T. utriculariae	jg19555.t1	zinc finger lsd subclass family protein/ Furin-like repeat | Furin-like repeat | serine-type endopeptidase activity	-
Orthogroup_148	T. utriculariae	jg19557.t1	zinc finger lsd subclass family protein/ EGF-like domain | EGF-like domain | serine-type endopeptidase activity	-
Orthogroup_148	T. utriculariae	jg19559.t1	zinc finger lsd subclass family protein/ Furin-like repeat | Transmembrane protein, putative | serine-type endopeptidase activity	-
Orthogroup_148	T. utriculariae	jg19560.t1	zinc finger lsd subclass family protein/ EGF-like domain | EGF-like domain | serine-type endopeptidase activity	-
Orthogroup_149	T. utriculariae	jg15237.t1	cytochrome p450 family protein/ cytochrome p450 family protein	-
Orthogroup_149	T. utriculariae	jg19519.t1	carboxypeptidase family protein/ Belongs to the peptidase M16 family	-
Orthogroup_149	T. utriculariae	jg19520.t1	carboxypeptidase family protein/ Belongs to the peptidase M16 family	-
Orthogroup_149	T. utriculariae	jg19521.t1	cytochrome p450 family protein/ cytochrome p450 family protein	-
Orthogroup_149	T. utriculariae	jg21550.t1	carboxypeptidase family protein/ carboxypeptidase family protein	-
Orthogroup_149	T. utriculariae	jg7463.t1	kinase domain protein/ Kinase domain protein | Kinase domain protein | Cytochrome P450 family protein	-
Orthogroup_149	T. utriculariae	jg8532.t1	Tetrahymena utriculariae | Hypothetical protein	-
Orthogroup_149	T. utriculariae	jg8533.t1	Tetrahymena utriculariae | Hypothetical protein	-
Orthogroup_149	T. utriculariae	jg8557.t1	carboxypeptidase family protein/ carboxypeptidase family protein	-
Orthogroup_149	T. utriculariae	jg8583.t1	carboxypeptidase family protein/ carboxypeptidase family protein	-
Orthogroup_149	T. utriculariae	jg8584.t1	cytochrome p450 family protein/ Cytochrome P450 family protein	-
Orthogroup_149	T. utriculariae	jg8585.t1	cytochrome p450 family protein/ cytochrome p450 family protein	-
Orthogroup_149	T. utriculariae	jg8586.t1	carboxypeptidase family protein/ carboxypeptidase family protein	-
Orthogroup_149	T. utriculariae	jg8677.t1	zinc carboxypeptidase family protein/ zinc carboxypeptidase family protein	-
Orthogroup_170	T. utriculariae	jg14313.t1	beta repeat protein/ Quinoprotein alcohol dehydrogenase-like superfamily	-
Orthogroup_170	T. utriculariae	jg14315.t1	beta repeat protein/ Quinoprotein alcohol dehydrogenase-like superfamily	-
Orthogroup_170	T. utriculariae	jg14689.t1	morn repeat protein/ Furin-like repeat	-
Orthogroup_170	T. utriculariae	jg14794.t1	wd domain g beta repeat protein/ Pectin lyase fold/virulence factor	-
Orthogroup_170	T. utriculariae	jg20507.t1	beta repeat protein/ Polymorphic outer membrane protein repeat	-
Orthogroup_170	T. utriculariae	jg21058.t1	beta repeat protein/ Quinoprotein alcohol dehydrogenase-like superfamily	-
Orthogroup_170	T. utriculariae	jg21565.t1	morn repeat protein/ WD40-repeat-containing domain superfamily	-
Orthogroup_171	T. utriculariae	jg22034.t1	transmembrane protein/ Epidermal growth factor-like domain.	-
Orthogroup_171	T. utriculariae	jg22035.t1	at hook motif protein/ Furin-like repeat | Transmembrane protein, putative | Epidermal growth factor-like domain.	-
Orthogroup_171	T. utriculariae	jg22568.t1	transmembrane protein/ Epidermal growth factor-like domain.	-
Orthogroup_171	T. utriculariae	jg22569.t1	right handed beta helix region protein/ g protein-coupled receptor-related,	-
Orthogroup_171	T. utriculariae	jg4087.t1	at hook motif protein/ Furin-like repeat | Transmembrane protein, putative | Epidermal growth factor-like domain.	-
Orthogroup_171	T. utriculariae	jg4117.t1	Growth factor receptor cysteine-rich domain superfamily | Growth factor receptor cysteine-rich domain superfamily | Epidermal growth factor-like domain.	-
Orthogroup_171	T. utriculariae	jg6692.t1	WD40-repeat-containing domain superfamily	-
Orthogroup_171	T. utriculariae	jg6693.t1	transmembrane protein/ g protein-coupled receptor-related,	-
Orthogroup_171	T. utriculariae	jg6694.t1	transmembrane protein/ Epidermal growth factor-like domain.	-
Orthogroup_171	T. utriculariae	jg6695.t1	right handed beta helix region protein/ Epidermal growth factor-like domain.	-
Orthogroup_171	T. utriculariae	jg6697.t1	right handed beta helix region protein/ Epidermal growth factor-like domain.	-
Orthogroup_171	T. utriculariae	jg6698.t1	right handed beta helix region protein/ Epidermal growth factor-like domain.	-
Orthogroup_171	T. utriculariae	jg6699.t1	kinase domain protein/ Leucine-rich repeat	-
Orthogroup_195	T. utriculariae	jg10627.t1	amp binding enzyme family protein/ amp binding enzyme family protein	-
Orthogroup_195	T. utriculariae	jg12733.t1	amp binding enzyme family protein/ amp binding enzyme family protein	-
Orthogroup_195	T. utriculariae	jg1622.t1	amp binding enzyme family protein/ AMP-binding enzyme family protein | AMP-binding enzyme family protein | AMP-binding enzyme family protein	-
Orthogroup_195	T. utriculariae	jg1632.t1	amp binding enzyme family protein/ amp binding enzyme family protein	-
Orthogroup_195	T. utriculariae	jg17995.t1	amp binding enzyme family protein/ amp binding enzyme family protein	-
Orthogroup_195	T. utriculariae	jg19494.t1	amp binding enzyme family protein/ amp binding enzyme family protein	-
Orthogroup_195	T. utriculariae	jg21658.t1	amp binding enzyme family protein/ amp binding enzyme family protein	-
Orthogroup_195	T. utriculariae	jg5019.t1	amp binding enzyme family protein/ amp binding enzyme family protein	-
Orthogroup_195	T. utriculariae	jg5020.t1	amp binding enzyme family protein/ amp binding enzyme family protein	-
Orthogroup_195	T. utriculariae	jg8251.t1	amp binding enzyme family protein/ amp binding enzyme family protein	-
Orthogroup_195	T. utriculariae	jg8274.t1	amp binding enzyme family protein/ amp binding enzyme family protein	-
Orthogroup_195	T. utriculariae	jg8306.t1	amp binding enzyme family protein/ Transmembrane protein, putative	-
Orthogroup_195	T. utriculariae	jg8348.t1	amp binding enzyme family protein/ Transmembrane protein, putative	-
Orthogroup_219	T. utriculariae	jg20508.t1	zinc finger lsd subclass family protein/ EGF-like domain | EGF-like domain | serine-type endopeptidase activity	-
Orthogroup_219	T. utriculariae	jg20509.t1	h type lectin domain protein/ Furin-like repeat | Transmembrane protein, putative | serine-type endopeptidase activity	-
Orthogroup_219	T. utriculariae	jg20600.t1	zinc finger lsd subclass family protein/ EGF-like domain | EGF-like domain | serine-type endopeptidase activity	-
Orthogroup_219	T. utriculariae	jg20601.t1	h type lectin domain protein/ Furin-like repeat | Transmembrane protein, putative | serine-type endopeptidase activity	-
Orthogroup_219	T. utriculariae	jg21528.t1	insulin growth factor binding protein n termial/ EGF-like domain | EGF-like domain | serine-type endopeptidase activity	-
Orthogroup_219	T. utriculariae	jg9303.t1	zinc finger lsd subclass family protein/ EGF-like domain | Transmembrane protein, putative | serine-type endopeptidase activity	-
Orthogroup_219	T. utriculariae	jg9304.t1	insulin growth factor binding protein n termial/ EGF-like domain | EGF-like domain | serine-type endopeptidase activity	-
Orthogroup_224	T. utriculariae	jg109.t1	voltage gated potassium channel subunit beta/ Probable voltage-gated potassium channel subunit beta/ NADP-dependent oxidoreductase domain | Voltage-gated potassium channel subunit beta-1 channel subunit beta-1 | Oxidoreductase, aldo keto reductase family protein	-
Orthogroup_224	T. utriculariae	jg110.t1	voltage gated potassium channel subunit beta/ Probable voltage-gated potassium channel subunit beta/ NADP-dependent oxidoreductase domain | Voltage-gated potassium channel subunit beta-1 | Oxidoreductase, aldo keto reductase family protein	-
Orthogroup_224	T. utriculariae	jg111.t1	voltage gated potassium channel subunit beta/ Probable voltage-gated potassium channel subunit beta/ NADP-dependent oxidoreductase domain | Voltage-gated potassium channel beta-2 subunit | Oxidoreductase, aldo keto reductase family protein	-
Orthogroup_224	T. utriculariae	jg115.t1	voltage gated potassium channel subunit beta/ Probable voltage-gated potassium channel subunit beta/ NADP-dependent oxidoreductase domain | Voltage-dependent potassium channel, beta subunit | Oxidoreductase, aldo keto reductase family protein	-
Orthogroup_224	T. utriculariae	jg12183.t1	voltage gated potassium channel subunit beta/ Probable voltage-gated potassium channel subunit beta/ Aldo/keto reductase | Aldo/keto reductase | Oxidoreductase, aldo keto reductase family protein	-
Orthogroup_224	T. utriculariae	jg13360.t1	voltage gated potassium channel subunit beta/ Probable voltage-gated potassium channel subunit beta/ NADP-dependent oxidoreductase domain | NADP-dependent oxidoreductase domain | Oxidoreductase, aldo keto reductase family protein	-
Orthogroup_224	T. utriculariae	jg2243.t1	voltage gated potassium channel subunit beta/ Probable voltage-gated potassium channel subunit beta/ NADP-dependent oxidoreductase domain | Voltage-dependent potassium channel, beta subunit | Oxidoreductase, aldo keto reductase family protein	-
Orthogroup_259	T. utriculariae	jg10118.t1	EC_2.7 transferase transferring phosphorus-containing group/ serine threonine kinase domain protein/ Phosphatidylinositol 4-phosphate 5-kinase 3/ MORN motif | MORN motif | protein serine/threonine kinase activity	-
Orthogroup_259	T. utriculariae	jg1305.t1	EC_2.7 transferase transferring phosphorus-containing group/ non specific serine threonine protein kinase/ Phosphatidylinositol 4-phosphate 5-kinase 1/ MORN motif | MORN motif | protein serine/threonine kinase activity	-
Orthogroup_259	T. utriculariae	jg1306.t1	EC_2.7 transferase transferring phosphorus-containing group/ serine threonine protein kinase nek/ Phosphatidylinositol 4-phosphate 5-kinase 8/ MORN motif | Protein kinase domain-containing protein | protein serine/threonine kinase activity	-
Orthogroup_259	T. utriculariae	jg1307.t1	EC_2.7 transferase transferring phosphorus-containing group/ serine threonine protein kinase nek/ Phosphatidylinositol 4-phosphate 5-kinase 1/ MORN motif | MORN motif | protein serine/threonine kinase activity	-
Orthogroup_259	T. utriculariae	jg15760.t1	EC_2.7 transferase transferring phosphorus-containing group/ non specific serine threonine protein kinase/ Phosphatidylinositol 4-phosphate 5-kinase 8/ MORN motif | MORN motif | protein serine/threonine kinase activity	-
Orthogroup_259	T. utriculariae	jg16503.t1	EC_2.7 transferase transferring phosphorus-containing group/ serine threonine kinase domain protein/ Phosphatidylinositol 4-phosphate 5-kinase 6/ MORN motif | MORN motif | protein serine/threonine kinase activity	-
Orthogroup_259	T. utriculariae	jg20916.t1	EC_2.7 transferase transferring phosphorus-containing group/ serine threonine kinase domain protein/ SNF1-related protein kinase catalytic subunit alpha KIN12/ Mitochondrial carrier domain superfamily | Mitochondrial carrier domain superfamily | Possible plasma membrane-binding motif in junctophilins, PIP-5-kinases and protein kinases.	-
Orthogroup_259	T. utriculariae	jg21354.t1	EC_2.7 transferase transferring phosphorus-containing group/ serine threonine protein kinase plk/ Phosphatidylinositol 4-phosphate 5-kinase 2/ MORN motif | MORN motif | Possible plasma membrane-binding motif in junctophilins, PIP-5-kinases and protein kinases.	-
Orthogroup_259	T. utriculariae	jg4006.t1	EC_2.7 transferase transferring phosphorus-containing group/ dual specificity mitogen activated protein kinase/ Phosphatidylinositol 4-phosphate 5-kinase 2/ MORN motif | MORN repeat protein | protein serine/threonine kinase activity	-
Orthogroup_259	T. utriculariae	jg5753.t1	EC_2.7 transferase transferring phosphorus-containing group/ serine threonine kinase domain protein/ Phosphatidylinositol 4-phosphate 5-kinase 4/ MORN motif | MORN motif | protein serine/threonine kinase activity	-
Orthogroup_259	T. utriculariae	jg5930.t1	EC_2.7 transferase transferring phosphorus-containing group/ non specific serine threonine protein kinase/ Phosphatidylinositol 4-phosphate 5-kinase 2/ MORN motif	-
Orthogroup_278	T. utriculariae	jg13545.t1	metal cation transporter (ZIP)/ zinc transporter zip/ Metal cation transporter, ZIP family protein | Metal cation transporter, ZIP family protein | ZIP Zinc transporter family protein	ZIP
Orthogroup_278	T. utriculariae	jg15313.t1	Solute Carrier Family 39 (Zinc Transporter), Member 1/2/3	-
Orthogroup_278	T. utriculariae	jg5952.t1	metal cation transporter (ZIP)/ metal cation transporter zip family protein/ Fe(2+) transport protein 3, chloroplastic/ Metal cation transporter, ZIP family protein | Metal cation transporter, ZIP family protein | ZIP Zinc transporter family protein	ZIP
Orthogroup_278	T. utriculariae	jg5953.t1	metal cation transporter (ZIP)/ zip zinc transporter protein/ Metal cation transporter, ZIP family protein | Metal cation transporter, ZIP family protein | ZIP Zinc transporter family protein	ZIP
Orthogroup_278	T. utriculariae	jg5956.t1	metal cation transporter (ZIP)/ zinc transporter zip/ Zinc/iron permease | Zip zinc transporter family protein, putative | ZIP Zinc transporter family protein	ZIP
Orthogroup_278	T. utriculariae	jg5962.t1	metal cation transporter (ZIP)/ metal cation transporter zip family protein/ Zinc/iron permease | Zinc/iron permease | ZIP Zinc transporter family protein	ZIP
Orthogroup_289	T. utriculariae	jg14076.t1	hsp chaperone domain containing protein/ 50S ribosome-binding GTPase	-
Orthogroup_289	T. utriculariae	jg14077.t1	hsp chaperone domain containing protein/ P-loop containing nucleoside triphosphate hydrolase	-
Orthogroup_289	T. utriculariae	jg14079.t1	p loo containing nucleoside trihoshate hydrolase/ P-loop containing nucleoside triphosphate hydrolase	-
Orthogroup_289	T. utriculariae	jg14080.t1	dna directed rna polymerase omega subunit family protein/ P-loop containing nucleoside triphosphate hydrolase	-
Orthogroup_289	T. utriculariae	jg17012.t1	Tetrahymena utriculariae | Hypothetical protein	-
Orthogroup_289	T. utriculariae	jg9537.t1	dna directed rna polymerase omega subunit family protein/ 50S ribosome-binding GTPase	-
Orthogroup_296	T. utriculariae	jg10240.t1	zinc finger lsd subclass family protein/ EGF-like domain | Zinc finger lsd1 subclass family protein | serine-type endopeptidase activity	-
Orthogroup_296	T. utriculariae	jg10244.t1	zinc finger lsd subclass family protein/ EGF-like domain	-
Orthogroup_296	T. utriculariae	jg10245.t1	zinc finger lsd subclass family protein/ EGF-like domain	-
Orthogroup_296	T. utriculariae	jg10246.t1	zinc finger lsd subclass family protein/ EGF-like domain	-
Orthogroup_296	T. utriculariae	jg4632.t1	zinc finger lsd subclass family protein/ EGF-like domain | Zinc finger lsd1 subclass family protein | serine-type endopeptidase activity	-
Orthogroup_296	T. utriculariae	jg4633.t1	zinc finger lsd subclass family protein/ EGF-like domain | Zinc finger lsd1 subclass family protein | serine-type endopeptidase activity	-
Orthogroup_306	T. utriculariae	jg13675.t1	zinc finger lsd subclass family protein/ EGF-like domain | EGF-like domain | serine-type endopeptidase activity	-
Orthogroup_306	T. utriculariae	jg13677.t1	zinc finger lsd subclass family protein/ EGF-like domain | EGF-like domain | serine-type endopeptidase activity	-
Orthogroup_306	T. utriculariae	jg13680.t1	zinc finger lsd subclass family protein/ EGF-like domain | EGF-like domain | serine-type endopeptidase activity	-
Orthogroup_306	T. utriculariae	jg17292.t1	EGF-like domain	-
Orthogroup_306	T. utriculariae	jg19548.t1	Furin-like repeat | Furin-like repeat | serine-type endopeptidase activity	-
Orthogroup_306	T. utriculariae	jg19549.t1	Tetrahymena utriculariae | Hypothetical protein	-
Orthogroup_306	T. utriculariae	jg19566.t1	Transmembrane protein, putative	-
Orthogroup_306	T. utriculariae	jg19567.t1	surface protein/ Furin-like repeat | Furin-like repeat | serine-type endopeptidase activity	-
Orthogroup_306	T. utriculariae	jg19574.t1	surface protein/ Furin-like repeat	-
Orthogroup_306	T. utriculariae	jg19575.t1	Furin-like repeat	-
Orthogroup_310	T. utriculariae	jg15804.t1	Leucine-rich repeat domain superfamily	-
Orthogroup_310	T. utriculariae	jg15805.t1	Leucine-rich repeat domain superfamily	-
Orthogroup_310	T. utriculariae	jg15823.t1	Leucine-rich repeat domain superfamily	-
Orthogroup_310	T. utriculariae	jg15824.t1	Leucine-rich repeat domain superfamily	-
Orthogroup_310	T. utriculariae	jg15826.t1	kinase domain protein/ Leucine-rich repeat domain superfamily	-
Orthogroup_310	T. utriculariae	jg15835.t1	cyclic nucleotide binding domain protein/ Leucine-rich repeat	-
Orthogroup_310	T. utriculariae	jg15836.t1	Leucine-rich repeat domain superfamily	-
Orthogroup_310	T. utriculariae	jg15840.t1	Leucine-rich repeat domain superfamily	-
Orthogroup_310	T. utriculariae	jg15845.t1	Leucine-rich repeat domain superfamily	-
Orthogroup_310	T. utriculariae	jg8663.t1	kinase domain protein/ Leucine-rich repeat domain superfamily	-
Orthogroup_324	T. utriculariae	jg12347.t1	plant-specific E3 ubiquitin ligase (RSL/RFA)/ ibr domain containing protein/ ATP-dependent RNA helicase DEAH12, chloroplastic/ E3 ubiquitin ligase RBR family | E3 ubiquitin ligase RBR family | protein polyubiquitination	RSL/RFA
Orthogroup_324	T. utriculariae	jg18002.t1	plant-specific E3 ubiquitin ligase (RSL/RFA)/ ibr domain containing protein/ ATP-dependent RNA helicase DEAH12, chloroplastic/ E3 ubiquitin ligase RBR family | E3 ubiquitin ligase RBR family | protein polyubiquitination	RSL/RFA
Orthogroup_324	T. utriculariae	jg4220.t1	plant-specific E3 ubiquitin ligase (RSL/RFA)/ ibr domain protein/ Probable E3 ubiquitin-protein ligase ARI11/ E3 ubiquitin ligase RBR family | E3 ubiquitin ligase RBR family | ubiquitin conjugating enzyme binding	RSL/RFA
Orthogroup_324	T. utriculariae	jg4932.t1	plant-specific E3 ubiquitin ligase (RSL/RFA)/ e3 ubiquitin protein ligase/ E3 ubiquitin ligase RBR family | E3 ubiquitin ligase RBR family | protein polyubiquitination	RSL/RFA
Orthogroup_324	T. utriculariae	jg4933.t1	plant-specific E3 ubiquitin ligase (RSL/RFA)/ ibr domain containing protein/ ATP-dependent RNA helicase DEAH12, chloroplastic/ E3 ubiquitin ligase RBR family | E3 ubiquitin ligase RBR family | protein polyubiquitination	RSL/RFA
Orthogroup_324	T. utriculariae	jg7566.t1	ibr domain protein/ ATP-dependent RNA helicase DEAH12, chloroplastic/ E3 ubiquitin ligase RBR family | E3 ubiquitin ligase RBR family | protein polyubiquitination	-
Orthogroup_326	T. utriculariae	jg10218.t1	atpase histidine kinase dna gyrase b/ Cysteinyl-Trna Synthetase [Ec:6.1.1.16]	-
Orthogroup_326	T. utriculariae	jg13472.t1	Tetrahymena utriculariae | Hypothetical protein	-
Orthogroup_326	T. utriculariae	jg13476.t1	Tetrahymena utriculariae | Hypothetical protein	-
Orthogroup_326	T. utriculariae	jg13477.t1	atpase histidine kinase dna gyrase b/ atpase histidine kinase dna gyrase b	-
Orthogroup_326	T. utriculariae	jg13478.t1	Transmembrane protein, putative	-
Orthogroup_326	T. utriculariae	jg13479.t1	Tetrahymena utriculariae | Hypothetical protein	-
Orthogroup_334	T. utriculariae	jg23136.t1	Chaperone J-domain superfamily	-
Orthogroup_334	T. utriculariae	jg3563.t1	Tetrahymena utriculariae | Hypothetical protein	-
Orthogroup_334	T. utriculariae	jg5963.t1	Chaperone J-domain superfamily	-
Orthogroup_334	T. utriculariae	jg5965.t1	Transmembrane protein, putative	-
Orthogroup_334	T. utriculariae	jg5967.t1	Transmembrane protein, putative	-
Orthogroup_334	T. utriculariae	jg5969.t1	Chaperone J-domain superfamily	-
Orthogroup_338	T. utriculariae	jg4086.t1	cell surface immobilization antigen/ Cell surface immobilisation antigen SerH	-
Orthogroup_338	T. utriculariae	jg4115.t1	cell surface immobilization antigen/ Cell surface immobilisation antigen SerH	-
Orthogroup_338	T. utriculariae	jg4280.t1	cell surface immobilization antigen/ Cell surface immobilisation antigen SerH	-
Orthogroup_338	T. utriculariae	jg4281.t1	cell surface immobilization antigen/ Cell surface immobilisation antigen SerH	-
Orthogroup_338	T. utriculariae	jg4283.t1	cell surface immobilization antigen/ Cell surface immobilisation antigen SerH	-
Orthogroup_338	T. utriculariae	jg4284.t1	cell surface immobilization antigen/ Cell surface immobilisation antigen SerH	-
Orthogroup_347	T. utriculariae	jg12297.t1	Pectin lyase fold/virulence factor	-
Orthogroup_347	T. utriculariae	jg12298.t1	g protein-coupled receptor-related,	-
Orthogroup_347	T. utriculariae	jg12299.t1	Pectin lyase fold/virulence factor	-
Orthogroup_347	T. utriculariae	jg16150.t1	Pectin lyase fold/virulence factor	-
Orthogroup_347	T. utriculariae	jg21090.t1	g protein-coupled receptor-related,	-
Orthogroup_347	T. utriculariae	jg6121.t1	wd domain g beta repeat protein/ Transmembrane protein, putative	-
Orthogroup_358	T. utriculariae	jg10268.t1	wd domain g beta repeat protein/ WD40 repeat	-
Orthogroup_358	T. utriculariae	jg13894.t1	wd domain g beta repeat protein/ WD40-repeat-containing domain superfamily	-
Orthogroup_358	T. utriculariae	jg13895.t1	wd domain g beta repeat protein/ Furin-like repeat	-
Orthogroup_358	T. utriculariae	jg16890.t1	wd domain g beta repeat protein/ Furin-like repeat | Furin-like repeat | serine-type endopeptidase activity	-
Orthogroup_358	T. utriculariae	jg23143.t1	wd domain g beta repeat protein/ Furin-like repeat	-
Orthogroup_371	T. utriculariae	jg3948.t1	Tetrahymena utriculariae | Hypothetical protein	-
Orthogroup_371	T. utriculariae	jg3949.t1	Transmembrane protein, putative	-
Orthogroup_371	T. utriculariae	jg3978.t1	Leucine-rich repeat domain superfamily	-
Orthogroup_371	T. utriculariae	jg4003.t1	kinase domain protein/ Leucine-rich repeat	-
Orthogroup_371	T. utriculariae	jg4004.t1	Tetrahymena utriculariae | Hypothetical protein	-
Orthogroup_371	T. utriculariae	jg4005.t1	Leucine-rich repeat domain superfamily	-
Orthogroup_371	T. utriculariae	jg8044.t1	Tetrahymena utriculariae | Hypothetical protein	-
Orthogroup_410	T. utriculariae	jg15483.t1	cyclic nucleotide binding domain protein/ Cyclic nucleotide-binding domain | Cyclic nucleotide-binding domain | voltage-gated potassium channel activity	-
Orthogroup_410	T. utriculariae	jg15609.t1	cyclic nucleotide binding domain protein/ Cyclic nucleotide-binding domain | Cyclic nucleotide-binding domain | voltage-gated potassium channel activity	-
Orthogroup_410	T. utriculariae	jg15612.t1	cyclic nucleotide binding domain protein/ Cyclic nucleotide-binding-like | Cyclic nucleotide-binding-like | voltage-gated potassium channel activity	-
Orthogroup_410	T. utriculariae	jg15613.t1	cyclic nucleotide binding domain protein/ Cation channel family transporter | Cation channel family transporter | voltage-gated potassium channel activity	-
Orthogroup_410	T. utriculariae	jg15615.t1	cyclic nucleotide binding domain protein/ Cyclic nucleotide-binding domain | Cyclic nucleotide-binding domain | voltage-gated potassium channel activity	-
Orthogroup_411	T. utriculariae	jg1364.t1	zinc finger lsd subclass family protein/ Furin-like repeat | Furin-like repeat | serine-type endopeptidase activity	-
Orthogroup_411	T. utriculariae	jg17754.t1	zinc finger lsd subclass family protein/ EGF-like domain | Zinc finger lsd1 subclass family protein | Zinc finger LSD1 subclass family protein	-
Orthogroup_411	T. utriculariae	jg17755.t1	zinc finger lsd subclass family protein/ EGF-like domain | EGF-like domain | Zinc finger LSD1 subclass family protein	-
Orthogroup_411	T. utriculariae	jg17756.t1	zinc finger lsd subclass family protein/ EGF-like domain | Zinc finger lsd1 subclass family protein | Zinc finger LSD1 subclass family protein	-
Orthogroup_411	T. utriculariae	jg5641.t1	zinc finger lsd subclass family protein/ EGF-like domain | EGF-like domain | serine-type endopeptidase activity	-
Orthogroup_417	T. utriculariae	jg1955.t1	chloroplast protein transporting atpase/ GTP binding domain | Helicase carboxy-terminal domain protein | Helicase conserved C-terminal domain containing protein	-
Orthogroup_417	T. utriculariae	jg19731.t1	chloroplast protein transporting atpase/ GTP binding domain | Helicase carboxy-terminal domain protein | Helicase conserved C-terminal domain containing protein	-
Orthogroup_417	T. utriculariae	jg19732.t1	chloroplast protein transporting atpase/ GTP binding domain | Helicase carboxy-terminal domain protein | Helicase conserved C-terminal domain containing protein	-
Orthogroup_417	T. utriculariae	jg4196.t1	chloroplast protein transporting atpase/ GTP binding domain | GTP binding domain | Helicase conserved C-terminal domain containing protein	-
Orthogroup_417	T. utriculariae	jg4197.t1	chloroplast protein transporting atpase/ GTP binding domain | GTP binding domain | Helicase conserved C-terminal domain containing protein	-
Orthogroup_417	T. utriculariae	jg4198.t1	chloroplast protein transporting atpase/ GTP binding domain | Helicase carboxy-terminal domain protein | Helicase conserved C-terminal domain containing protein	-
Orthogroup_418	T. utriculariae	jg19766.t1	Transmembrane protein, putative	-
Orthogroup_418	T. utriculariae	jg19767.t1	Transmembrane protein, putative	-
Orthogroup_418	T. utriculariae	jg19768.t1	Transmembrane protein, putative	-
Orthogroup_418	T. utriculariae	jg19771.t1	Transmembrane protein, putative	-
Orthogroup_418	T. utriculariae	jg19773.t1	6pfk_fruc_bisph_ptase,	-
Orthogroup_418	T. utriculariae	jg20526.t1	Transmembrane protein, putative	-
Orthogroup_426	T. utriculariae	jg11876.t1	EC_2.7 transferase transferring phosphorus-containing group/ quality protein serine threonine kinase/ Probable UDP-N-acetylglucosamine--peptide N-acetylglucosaminyltransferase SEC/ Protein kinase domain | Tetratricopeptide repeat protein | protein N-acetylglucosaminyltransferase activity	-
Orthogroup_426	T. utriculariae	jg12613.t1	EC_2.7 transferase transferring phosphorus-containing group/ serine threonine protein kinase nek/ Probable UDP-N-acetylglucosamine--peptide N-acetylglucosaminyltransferase SEC/ Protein kinase domain | Protein kinase domain | protein N-acetylglucosaminyltransferase activity	-
Orthogroup_426	T. utriculariae	jg13534.t1	EC_2.7 transferase transferring phosphorus-containing group/ serine threonine protein kinase par/ Protein kinase domain	-
Orthogroup_426	T. utriculariae	jg14552.t1	EC_2.7 transferase transferring phosphorus-containing group/ serine threonine protein kinase nek/ Probable UDP-N-acetylglucosamine--peptide N-acetylglucosaminyltransferase SEC/ Protein kinase domain | Protein kinase domain | protein N-acetylglucosaminyltransferase activity	-
Orthogroup_426	T. utriculariae	jg16213.t1	no annotation/ Probable UDP-N-acetylglucosamine--peptide N-acetylglucosaminyltransferase SEC/ Tetratricopeptide repeat	-
Orthogroup_426	T. utriculariae	jg21229.t1	tetratricopeptide repeat protein/ Tetratricopeptide repeat	-
Orthogroup_426	T. utriculariae	jg2306.t1	no annotation/ Probable UDP-N-acetylglucosamine--peptide N-acetylglucosaminyltransferase SEC/ Tetratricopeptide repeat	-
Orthogroup_426	T. utriculariae	jg350.t1	no annotation/ Probable UDP-N-acetylglucosamine--peptide N-acetylglucosaminyltransferase SEC/ Sel1-like repeat	-
Orthogroup_427	T. utriculariae	jg14827.t1	Tetrahymena utriculariae | Hypothetical protein	-
Orthogroup_427	T. utriculariae	jg16178.t1	Leucine-rich repeat domain superfamily	-
Orthogroup_427	T. utriculariae	jg16917.t1	Leucine-rich repeat domain superfamily	-
Orthogroup_427	T. utriculariae	jg18364.t1	Tetrahymena utriculariae | Hypothetical protein	-
Orthogroup_427	T. utriculariae	jg3278.t1	Cyclic nucleotide-binding domain protein	-
Orthogroup_427	T. utriculariae	jg6548.t1	tetratricopeptide repeat protein/ Leucine-rich repeat domain superfamily	-
Orthogroup_427	T. utriculariae	jg6655.t1	Leucine-rich repeat domain superfamily	-
Orthogroup_445	T. utriculariae	jg19737.t1	Leucine-rich repeat domain superfamily	-
Orthogroup_445	T. utriculariae	jg4175.t1	Kinase domain protein	-
Orthogroup_445	T. utriculariae	jg4176.t1	Kinase domain protein	-
Orthogroup_445	T. utriculariae	jg4177.t1	rni-like,	-
Orthogroup_445	T. utriculariae	jg4178.t1	rni-like,	-
Orthogroup_502	T. utriculariae	jg16033.t1	beta-Tubulin kinase (NEK)/ serine threonine protein kinase nek/ Serine/threonine-protein kinase Nek1/ Protein kinase domain	NEK
Orthogroup_502	T. utriculariae	jg16034.t1	beta-Tubulin kinase (NEK)/ serine threonine protein kinase nek/ Serine/threonine-protein kinase Nek5/ Protein kinase domain | Serine/Threonine kinase domain protein | Protein kinase domain	NEK
Orthogroup_502	T. utriculariae	jg16035.t1	EC_2.7 transferase transferring phosphorus-containing group/ serine threonine kinase domain protein/ Serine/threonine-protein kinase Nek3/ Protein kinase domain	-
Orthogroup_502	T. utriculariae	jg16041.t1	beta-Tubulin kinase (NEK)/ quality protein serine threonine kinase nek/ Serine/threonine-protein kinase Nek5/ Protein kinase domain	NEK
Orthogroup_502	T. utriculariae	jg16042.t1	EC_2.7 transferase transferring phosphorus-containing group/ serine threonine protein kinase nek/ Serine/threonine-protein kinase Nek2/ Protein kinase domain	-
Orthogroup_502	T. utriculariae	jg16043.t1	EC_2.7 transferase transferring phosphorus-containing group/ serine threonine kinase domain protein/ Serine/threonine-protein kinase Nek1/ Protein kinase domain	-
Orthogroup_534	T. utriculariae	jg21360.t1	protein kinase domain/ Protein kinase domain	-
Orthogroup_534	T. utriculariae	jg21361.t1	EC_2.7 transferase transferring phosphorus-containing group/ protein kinase domain/ Protein kinase domain	-
Orthogroup_534	T. utriculariae	jg3171.t1	EC_2.7 transferase transferring phosphorus-containing group/ protein kinase domain/ Protein kinase domain	-
Orthogroup_534	T. utriculariae	jg3172.t1	protein kinase domain/ Protein kinase domain	-
Orthogroup_534	T. utriculariae	jg3443.t1	protein kinase domain/ Protein kinase domain	-
Orthogroup_547	T. utriculariae	jg5004.t1	potassium voltage gated channel subfamily h member/ Potassium channel KAT3/ Cyclic nucleotide-binding domain | Cyclic nucleotide-binding domain | cyclic nucleotide-gated ion channel activity	-
Orthogroup_547	T. utriculariae	jg5010.t1	cation channel family protein/ Cyclic nucleotide-binding domain | Cyclic nucleotide-binding domain | cyclic nucleotide-gated ion channel activity	-
Orthogroup_547	T. utriculariae	jg5012.t1	cyclic nucleotide cation channel/ Potassium channel AKT2/3/ Cation channel family protein | Cation channel family protein | cyclic nucleotide-gated ion channel activity	-
Orthogroup_547	T. utriculariae	jg5014.t1	cyclic nucleotide gated cation channel alpha/ Potassium channel AKT2/3/ ABC transporter family protein	-
Orthogroup_547	T. utriculariae	jg5016.t1	cation channel family protein/ Potassium channel AKT2/3/ Cation channel family protein | Cation channel family protein | cyclic nucleotide-gated ion channel activity	-
Orthogroup_547	T. utriculariae	jg5017.t1	cyclic nucleotide cation channel/ Potassium channel AKT2/3/ Cyclic nucleotide-binding domain | Cyclic nucleotide-binding domain | cyclic nucleotide-gated ion channel activity	-
Orthogroup_552	T. utriculariae	jg20388.t1	metal cation transporter (NRAMP)/ nramp natural resistance associated macrophage protein metal transporter/ Metal transporter Nramp2/ NRAMP family | NRAMP (Natural resistance-associated macrophage protein) metal ion transporter family protein | NRAMP family Mn2 Fe2	NRAMP
Orthogroup_552	T. utriculariae	jg20389.t1	metal cation transporter (NRAMP)/ nramp natural resistance associated macrophage protein metal transporter/ Metal transporter Nramp2/ NRAMP family | NRAMP (Natural resistance-associated macrophage protein) metal ion transporter family protein | NRAMP family Mn2 Fe2	NRAMP
Orthogroup_552	T. utriculariae	jg21435.t1	metal cation transporter (NRAMP)/ nramp natural resistance associated macrophage protein metal transporter/ Metal transporter Nramp2/ NRAMP family | NRAMP (Natural resistance-associated macrophage protein) metal ion transporter family protein | NRAMP family Mn2 Fe2	NRAMP
Orthogroup_552	T. utriculariae	jg22229.t1	nramp natural resistance associated macrophage protein metal transporter/ Metal transporter Nramp3/ Natural resistance-associated macrophage protein 3 (Fragment) | Natural resistance-associated macrophage protein 3 (Fragment) | NRAMP family Mn2 Fe2	-
Orthogroup_552	T. utriculariae	jg22231.t1	nramp natural resistance associated macrophage protein metal transporter/ NRAMP family | Natural resistance-associated macrophage protein (Fragment) | NRAMP family Mn2 Fe2	-
Orthogroup_561	T. utriculariae	jg14174.t1	alpha type protein kinase domain containing/ MHCK/EF2 kinase | MHCK/EF2 kinase domain protein | phosphatidylinositol biosynthetic process	-
Orthogroup_561	T. utriculariae	jg14176.t1	alpha type protein kinase domain containing/ MHCK/EF2 kinase | MHCK/EF2 kinase domain protein | phosphatidylinositol biosynthetic process	-
Orthogroup_561	T. utriculariae	jg555.t1	alpha type protein kinase domain containing/ Alpha-kinase family	-
Orthogroup_561	T. utriculariae	jg7330.t1	kinase domain containing/ MHCK/EF2 kinase | MHCK/EF2 kinase | phosphatidylinositol biosynthetic process	-
Orthogroup_561	T. utriculariae	jg7331.t1	alpha type protein kinase domain containing/ Alpha-kinase family	-
Orthogroup_570	T. utriculariae	jg13257.t1	DDE_Tnp_IS1595 domain-containing protein	-
Orthogroup_570	T. utriculariae	jg15485.t1	dde family transposase/ dde family transposase	-
Orthogroup_570	T. utriculariae	jg242.t1	Tetrahymena utriculariae | Hypothetical protein	-
Orthogroup_570	T. utriculariae	jg2971.t1	Tetrahymena utriculariae | Hypothetical protein	-
Orthogroup_570	T. utriculariae	jg6588.t1	Tetrahymena utriculariae | Hypothetical protein	-
Orthogroup_570	T. utriculariae	jg7506.t1	dde tnp is1595 domain containing protein/ ISXO2-like transposase domain	-
Orthogroup_570	T. utriculariae	jg8456.t1	Tetrahymena utriculariae | Hypothetical protein	-
Orthogroup_572	T. utriculariae	jg12488.t1	subfamily ABCG transporter/ abc transporter g family member/ ABC transporter G family member 7/ AAA+ ATPase domain | ABC-type transport system protein | ABC transporter family protein	-
Orthogroup_572	T. utriculariae	jg12489.t1	subfamily ABCG transporter/ abc transporter g family member/ ABC transporter G family member 7/ AAA+ ATPase domain | ABC-type transport system protein | ABC transporter family protein	-
Orthogroup_572	T. utriculariae	jg12490.t1	subfamily ABCG transporter/ abc transporter g family member/ ABC transporter G family member 7/ AAA+ ATPase domain | ABC-type transport system protein | ABC transporter family protein	-
Orthogroup_572	T. utriculariae	jg12491.t1	subfamily ABCG transporter/ abc transporter g family member/ ABC transporter G family member 7/ AAA+ ATPase domain | ABC-type transport system protein | ABC transporter family protein	-
Orthogroup_572	T. utriculariae	jg12492.t1	subfamily ABCG transporter/ abc transporter g family member/ ABC transporter G family member 7/ AAA+ ATPase domain | ABC-type transport system protein | ABC transporter family protein	-
Orthogroup_572	T. utriculariae	jg12493.t1	abc transporter domain containing protein/ ABC-2 type transporter	-
Orthogroup_572	T. utriculariae	jg12495.t1	abc transporter g family member/ ABC transporter G family member 12/ ABC transporter family protein	-
Orthogroup_572	T. utriculariae	jg12496.t1	subfamily ABCG transporter/ abc transporter g family member/ ABC transporter G family member 7/ AAA+ ATPase domain | ABC-type transport system protein | ABC transporter family protein	-
Orthogroup_575	T. utriculariae	jg11187.t1	Tetrahymena utriculariae | Hypothetical protein	-
Orthogroup_575	T. utriculariae	jg2673.t1	Tetrahymena utriculariae | Hypothetical protein	-
Orthogroup_575	T. utriculariae	jg2679.t1	Tetrahymena utriculariae | Hypothetical protein	-
Orthogroup_575	T. utriculariae	jg2680.t1	Tetrahymena utriculariae | Hypothetical protein	-
Orthogroup_575	T. utriculariae	jg2704.t1	Tetrahymena utriculariae | Hypothetical protein	-
Orthogroup_575	T. utriculariae	jg2707.t1	Tetrahymena utriculariae | Hypothetical protein	-
Orthogroup_575	T. utriculariae	jg9300.t1	Tetrahymena utriculariae | Hypothetical protein	-
Orthogroup_575	T. utriculariae	jg9319.t1	Tetrahymena utriculariae | Hypothetical protein	-
Orthogroup_608	T. utriculariae	jg13761.t1	Tetrahymena utriculariae | Hypothetical protein	-
Orthogroup_608	T. utriculariae	jg5898.t1	Tetrahymena utriculariae | Hypothetical protein	-
Orthogroup_608	T. utriculariae	jg5899.t1	Tetrahymena utriculariae | Hypothetical protein	-
Orthogroup_608	T. utriculariae	jg5900.t1	Tetrahymena utriculariae | Hypothetical protein	-
Orthogroup_608	T. utriculariae	jg5901.t1	Tetrahymena utriculariae | Hypothetical protein	-
Orthogroup_630	T. utriculariae	jg6817.t1	1 alkyl acetylglycerophosphocholine esterase/ Alpha/Beta hydrolase fold | Platelet-activating factor acetylhydrolase plasma/intracellular protein | 1-alkyl-2-acetylglycerophosphocholine esterase activity	-
Orthogroup_630	T. utriculariae	jg7499.t1	1 alkyl acetylglycerophosphocholine esterase/ Alpha/Beta hydrolase fold | Platelet-activating factor acetylhydrolase plasma/intracellular protein | 1-alkyl-2-acetylglycerophosphocholine esterase activity	-
Orthogroup_630	T. utriculariae	jg8246.t1	1 alkyl acetylglycerophosphocholine esterase/ Alpha/Beta hydrolase fold | Alpha/Beta hydrolase fold | 1-alkyl-2-acetylglycerophosphocholine esterase activity	-
Orthogroup_630	T. utriculariae	jg8271.t1	1 alkyl acetylglycerophosphocholine esterase/ Alpha/Beta hydrolase fold | Platelet-activating factor acetylhydrolase plasma/intracellular protein | 1-alkyl-2-acetylglycerophosphocholine esterase activity	-
Orthogroup_630	T. utriculariae	jg8300.t1	1 alkyl acetylglycerophosphocholine esterase/ 1-alkyl-2-acetylglycerophosphocholine esterase activity	-
Orthogroup_630	T. utriculariae	jg8345.t1	1 alkyl acetylglycerophosphocholine esterase/ Alpha/Beta hydrolase fold | Platelet-activating factor acetylhydrolase plasma/intracellular protein | 1-alkyl-2-acetylglycerophosphocholine esterase activity	-
Orthogroup_646	T. utriculariae	jg6215.t1	zinc finger lsd subclass family protein/ EGF-like domain | EGF-like domain-containing protein | serine-type endopeptidase activity	-
Orthogroup_646	T. utriculariae	jg6217.t1	zinc finger lsd subclass family protein/ EGF-like domain | EGF-like domain-containing protein | Zinc finger LSD1 subclass family protein	-
Orthogroup_646	T. utriculariae	jg6218.t1	zinc finger lsd subclass family protein/ EGF-like domain | EGF-like domain-containing protein | Zinc finger LSD1 subclass family protein	-
Orthogroup_646	T. utriculariae	jg6220.t1	zinc finger lsd subclass family protein/ EGF-like domain | EGF-like domain-containing protein | Zinc finger LSD1 subclass family protein	-
Orthogroup_650	T. utriculariae	jg9092.t1	Transmembrane protein, putative	-
Orthogroup_650	T. utriculariae	jg9093.t1	Transmembrane protein, putative	-
Orthogroup_650	T. utriculariae	jg9094.t1	Transmembrane protein, putative	-
Orthogroup_650	T. utriculariae	jg9095.t1	Solute Carrier Family 45, Member 1/2/4	-
Orthogroup_652	T. utriculariae	jg1995.t1	kinase domain protein/ PARP catalytic domain-containing protein	-
Orthogroup_652	T. utriculariae	jg236.t1	kinase domain protein/ ubiquitin-like domain-containing protein,	-
Orthogroup_652	T. utriculariae	jg3547.t1	morn domain protein/ ubiquitin-like domain-containing protein,	-
Orthogroup_652	T. utriculariae	jg3548.t1	ubiquitin domain containing protein/ ubiquitin-like domain-containing protein,	-
Orthogroup_652	T. utriculariae	jg3549.t1	kinase domain protein/ PARP catalytic domain-containing protein	-
Orthogroup_655	T. utriculariae	jg8489.t1	zinc finger lsd subclass family protein/ EGF-like domain | EGF-like domain-containing protein | serine-type endopeptidase activity	-
Orthogroup_655	T. utriculariae	jg8490.t1	proprotein convertase subtilisin kexin type/ Furin-like repeat | Furin-like repeat | serine-type endopeptidase activity	-
Orthogroup_655	T. utriculariae	jg8492.t1	zinc finger lsd subclass family protein/ EGF-like domain | EGF-like domain-containing protein | serine-type endopeptidase activity	-
Orthogroup_655	T. utriculariae	jg8493.t1	zinc finger lsd subclass family protein/ EGF-like domain | EGF-like domain-containing protein | serine-type endopeptidase activity	-
Orthogroup_655	T. utriculariae	jg8540.t1	zinc finger lsd subclass family protein/ Furin-like repeat	-
Orthogroup_656	T. utriculariae	jg18519.t1	rnb protein/ Nucleic acid-binding, OB-fold	-
Orthogroup_656	T. utriculariae	jg18520.t1	RNB domain-containing protein	-
Orthogroup_656	T. utriculariae	jg18521.t1	rnb protein/ Ribonuclease R [Ec:3.1.13.1]	-
Orthogroup_656	T. utriculariae	jg18522.t1	rnb protein/ Nucleic acid-binding, OB-fold	-
Orthogroup_667	T. utriculariae	jg4998.t1	atpase histidine kinase dna gyrase b/ Probable histidine kinase 3/ ATPase, histidine kinase-, DNA gyrase B | ATPase, histidine kinase-, DNA gyrase B | phosphorelay sensor kinase activity	-
Orthogroup_667	T. utriculariae	jg7383.t1	atpase histidine kinase dna gyrase b/ ATPase, histidine kinase-, DNA gyrase B | ATPase, histidine kinase-, DNA gyrase B | phosphorelay sensor kinase activity	-
Orthogroup_667	T. utriculariae	jg7385.t1	atpase histidine kinase dna gyrase b/ Probable histidine kinase 3/ ATPase, histidine kinase-, DNA gyrase B | ATPase, histidine kinase-, DNA gyrase B | phosphorelay sensor kinase activity	-
Orthogroup_667	T. utriculariae	jg9187.t1	atpase histidine kinase dna gyrase b/ Probable histidine kinase 3/ ATPase, histidine kinase-, DNA gyrase B | ATPase, histidine kinase-, DNA gyrase B | phosphorelay sensor kinase activity	-
Orthogroup_672	T. utriculariae	jg22496.t1	cation channel family protein/ cyclic nucleotide-gated ion channel activity	-
Orthogroup_672	T. utriculariae	jg22927.t1	cation channel family protein/ Cyclic nucleotide-binding-like | Cyclic nucleotide-binding-like | cyclic nucleotide-gated ion channel activity	-
Orthogroup_672	T. utriculariae	jg22928.t1	Cyclic nucleotide-binding domain-containing protein	-
Orthogroup_672	T. utriculariae	jg22929.t1	cyclic nucleotide binding domain containing protein/ Cyclic nucleotide-binding domain | Cyclic nucleotide-binding domain | cyclic nucleotide-gated ion channel activity	-
Orthogroup_672	T. utriculariae	jg22930.t1	cyclic nucleotide binding domain protein/ Cation channel family protein | Cation channel family protein | cyclic nucleotide-gated ion channel activity	-
Orthogroup_680	T. utriculariae	jg20920.t1	Tetrahymena utriculariae | Hypothetical protein	-
Orthogroup_680	T. utriculariae	jg20921.t1	Tetrahymena utriculariae | Hypothetical protein	-
Orthogroup_680	T. utriculariae	jg20927.t1	e3 ubiquitin protein ligase ubr/ e3 ubiquitin protein ligase ubr	-
Orthogroup_680	T. utriculariae	jg4264.t1	e3 ubiquitin protein ligase ubr/ Cation channel family protein	-
Orthogroup_680	T. utriculariae	jg5793.t1	cytochrome p450 family monooxygenase/ cytochrome p450 family monooxygenase	-
Orthogroup_690	T. utriculariae	jg14776.t1	mac perforin domain protein/ MAC/perforin domain protein | MAC/perforin domain protein | MAC/Perforin domain	-
Orthogroup_690	T. utriculariae	jg14781.t1	mac perforin domain protein/ Membrane attack complex component/perforin (MACPF) domain | MAC/perforin domain protein | MAC/Perforin domain	-
Orthogroup_690	T. utriculariae	jg14782.t1	mac perforin domain protein/ Membrane attack complex component/perforin (MACPF) domain | MAC/perforin domain protein | MAC/Perforin domain	-
Orthogroup_690	T. utriculariae	jg14783.t1	mac perforin domain protein/ Membrane attack complex component/perforin (MACPF) domain | Membrane attack complex component/perforin (MACPF) domain | MAC/Perforin domain	-
Orthogroup_698	T. utriculariae	jg10241.t1	Furin-like repeat	-
Orthogroup_698	T. utriculariae	jg10247.t1	zinc finger lsd subclass family protein/ Furin-like repeat	-
Orthogroup_698	T. utriculariae	jg12532.t1	zinc finger lsd subclass family protein/ Furin-like repeat	-
Orthogroup_698	T. utriculariae	jg15360.t1	zinc finger lsd subclass family protein/ Furin-like repeat	-
Orthogroup_698	T. utriculariae	jg5988.t1	Furin-like repeat	-
Orthogroup_698	T. utriculariae	jg5989.t1	Tetrahymena utriculariae | Hypothetical protein	-
Orthogroup_700	T. utriculariae	jg10533.t1	ubiquitin carboxy terminal hydrolase/ Papain-like cysteine peptidase superfamily	-
Orthogroup_700	T. utriculariae	jg10536.t1	ubiquitin terminal hydrolase/ Papain-like cysteine peptidase superfamily	-
Orthogroup_700	T. utriculariae	jg14061.t1	USP domain-containing protein	-
Orthogroup_700	T. utriculariae	jg14064.t1	ubiquitin carboxy terminal hydrolase/ Papain-like cysteine peptidase superfamily	-
Orthogroup_700	T. utriculariae	jg8267.t1	ubiquitin carboxy terminal hydrolase/ Papain-like cysteine peptidase superfamily	-
Orthogroup_730	T. utriculariae	jg1114.t1	atpase aaa domain containing protein/ cornified envelope assembly	-
Orthogroup_730	T. utriculariae	jg1115.t1	aaa domain dynein subfamily protein/ cornified envelope assembly	-
Orthogroup_730	T. utriculariae	jg1116.t1	e3 ubiquitin protein ligase rnf/ AAA+ ATPase domain | AAA+ ATPase domain | cornified envelope assembly	-
Orthogroup_730	T. utriculariae	jg1117.t1	aaa domain dynein subfamily protein/ aaa domain dynein subfamily protein	-
Orthogroup_730	T. utriculariae	jg22330.t1	e3 ubiquitin protein ligase rnf/ AAA domain, dynein subfamily protein | AAA domain, dynein subfamily protein | cornified envelope assembly	-
Orthogroup_733	T. utriculariae	jg20598.t1	EC_2.7 transferase transferring phosphorus-containing group/ kinase domain protein/ Protein kinase-like domain superfamily | Protein kinase-like domain superfamily | protein serine/threonine kinase activity	-
Orthogroup_733	T. utriculariae	jg2667.t1	serine threonine kinase domain protein/ serine threonine kinase domain protein	-
Orthogroup_733	T. utriculariae	jg2668.t1	EC_2.7 transferase transferring phosphorus-containing group/ kinase domain protein/ Protein kinase-like domain superfamily | Protein kinase-like domain superfamily | protein serine/threonine kinase activity	-
Orthogroup_733	T. utriculariae	jg9301.t1	kinase domain protein/ Protein kinase-like domain superfamily | Protein kinase-like domain superfamily | protein serine/threonine kinase activity	-
Orthogroup_733	T. utriculariae	jg9323.t1	EC_2.7 transferase transferring phosphorus-containing group/ serine threonine kinase domain protein/ Serine/threonine-protein kinase ATG1b/ Protein kinase domain | Serine/Threonine kinase domain protein | protein serine/threonine kinase activity	-
Orthogroup_757	T. utriculariae	jg22611.t1	tetratricopeptide repeat protein/ Tetratricopeptide repeat protein | Tetratricopeptide repeat protein | Tetratricopeptide repeat protein	-
Orthogroup_757	T. utriculariae	jg22612.t1	tetratricopeptide repeat protein/ Tetratricopeptide repeat protein | Tetratricopeptide repeat protein | Tetratricopeptide repeat protein	-
Orthogroup_757	T. utriculariae	jg22613.t1	tetratricopeptide repeat protein/ tetratricopeptide repeat protein	-
Orthogroup_757	T. utriculariae	jg22614.t1	tetratricopeptide repeat protein/ Tetratricopeptide repeat | Tetratricopeptide repeat | Tetratricopeptide repeat protein	-
Orthogroup_773	T. utriculariae	jg13513.t1	Tetrahymena utriculariae | Hypothetical protein	-
Orthogroup_773	T. utriculariae	jg13514.t1	Tetrahymena utriculariae | Hypothetical protein	-
Orthogroup_773	T. utriculariae	jg6353.t1	Tetrahymena utriculariae | Hypothetical protein	-
Orthogroup_773	T. utriculariae	jg6354.t1	Tetrahymena utriculariae | Hypothetical protein	-
Orthogroup_774	T. utriculariae	jg1620.t1	subfamily ABCA transporter/ abc transporter family protein/ ABC transporter A family member 1/ AAA+ ATPase domain | ABC transporter domain-containing protein | ABC transporter family protein	-
Orthogroup_774	T. utriculariae	jg17595.t1	subfamily ABCA transporter/ abc transporter family protein/ ABC transporter A family member 1/ AAA+ ATPase domain | ABC transporter domain-containing protein | ABC transporter family protein	-
Orthogroup_774	T. utriculariae	jg17596.t1	subfamily ABCA transporter/ abc transporter family protein/ ABC transporter A family member 1/ AAA+ ATPase domain | ABC transporter domain-containing protein | ABC transporter family protein	-
Orthogroup_774	T. utriculariae	jg17597.t1	subfamily ABCA transporter/ abc transporter family protein/ ABC transporter A family member 1/ AAA+ ATPase domain | AAA+ ATPase domain | ABC transporter family protein	-
Orthogroup_777	T. utriculariae	jg20061.t1	Tetrahymena utriculariae | Hypothetical protein	-
Orthogroup_777	T. utriculariae	jg7020.t1	Tetrahymena utriculariae | Hypothetical protein	-
Orthogroup_777	T. utriculariae	jg7022.t1	Protein Disulfide-Isomerase [Ec:5.3.4.1]	-
Orthogroup_777	T. utriculariae	jg7023.t1	Protein Disulfide-Isomerase [Ec:5.3.4.1]	-
Orthogroup_785	T. utriculariae	jg11331.t1	EC_2.7 transferase transferring phosphorus-containing group/ serine threonine kinase domain protein/ positive regulation of hh target transcription factor activity	-
Orthogroup_785	T. utriculariae	jg8250.t1	EC_2.7 transferase transferring phosphorus-containing group/ oncogene serine threonine protein kinase mos/ Protein kinase domain	-
Orthogroup_785	T. utriculariae	jg8273.t1	EC_2.7 transferase transferring phosphorus-containing group/ serine threonine kinase domain protein/ Protein kinase domain	-
Orthogroup_785	T. utriculariae	jg8305.t1	EC_2.7 transferase transferring phosphorus-containing group/ proto oncogene serine threonine protein kinase mos/ Protein kinase domain	-
Orthogroup_785	T. utriculariae	jg8347.t1	EC_2.7 transferase transferring phosphorus-containing group/ serine threonine kinase domain protein/ Protein kinase domain	-
Orthogroup_789	T. utriculariae	jg17866.t1	calpain family cysteine protease/ calpain family cysteine protease	-
Orthogroup_789	T. utriculariae	jg20613.t1	calpain family cysteine protease/ PAS domain	-
Orthogroup_789	T. utriculariae	jg3666.t1	bulb type lectin domain containing protein/ WD40 repeat	-
Orthogroup_789	T. utriculariae	jg9315.t1	wd domain g beta repeat protein/ wd domain g beta repeat protein	-
Orthogroup_789	T. utriculariae	jg9316.t1	calpain family cysteine protease/ PAS domain	-
Orthogroup_803	T. utriculariae	jg20778.t1	Cystatin domain | Cystatin domain protein | cysteine-type endopeptidase inhibitor activity	-
Orthogroup_803	T. utriculariae	jg20986.t1	Cystatin domain protein | Cystatin domain protein | cysteine-type endopeptidase inhibitor activity	-
Orthogroup_803	T. utriculariae	jg21050.t1	Cystatin domain | Cystatin domain protein | cysteine-type endopeptidase inhibitor activity	-
Orthogroup_803	T. utriculariae	jg5819.t1	Cystatin domain | Cystatin domain protein | cysteine-type endopeptidase inhibitor activity	-
Orthogroup_839	T. utriculariae	jg13582.t1	Protein of unknown function DUF4441	-
Orthogroup_839	T. utriculariae	jg13583.t1	Protein of unknown function DUF4441	-
Orthogroup_839	T. utriculariae	jg13592.t1	Tetrahymena utriculariae | Hypothetical protein	-
Orthogroup_839	T. utriculariae	jg13593.t1	Protein of unknown function DUF4441	-
Orthogroup_839	T. utriculariae	jg13594.t1	Protein of unknown function DUF4441	-
Orthogroup_841	T. utriculariae	jg14940.t1	cyclic nucleotide binding domain protein/ BspA type Leucine rich repeat region	-
Orthogroup_841	T. utriculariae	jg15020.t1	Growth factor receptor cysteine-rich domain superfamily	-
Orthogroup_841	T. utriculariae	jg15021.t1	alpha beta hydrolase protein/ Alpha/beta fold hydrolase	-
Orthogroup_841	T. utriculariae	jg15028.t1	alpha beta hydrolase protein/ Alpha/Beta hydrolase fold	-
Orthogroup_845	T. utriculariae	jg19624.t1	Furin-like repeat | Furin-like repeat | serine-type endopeptidase activity	-
Orthogroup_845	T. utriculariae	jg19627.t1	Furin-like repeat | Furin-like repeat | serine-type endopeptidase activity	-
Orthogroup_845	T. utriculariae	jg19629.t1	zinc finger lsd subclass family protein/ Furin-like repeat | Furin-like repeat | serine-type endopeptidase activity	-
Orthogroup_845	T. utriculariae	jg19630.t1	ngfr cysteine rich family protein/ EGF-like domain | EGF-like domain | serine-type endopeptidase activity	-
Orthogroup_854	T. utriculariae	jg20603.t1	Tetrahymena utriculariae | Hypothetical protein	-
Orthogroup_854	T. utriculariae	jg20606.t1	Tetrahymena utriculariae | Hypothetical protein	-
Orthogroup_854	T. utriculariae	jg21531.t1	Tetrahymena utriculariae | Hypothetical protein	-
Orthogroup_854	T. utriculariae	jg23153.t1	Endo-1,4-beta-xylanase xylA	-
Orthogroup_854	T. utriculariae	jg9307.t1	Endo-1,4-beta-xylanase xylA	-
Orthogroup_855	T. utriculariae	jg20602.t1	aa trans domain containing protein/ Amino acid transporter, transmembrane domain | Amino acid transporter, transmembrane domain | Transmembrane amino acid transporter protein	-
Orthogroup_855	T. utriculariae	jg21529.t1	aa trans domain containing protein/ Amino acid transporter, transmembrane domain | Transmembrane amino acid transporter protein | Transmembrane amino acid transporter protein	-
Orthogroup_855	T. utriculariae	jg23152.t1	transmembrane amino acid transporter protein/ Amino acid transporter, transmembrane domain | Transmembrane amino acid transporter protein | Transmembrane amino acid transporter protein	-
Orthogroup_855	T. utriculariae	jg2711.t1	aa trans domain containing protein/ Amino acid transporter, transmembrane domain | Transmembrane amino acid transporter protein | Transmembrane amino acid transporter protein	-
Orthogroup_855	T. utriculariae	jg9305.t1	aa trans domain containing protein/ Amino acid transporter, transmembrane domain | Amino acid transporter, transmembrane domain | Transmembrane amino acid transporter protein	-
Orthogroup_863	T. utriculariae	jg13720.t1	mRNA-translocation factor (eEF2))/ eukaryotic translation elongation factor/ Elongation factor 2/ EF-G domain III/V-like | Elongation factor 2 | Elongation factor G, domain IV family protein	EEF2
Orthogroup_863	T. utriculariae	jg16589.t1	ashgo elongation factor/ Elongation factor 2/ P-loop containing nucleoside triphosphate hydrolase | Probable EFT2-translation elongation factor eEF2 (Fragment) | Elongation factor G, domain IV family protein	-
Orthogroup_863	T. utriculariae	jg16590.t1	elongation factor 2/ Elongation factor 2/ EF-G domain III/V-like | EF-G domain III/V-like | Elongation factor G, domain IV family protein	-
Orthogroup_863	T. utriculariae	jg6109.t1	elongation factor g/ Elongation factor 2/ EF-G domain III/V-like | Elongation factor 2 | Elongation factor G, domain IV family protein	-
Orthogroup_863	T. utriculariae	jg6110.t1	ashgo elongation factor/ Elongation factor 2/ EF-G domain III/V-like | Elongation factor 2 (Fragment) | Elongation factor G, domain IV family protein	-
Orthogroup_865	T. utriculariae	jg14806.t1	cyclic nucleotide binding domain protein/ Leucine-rich repeat domain superfamily	-
Orthogroup_865	T. utriculariae	jg17319.t1	Ribonuclease H-like superfamily	-
Orthogroup_865	T. utriculariae	jg18607.t1	Tetrahymena utriculariae | Hypothetical protein	-
Orthogroup_865	T. utriculariae	jg18608.t1	Ribonuclease H-like superfamily	-
Orthogroup_865	T. utriculariae	jg3270.t1	Ribonuclease H-like superfamily	-
Orthogroup_871	T. utriculariae	jg10528.t1	EC_2.7 transferase transferring phosphorus-containing group/ serine threonine kinase domain protein/ determination of stomach left/right asymmetry	-
Orthogroup_871	T. utriculariae	jg11837.t1	EC_2.7 transferase transferring phosphorus-containing group/ oncogene serine threonine protein kinase mos/ Protein kinase domain | Tetratricopeptide repeat protein | determination of stomach left/right asymmetry	-
Orthogroup_871	T. utriculariae	jg20985.t1	EC_2.7 transferase transferring phosphorus-containing group/ serine threonine kinase domain protein/ Protein kinase domain	-
Orthogroup_871	T. utriculariae	jg4502.t1	EC_2.7 transferase transferring phosphorus-containing group/ serine threonine kinase protein/ determination of stomach left/right asymmetry	-
Orthogroup_871	T. utriculariae	jg7291.t1	EC_2.7 transferase transferring phosphorus-containing group/ tetratricopeptide repeat protein/ determination of stomach left/right asymmetry	-
Orthogroup_876	T. utriculariae	jg195.t1	Transmembrane protein, putative	-
Orthogroup_876	T. utriculariae	jg19542.t1	Transmembrane protein, putative	-
Orthogroup_876	T. utriculariae	jg19543.t1	Transmembrane protein, putative	-
Orthogroup_876	T. utriculariae	jg19544.t1	Transmembrane protein, putative	-
Orthogroup_876	T. utriculariae	jg19545.t1	Transmembrane protein, putative	-
Orthogroup_883	T. utriculariae	jg4045.t1	Nardilysin-type peptidase/ insulin degrading enzyme 1/ Insulin-degrading enzyme-like 1, peroxisomal/ Insulysin, insulin-degrading enzyme | Insulysin, insulin-degrading enzyme | Insulinase (Peptidase family M16)	-
Orthogroup_883	T. utriculariae	jg4052.t1	nardilysin a n/ Insulinase (Peptidase family M16)	-
Orthogroup_883	T. utriculariae	jg4053.t1	insulin degrading enzyme 1 peroxisomal/ Insulin-degrading enzyme-like 1, peroxisomal/ Insulinase (Peptidase family M16)	-
Orthogroup_883	T. utriculariae	jg4057.t1	insulin degrading enzyme/ Metalloenzyme, LuxS/M16 peptidase-like	-
Orthogroup_883	T. utriculariae	jg4058.t1	insulysin insulin degrading enzyme/ insulysin insulin degrading enzyme	-
Orthogroup_884	T. utriculariae	jg22050.t1	ubiquitin conjugating enzyme e2/ Ubiquitin-conjugating enzyme E2 28/ Ubiquitin-conjugating enzyme E2 | Ubiquitin-conjugating enzyme E2 | Ubiquitin-conjugating enzyme E2, catalytic domain homologues	-
Orthogroup_884	T. utriculariae	jg22052.t1	ubiquitin conjugating enzyme protein/ ubiquitin conjugating enzyme protein	-
Orthogroup_884	T. utriculariae	jg22053.t1	ubiquitin conjugating enzyme e2/ ubiquitin conjugating enzyme e2	-
Orthogroup_884	T. utriculariae	jg6719.t1	ubiquitin conjugating enzyme protein/ Ubiquitin-Conjugating Enzyme E2 D [Ec:2.3.2.23]	-
Orthogroup_886	T. utriculariae	jg13232.t1	unspecified product	-
Orthogroup_886	T. utriculariae	jg14277.t1	dde 3 domain containing protein/ DDE superfamily endonuclease	-
Orthogroup_886	T. utriculariae	jg17499.t1	dde family endonuclease/ dde family endonuclease	-
Orthogroup_886	T. utriculariae	jg6823.t1	dde family endonuclease/ dde family endonuclease	-
Orthogroup_933	T. utriculariae	jg19809.t1	zinc finger lsd subclass family protein/ EGF-like domain | Variant specific surface protein AS3, putative | serine-type endopeptidase activity	-
Orthogroup_933	T. utriculariae	jg21013.t1	Growth factor receptor cysteine-rich domain superfamily	-
Orthogroup_933	T. utriculariae	jg9361.t1	zinc finger lsd subclass family protein/ EGF-like domain | Variant specific surface protein AS3, putative | serine-type endopeptidase activity	-
Orthogroup_933	T. utriculariae	jg9363.t1	zinc finger lsd subclass family protein/ Furin-like repeat | Variant specific surface protein AS3, putative | serine-type endopeptidase activity	-
Orthogroup_939	T. utriculariae	jg15994.t1	amidase protein/ Amidase signature (AS) superfamily	-
Orthogroup_939	T. utriculariae	jg4420.t1	amidase domain containing protein/ Amidase signature (AS) superfamily | Amidase signature (AS) superfamily | fatty acid amide hydrolase activity	-
Orthogroup_939	T. utriculariae	jg9499.t1	amidase domain containing protein/ Amidase signature (AS) superfamily | Amidase signature (AS) superfamily | fatty acid amide hydrolase activity	-
Orthogroup_939	T. utriculariae	jg9646.t1	glutamyl trna gln amidotransferase subunit a/ Amidase | Amidase | fatty acid amide hydrolase activity	-
Orthogroup_940	T. utriculariae	jg15996.t1	Tetrahymena utriculariae | Hypothetical protein	-
Orthogroup_940	T. utriculariae	jg4422.t1	Tetrahymena utriculariae | Hypothetical protein	-
Orthogroup_940	T. utriculariae	jg9501.t1	Tetrahymena utriculariae | Hypothetical protein	-
Orthogroup_940	T. utriculariae	jg9648.t1	Tetrahymena utriculariae | Hypothetical protein	-
Orthogroup_953	T. utriculariae	jg13835.t1	gsp synth domain containing protein/ Glutathionylspermidine synthase, pre-ATP-grasp-like domain	-
Orthogroup_953	T. utriculariae	jg13836.t1	glutathionylspermidine synthase/ Glutathionylspermidine synthase, pre-ATP-grasp-like domain	-
Orthogroup_953	T. utriculariae	jg17414.t1	glutathionylspermidine synthase protein/ Glutathionylspermidine synthase | Glutathionylspermidine synthase | Von Willebrand factor type A domain containing protein	-
Orthogroup_953	T. utriculariae	jg5385.t1	glutathionylspermidine synthase protein/ Glutathionylspermidine synthase | Glutathionylspermidine synthase | Von Willebrand factor type A domain containing protein	-
Orthogroup_966	T. utriculariae	jg3804.t1	EC_2.7 transferase transferring phosphorus-containing group/ serine threonine protein kinase plk/ Probable serine/threonine-protein kinase CCRP1/ First polo-box domain | Serine/threonine-protein kinase PLK | Encoded by	-
Orthogroup_966	T. utriculariae	jg3856.t1	EC_2.7 transferase transferring phosphorus-containing group/ serine threonine protein kinase plk/ Probable serine/threonine-protein kinase CCRP1/ First polo-box domain | Serine/threonine-protein kinase PLK | Encoded by	-
Orthogroup_966	T. utriculariae	jg5848.t1	EC_2.7 transferase transferring phosphorus-containing group/ serine threonine protein kinase plk/ Probable serine/threonine-protein kinase CCRP1/ First polo-box domain | Probable serine/threonine-protein kinase CCRP1 | Encoded by	-
Orthogroup_966	T. utriculariae	jg5853.t1	EC_2.7 transferase transferring phosphorus-containing group/ serine threonine protein kinase plk/ Probable serine/threonine-protein kinase CCRP1/ First polo-box domain | Serine/threonine-protein kinase PLK | Encoded by	-
Orthogroup_1030	T. utriculariae	jg20360.t1	Transmembrane protein, putative	-
Orthogroup_1030	T. utriculariae	jg7938.t1	Transmembrane protein, putative	-
Orthogroup_1030	T. utriculariae	jg7940.t1	catalytic domain protein/ ubiquitin-like domain-containing protein,	-
Orthogroup_1030	T. utriculariae	jg7941.t1	kinase domain protein/ ubiquitin-like domain-containing protein,	-
Orthogroup_1066	T. utriculariae	jg20150.t1	Tetrahymena utriculariae | Hypothetical protein	-
Orthogroup_1066	T. utriculariae	jg22372.t1	Tetrahymena utriculariae | Hypothetical protein	-
Orthogroup_1066	T. utriculariae	jg4305.t1	Tetrahymena utriculariae | Hypothetical protein	-
Orthogroup_1066	T. utriculariae	jg4306.t1	Tetrahymena utriculariae | Hypothetical protein	-
Orthogroup_1098	T. utriculariae	jg13414.t1	EC_2.7 transferase transferring phosphorus-containing group/ serine threonine protein kinase/ cellular response to bisphenol A	-
Orthogroup_1098	T. utriculariae	jg13416.t1	EC_2.7 transferase transferring phosphorus-containing group/ serine threonine protein kinase/ cellular response to bisphenol A	-
Orthogroup_1098	T. utriculariae	jg15493.t1	EC_2.7 transferase transferring phosphorus-containing group/ serine threonine protein kinase plk/ Mitogen-activated protein kinase kinase kinase 1/ cellular response to bisphenol A	-
Orthogroup_1098	T. utriculariae	jg16518.t1	EC_2.7 transferase transferring phosphorus-containing group/ kinase domain containing protein/ Probable L-type lectin-domain containing receptor kinase VI.1/ cellular response to bisphenol A	-
Orthogroup_1119	T. utriculariae	jg14059.t1	Tetrahymena utriculariae | Hypothetical protein	-
Orthogroup_1119	T. utriculariae	jg8268.t1	kinase domain protein/ Leucine-rich repeat domain superfamily	-
Orthogroup_1119	T. utriculariae	jg878.t1	Tetratricopeptide repeat protein	-
Orthogroup_1119	T. utriculariae	jg9245.t1	Tetratricopeptide repeat protein	-
Orthogroup_1146	T. utriculariae	jg14977.t1	morn motif protein/ MORN motif	-
Orthogroup_1146	T. utriculariae	jg15008.t1	morn motif protein/ MORN motif	-
Orthogroup_1146	T. utriculariae	jg15009.t1	morn motif protein/ MORN motif	-
Orthogroup_1146	T. utriculariae	jg15011.t1	morn motif protein/ MORN motif	-
Orthogroup_1177	T. utriculariae	jg21019.t1	armadillo type fold/ Armadillo-type fold	-
Orthogroup_1177	T. utriculariae	jg21020.t1	Tetrahymena utriculariae | Hypothetical protein	-
Orthogroup_1177	T. utriculariae	jg21120.t1	armadillo type fold/ Armadillo-type fold	-
Orthogroup_1177	T. utriculariae	jg5766.t1	armadillo type fold/ Armadillo-type fold	-
Orthogroup_1200	T. utriculariae	jg13990.t1	uvrd helicase atp binding domain containing protein/ uvrd helicase atp binding domain containing protein	-
Orthogroup_1200	T. utriculariae	jg13991.t1	uvrd helicase atp binding domain containing protein/ P-loop containing nucleoside triphosphate hydrolase	-
Orthogroup_1200	T. utriculariae	jg15632.t1	Leucine-rich repeat	-
Orthogroup_1200	T. utriculariae	jg22968.t1	uvrd helicase atp binding domain containing protein/ P-loop containing nucleoside triphosphate hydrolase	-
Orthogroup_1216	T. utriculariae	jg14903.t1	subunit a of V-type ATPase membrane V0 subcomplex/ mouse v type proton atpase kda subunit a/ V-type proton ATPase subunit a2/ ATPase, V0 complex, subunit 116kDa, eukaryotic | V-type proton ATPase subunit a | vacuolar proton-transporting V-type ATPase complex assembly	-
Orthogroup_1216	T. utriculariae	jg14908.t1	v type proton atpase subunit a/ V-type ATPase, V0 complex, 116kDa subunit family | V-type ATPase, V0 complex, 116kDa subunit family | vacuolar proton-transporting V-type ATPase complex assembly	-
Orthogroup_1216	T. utriculariae	jg14909.t1	mouse v type proton atpase kda subunit a/ V-type proton ATPase subunit a3/ V-type ATPase, V0 complex, 116kDa subunit family | V-type proton ATPase subunit a | vacuolar proton-transporting V-type ATPase complex assembly	-
Orthogroup_1216	T. utriculariae	jg14919.t1	subunit a of V-type ATPase membrane V0 subcomplex/ mouse v type proton atpase kda subunit a/ V-type proton ATPase subunit a2/ ATPase, V0 complex, subunit 116kDa, eukaryotic | V-type proton ATPase subunit a | vacuolar proton-transporting V-type ATPase complex assembly	-
Orthogroup_1242	T. utriculariae	jg13570.t1	lysm domain protein/ LysM domain	-
Orthogroup_1242	T. utriculariae	jg14934.t1	lysm domain protein/ LysM domain	-
Orthogroup_1242	T. utriculariae	jg14941.t1	lysm domain protein/ LysM domain	-
Orthogroup_1242	T. utriculariae	jg20692.t1	lysm domain protein/ Leucine-rich repeat	-
Orthogroup_1258	T. utriculariae	jg1133.t1	Tetrahymena utriculariae | Hypothetical protein	-
Orthogroup_1258	T. utriculariae	jg3288.t1	DDE_3 domain-containing protein	-
Orthogroup_1258	T. utriculariae	jg4431.t1	Tetrahymena utriculariae | Hypothetical protein	-
Orthogroup_1258	T. utriculariae	jg6.t1	dde family endonuclease/ dde family endonuclease	-
Orthogroup_1258	T. utriculariae	jg8405.t1	Tetrahymena utriculariae | Hypothetical protein	-
Orthogroup_1262	T. utriculariae	jg12030.t1	Tetrahymena utriculariae | Hypothetical protein	-
Orthogroup_1262	T. utriculariae	jg13931.t1	Tetrahymena utriculariae | Hypothetical protein	-
Orthogroup_1262	T. utriculariae	jg2396.t1	Tetrahymena utriculariae | Hypothetical protein	-
Orthogroup_1262	T. utriculariae	jg7593.t1	Tetrahymena utriculariae | Hypothetical protein	-
Orthogroup_1262	T. utriculariae	jg7594.t1	Tetrahymena utriculariae | Hypothetical protein	-
Orthogroup_1265	T. utriculariae	jg11700.t1	Leucine-rich repeat	-
Orthogroup_1265	T. utriculariae	jg11730.t1	Tetratricopeptide repeat	-
Orthogroup_1265	T. utriculariae	jg11738.t1	no annotation/ Probable UDP-N-acetylglucosamine--peptide N-acetylglucosaminyltransferase SEC/ Tetratricopeptide repeat	-
Orthogroup_1265	T. utriculariae	jg11743.t1	no annotation/ Probable UDP-N-acetylglucosamine--peptide N-acetylglucosaminyltransferase SEC/ Tetratricopeptide repeat	-
Orthogroup_1265	T. utriculariae	jg8644.t1	no annotation/ Probable UDP-N-acetylglucosamine--peptide N-acetylglucosaminyltransferase SEC/ Tetratricopeptide repeat	-
Orthogroup_1270	T. utriculariae	jg11462.t1	tetratricopeptide repeat protein/ Leucine-rich repeat	-
Orthogroup_1270	T. utriculariae	jg15869.t1	Leucine-rich repeat domain superfamily	-
Orthogroup_1270	T. utriculariae	jg8495.t1	Leucine-rich repeat domain superfamily	-
Orthogroup_1270	T. utriculariae	jg8542.t1	Leucine-rich repeat domain superfamily	-
Orthogroup_1295	T. utriculariae	jg12499.t1	Cingulin-Like Protein 1	-
Orthogroup_1295	T. utriculariae	jg12500.t1	Tetrahymena utriculariae | Hypothetical protein	-
Orthogroup_1295	T. utriculariae	jg12502.t1	ankyrin repeat domain containing protein/ ankyrin repeat domain containing protein	-
Orthogroup_1309	T. utriculariae	jg1271.t1	kinase domain protein/ Leucine-rich repeat domain superfamily	-
Orthogroup_1309	T. utriculariae	jg16199.t1	Leucine-rich repeat domain superfamily	-
Orthogroup_1309	T. utriculariae	jg16205.t1	Leucine-rich repeat domain superfamily	-
Orthogroup_1317	T. utriculariae	jg20646.t1	c3hc4 type ring protein/ Ring finger	-
Orthogroup_1317	T. utriculariae	jg20647.t1	zinc finger c3hc4 type ring protein/ Zinc finger, RING/FYVE/PHD-type	-
Orthogroup_1317	T. utriculariae	jg9441.t1	e3 ubiquitin protein ligase nrdp/ TRAF-like | Zinc finger, C3HC4 type (RING finger) protein | Ring finger	-
Orthogroup_1341	T. utriculariae	jg22306.t1	EC_2.7 transferase transferring phosphorus-containing group/ non specific serine threonine protein kinase/ Protein kinase domain	-
Orthogroup_1341	T. utriculariae	jg5186.t1	EC_2.7 transferase transferring phosphorus-containing group/ serine threonine kinase domain protein/ Probable serine/threonine-protein kinase CCRP1/ Protein kinase domain | Serine/Threonine kinase domain protein | protein serine/threonine kinase activity	-
Orthogroup_1341	T. utriculariae	jg5187.t1	EC_2.7 transferase transferring phosphorus-containing group/ serine threonine kinase domain protein/ Probable serine/threonine-protein kinase CCRP1/ Protein kinase domain | Serine/Threonine kinase domain protein | protein serine/threonine kinase activity	-
Orthogroup_1343	T. utriculariae	jg5299.t1	pas domain s box protein/ pas domain s box protein	-
Orthogroup_1343	T. utriculariae	jg5300.t1	Transmembrane protein, putative	-
Orthogroup_1343	T. utriculariae	jg5301.t1	pas domain s box protein/ pas domain s box protein	-
Orthogroup_1365	T. utriculariae	jg11383.t1	leishmanolysin family protein/ Leishmanolysin-Like Peptidase [Ec:3.4.24.-]	-
Orthogroup_1365	T. utriculariae	jg18736.t1	leishmanolysin family protein/ Peptidase M8, leishmanolysin | Peptidase M8, leishmanolysin | regulation of choline O-acetyltransferase activity	-
Orthogroup_1365	T. utriculariae	jg4568.t1	leishmanolysin peptidase/ Leucine-rich repeat domain superfamily | Leucine-rich repeat domain superfamily | regulation of choline O-acetyltransferase activity	-
Orthogroup_1366	T. utriculariae	jg22731.t1	gas domain containing protein/ Dynein regulatory complex subunit 4/ Growth arrest-specific protein 8 | Growth arrest-specific protein 8 | Growth-arrest specific micro-tubule binding	-
Orthogroup_1366	T. utriculariae	jg4577.t1	bovin dynein regulatory complex subunit/ Dynein regulatory complex subunit 4/ Growth arrest-specific protein 8 | Growth arrest-specific protein 8 domain-containing protein | Growth-arrest specific micro-tubule binding	-
Orthogroup_1366	T. utriculariae	jg4592.t1	bovin dynein regulatory complex subunit/ Dynein regulatory complex subunit 4/ Growth arrest-specific protein 8 | Growth arrest-specific protein 8 domain-containing protein | Growth-arrest specific micro-tubule binding	-
Orthogroup_1367	T. utriculariae	jg22732.t1	litaf zinc ribbon domain protein/ LITAF domain containing protein	-
Orthogroup_1367	T. utriculariae	jg4578.t1	lps induced tumor necrosis factor alpha domain containing protein/ LITAF domain containing protein | LITAF-like zinc ribbon domain protein | LITAF-like zinc ribbon domain protein	-
Orthogroup_1367	T. utriculariae	jg4593.t1	lps induced tumor necrosis factor alpha domain containing protein/ LITAF domain containing protein | LITAF-like zinc ribbon domain protein | LITAF-like zinc ribbon domain protein	-
Orthogroup_1379	T. utriculariae	jg10198.t1	poly adp ribose merase and dna ligase zn finger region protein/ poly adp ribose merase and dna ligase zn finger region protein	-
Orthogroup_1379	T. utriculariae	jg16128.t1	Leucine-rich repeat domain superfamily	-
Orthogroup_1379	T. utriculariae	jg2635.t1	mfs transporter/ Zinc finger, PARP-type	-
Orthogroup_1391	T. utriculariae	jg19338.t1	wd domain g beta repeat protein/ Pectin lyase fold/virulence factor	-
Orthogroup_1391	T. utriculariae	jg19340.t1	wd domain g beta repeat protein/ Pectin lyase fold/virulence factor	-
Orthogroup_1391	T. utriculariae	jg5846.t1	wd domain g beta repeat protein/ g protein-coupled receptor-related,	-
Orthogroup_1422	T. utriculariae	jg10784.t1	Tetratricopeptide repeat	-
Orthogroup_1422	T. utriculariae	jg12766.t1	tetratricopeptide repeat protein/ Probable UDP-N-acetylglucosamine--peptide N-acetylglucosaminyltransferase SPINDLY/ Tetratricopeptide repeat | Tetratricopeptide repeat protein | TPR Domain containing protein	-
Orthogroup_1422	T. utriculariae	jg1458.t1	tetratricopeptide repeat protein/ Probable UDP-N-acetylglucosamine--peptide N-acetylglucosaminyltransferase SEC/ Tetratricopeptide repeat	-
Orthogroup_1434	T. utriculariae	jg22441.t1	Tetrahymena utriculariae | Hypothetical protein	-
Orthogroup_1434	T. utriculariae	jg22469.t1	Tetrahymena utriculariae | Hypothetical protein	-
Orthogroup_1434	T. utriculariae	jg22470.t1	Tetrahymena utriculariae | Hypothetical protein	-
Orthogroup_1449	T. utriculariae	jg15704.t1	hth cenpb type domain containing protein/ DDE superfamily endonuclease domain	-
Orthogroup_1449	T. utriculariae	jg20259.t1	hth cenpb type domain containing protein/ alpha carbonic anhydrase,Alpha carbonic anhydrase domain superfamily	-
Orthogroup_1449	T. utriculariae	jg8781.t1	hth cenpb type domain containing protein/ DDE superfamily endonuclease domain	-
Orthogroup_1451	T. utriculariae	jg20486.t1	beta-Tubulin kinase (NEK)/ serine threonine protein kinase nek/ Serine/threonine-protein kinase Nek1/ Plant dual-specificity MAP kinase kinase family domain protein | Plant dual-specificity MAP kinase kinase family domain protein | Protein kinase domain	NEK
Orthogroup_1451	T. utriculariae	jg20488.t1	plant dual specificity map kinase family domain protein/ plant dual specificity map kinase family domain protein	-
Orthogroup_1451	T. utriculariae	jg20489.t1	plant dual specificity map kinase family domain protein/ plant dual specificity map kinase family domain protein	-
Orthogroup_1481	T. utriculariae	jg11544.t1	calpain family cysteine protease/ putative isomerase ybhe,	-
Orthogroup_1481	T. utriculariae	jg7710.t1	calpain family cysteine protease/ Quinoprotein alcohol dehydrogenase-like superfamily	-
Orthogroup_1481	T. utriculariae	jg7792.t1	calpain family cysteine protease/ calpain family cysteine protease	-
Orthogroup_1491	T. utriculariae	jg11287.t1	Tetrahymena utriculariae | Hypothetical protein	-
Orthogroup_1491	T. utriculariae	jg18244.t1	Tetrahymena utriculariae | Hypothetical protein	-
Orthogroup_1491	T. utriculariae	jg18245.t1	Tetrahymena utriculariae | Hypothetical protein	-
Orthogroup_1493	T. utriculariae	jg15626.t1	ph domain protein/ Class I myosin tail homology domain | Class I myosin tail homology domain | Unconventional myosin tail, actin- and lipid-binding	-
Orthogroup_1493	T. utriculariae	jg15710.t1	ph domain protein/ PH-like domain superfamily | PH-like domain superfamily | Unconventional myosin tail, actin- and lipid-binding	-
Orthogroup_1493	T. utriculariae	jg15711.t1	ph domain protein/ Unconventional myosin tail, actin- and lipid-binding	-
Orthogroup_1525	T. utriculariae	jg5836.t1	Leucine-rich repeat domain superfamily	-
Orthogroup_1525	T. utriculariae	jg5837.t1	Zinc finger, CCCH-type	-
Orthogroup_1525	T. utriculariae	jg6169.t1	tubulin polyglutamylase ttll/ Endonuclease/exonuclease/phosphatase superfamily | Tubulin glycylase 3D | glycylase which modifies tubulin, generating side chains of glycine on the gamma-carboxyl groups of specific glutamate residues within the C-terminal tail of tubulin	-
Orthogroup_1534	T. utriculariae	jg12577.t1	calpain family cysteine protease/ calpain family cysteine protease	-
Orthogroup_1534	T. utriculariae	jg12578.t1	calpain catalytic containing protein/ Calpain-type cysteine protease DEK1/ Belongs to the peptidase C2 family	-
Orthogroup_1534	T. utriculariae	jg19130.t1	calpain family cysteine protease containing protein/ Calpain-type cysteine protease DEK1/ Calpain family cysteine protease | Calpain family cysteine protease | Belongs to the peptidase C2 family	-
Orthogroup_1592	T. utriculariae	jg14106.t1	EC_3.4 hydrolase acting on peptide bond (peptidase)/ thymus specific serine protease/ Alpha/Beta hydrolase fold | Alpha/Beta hydrolase fold | serine-type peptidase activity	PEPTIDASE
Orthogroup_1592	T. utriculariae	jg14108.t1	serine carboxypeptidase s28 family protein/ Alpha/Beta hydrolase fold | Alpha/Beta hydrolase fold | serine-type peptidase activity	-
Orthogroup_1592	T. utriculariae	jg1814.t1	EC_3.4 hydrolase acting on peptide bond (peptidase)/ serine carboxypeptidase s28 family protein/ Probable serine protease EDA2/ Alpha/Beta hydrolase fold | Serine carboxypeptidase S28 family protein | serine-type peptidase activity	PEPTIDASE
Orthogroup_1612	T. utriculariae	jg13660.t1	ap domain protein/ Furin-like repeat	-
Orthogroup_1612	T. utriculariae	jg8045.t1	WD40-repeat-containing domain superfamily	-
Orthogroup_1612	T. utriculariae	jg8046.t1	ap domain protein/ ephrin type-b receptor,	-
Orthogroup_1614	T. utriculariae	jg13585.t1	ring type domain containing protein/ EGF-like domain | RING-H2 zinc finger protein | ubiquitin-protein transferase activity	-
Orthogroup_1614	T. utriculariae	jg13596.t1	c3hc4 type ring finger zinc protein/ EGF-like domain | RING-H2 zinc finger protein | ubiquitin-protein transferase activity	-
Orthogroup_1614	T. utriculariae	jg3378.t1	ring type domain containing protein/ EGF-like domain | RING-H2 zinc finger protein | ubiquitin-protein transferase activity	-
Orthogroup_1615	T. utriculariae	jg13584.t1	anaphase promoting complex subunit ring h2 finger protein/ ubiquitin-protein transferase activity	-
Orthogroup_1615	T. utriculariae	jg13595.t1	ring h2 finger protein/ ubiquitin-protein transferase activity	-
Orthogroup_1615	T. utriculariae	jg3377.t1	ring type domain containing protein/ Leucine-rich repeat | Leucine-rich repeat | ubiquitin-protein transferase activity	-
Orthogroup_1618	T. utriculariae	jg15037.t1	rRNA biogenesis RNA helicase (ROK1)/ atp dependent rna helicase rok/ DEAD-box ATP-dependent RNA helicase 57/ ATP-dependent RNA helicase | ATP-dependent RNA helicase | Belongs to the DEAD box helicase family	ROK1
Orthogroup_1618	T. utriculariae	jg3793.t1	rna helicase/ rna helicase	-
Orthogroup_1618	T. utriculariae	jg3794.t1	atp dependent rna helicase/ DEAD-box ATP-dependent RNA helicase 57/ Belongs to the DEAD box helicase family	-
Orthogroup_1631	T. utriculariae	jg8114.t1	Tetrahymena utriculariae | Hypothetical protein	-
Orthogroup_1631	T. utriculariae	jg8115.t1	Tetrahymena utriculariae | Hypothetical protein	-
Orthogroup_1631	T. utriculariae	jg8118.t1	uncharacterized,Calmodulin-regulated spectrin-associated protein	-
Orthogroup_1634	T. utriculariae	jg3208.t1	Tetrahymena utriculariae | Hypothetical protein	-
Orthogroup_1634	T. utriculariae	jg3209.t1	Tetrahymena utriculariae | Hypothetical protein	-
Orthogroup_1634	T. utriculariae	jg4985.t1	Tetrahymena utriculariae | Hypothetical protein	-
Orthogroup_1661	T. utriculariae	jg15728.t1	EC_2.7 transferase transferring phosphorus-containing group/ serine threonine protein kinase endoribonuclease ire/ Serine/threonine-protein kinase/endoribonuclease IRE1/ Protein kinase domain | Protein kinase domain | Ribonuclease 2-5A	-
Orthogroup_1661	T. utriculariae	jg15729.t1	ken domain protein/ KEN domain | KEN domain | Ribonuclease 2-5A	-
Orthogroup_1661	T. utriculariae	jg5769.t1	bifunctional protein kinase and ribonuclease (IRE1)/ serine threonine protein kinase endoribonuclease ire/ Serine/threonine-protein kinase/endoribonuclease IRE1/ KEN domain | Serine/Threonine kinase domain protein | Ribonuclease 2-5A	IRE1
Orthogroup_1667	T. utriculariae	jg14705.t1	immobilization antigen/ immobilization antigen	-
Orthogroup_1667	T. utriculariae	jg14711.t1	immobilization antigen/ immobilization antigen	-
Orthogroup_1667	T. utriculariae	jg14732.t1	immobilization antigen/ Tyrosine-protein kinase ephrin type A/B receptor-like | Immobilization antigen | Immobilization antigen	-
Orthogroup_1674	T. utriculariae	jg12750.t1	Tetrahymena utriculariae | Hypothetical protein	-
Orthogroup_1674	T. utriculariae	jg14123.t1	(VPS22) of ESCRT-II complex/ vacuolar sorting protein snf/ Vacuolar protein sorting-associated protein 22 homolog 1/ ESCRT-2 complex, Snf8 | Vacuolar-sorting protein SNF8 | EAP30/Vps36 family	VPS22
Orthogroup_1674	T. utriculariae	jg22959.t1	DDE_3 domain-containing protein	-
Orthogroup_1701	T. utriculariae	jg11285.t1	Transmembrane protein, putative	-
Orthogroup_1701	T. utriculariae	jg21802.t1	Transmembrane protein, putative	-
Orthogroup_1701	T. utriculariae	jg23150.t1	Transmembrane protein, putative	-
Orthogroup_1702	T. utriculariae	jg21796.t1	g2 mitotic specific cyclin/ Amine-terminal domain cyclin | Amine-terminal domain cyclin | Cyclin, C-terminal domain	-
Orthogroup_1702	T. utriculariae	jg23146.t1	amine terminal domain cyclin/ Cyclin, C-terminal domain	-
Orthogroup_1702	T. utriculariae	jg23147.t1	g2 mitotic specific cyclin/ Cyclin | Cyclin | Cyclin, C-terminal domain	-
Orthogroup_1710	T. utriculariae	jg11651.t1	Leucine-rich repeat	-
Orthogroup_1710	T. utriculariae	jg11653.t1	Nucleoporin	-
Orthogroup_1710	T. utriculariae	jg8479.t1	apolipoprotein,	-
Orthogroup_1711	T. utriculariae	jg13473.t1	no annotation/ Probable UDP-N-acetylglucosamine--peptide N-acetylglucosaminyltransferase SEC/ Tetratricopeptide repeat	-
Orthogroup_1711	T. utriculariae	jg349.t1	no annotation/ Probable UDP-N-acetylglucosamine--peptide N-acetylglucosaminyltransferase SPINDLY/ Tetratricopeptide repeat	-
Orthogroup_1711	T. utriculariae	jg352.t1	(VIP6/CTR9) of PAF1C transcription initiation and elongation complex/ no annotation/ Probable UDP-N-acetylglucosamine--peptide N-acetylglucosaminyltransferase SEC/ Sel1-like repeat	VIP6/CTR9
Orthogroup_1715	T. utriculariae	jg3974.t1	rni-like,	-
Orthogroup_1715	T. utriculariae	jg3991.t1	Kinase domain protein	-
Orthogroup_1715	T. utriculariae	jg4142.t1	phospholipase A1 activity	-
Orthogroup_1717	T. utriculariae	jg12296.t1	Leucine-rich repeat domain superfamily	-
Orthogroup_1717	T. utriculariae	jg13890.t1	Kinase domain protein	-
Orthogroup_1717	T. utriculariae	jg2810.t1	Leucine-rich repeat domain superfamily	-
Orthogroup_1718	T. utriculariae	jg13905.t1	dgyrcds/ Transmembrane protein, putative	-
Orthogroup_1718	T. utriculariae	jg20943.t1	ld36006p,	-
Orthogroup_1718	T. utriculariae	jg20944.t1	ld36006p,	-
Orthogroup_1727	T. utriculariae	jg21459.t1	Zinc finger C2H2-type	-
Orthogroup_1727	T. utriculariae	jg8395.t1	Kinase domain protein	-
Orthogroup_1727	T. utriculariae	jg9151.t1	Zinc finger C2H2-type	-
Orthogroup_1732	T. utriculariae	jg18555.t1	choline transporter protein/ Choline transporter-like | Choline transporter-like | Plasma-membrane choline transporter	-
Orthogroup_1732	T. utriculariae	jg18556.t1	choline transporter protein/ Choline transporter-like	-
Orthogroup_1732	T. utriculariae	jg3328.t1	choline transporter protein/ Choline transporter-like | Choline transporter-like protein | Plasma-membrane choline transporter	-
Orthogroup_1744	T. utriculariae	jg15719.t1	Tetrahymena utriculariae | Hypothetical protein	-
Orthogroup_1744	T. utriculariae	jg15720.t1	Tetrahymena utriculariae | Hypothetical protein	-
Orthogroup_1744	T. utriculariae	jg15899.t1	EC_2.7 transferase transferring phosphorus-containing group/ kinase domain protein/ Leucine-rich repeat domain superfamily	-
Orthogroup_1748	T. utriculariae	jg18701.t1	ubiquitin carboxyl terminal hydrolase 22/ Ubiquitin carboxyl-terminal hydrolase 25/ Growth factor receptor cysteine-rich domain superfamily | Growth factor receptor cysteine-rich domain superfamily | ubiquitinyl hydrolase activity	-
Orthogroup_1748	T. utriculariae	jg858.t1	ubiquitin carboxyl terminal hydrolase/ Papain-like cysteine peptidase superfamily | Papain-like cysteine peptidase superfamily | ubiquitin	-
Orthogroup_1748	T. utriculariae	jg859.t1	ubiquitin carboxyl terminal hydrolase family protein/ Growth factor receptor cysteine-rich domain superfamily	-
Orthogroup_1764	T. utriculariae	jg4295.t1	amp binding enzyme family protein/ amp binding enzyme family protein	-
Orthogroup_1764	T. utriculariae	jg8520.t1	amp binding enzyme family protein/ AMP-binding enzyme family protein | AMP-binding enzyme family protein | AMP-binding enzyme family protein	-
Orthogroup_1764	T. utriculariae	jg9589.t1	amp binding enzyme family protein/ amp binding enzyme family protein	-
Orthogroup_1769	T. utriculariae	jg19619.t1	myxococcus cysteine rich repeat protein/ EGF-like domain | EGF-like domain | serine-type endopeptidase activity	-
Orthogroup_1769	T. utriculariae	jg19621.t1	zinc finger lsd subclass family protein/ Furin-like repeat | Furin-like repeat | serine-type endopeptidase activity	-
Orthogroup_1769	T. utriculariae	jg19628.t1	proprotein convertase subtilisin kexin type/ EGF-like domain | EGF-like domain | serine-type endopeptidase activity	-
Orthogroup_1771	T. utriculariae	jg15980.t1	Transmembrane protein, putative	-
Orthogroup_1771	T. utriculariae	jg15983.t1	Tetrahymena utriculariae | Hypothetical protein	-
Orthogroup_1771	T. utriculariae	jg2294.t1	Transmembrane protein, putative	-
Orthogroup_1781	T. utriculariae	jg14060.t1	ubiquitin carboxy terminal hydrolase/ Papain-like cysteine peptidase superfamily	-
Orthogroup_1781	T. utriculariae	jg14063.t1	ubiquitin carboxy terminal hydrolase/ Papain-like cysteine peptidase superfamily	-
Orthogroup_1781	T. utriculariae	jg14066.t1	ubiquitin carboxy terminal hydrolase/ Papain-like cysteine peptidase superfamily	-
Orthogroup_1789	T. utriculariae	jg1097.t1	Transmembrane protein, putative	-
Orthogroup_1789	T. utriculariae	jg22733.t1	Transmembrane protein, putative	-
Orthogroup_1789	T. utriculariae	jg4579.t1	Transmembrane protein, putative	-
Orthogroup_1789	T. utriculariae	jg4594.t1	Transmembrane protein, putative	-
Orthogroup_1791	T. utriculariae	jg1277.t1	piggybac transposable element derived protein/ PiggyBac transposable element-derived protein	-
Orthogroup_1791	T. utriculariae	jg1278.t1	piggybac transposable element derived protein/ PiggyBac transposable element-derived protein	-
Orthogroup_1791	T. utriculariae	jg13296.t1	Tetrahymena utriculariae | Hypothetical protein	-
Orthogroup_1791	T. utriculariae	jg14490.t1	piggybac transposable element derived protein/ PiggyBac transposable element-derived protein	-
Orthogroup_1800	T. utriculariae	jg2689.t1	Tetrahymena utriculariae | Hypothetical protein	-
Orthogroup_1800	T. utriculariae	jg2691.t1	Tetrahymena utriculariae | Hypothetical protein	-
Orthogroup_1800	T. utriculariae	jg8117.t1	Tetrahymena utriculariae | Hypothetical protein	-
Orthogroup_1800	T. utriculariae	jg9298.t1	Tetrahymena utriculariae | Hypothetical protein	-
Orthogroup_3070	T. utriculariae	jg11839.t1	Kinase domain protein	-
Orthogroup_3070	T. utriculariae	jg20894.t1	kinase domain protein/ Leucine-rich repeat domain superfamily	-
Orthogroup_3070	T. utriculariae	jg3214.t1	Leucine-rich repeat domain superfamily	-
Orthogroup_3075	T. utriculariae	jg12381.t1	ras protein rab 3a/ GTPase activity	-
Orthogroup_3075	T. utriculariae	jg6673.t1	ras protein rab 2a/ Ras-related protein Rab-2-A/ P-loop containing nucleoside triphosphate hydrolase | P-loop containing nucleoside triphosphate hydrolase | RAB14, member RAS oncogene family	-
Orthogroup_3075	T. utriculariae	jg7683.t1	ras protein rab 8b/ Ras-related protein RABC1/ P-loop containing nucleoside triphosphate hydrolase | P-loop containing nucleoside triphosphate hydrolase | retrograde vesicle-mediated transport, Golgi to ER	-
Orthogroup_3079	T. utriculariae	jg12449.t1	aig type g domain containin protein/ AIG1-type guanine nucleotide-binding (G) domain | AIG1-type guanine nucleotide-binding (G) domain | Septin	-
Orthogroup_3079	T. utriculariae	jg15732.t1	aig type g domain containin protein/ 50S ribosome-binding GTPase | 50S ribosome-binding GTPase | 50S ribosome-binding GTPase	-
Orthogroup_3079	T. utriculariae	jg5139.t1	Tetrahymena utriculariae | Hypothetical protein	-
Orthogroup_3080	T. utriculariae	jg2724.t1	reverse transcriptase/ Endonuclease/exonuclease/phosphatase superfamily	-
Orthogroup_3080	T. utriculariae	jg6168.t1	Reverse transcriptase domain-containing protein	-
Orthogroup_3080	T. utriculariae	jg8800.t1	reverse transcriptase/ Reverse transcriptase domain	-
Orthogroup_3083	T. utriculariae	jg22957.t1	kinase domain protein/ Leucine-rich repeat domain superfamily	-
Orthogroup_3083	T. utriculariae	jg22960.t1	kinase domain protein/ Leucine-rich repeat	-
Orthogroup_3083	T. utriculariae	jg3434.t1	Leucine-rich repeat	-
Orthogroup_3084	T. utriculariae	jg2672.t1	Tetrahymena utriculariae | Hypothetical protein	-
Orthogroup_3084	T. utriculariae	jg2703.t1	Tetrahymena utriculariae | Hypothetical protein	-
Orthogroup_3084	T. utriculariae	jg9318.t1	Tetrahymena utriculariae | Hypothetical protein	-
Orthogroup_3097	T. utriculariae	jg1298.t1	kelch motif protein/ P-loop containing nucleoside triphosphate hydrolase	-
Orthogroup_3097	T. utriculariae	jg17496.t1	P-loop containing nucleoside triphosphate hydrolase	-
Orthogroup_3097	T. utriculariae	jg7308.t1	kelch motif protein/ P-loop containing nucleoside triphosphate hydrolase	-
Orthogroup_3098	T. utriculariae	jg16892.t1	Kinase domain protein	-
Orthogroup_3098	T. utriculariae	jg20699.t1	acyl transferase hydrolase lysophospholipase/ Kinase domain protein	-
Orthogroup_3098	T. utriculariae	jg21389.t1	acyl transferase hydrolase lysophospholipase/ Kinase domain protein	-
Orthogroup_3104	T. utriculariae	jg15031.t1	EC_2.7 transferase transferring phosphorus-containing group/ tetratricopeptide repeat protein/ Protein kinase domain | Tetratricopeptide repeat protein | protein N-acetylglucosaminyltransferase activity	-
Orthogroup_3104	T. utriculariae	jg15032.t1	EC_2.7 transferase transferring phosphorus-containing group/ pas domain containing serine threonine protein kinase/ Protein kinase domain | Protein kinase domain | protein N-acetylglucosaminyltransferase activity	-
Orthogroup_3104	T. utriculariae	jg15033.t1	tetratricopeptide repeat protein/ Tetratricopeptide repeat	-
Orthogroup_3106	T. utriculariae	jg14701.t1	Leucine-rich repeat domain superfamily	-
Orthogroup_3106	T. utriculariae	jg14714.t1	Leucine-rich repeat domain superfamily	-
Orthogroup_3106	T. utriculariae	jg14728.t1	Leucine-rich repeat domain superfamily	-
Orthogroup_16759	T. utriculariae	jg14278.t1	Transmembrane protein, putative	-
Orthogroup_16759	T. utriculariae	jg22370.t1	wd domain g beta repeat protein/ wd domain g beta repeat protein	-
Orthogroup_16761	T. utriculariae	jg17427.t1	no annotation/ Probable UDP-N-acetylglucosamine--peptide N-acetylglucosaminyltransferase SEC/ Aspartic peptidase domain superfamily	-
Orthogroup_16761	T. utriculariae	jg21838.t1	polyprenyl synthetase protein/ Aspartic peptidase domain superfamily	-
Orthogroup_16763	T. utriculariae	jg21497.t1	atpase histidine kinase dna gyrase b/ Probable histidine kinase 3/ ATPase, histidine kinase-, DNA gyrase B | ATPase, histidine kinase-, DNA gyrase B | ATPase, histidine kinase-, DNA gyrase B-, and HSP90-like domain containing protein	-
Orthogroup_16763	T. utriculariae	jg21498.t1	atpase histidine kinase dna gyrase b/ Ethylene receptor 1/ ATPase, histidine kinase-, DNA gyrase B | ATPase, histidine kinase-, DNA gyrase B | ATPase, histidine kinase-, DNA gyrase B-, and HSP90-like domain containing protein	-
Orthogroup_16764	T. utriculariae	jg20978.t1	Leucine-rich repeat	-
Orthogroup_16764	T. utriculariae	jg21145.t1	Tetrahymena utriculariae | Hypothetical protein	-
Orthogroup_16766	T. utriculariae	jg21356.t1	acyl transf 3 domain containing protein/ Acyltransferase 3 | Acyltransferase family protein | acyltransferase family	-
Orthogroup_16766	T. utriculariae	jg21358.t1	acyltransferase family protein/ acyltransferase family	-
Orthogroup_16777	T. utriculariae	jg17523.t1	kinase domain protein/ Kinase domain protein	-
Orthogroup_16777	T. utriculariae	jg5529.t1	kinase domain protein/ Leucine-rich repeat	-
Orthogroup_16778	T. utriculariae	jg17552.t1	bowman birk serine protease inhibitor family protein/ EGF-like domain | EGF-like domain | serine-type endopeptidase activity	-
Orthogroup_16778	T. utriculariae	jg17553.t1	egf domain protein/ Furin-like repeat | Furin-like repeat | serine-type endopeptidase activity	-
Orthogroup_16779	T. utriculariae	jg16534.t1	peptidase family c54 containing protein/ peptidase family c54 containing protein	-
Orthogroup_16779	T. utriculariae	jg16537.t1	peptidase family c54 containing protein/ Papain-like cysteine peptidase superfamily | Peptidase family C54 containing protein | Cysteine protease required for the cytoplasm to vacuole transport (Cvt) and autophagy	-
Orthogroup_16782	T. utriculariae	jg4867.t1	high mobility group protein/ High mobility group (HMG)-box protein	-
Orthogroup_16782	T. utriculariae	jg4869.t1	High mobility group box domain	-
Orthogroup_16783	T. utriculariae	jg13891.t1	EC_2.7 transferase transferring phosphorus-containing group/ camk family protein kinase/ Protein kinase domain	-
Orthogroup_16783	T. utriculariae	jg6858.t1	EC_2.7 transferase transferring phosphorus-containing group/ serine threonine kinase domain protein/ SNF1-related protein kinase catalytic subunit alpha KIN10/ Protein kinase domain | Serine/Threonine kinase domain protein | protein serine/threonine kinase activity	-
Orthogroup_16793	T. utriculariae	jg12211.t1	Tetrahymena utriculariae | Hypothetical protein	-
Orthogroup_16793	T. utriculariae	jg12212.t1	Tetrahymena utriculariae | Hypothetical protein	-
Orthogroup_16794	T. utriculariae	jg12863.t1	dhhc zinc finger protein/ dhhc zinc finger protein	-
Orthogroup_16794	T. utriculariae	jg14242.t1	dhhc zinc finger protein/ dhhc zinc finger protein	-
Orthogroup_16800	T. utriculariae	jg15572.t1	Leucine-rich repeat domain superfamily	-
Orthogroup_16800	T. utriculariae	jg7667.t1	Ring finger	-
Orthogroup_16804	T. utriculariae	jg13535.t1	dde tnp 1 7 domain containing protein/ dde tnp 1 7 domain containing protein	-
Orthogroup_16804	T. utriculariae	jg21602.t1	Tetrahymena utriculariae | Hypothetical protein	-
Orthogroup_16806	T. utriculariae	jg22550.t1	atp dependent dna helicase protein/ DNA 3'-5' helicase | DNA 3'-5' helicase | ATP-dependent DNA helicase activity	-
Orthogroup_16806	T. utriculariae	jg22954.t1	dna helicase/ dna helicase	-
Orthogroup_16807	T. utriculariae	jg22442.t1	Tetrahymena utriculariae | Hypothetical protein	-
Orthogroup_16807	T. utriculariae	jg22471.t1	Tetrahymena utriculariae | Hypothetical protein	-
Orthogroup_16809	T. utriculariae	jg13820.t1	Leucine-rich repeat domain superfamily	-
Orthogroup_16809	T. utriculariae	jg2473.t1	nacht lrr and pyd domains containing protein/ Leucine Rich Repeat family protein	-
Orthogroup_16812	T. utriculariae	jg4581.t1	kinase domain protein/ kinase domain protein	-
Orthogroup_16812	T. utriculariae	jg4597.t1	EC_2.7 transferase transferring phosphorus-containing group/ non specific serine threonine protein kinase/ Kinase domain protein	-
Orthogroup_16818	T. utriculariae	jg11185.t1	HTH CENPB-type domain-containing protein	-
Orthogroup_16818	T. utriculariae	jg9347.t1	hth cenpb type domain containing protein/ DDE superfamily endonuclease domain	-
Orthogroup_16823	T. utriculariae	jg22783.t1	Tetrahymena utriculariae | Hypothetical protein	-
Orthogroup_16823	T. utriculariae	jg5210.t1	Endo-1,4-beta-xylanase xylA	-
Orthogroup_16827	T. utriculariae	jg4913.t1	Tetrahymena utriculariae | Hypothetical protein	-
Orthogroup_16827	T. utriculariae	jg9299.t1	Tetrahymena utriculariae | Hypothetical protein	-
Orthogroup_16831	T. utriculariae	jg13231.t1	Transmembrane protein, putative	-
Orthogroup_16831	T. utriculariae	jg8407.t1	Transmembrane protein, putative	-
Orthogroup_16840	T. utriculariae	jg8713.t1	zinc finger lsd subclass family protein/ EGF-like domain | EGF-like domain | serine-type endopeptidase activity	-
Orthogroup_16840	T. utriculariae	jg8714.t1	zinc finger lsd subclass family protein/ EGF-like domain | EGF-like domain | serine-type endopeptidase activity	-
Orthogroup_16841	T. utriculariae	jg15457.t1	Cyclic nucleotide-binding domain protein, putative	-
Orthogroup_16841	T. utriculariae	jg8421.t1	binding domain protein/ Cyclic nucleotide-binding domain protein | Cyclic nucleotide-binding domain protein | ATP binding	-
Orthogroup_16843	T. utriculariae	jg15577.t1	Cyclic nucleotide-binding domain protein	-
Orthogroup_16843	T. utriculariae	jg15582.t1	Cyclic nucleotide-binding domain protein	-
Orthogroup_16847	T. utriculariae	jg3919.t1	Kinase domain protein	-
Orthogroup_16847	T. utriculariae	jg3939.t1	Tetrahymena utriculariae | Hypothetical protein	-
Orthogroup_16855	T. utriculariae	jg14653.t1	kinase domain protein/ Leucine-rich repeat domain superfamily	-
Orthogroup_16855	T. utriculariae	jg16095.t1	Leucine-rich repeat domain superfamily	-
Orthogroup_16856	T. utriculariae	jg1404.t1	Tetrahymena utriculariae | Hypothetical protein	-
Orthogroup_16856	T. utriculariae	jg16158.t1	Tetrahymena utriculariae | Hypothetical protein	-
Orthogroup_25	T. malaccensis	EIA_22382.1	#N/A	#N/A
Orthogroup_25	T. malaccensis	EIA_41252.1	#N/A	#N/A
Orthogroup_45	T. malaccensis	EIA_24351.1	#N/A	#N/A
Orthogroup_48	T. malaccensis	EIA_00585.1	#N/A	#N/A
Orthogroup_48	T. malaccensis	EIA_23337.1	#N/A	#N/A
Orthogroup_48	T. malaccensis	EIA_41148.1	#N/A	#N/A
Orthogroup_48	T. malaccensis	EIA_42159.1	#N/A	#N/A
Orthogroup_56	T. malaccensis	EIA_02334.1	#N/A	#N/A
Orthogroup_56	T. malaccensis	EIA_07219.1	#N/A	#N/A
Orthogroup_56	T. malaccensis	EIA_24477.1	#N/A	#N/A
Orthogroup_78	T. malaccensis	EIA_02797.1	#N/A	#N/A
Orthogroup_80	T. malaccensis	EIA_02972.1	#N/A	#N/A
Orthogroup_80	T. malaccensis	EIA_02978.1	#N/A	#N/A
Orthogroup_84	T. malaccensis	EIA_04088.1	#N/A	#N/A
Orthogroup_84	T. malaccensis	EIA_20779.1	#N/A	#N/A
Orthogroup_84	T. malaccensis	EIA_20908.1	#N/A	#N/A
Orthogroup_84	T. malaccensis	EIA_20909.1	#N/A	#N/A
Orthogroup_84	T. malaccensis	EIA_20911.1	#N/A	#N/A
Orthogroup_84	T. malaccensis	EIA_20913.1	#N/A	#N/A
Orthogroup_109	T. malaccensis	EIA_17480.1	#N/A	#N/A
Orthogroup_109	T. malaccensis	EIA_17481.1	#N/A	#N/A
Orthogroup_109	T. malaccensis	EIA_20580.1	#N/A	#N/A
Orthogroup_109	T. malaccensis	EIA_41512.1	#N/A	#N/A
Orthogroup_111	T. malaccensis	EIA_41068.1	#N/A	#N/A
Orthogroup_111	T. malaccensis	EIA_41071.1	#N/A	#N/A
Orthogroup_111	T. malaccensis	EIA_41332.1	#N/A	#N/A
Orthogroup_115	T. malaccensis	EIA_06526.1	#N/A	#N/A
Orthogroup_115	T. malaccensis	EIA_09533.1	#N/A	#N/A
Orthogroup_115	T. malaccensis	EIA_22949.1	#N/A	#N/A
Orthogroup_115	T. malaccensis	EIA_41738.1	#N/A	#N/A
Orthogroup_136	T. malaccensis	EIA_00580.1	#N/A	#N/A
Orthogroup_136	T. malaccensis	EIA_00581.1	#N/A	#N/A
Orthogroup_136	T. malaccensis	EIA_00582.1	#N/A	#N/A
Orthogroup_136	T. malaccensis	EIA_00586.1	#N/A	#N/A
Orthogroup_136	T. malaccensis	EIA_00589.1	#N/A	#N/A
Orthogroup_136	T. malaccensis	EIA_00590.1	#N/A	#N/A
Orthogroup_142	T. malaccensis	EIA_07197.1	#N/A	#N/A
Orthogroup_148	T. malaccensis	EIA_14833.1	#N/A	#N/A
Orthogroup_148	T. malaccensis	EIA_14834.1	#N/A	#N/A
Orthogroup_149	T. malaccensis	EIA_17963.1	#N/A	#N/A
Orthogroup_170	T. malaccensis	EIA_19161.1	#N/A	#N/A
Orthogroup_170	T. malaccensis	EIA_19166.1	#N/A	#N/A
Orthogroup_171	T. malaccensis	EIA_21830.1	#N/A	#N/A
Orthogroup_195	T. malaccensis	EIA_22009.1	#N/A	#N/A
Orthogroup_219	T. malaccensis	EIA_15146.1	#N/A	#N/A
Orthogroup_219	T. malaccensis	EIA_16123.1	#N/A	#N/A
Orthogroup_219	T. malaccensis	EIA_16124.1	#N/A	#N/A
Orthogroup_219	T. malaccensis	EIA_41422.1	#N/A	#N/A
Orthogroup_259	T. malaccensis	EIA_41711.1	#N/A	#N/A
Orthogroup_278	T. malaccensis	EIA_02911.1	#N/A	#N/A
Orthogroup_278	T. malaccensis	EIA_02912.1	#N/A	#N/A
Orthogroup_278	T. malaccensis	EIA_02916.1	#N/A	#N/A
Orthogroup_289	T. malaccensis	EIA_08487.1	#N/A	#N/A
Orthogroup_289	T. malaccensis	EIA_20543.1	#N/A	#N/A
Orthogroup_289	T. malaccensis	EIA_20546.1	#N/A	#N/A
Orthogroup_289	T. malaccensis	EIA_20551.1	#N/A	#N/A
Orthogroup_296	T. malaccensis	EIA_12936.1	#N/A	#N/A
Orthogroup_296	T. malaccensis	EIA_12942.1	#N/A	#N/A
Orthogroup_306	T. malaccensis	EIA_19270.1	#N/A	#N/A
Orthogroup_310	T. malaccensis	EIA_23438.1	#N/A	#N/A
Orthogroup_324	T. malaccensis	EIA_00411.1	#N/A	#N/A
Orthogroup_324	T. malaccensis	EIA_13768.1	#N/A	#N/A
Orthogroup_324	T. malaccensis	EIA_19993.1	#N/A	#N/A
Orthogroup_326	T. malaccensis	EIA_01030.1	#N/A	#N/A
Orthogroup_326	T. malaccensis	EIA_04259.1	#N/A	#N/A
Orthogroup_326	T. malaccensis	EIA_20873.1	#N/A	#N/A
Orthogroup_334	T. malaccensis	EIA_02921.1	#N/A	#N/A
Orthogroup_334	T. malaccensis	EIA_24486.1	#N/A	#N/A
Orthogroup_334	T. malaccensis	EIA_24509.1	#N/A	#N/A
Orthogroup_338	T. malaccensis	EIA_04266.1	#N/A	#N/A
Orthogroup_338	T. malaccensis	EIA_21829.1	#N/A	#N/A
Orthogroup_347	T. malaccensis	EIA_10240.1	#N/A	#N/A
Orthogroup_347	T. malaccensis	EIA_13321.1	#N/A	#N/A
Orthogroup_358	T. malaccensis	EIA_14907.1	#N/A	#N/A
Orthogroup_371	T. malaccensis	EIA_20707.1	#N/A	#N/A
Orthogroup_410	T. malaccensis	EIA_08257.1	#N/A	#N/A
Orthogroup_410	T. malaccensis	EIA_08263.1	#N/A	#N/A
Orthogroup_411	T. malaccensis	EIA_08354.1	#N/A	#N/A
Orthogroup_411	T. malaccensis	EIA_08355.1	#N/A	#N/A
Orthogroup_417	T. malaccensis	EIA_08997.1	#N/A	#N/A
Orthogroup_418	T. malaccensis	EIA_09031.1	#N/A	#N/A
Orthogroup_418	T. malaccensis	EIA_09034.1	#N/A	#N/A
Orthogroup_426	T. malaccensis	EIA_13264.1	#N/A	#N/A
Orthogroup_427	T. malaccensis	EIA_13294.1	#N/A	#N/A
Orthogroup_427	T. malaccensis	EIA_24041.1	#N/A	#N/A
Orthogroup_445	T. malaccensis	EIA_21910.1	#N/A	#N/A
Orthogroup_445	T. malaccensis	EIA_21912.1	#N/A	#N/A
Orthogroup_445	T. malaccensis	EIA_21914.1	#N/A	#N/A
Orthogroup_502	T. malaccensis	EIA_05475.1	#N/A	#N/A
Orthogroup_534	T. malaccensis	EIA_13203.1	#N/A	#N/A
Orthogroup_534	T. malaccensis	EIA_17084.1	#N/A	#N/A
Orthogroup_534	T. malaccensis	EIA_18903.1	#N/A	#N/A
Orthogroup_547	T. malaccensis	EIA_15561.1	#N/A	#N/A
Orthogroup_552	T. malaccensis	EIA_17680.1	#N/A	#N/A
Orthogroup_552	T. malaccensis	EIA_21155.1	#N/A	#N/A
Orthogroup_561	T. malaccensis	EIA_22557.1	#N/A	#N/A
Orthogroup_561	T. malaccensis	EIA_22559.1	#N/A	#N/A
Orthogroup_608	T. malaccensis	EIA_02846.1	#N/A	#N/A
Orthogroup_630	T. malaccensis	EIA_07401.1	#N/A	#N/A
Orthogroup_646	T. malaccensis	EIA_10141.1	#N/A	#N/A
Orthogroup_650	T. malaccensis	EIA_11836.1	#N/A	#N/A
Orthogroup_652	T. malaccensis	EIA_12123.1	#N/A	#N/A
Orthogroup_655	T. malaccensis	EIA_12669.1	#N/A	#N/A
Orthogroup_656	T. malaccensis	EIA_12868.1	#N/A	#N/A
Orthogroup_667	T. malaccensis	EIA_15550.1	#N/A	#N/A
Orthogroup_672	T. malaccensis	EIA_16344.1	#N/A	#N/A
Orthogroup_672	T. malaccensis	EIA_40930.1	#N/A	#N/A
Orthogroup_680	T. malaccensis	EIA_17178.1	#N/A	#N/A
Orthogroup_680	T. malaccensis	EIA_19975.1	#N/A	#N/A
Orthogroup_690	T. malaccensis	EIA_22052.1	#N/A	#N/A
Orthogroup_698	T. malaccensis	EIA_40831.1	#N/A	#N/A
Orthogroup_700	T. malaccensis	EIA_41746.1	#N/A	#N/A
Orthogroup_730	T. malaccensis	EIA_00686.1	#N/A	#N/A
Orthogroup_733	T. malaccensis	EIA_00917.1	#N/A	#N/A
Orthogroup_757	T. malaccensis	EIA_05197.1	#N/A	#N/A
Orthogroup_773	T. malaccensis	EIA_06865.1	#N/A	#N/A
Orthogroup_774	T. malaccensis	EIA_06984.1	#N/A	#N/A
Orthogroup_777	T. malaccensis	EIA_07257.1	#N/A	#N/A
Orthogroup_777	T. malaccensis	EIA_07258.1	#N/A	#N/A
Orthogroup_785	T. malaccensis	EIA_08145.1	#N/A	#N/A
Orthogroup_789	T. malaccensis	EIA_08484.1	#N/A	#N/A
Orthogroup_803	T. malaccensis	EIA_10733.1	#N/A	#N/A
Orthogroup_839	T. malaccensis	EIA_14729.1	#N/A	#N/A
Orthogroup_841	T. malaccensis	EIA_14803.1	#N/A	#N/A
Orthogroup_845	T. malaccensis	EIA_15165.1	#N/A	#N/A
Orthogroup_845	T. malaccensis	EIA_15167.1	#N/A	#N/A
Orthogroup_854	T. malaccensis	EIA_17373.1	#N/A	#N/A
Orthogroup_855	T. malaccensis	EIA_17374.1	#N/A	#N/A
Orthogroup_863	T. malaccensis	EIA_19226.1	#N/A	#N/A
Orthogroup_865	T. malaccensis	EIA_19770.1	#N/A	#N/A
Orthogroup_871	T. malaccensis	EIA_20900.1	#N/A	#N/A
Orthogroup_876	T. malaccensis	EIA_21961.1	#N/A	#N/A
Orthogroup_883	T. malaccensis	EIA_23965.1	#N/A	#N/A
Orthogroup_884	T. malaccensis	EIA_24050.1	#N/A	#N/A
Orthogroup_886	T. malaccensis	EIA_41098.1	#N/A	#N/A
Orthogroup_933	T. malaccensis	EIA_00957.1	#N/A	#N/A
Orthogroup_939	T. malaccensis	EIA_01244.1	#N/A	#N/A
Orthogroup_940	T. malaccensis	EIA_01246.1	#N/A	#N/A
Orthogroup_953	T. malaccensis	EIA_02423.1	#N/A	#N/A
Orthogroup_966	T. malaccensis	EIA_02788.1	#N/A	#N/A
Orthogroup_1030	T. malaccensis	EIA_05953.1	#N/A	#N/A
Orthogroup_1066	T. malaccensis	EIA_08548.1	#N/A	#N/A
Orthogroup_1098	T. malaccensis	EIA_11009.1	#N/A	#N/A
Orthogroup_1119	T. malaccensis	EIA_12596.1	#N/A	#N/A
Orthogroup_1146	T. malaccensis	EIA_14809.1	#N/A	#N/A
Orthogroup_1177	T. malaccensis	EIA_17218.1	#N/A	#N/A
Orthogroup_1200	T. malaccensis	EIA_18851.1	#N/A	#N/A
Orthogroup_1216	T. malaccensis	EIA_20983.1	#N/A	#N/A
Orthogroup_1242	T. malaccensis	EIA_23901.1	#N/A	#N/A
Orthogroup_1295	T. malaccensis	EIA_00271.1	#N/A	#N/A
Orthogroup_1309	T. malaccensis	EIA_00858.1	#N/A	#N/A
Orthogroup_1317	T. malaccensis	EIA_01029.1	#N/A	#N/A
Orthogroup_1341	T. malaccensis	EIA_02229.1	#N/A	#N/A
Orthogroup_1343	T. malaccensis	EIA_02337.1	#N/A	#N/A
Orthogroup_1365	T. malaccensis	EIA_03018.1	#N/A	#N/A
Orthogroup_1366	T. malaccensis	EIA_03027.1	#N/A	#N/A
Orthogroup_1367	T. malaccensis	EIA_03028.1	#N/A	#N/A
Orthogroup_1379	T. malaccensis	EIA_03294.1	#N/A	#N/A
Orthogroup_1391	T. malaccensis	EIA_03690.1	#N/A	#N/A
Orthogroup_1422	T. malaccensis	EIA_04855.1	#N/A	#N/A
Orthogroup_1434	T. malaccensis	EIA_05340.1	#N/A	#N/A
Orthogroup_1449	T. malaccensis	EIA_05841.1	#N/A	#N/A
Orthogroup_1451	T. malaccensis	EIA_06084.1	#N/A	#N/A
Orthogroup_1481	T. malaccensis	EIA_07658.1	#N/A	#N/A
Orthogroup_1491	T. malaccensis	EIA_08178.1	#N/A	#N/A
Orthogroup_1493	T. malaccensis	EIA_08336.1	#N/A	#N/A
Orthogroup_1525	T. malaccensis	EIA_10195.1	#N/A	#N/A
Orthogroup_1534	T. malaccensis	EIA_10579.1	#N/A	#N/A
Orthogroup_1592	T. malaccensis	EIA_13570.1	#N/A	#N/A
Orthogroup_1612	T. malaccensis	EIA_14668.1	#N/A	#N/A
Orthogroup_1614	T. malaccensis	EIA_14725.1	#N/A	#N/A
Orthogroup_1615	T. malaccensis	EIA_14726.1	#N/A	#N/A
Orthogroup_1618	T. malaccensis	EIA_14800.1	#N/A	#N/A
Orthogroup_1631	T. malaccensis	EIA_15317.1	#N/A	#N/A
Orthogroup_1634	T. malaccensis	EIA_15534.1	#N/A	#N/A
Orthogroup_1661	T. malaccensis	EIA_17213.1	#N/A	#N/A
Orthogroup_1667	T. malaccensis	EIA_17479.1	#N/A	#N/A
Orthogroup_1674	T. malaccensis	EIA_17832.1	#N/A	#N/A
Orthogroup_1701	T. malaccensis	EIA_20155.1	#N/A	#N/A
Orthogroup_1702	T. malaccensis	EIA_20160.1	#N/A	#N/A
Orthogroup_1710	T. malaccensis	EIA_20425.1	#N/A	#N/A
Orthogroup_1711	T. malaccensis	EIA_20456.1	#N/A	#N/A
Orthogroup_1715	T. malaccensis	EIA_20713.1	#N/A	#N/A
Orthogroup_1717	T. malaccensis	EIA_20923.1	#N/A	#N/A
Orthogroup_1718	T. malaccensis	EIA_20946.1	#N/A	#N/A
Orthogroup_1727	T. malaccensis	EIA_21511.1	#N/A	#N/A
Orthogroup_1732	T. malaccensis	EIA_21605.1	#N/A	#N/A
Orthogroup_1744	T. malaccensis	EIA_23311.1	#N/A	#N/A
Orthogroup_1748	T. malaccensis	EIA_23600.1	#N/A	#N/A
Orthogroup_1764	T. malaccensis	EIA_40759.1	#N/A	#N/A
Orthogroup_1769	T. malaccensis	EIA_41364.1	#N/A	#N/A
Orthogroup_1771	T. malaccensis	EIA_41620.1	#N/A	#N/A
Orthogroup_15	T. thermophila	TTHERM_00581920	#N/A	#N/A
Orthogroup_19	T. thermophila	TTHERM_00874810	#N/A	#N/A
Orthogroup_25	T. thermophila	TTHERM_00431320	#N/A	#N/A
Orthogroup_45	T. thermophila	TTHERM_00706450	#N/A	#N/A
Orthogroup_45	T. thermophila	TTHERM_00707460	#N/A	#N/A
Orthogroup_45	T. thermophila	TTHERM_00707470	#N/A	#N/A
Orthogroup_47	T. thermophila	TTHERM_00578610	#N/A	#N/A
Orthogroup_47	T. thermophila	TTHERM_01104930	#N/A	#N/A
Orthogroup_48	T. thermophila	TTHERM_000066729	#N/A	#N/A
Orthogroup_48	T. thermophila	TTHERM_00125240	#N/A	#N/A
Orthogroup_48	T. thermophila	TTHERM_00247040	#N/A	#N/A
Orthogroup_48	T. thermophila	TTHERM_00298460	#N/A	#N/A
Orthogroup_48	T. thermophila	TTHERM_01021890	#N/A	#N/A
Orthogroup_48	T. thermophila	TTHERM_01260680	#N/A	#N/A
Orthogroup_56	T. thermophila	TTHERM_00061570	#N/A	#N/A
Orthogroup_56	T. thermophila	TTHERM_00245100	#N/A	#N/A
Orthogroup_56	T. thermophila	TTHERM_00268190	#N/A	#N/A
Orthogroup_56	T. thermophila	TTHERM_00355800	#N/A	#N/A
Orthogroup_56	T. thermophila	TTHERM_00365390	#N/A	#N/A
Orthogroup_56	T. thermophila	TTHERM_00365450	#N/A	#N/A
Orthogroup_56	T. thermophila	TTHERM_00420880	#N/A	#N/A
Orthogroup_56	T. thermophila	TTHERM_00420900	#N/A	#N/A
Orthogroup_56	T. thermophila	TTHERM_00508970	#N/A	#N/A
Orthogroup_56	T. thermophila	TTHERM_00508990	#N/A	#N/A
Orthogroup_56	T. thermophila	TTHERM_00700900	#N/A	#N/A
Orthogroup_56	T. thermophila	TTHERM_01149312	#N/A	#N/A
Orthogroup_56	T. thermophila	TTHERM_01150350	#N/A	#N/A
Orthogroup_74	T. thermophila	TTHERM_000115543	#N/A	#N/A
Orthogroup_74	T. thermophila	TTHERM_000115547	#N/A	#N/A
Orthogroup_74	T. thermophila	TTHERM_00115420	#N/A	#N/A
Orthogroup_74	T. thermophila	TTHERM_00115430	#N/A	#N/A
Orthogroup_74	T. thermophila	TTHERM_00115460	#N/A	#N/A
Orthogroup_74	T. thermophila	TTHERM_00115500	#N/A	#N/A
Orthogroup_74	T. thermophila	TTHERM_00115510	#N/A	#N/A
Orthogroup_74	T. thermophila	TTHERM_00115530	#N/A	#N/A
Orthogroup_74	T. thermophila	TTHERM_00115540	#N/A	#N/A
Orthogroup_74	T. thermophila	TTHERM_00116547	#N/A	#N/A
Orthogroup_74	T. thermophila	TTHERM_00117540	#N/A	#N/A
Orthogroup_74	T. thermophila	TTHERM_00941590	#N/A	#N/A
Orthogroup_74	T. thermophila	TTHERM_00941600	#N/A	#N/A
Orthogroup_74	T. thermophila	TTHERM_00941610	#N/A	#N/A
Orthogroup_74	T. thermophila	TTHERM_01267140	#N/A	#N/A
Orthogroup_78	T. thermophila	TTHERM_001009993	#N/A	#N/A
Orthogroup_78	T. thermophila	TTHERM_001010049	#N/A	#N/A
Orthogroup_78	T. thermophila	TTHERM_001076837	#N/A	#N/A
Orthogroup_78	T. thermophila	TTHERM_001076853	#N/A	#N/A
Orthogroup_78	T. thermophila	TTHERM_001076861	#N/A	#N/A
Orthogroup_78	T. thermophila	TTHERM_001076869	#N/A	#N/A
Orthogroup_78	T. thermophila	TTHERM_001081803	#N/A	#N/A
Orthogroup_78	T. thermophila	TTHERM_001619820	#N/A	#N/A
Orthogroup_78	T. thermophila	TTHERM_01011060	#N/A	#N/A
Orthogroup_78	T. thermophila	TTHERM_01076900	#N/A	#N/A
Orthogroup_78	T. thermophila	TTHERM_01081790	#N/A	#N/A
Orthogroup_78	T. thermophila	TTHERM_01292190	#N/A	#N/A
Orthogroup_78	T. thermophila	TTHERM_01292210	#N/A	#N/A
Orthogroup_78	T. thermophila	TTHERM_01585460	#N/A	#N/A
Orthogroup_80	T. thermophila	TTHERM_000256819	#N/A	#N/A
Orthogroup_80	T. thermophila	TTHERM_00256740	#N/A	#N/A
Orthogroup_80	T. thermophila	TTHERM_00256750	#N/A	#N/A
Orthogroup_80	T. thermophila	TTHERM_00256760	#N/A	#N/A
Orthogroup_80	T. thermophila	TTHERM_00256790	#N/A	#N/A
Orthogroup_80	T. thermophila	TTHERM_00256830	#N/A	#N/A
Orthogroup_80	T. thermophila	TTHERM_00256850	#N/A	#N/A
Orthogroup_80	T. thermophila	TTHERM_00256860	#N/A	#N/A
Orthogroup_80	T. thermophila	TTHERM_00256870	#N/A	#N/A
Orthogroup_80	T. thermophila	TTHERM_00256890	#N/A	#N/A
Orthogroup_80	T. thermophila	TTHERM_00773280	#N/A	#N/A
Orthogroup_84	T. thermophila	TTHERM_00224490	#N/A	#N/A
Orthogroup_84	T. thermophila	TTHERM_00816250	#N/A	#N/A
Orthogroup_84	T. thermophila	TTHERM_01188390	#N/A	#N/A
Orthogroup_109	T. thermophila	TTHERM_00361930	#N/A	#N/A
Orthogroup_109	T. thermophila	TTHERM_00363100	#N/A	#N/A
Orthogroup_109	T. thermophila	TTHERM_00363110	#N/A	#N/A
Orthogroup_111	T. thermophila	TTHERM_000198199	#N/A	#N/A
Orthogroup_111	T. thermophila	TTHERM_00198130	#N/A	#N/A
Orthogroup_111	T. thermophila	TTHERM_00198150	#N/A	#N/A
Orthogroup_111	T. thermophila	TTHERM_00344210	#N/A	#N/A
Orthogroup_111	T. thermophila	TTHERM_00488290	#N/A	#N/A
Orthogroup_111	T. thermophila	TTHERM_01008670	#N/A	#N/A
Orthogroup_111	T. thermophila	TTHERM_01008680	#N/A	#N/A
Orthogroup_111	T. thermophila	TTHERM_01008770	#N/A	#N/A
Orthogroup_111	T. thermophila	TTHERM_01008780	#N/A	#N/A
Orthogroup_115	T. thermophila	TTHERM_000610570	#N/A	#N/A
Orthogroup_115	T. thermophila	TTHERM_00242400	#N/A	#N/A
Orthogroup_115	T. thermophila	TTHERM_00408700	#N/A	#N/A
Orthogroup_115	T. thermophila	TTHERM_00610559	#N/A	#N/A
Orthogroup_115	T. thermophila	TTHERM_006105592	#N/A	#N/A
Orthogroup_115	T. thermophila	TTHERM_00610560	#N/A	#N/A
Orthogroup_115	T. thermophila	TTHERM_00833660	#N/A	#N/A
Orthogroup_123	T. thermophila	TTHERM_00752110	#N/A	#N/A
Orthogroup_123	T. thermophila	TTHERM_00925710	#N/A	#N/A
Orthogroup_133	T. thermophila	TTHERM_01038790	#N/A	#N/A
Orthogroup_133	T. thermophila	TTHERM_01038800	#N/A	#N/A
Orthogroup_133	T. thermophila	TTHERM_01138270	#N/A	#N/A
Orthogroup_133	T. thermophila	TTHERM_01139380	#N/A	#N/A
Orthogroup_133	T. thermophila	TTHERM_01140400	#N/A	#N/A
Orthogroup_133	T. thermophila	TTHERM_01576272	#N/A	#N/A
Orthogroup_133	T. thermophila	TTHERM_01615782	#N/A	#N/A
Orthogroup_133	T. thermophila	TTHERM_01627920	#N/A	#N/A
Orthogroup_136	T. thermophila	TTHERM_000006059	#N/A	#N/A
Orthogroup_136	T. thermophila	TTHERM_00006050	#N/A	#N/A
Orthogroup_142	T. thermophila	TTHERM_000270380	#N/A	#N/A
Orthogroup_142	T. thermophila	TTHERM_00270370	#N/A	#N/A
Orthogroup_142	T. thermophila	TTHERM_00273380	#N/A	#N/A
Orthogroup_142	T. thermophila	TTHERM_00274400	#N/A	#N/A
Orthogroup_142	T. thermophila	TTHERM_00274430	#N/A	#N/A
Orthogroup_148	T. thermophila	TTHERM_000096739	#N/A	#N/A
Orthogroup_148	T. thermophila	TTHERM_000096768	#N/A	#N/A
Orthogroup_148	T. thermophila	TTHERM_000706460	#N/A	#N/A
Orthogroup_148	T. thermophila	TTHERM_00096769	#N/A	#N/A
Orthogroup_148	T. thermophila	TTHERM_01358370	#N/A	#N/A
Orthogroup_149	T. thermophila	TTHERM_000283409	#N/A	#N/A
Orthogroup_149	T. thermophila	TTHERM_00283390	#N/A	#N/A
Orthogroup_170	T. thermophila	TTHERM_00364300	#N/A	#N/A
Orthogroup_170	T. thermophila	TTHERM_00757740	#N/A	#N/A
Orthogroup_170	T. thermophila	TTHERM_00762960	#N/A	#N/A
Orthogroup_170	T. thermophila	TTHERM_00763000	#N/A	#N/A
Orthogroup_170	T. thermophila	TTHERM_00798050	#N/A	#N/A
Orthogroup_170	T. thermophila	TTHERM_01379942	#N/A	#N/A
Orthogroup_170	T. thermophila	TTHERM_01379950	#N/A	#N/A
Orthogroup_171	T. thermophila	TTHERM_001423408	#N/A	#N/A
Orthogroup_171	T. thermophila	TTHERM_01328910	#N/A	#N/A
Orthogroup_195	T. thermophila	TTHERM_00696930	#N/A	#N/A
Orthogroup_219	T. thermophila	TTHERM_00559760	#N/A	#N/A
Orthogroup_219	T. thermophila	TTHERM_00559770	#N/A	#N/A
Orthogroup_219	T. thermophila	TTHERM_00559780	#N/A	#N/A
Orthogroup_224	T. thermophila	TTHERM_00338200	#N/A	#N/A
Orthogroup_224	T. thermophila	TTHERM_00703880	#N/A	#N/A
Orthogroup_224	T. thermophila	TTHERM_01002600	#N/A	#N/A
Orthogroup_224	T. thermophila	TTHERM_01080330	#N/A	#N/A
Orthogroup_224	T. thermophila	TTHERM_01080350	#N/A	#N/A
Orthogroup_224	T. thermophila	TTHERM_01080360	#N/A	#N/A
Orthogroup_224	T. thermophila	TTHERM_01080370	#N/A	#N/A
Orthogroup_259	T. thermophila	TTHERM_00641130	#N/A	#N/A
Orthogroup_278	T. thermophila	TTHERM_00251180	#N/A	#N/A
Orthogroup_278	T. thermophila	TTHERM_00251190	#N/A	#N/A
Orthogroup_278	T. thermophila	TTHERM_00251240	#N/A	#N/A
Orthogroup_289	T. thermophila	TTHERM_00117550	#N/A	#N/A
Orthogroup_289	T. thermophila	TTHERM_00449670	#N/A	#N/A
Orthogroup_296	T. thermophila	TTHERM_00478070	#N/A	#N/A
Orthogroup_296	T. thermophila	TTHERM_00479090	#N/A	#N/A
Orthogroup_296	T. thermophila	TTHERM_00481210	#N/A	#N/A
Orthogroup_296	T. thermophila	TTHERM_01358380	#N/A	#N/A
Orthogroup_306	T. thermophila	TTHERM_01144950	#N/A	#N/A
Orthogroup_310	T. thermophila	TTHERM_01046990	#N/A	#N/A
Orthogroup_324	T. thermophila	TTHERM_00277210	#N/A	#N/A
Orthogroup_324	T. thermophila	TTHERM_00537340	#N/A	#N/A
Orthogroup_326	T. thermophila	TTHERM_000894439	#N/A	#N/A
Orthogroup_326	T. thermophila	TTHERM_00894430	#N/A	#N/A
Orthogroup_334	T. thermophila	TTHERM_00251260	#N/A	#N/A
Orthogroup_334	T. thermophila	TTHERM_00252270	#N/A	#N/A
Orthogroup_338	T. thermophila	TTHERM_00235230	#N/A	#N/A
Orthogroup_338	T. thermophila	TTHERM_00854200	#N/A	#N/A
Orthogroup_338	T. thermophila	TTHERM_00854210	#N/A	#N/A
Orthogroup_347	T. thermophila	TTHERM_00041540	#N/A	#N/A
Orthogroup_347	T. thermophila	TTHERM_00196500	#N/A	#N/A
Orthogroup_347	T. thermophila	TTHERM_00506940	#N/A	#N/A
Orthogroup_358	T. thermophila	TTHERM_000885891	#N/A	#N/A
Orthogroup_358	T. thermophila	TTHERM_000886919	#N/A	#N/A
Orthogroup_358	T. thermophila	TTHERM_001105029	#N/A	#N/A
Orthogroup_358	T. thermophila	TTHERM_00885880	#N/A	#N/A
Orthogroup_358	T. thermophila	TTHERM_00886900	#N/A	#N/A
Orthogroup_371	T. thermophila	TTHERM_01305850	#N/A	#N/A
Orthogroup_371	T. thermophila	TTHERM_01306850	#N/A	#N/A
Orthogroup_371	T. thermophila	TTHERM_01306870	#N/A	#N/A
Orthogroup_410	T. thermophila	TTHERM_000607119	#N/A	#N/A
Orthogroup_410	T. thermophila	TTHERM_00607040	#N/A	#N/A
Orthogroup_410	T. thermophila	TTHERM_00607070	#N/A	#N/A
Orthogroup_411	T. thermophila	TTHERM_000304319	#N/A	#N/A
Orthogroup_411	T. thermophila	TTHERM_000304329	#N/A	#N/A
Orthogroup_411	T. thermophila	TTHERM_00304320	#N/A	#N/A
Orthogroup_417	T. thermophila	TTHERM_000377211	#N/A	#N/A
Orthogroup_417	T. thermophila	TTHERM_00376200	#N/A	#N/A
Orthogroup_417	T. thermophila	TTHERM_00427610	#N/A	#N/A
Orthogroup_418	T. thermophila	TTHERM_00378700	#N/A	#N/A
Orthogroup_418	T. thermophila	TTHERM_00378710	#N/A	#N/A
Orthogroup_426	T. thermophila	TTHERM_00518520	#N/A	#N/A
Orthogroup_427	T. thermophila	TTHERM_000515249	#N/A	#N/A
Orthogroup_445	T. thermophila	TTHERM_000046539	#N/A	#N/A
Orthogroup_445	T. thermophila	TTHERM_01228900	#N/A	#N/A
Orthogroup_502	T. thermophila	TTHERM_00260770	#N/A	#N/A
Orthogroup_502	T. thermophila	TTHERM_00260780	#N/A	#N/A
Orthogroup_534	T. thermophila	TTHERM_00804740	#N/A	#N/A
Orthogroup_547	T. thermophila	TTHERM_000717638	#N/A	#N/A
Orthogroup_547	T. thermophila	TTHERM_00717650	#N/A	#N/A
Orthogroup_552	T. thermophila	TTHERM_00691720	#N/A	#N/A
Orthogroup_552	T. thermophila	TTHERM_00697030	#N/A	#N/A
Orthogroup_561	T. thermophila	TTHERM_01001500	#N/A	#N/A
Orthogroup_561	T. thermophila	TTHERM_01001520	#N/A	#N/A
Orthogroup_570	T. thermophila	TTHERM_000227879	#N/A	#N/A
Orthogroup_570	T. thermophila	TTHERM_001323739	#N/A	#N/A
Orthogroup_572	T. thermophila	TTHERM_00035390	#N/A	#N/A
Orthogroup_575	T. thermophila	TTHERM_00790460	#N/A	#N/A
Orthogroup_608	T. thermophila	TTHERM_000912349	#N/A	#N/A
Orthogroup_608	T. thermophila	TTHERM_00912340	#N/A	#N/A
Orthogroup_630	T. thermophila	TTHERM_00556670	#N/A	#N/A
Orthogroup_646	T. thermophila	TTHERM_000194618	#N/A	#N/A
Orthogroup_646	T. thermophila	TTHERM_00194600	#N/A	#N/A
Orthogroup_646	T. thermophila	TTHERM_00194630	#N/A	#N/A
Orthogroup_650	T. thermophila	TTHERM_000156768	#N/A	#N/A
Orthogroup_650	T. thermophila	TTHERM_00532290	#N/A	#N/A
Orthogroup_650	T. thermophila	TTHERM_00532300	#N/A	#N/A
Orthogroup_652	T. thermophila	TTHERM_00289280	#N/A	#N/A
Orthogroup_652	T. thermophila	TTHERM_00394640	#N/A	#N/A
Orthogroup_655	T. thermophila	TTHERM_01006490	#N/A	#N/A
Orthogroup_655	T. thermophila	TTHERM_01006510	#N/A	#N/A
Orthogroup_656	T. thermophila	TTHERM_00520910	#N/A	#N/A
Orthogroup_656	T. thermophila	TTHERM_00520920	#N/A	#N/A
Orthogroup_656	T. thermophila	TTHERM_00520930	#N/A	#N/A
Orthogroup_667	T. thermophila	TTHERM_00630570	#N/A	#N/A
Orthogroup_667	T. thermophila	TTHERM_00630610	#N/A	#N/A
Orthogroup_667	T. thermophila	TTHERM_00717470	#N/A	#N/A
Orthogroup_672	T. thermophila	TTHERM_00075460	#N/A	#N/A
Orthogroup_680	T. thermophila	TTHERM_00642380	#N/A	#N/A
Orthogroup_690	T. thermophila	TTHERM_00476980	#N/A	#N/A
Orthogroup_690	T. thermophila	TTHERM_01047030	#N/A	#N/A
Orthogroup_690	T. thermophila	TTHERM_01380980	#N/A	#N/A
Orthogroup_698	T. thermophila	TTHERM_000253466	#N/A	#N/A
Orthogroup_700	T. thermophila	TTHERM_000450949	#N/A	#N/A
Orthogroup_700	T. thermophila	TTHERM_00450860	#N/A	#N/A
Orthogroup_730	T. thermophila	TTHERM_00010990	#N/A	#N/A
Orthogroup_733	T. thermophila	TTHERM_00094330	#N/A	#N/A
Orthogroup_757	T. thermophila	TTHERM_00126900	#N/A	#N/A
Orthogroup_757	T. thermophila	TTHERM_00126920	#N/A	#N/A
Orthogroup_773	T. thermophila	TTHERM_00193280	#N/A	#N/A
Orthogroup_773	T. thermophila	TTHERM_00193300	#N/A	#N/A
Orthogroup_774	T. thermophila	TTHERM_00301860	#N/A	#N/A
Orthogroup_774	T. thermophila	TTHERM_00301870	#N/A	#N/A
Orthogroup_777	T. thermophila	TTHERM_00266750	#N/A	#N/A
Orthogroup_785	T. thermophila	TTHERM_00317070	#N/A	#N/A
Orthogroup_789	T. thermophila	TTHERM_00310790	#N/A	#N/A
Orthogroup_803	T. thermophila	TTHERM_00445900	#N/A	#N/A
Orthogroup_803	T. thermophila	TTHERM_01034440	#N/A	#N/A
Orthogroup_839	T. thermophila	TTHERM_00328470	#N/A	#N/A
Orthogroup_841	T. thermophila	TTHERM_00699752	#N/A	#N/A
Orthogroup_841	T. thermophila	TTHERM_00699780	#N/A	#N/A
Orthogroup_845	T. thermophila	TTHERM_00424560	#N/A	#N/A
Orthogroup_854	T. thermophila	TTHERM_00678590	#N/A	#N/A
Orthogroup_855	T. thermophila	TTHERM_00678600	#N/A	#N/A
Orthogroup_863	T. thermophila	TTHERM_00938820	#N/A	#N/A
Orthogroup_865	T. thermophila	TTHERM_00462890	#N/A	#N/A
Orthogroup_871	T. thermophila	TTHERM_00391230	#N/A	#N/A
Orthogroup_876	T. thermophila	TTHERM_00158010	#N/A	#N/A
Orthogroup_883	T. thermophila	TTHERM_01165230	#N/A	#N/A
Orthogroup_884	T. thermophila	TTHERM_00635750	#N/A	#N/A
Orthogroup_884	T. thermophila	TTHERM_01341620	#N/A	#N/A
Orthogroup_886	T. thermophila	TTHERM_000120959	#N/A	#N/A
Orthogroup_886	T. thermophila	TTHERM_00227320	#N/A	#N/A
Orthogroup_933	T. thermophila	TTHERM_000092858	#N/A	#N/A
Orthogroup_939	T. thermophila	TTHERM_00354920	#N/A	#N/A
Orthogroup_940	T. thermophila	TTHERM_00354950	#N/A	#N/A
Orthogroup_953	T. thermophila	TTHERM_00069610	#N/A	#N/A
Orthogroup_966	T. thermophila	TTHERM_01076980	#N/A	#N/A
Orthogroup_1030	T. thermophila	TTHERM_00190740	#N/A	#N/A
Orthogroup_1066	T. thermophila	TTHERM_00201740	#N/A	#N/A
Orthogroup_1098	T. thermophila	TTHERM_00633210	#N/A	#N/A
Orthogroup_1119	T. thermophila	TTHERM_00655990	#N/A	#N/A
Orthogroup_1146	T. thermophila	TTHERM_00698640	#N/A	#N/A
Orthogroup_1177	T. thermophila	TTHERM_00640050	#N/A	#N/A
Orthogroup_1200	T. thermophila	TTHERM_00827180	#N/A	#N/A
Orthogroup_1216	T. thermophila	TTHERM_01332070	#N/A	#N/A
Orthogroup_1242	T. thermophila	TTHERM_01289040	#N/A	#N/A
Orthogroup_1258	T. thermophila	TTHERM_00627040	#N/A	#N/A
Orthogroup_1262	T. thermophila	TTHERM_000324193	#N/A	#N/A
Orthogroup_1265	T. thermophila	TTHERM_01359450	#N/A	#N/A
Orthogroup_1270	T. thermophila	TTHERM_00021732	#N/A	#N/A
Orthogroup_1270	T. thermophila	TTHERM_000613649	#N/A	#N/A
Orthogroup_1295	T. thermophila	TTHERM_00035290	#N/A	#N/A
Orthogroup_1309	T. thermophila	TTHERM_000013668	#N/A	#N/A
Orthogroup_1317	T. thermophila	TTHERM_00086960	#N/A	#N/A
Orthogroup_1341	T. thermophila	TTHERM_00058460	#N/A	#N/A
Orthogroup_1343	T. thermophila	TTHERM_00061600	#N/A	#N/A
Orthogroup_1365	T. thermophila	TTHERM_00857800	#N/A	#N/A
Orthogroup_1366	T. thermophila	TTHERM_00857910	#N/A	#N/A
Orthogroup_1367	T. thermophila	TTHERM_00857920	#N/A	#N/A
Orthogroup_1379	T. thermophila	TTHERM_00569340	#N/A	#N/A
Orthogroup_1391	T. thermophila	TTHERM_000146188	#N/A	#N/A
Orthogroup_1422	T. thermophila	TTHERM_00658930	#N/A	#N/A
Orthogroup_1434	T. thermophila	TTHERM_00129730	#N/A	#N/A
Orthogroup_1449	T. thermophila	TTHERM_00192040	#N/A	#N/A
Orthogroup_1451	T. thermophila	TTHERM_00188390	#N/A	#N/A
Orthogroup_1481	T. thermophila	TTHERM_00979820	#N/A	#N/A
Orthogroup_1491	T. thermophila	TTHERM_00317450	#N/A	#N/A
Orthogroup_1493	T. thermophila	TTHERM_00713520	#N/A	#N/A
Orthogroup_1525	T. thermophila	TTHERM_00196050	#N/A	#N/A
Orthogroup_1534	T. thermophila	TTHERM_00471200	#N/A	#N/A
Orthogroup_1592	T. thermophila	TTHERM_00529970	#N/A	#N/A
Orthogroup_1612	T. thermophila	TTHERM_00332120	#N/A	#N/A
Orthogroup_1614	T. thermophila	TTHERM_00328570	#N/A	#N/A
Orthogroup_1615	T. thermophila	TTHERM_00328560	#N/A	#N/A
Orthogroup_1618	T. thermophila	TTHERM_00700870	#N/A	#N/A
Orthogroup_1631	T. thermophila	TTHERM_00584510	#N/A	#N/A
Orthogroup_1634	T. thermophila	TTHERM_00582310	#N/A	#N/A
Orthogroup_1661	T. thermophila	TTHERM_00641080	#N/A	#N/A
Orthogroup_1667	T. thermophila	TTHERM_00363090	#N/A	#N/A
Orthogroup_1674	T. thermophila	TTHERM_00449090	#N/A	#N/A
Orthogroup_1701	T. thermophila	TTHERM_00940240	#N/A	#N/A
Orthogroup_1702	T. thermophila	TTHERM_00940290	#N/A	#N/A
Orthogroup_1710	T. thermophila	TTHERM_01122680	#N/A	#N/A
Orthogroup_1711	T. thermophila	TTHERM_00864990	#N/A	#N/A
Orthogroup_1715	T. thermophila	TTHERM_01364610	#N/A	#N/A
Orthogroup_1717	T. thermophila	TTHERM_000886980	#N/A	#N/A
Orthogroup_1718	T. thermophila	TTHERM_00885740	#N/A	#N/A
Orthogroup_1727	T. thermophila	TTHERM_00539011	#N/A	#N/A
Orthogroup_1732	T. thermophila	TTHERM_001020839	#N/A	#N/A
Orthogroup_1744	T. thermophila	TTHERM_00713490	#N/A	#N/A
Orthogroup_1748	T. thermophila	TTHERM_001205389	#N/A	#N/A
Orthogroup_1764	T. thermophila	TTHERM_00227850	#N/A	#N/A
Orthogroup_1769	T. thermophila	TTHERM_00424530	#N/A	#N/A
Orthogroup_1771	T. thermophila	TTHERM_00263430	#N/A	#N/A
Orthogroup_1781	T. thermophila	TTHERM_00450830	#N/A	#N/A
Orthogroup_1781	T. thermophila	TTHERM_00450880	#N/A	#N/A
Orthogroup_1789	T. thermophila	TTHERM_000857921	#N/A	#N/A
Orthogroup_1791	T. thermophila	TTHERM_00194620	#N/A	#N/A
Orthogroup_1800	T. thermophila	TTHERM_01018430	#N/A	#N/A
Orthogroup_3070	T. thermophila	TTHERM_00344280	#N/A	#N/A
Orthogroup_3075	T. thermophila	TTHERM_00320039	#N/A	#N/A
Orthogroup_3079	T. thermophila	TTHERM_00129450	#N/A	#N/A
Orthogroup_3080	T. thermophila	TTHERM_00129610	#N/A	#N/A
Orthogroup_3083	T. thermophila	TTHERM_01394340	#N/A	#N/A
Orthogroup_3084	T. thermophila	TTHERM_00630370	#N/A	#N/A
Orthogroup_3097	T. thermophila	TTHERM_00833720	#N/A	#N/A
Orthogroup_3098	T. thermophila	TTHERM_000243659	#N/A	#N/A
Orthogroup_3104	T. thermophila	TTHERM_00699830	#N/A	#N/A
Orthogroup_3106	T. thermophila	TTHERM_00363120	#N/A	#N/A
Orthogroup_16759	T. thermophila	TTHERM_001085711	#N/A	#N/A
Orthogroup_16761	T. thermophila	TTHERM_001128544	#N/A	#N/A
Orthogroup_16763	T. thermophila	TTHERM_01002820	#N/A	#N/A
Orthogroup_16764	T. thermophila	TTHERM_00925520	#N/A	#N/A
Orthogroup_16766	T. thermophila	TTHERM_00803530	#N/A	#N/A
Orthogroup_16777	T. thermophila	TTHERM_000794209	#N/A	#N/A
Orthogroup_16778	T. thermophila	TTHERM_00794460	#N/A	#N/A
Orthogroup_16779	T. thermophila	TTHERM_000526269	#N/A	#N/A
Orthogroup_16782	T. thermophila	TTHERM_000455599	#N/A	#N/A
Orthogroup_16783	T. thermophila	TTHERM_00420870	#N/A	#N/A
Orthogroup_16793	T. thermophila	TTHERM_00335830	#N/A	#N/A
Orthogroup_16794	T. thermophila	TTHERM_001214996	#N/A	#N/A
Orthogroup_16800	T. thermophila	TTHERM_00320280	#N/A	#N/A
Orthogroup_16804	T. thermophila	TTHERM_01302820	#N/A	#N/A
Orthogroup_16806	T. thermophila	TTHERM_00128620	#N/A	#N/A
Orthogroup_16807	T. thermophila	TTHERM_00129719	#N/A	#N/A
Orthogroup_16809	T. thermophila	TTHERM_00312900	#N/A	#N/A
Orthogroup_16812	T. thermophila	TTHERM_000858019	#N/A	#N/A
Orthogroup_16818	T. thermophila	TTHERM_00630130	#N/A	#N/A
Orthogroup_16823	T. thermophila	TTHERM_00058650	#N/A	#N/A
Orthogroup_16827	T. thermophila	TTHERM_00094270	#N/A	#N/A
Orthogroup_16831	T. thermophila	TTHERM_00812880	#N/A	#N/A
Orthogroup_16840	T. thermophila	TTHERM_00490550	#N/A	#N/A
Orthogroup_16841	T. thermophila	TTHERM_01232230	#N/A	#N/A
Orthogroup_16843	T. thermophila	TTHERM_00613650	#N/A	#N/A
Orthogroup_16847	T. thermophila	TTHERM_01279550	#N/A	#N/A
Orthogroup_16855	T. thermophila	TTHERM_00807960	#N/A	#N/A
Orthogroup_16856	T. thermophila	TTHERM_00024270	#N/A	#N/A

## Sheet: S2C_Tu_contracted_gene_families
Gene family contraction is identified through CAFE5 analysis. Please see the Materials and Methods section for a detailed description of the methods used in the contraction analysis.
Orthogroup_name	Species	Protein_ID	Description	Gene SYMBOL
Orthogroup_9	T. utriculariae	jg14674.t1	EC_2.7 transferase transferring phosphorus-containing group/ kinase domain protein/ Leucine-rich repeat domain superfamily | Leucine-rich repeat domain superfamily | protein serine/threonine kinase activity	-
Orthogroup_9	T. utriculariae	jg15146.t1	kinase domain protein/ Leucine-rich repeat domain superfamily	-
Orthogroup_9	T. utriculariae	jg16107.t1	EC_2.7 transferase transferring phosphorus-containing group/ serine threonine kinase domain protein/ Protein kinase domain	-
Orthogroup_9	T. utriculariae	jg19462.t1	EC_2.7 transferase transferring phosphorus-containing group/ kinase domain protein/ Leucine-rich repeat | Leucine-rich repeat | protein kinase activity	-
Orthogroup_9	T. utriculariae	jg21040.t1	kinase domain protein/ Kinase domain protein	-
Orthogroup_9	T. utriculariae	jg5835.t1	kinase domain protein/ interleukin-8 biosynthetic process	-
Orthogroup_9	T. utriculariae	jg6677.t1	kinase domain protein/ MAP kinase activity	-
Orthogroup_9	T. utriculariae	jg8577.t1	kinase domain protein/ Leucine-rich repeat | Leucine-rich repeat | RNA polymerase II CTD heptapeptide repeat kinase activity	-
Orthogroup_9	T. utriculariae	jg8578.t1	EC_2.7 transferase transferring phosphorus-containing group/ kinase protein/ MAP kinase activity	-
Orthogroup_9	T. utriculariae	jg9526.t1	kinase domain protein/ interleukin-8 biosynthetic process	-
Orthogroup_11	T. utriculariae	jg21738.t1	Transmembrane protein, putative	-
Orthogroup_12	T. utriculariae	jg15560.t1	EC_2.7 transferase transferring phosphorus-containing group/ wd domain g beta repeat protein/ Dynein assembly factor with WD repeat domains 1/ G-protein beta WD-40 repeat	-
Orthogroup_12	T. utriculariae	jg18965.t1	tetratricopeptide repeat protein/ Protein kinase-like domain superfamily	-
Orthogroup_12	T. utriculariae	jg7376.t1	Tetrahymena utriculariae | Hypothetical protein	-
Orthogroup_16	T. utriculariae	jg11633.t1	transmembrane protein/ g protein-coupled receptor-related,	-
Orthogroup_16	T. utriculariae	jg13218.t1	transmembrane protein/ Pectin lyase fold/virulence factor	-
Orthogroup_16	T. utriculariae	jg16081.t1	transmembrane protein/ Transmembrane protein	-
Orthogroup_16	T. utriculariae	jg9197.t1	transmembrane protein/ transmembrane protein	-
Orthogroup_18	T. utriculariae	jg5866.t1	amp binding enzyme family protein/ AMP-binding enzyme family protein | AMP-binding enzyme family protein | AMP-binding enzyme family protein	-
Orthogroup_18	T. utriculariae	jg8692.t1	amp binding enzyme family protein/ AMP-binding enzyme family protein | AMP-binding enzyme family protein | AMP-binding enzyme family protein	-
Orthogroup_20	T. utriculariae	jg6125.t1	rej domain protein/ Furin-like repeat	-
Orthogroup_21	T. utriculariae	jg21657.t1	zinc finger protein/ zinc finger protein	-
Orthogroup_21	T. utriculariae	jg22836.t1	Furin-like repeat | Furin-like repeat | serine-type endopeptidase activity	-
Orthogroup_21	T. utriculariae	jg23011.t1	zinc finger protein/ zinc finger protein	-
Orthogroup_24	T. utriculariae	jg11658.t1	EC_1.14 oxidoreductase acting on paired donor with incorporation or reduction of molecular oxygen/ cytochrome p450 family monooxygenase/ 7-deoxyloganic acid hydroxylase/ Cytochrome P450 | Cytochrome P450 family monooxygenase | Cytochrome P450 family protein	-
Orthogroup_24	T. utriculariae	jg14389.t1	EC_1.14 oxidoreductase acting on paired donor with incorporation or reduction of molecular oxygen/ cytochrome p450 family monooxygenase/ Cytochrome P450 734A1/ Cytochrome P450 | Cytochrome P450 family monooxygenase | Cytochrome P450 family protein	-
Orthogroup_24	T. utriculariae	jg19994.t1	EC_1.14 oxidoreductase acting on paired donor with incorporation or reduction of molecular oxygen/ cytochrome p450 family monooxygenase/ Cytochrome P450 716A67/ Cytochrome P450 | Cytochrome P450 family monooxygenase | Cytochrome P450 family protein	-
Orthogroup_24	T. utriculariae	jg20130.t1	EC_1.14 oxidoreductase acting on paired donor with incorporation or reduction of molecular oxygen/ cytochrome p450 family monooxygenase/ Cytochrome P450 716A67/ Cytochrome P450 | Cytochrome P450 family monooxygenase | Cytochrome P450 family protein	-
Orthogroup_24	T. utriculariae	jg20131.t1	EC_1.14 oxidoreductase acting on paired donor with incorporation or reduction of molecular oxygen/ cytochrome p450 family monooxygenase/ Cytochrome P450 734A1/ Cytochrome P450 | Cytochrome P450 family monooxygenase | Cytochrome P450 family protein	-
Orthogroup_24	T. utriculariae	jg20132.t1	cytochrome p450 monooxygenase/ cytochrome p450 monooxygenase	-
Orthogroup_24	T. utriculariae	jg20133.t1	EC_1.14 oxidoreductase acting on paired donor with incorporation or reduction of molecular oxygen/ cytochrome p450 family monooxygenase/ Cytochrome P450 734A1/ Cytochrome P450 | Cytochrome P450 family monooxygenase | Cytochrome P450 family protein	-
Orthogroup_24	T. utriculariae	jg20135.t1	EC_1.14 oxidoreductase acting on paired donor with incorporation or reduction of molecular oxygen/ cytochrome p450 family monooxygenase/ Cytochrome P450 72A14/ Cytochrome P450 | Cytochrome P450 | Cytochrome P450 family protein	-
Orthogroup_24	T. utriculariae	jg20137.t1	EC_1.14 oxidoreductase acting on paired donor with incorporation or reduction of molecular oxygen/ cytochrome p450 family monooxygenase/ 7-deoxyloganic acid hydroxylase/ Cytochrome P450 | Cytochrome P450 family monooxygenase | Cytochrome P450 family protein	-
Orthogroup_24	T. utriculariae	jg20138.t1	cytochrome p450 family monooxygenase/ Cytochrome P450 CYP72A219/ Cytochrome P450 | Cytochrome P450 | Cytochrome P450 family protein	-
Orthogroup_24	T. utriculariae	jg5831.t1	EC_1.14 oxidoreductase acting on paired donor with incorporation or reduction of molecular oxygen/ cytochrome p450 family monooxygenase/ 11-oxo-beta-amyrin 30-oxidase/ Cytochrome P450 | Cytochrome P450 | Cytochrome P450 family protein	-
Orthogroup_31	T. utriculariae	jg21532.t1	cation channel family protein/ cation channel family protein	-
Orthogroup_31	T. utriculariae	jg21533.t1	cyclic nucleotide gated cation channel/ Potassium channel AKT2/3/ Cation channel family protein | Cation channel family protein | cyclic nucleotide-gated ion channel activity	-
Orthogroup_31	T. utriculariae	jg21536.t1	cyclic nucleotide gated cation channel alpha/ Potassium channel AKT2/3/ Cation channel family protein | Cation channel family protein | cyclic nucleotide-gated ion channel activity	-
Orthogroup_31	T. utriculariae	jg21538.t1	cyclic nucleotide gated cation channel/ Cation channel family protein | Cation channel family protein | phosphorelay sensor kinase activity	-
Orthogroup_31	T. utriculariae	jg6629.t1	voltage and potassium channel protein/ Potassium channel AKT2/3/ Cation channel family protein | Cation channel family protein | Cation channel family protein	-
Orthogroup_31	T. utriculariae	jg6631.t1	voltage and potassium channel protein/ Potassium channel KOR2/ Cation channel family protein	-
Orthogroup_31	T. utriculariae	jg6633.t1	cation channel family protein/ Cyclic nucleotide-binding domain | Cyclic nucleotide-binding domain | phosphorelay sensor kinase activity	-
Orthogroup_38	T. utriculariae	jg20129.t1	mfs transporter/ mfs transporter	-
Orthogroup_38	T. utriculariae	jg20732.t1	mfs transporter/ mfs transporter	-
Orthogroup_38	T. utriculariae	jg7058.t1	mfs transporter/ mfs transporter	-
Orthogroup_41	T. utriculariae	jg5111.t1	Tetrahymena utriculariae | Hypothetical protein	-
Orthogroup_41	T. utriculariae	jg9188.t1	Tetrahymena utriculariae | Hypothetical protein	-
Orthogroup_44	T. utriculariae	jg14612.t1	tetratricopeptide repeat protein/ Tetratricopeptide repeat | Tetratricopeptide repeat protein | Tetratricopeptide repeat protein	-
Orthogroup_46	T. utriculariae	jg22402.t1	Tetrahymena utriculariae | Hypothetical protein	-
Orthogroup_49	T. utriculariae	jg10421.t1	amp binding enzyme family protein/ amp binding enzyme family protein	-
Orthogroup_49	T. utriculariae	jg21525.t1	amp binding enzyme family protein/ amp binding enzyme family protein	-
Orthogroup_52	T. utriculariae	jg3162.t1	Transmembrane protein, putative	-
Orthogroup_52	T. utriculariae	jg9382.t1	Transmembrane protein, putative	-
Orthogroup_52	T. utriculariae	jg9541.t1	Transmembrane protein, putative	-
Orthogroup_52	T. utriculariae	jg9544.t1	Transmembrane protein, putative	-
Orthogroup_52	T. utriculariae	jg9545.t1	Transmembrane protein, putative	-
Orthogroup_52	T. utriculariae	jg9546.t1	Transmembrane protein, putative	-
Orthogroup_52	T. utriculariae	jg9547.t1	Transmembrane protein, putative	-
Orthogroup_53	T. utriculariae	jg11801.t1	von willebrand factor type a domin protein/ Kinase domain protein | Kinase domain protein | protein serine/threonine kinase activity	-
Orthogroup_53	T. utriculariae	jg11817.t1	von willebrand factor type a domin protein/ Cap-Gly Domain-Containing Linker Protein 1	-
Orthogroup_53	T. utriculariae	jg14857.t1	von willebrand factor type a domin protein/ von willebrand factor type A domain protein | von willebrand factor type A domain protein | protein serine/threonine kinase activity	-
Orthogroup_53	T. utriculariae	jg14858.t1	von willebrand factor type a domin protein/ von willebrand factor type a domin protein	-
Orthogroup_53	T. utriculariae	jg22956.t1	von willebrand factor type a domin protein/ von willebrand factor type a domin protein	-
Orthogroup_53	T. utriculariae	jg4201.t1	von willebrand factor type a domin protein/ Kinase domain protein | Kinase domain protein | Von Willebrand factor type A domain containing protein	-
Orthogroup_53	T. utriculariae	jg4678.t1	von willebrand factor type a domin protein/ von willebrand factor type a domin protein	-
Orthogroup_53	T. utriculariae	jg8742.t1	von willebrand factor type a domin protein/ von willebrand factor type a domin protein	-
Orthogroup_55	T. utriculariae	jg222.t1	EC_3.4 hydrolase acting on peptide bond (peptidase)/ papain family cysteine protease/ Cysteine endopeptidase RepA/ Cysteine peptidase, histidine active site | Papain family cysteine protease | cysteine-type peptidase activity	PEPTIDASE
Orthogroup_57	T. utriculariae	jg3180.t1	amp binding enzyme family protein/ AMP-binding enzyme family protein | AMP-binding enzyme family protein | AMP-binding enzyme family protein	-
Orthogroup_57	T. utriculariae	jg8451.t1	amp binding enzyme family protein/ AMP-binding enzyme family protein	-
Orthogroup_57	T. utriculariae	jg8454.t1	amp binding enzyme family protein/ AMP-binding enzyme family protein | AMP-binding enzyme family protein | AMP-binding enzyme family protein	-
Orthogroup_59	T. utriculariae	jg7589.t1	amp binding enzyme family protein/ amp binding enzyme family protein	-
Orthogroup_59	T. utriculariae	jg7647.t1	amp binding enzyme family protein/ amp binding enzyme family protein	-
Orthogroup_60	T. utriculariae	jg15595.t1	Zinc Finger Protein 462	-
Orthogroup_60	T. utriculariae	jg15605.t1	Tetrahymena utriculariae | Hypothetical protein	-
Orthogroup_60	T. utriculariae	jg15606.t1	Tetrahymena utriculariae | Hypothetical protein	-
Orthogroup_60	T. utriculariae	jg15607.t1	Tetrahymena utriculariae | Hypothetical protein	-
Orthogroup_60	T. utriculariae	jg15608.t1	Transmembrane protein, putative	-
Orthogroup_60	T. utriculariae	jg15610.t1	Tetrahymena utriculariae | Hypothetical protein	-
Orthogroup_61	T. utriculariae	jg15496.t1	Transmembrane protein, putative	-
Orthogroup_61	T. utriculariae	jg15498.t1	Transmembrane protein, putative	-
Orthogroup_61	T. utriculariae	jg15500.t1	Transmembrane protein, putative	-
Orthogroup_61	T. utriculariae	jg15503.t1	bowman birk serine protease inhibitor family protein/ Transmembrane protein, putative	-
Orthogroup_61	T. utriculariae	jg6581.t1	Transmembrane protein, putative	-
Orthogroup_62	T. utriculariae	jg11294.t1	wd domain g beta repeat protein/ Pectin lyase fold/virulence factor	-
Orthogroup_62	T. utriculariae	jg11297.t1	wd domain g beta repeat protein/ Pectin lyase fold/virulence factor	-
Orthogroup_62	T. utriculariae	jg11298.t1	wd domain g beta repeat protein/ Pectin lyase fold/virulence factor	-
Orthogroup_62	T. utriculariae	jg17166.t1	wd domain g beta repeat protein/ Pectin lyase fold/virulence factor	-
Orthogroup_67	T. utriculariae	jg16084.t1	transmembrane protein/ transmembrane protein	-
Orthogroup_67	T. utriculariae	jg325.t1	transmembrane protein/ g protein-coupled receptor-related,	-
Orthogroup_68	T. utriculariae	jg21263.t1	cell surface immobilization antigen/ Cell surface immobilisation antigen SerH	-
Orthogroup_68	T. utriculariae	jg21264.t1	cell surface immobilization antigen/ Cell surface immobilisation antigen SerH	-
Orthogroup_68	T. utriculariae	jg4231.t1	cell surface immobilization antigen/ Cell surface immobilisation antigen SerH	-
Orthogroup_69	T. utriculariae	jg14670.t1	Tetrahymena utriculariae | Hypothetical protein	-
Orthogroup_69	T. utriculariae	jg14671.t1	Tetrahymena utriculariae | Hypothetical protein	-
Orthogroup_69	T. utriculariae	jg14822.t1	Tetrahymena utriculariae | Hypothetical protein	-
Orthogroup_69	T. utriculariae	jg14823.t1	Tetrahymena utriculariae | Hypothetical protein	-
Orthogroup_71	T. utriculariae	jg11943.t1	Tetrahymena utriculariae | Hypothetical protein	-
Orthogroup_71	T. utriculariae	jg15098.t1	dual specificity phosphatase domain protein/ Transmembrane protein	-
Orthogroup_71	T. utriculariae	jg2096.t1	Tetrahymena utriculariae | Hypothetical protein	-
Orthogroup_71	T. utriculariae	jg21667.t1	phosphatase domain protein/ phosphatase domain protein	-
Orthogroup_71	T. utriculariae	jg6350.t1	dual specificity phosphatase domain protein/ Leucine-rich repeat domain superfamily	-
Orthogroup_75	T. utriculariae	jg14607.t1	Leucine-rich repeat	-
Orthogroup_75	T. utriculariae	jg21753.t1	morn repeat protein/ WD40-repeat-containing domain superfamily	-
Orthogroup_75	T. utriculariae	jg9203.t1	WD40-repeat-containing domain superfamily	-
Orthogroup_77	T. utriculariae	jg12537.t1	subfamily ABCG transporter/ abc transporter g family member/ ABC transporter G family member 25/ AAA+ ATPase domain | ABC-type transport system protein | ABC transporter family protein	-
Orthogroup_77	T. utriculariae	jg12538.t1	subfamily ABCG transporter/ abc transporter g family member/ ABC transporter G family member 43/ AAA+ ATPase domain | AAA+ ATPase domain | ABC transporter family protein	-
Orthogroup_77	T. utriculariae	jg12539.t1	subfamily ABCG transporter/ abc transporter g family member/ ABC transporter G family member 14/ AAA+ ATPase domain | ABC-type transport system protein | ABC transporter family protein	-
Orthogroup_77	T. utriculariae	jg12540.t1	subfamily ABCG transporter/ abc transporter g family member/ ABC transporter G family member 7/ AAA+ ATPase domain | ABC-type transport system protein | ABC transporter family protein	-
Orthogroup_77	T. utriculariae	jg12541.t1	subfamily ABCG transporter/ abc transporter g family member/ ABC transporter G family member 22/ AAA+ ATPase domain | ABC-type transport system protein | ABC transporter family protein	-
Orthogroup_79	T. utriculariae	jg10787.t1	arrestin/ Arrestin, C-terminal	-
Orthogroup_79	T. utriculariae	jg5925.t1	arrestin/ Arrestin	-
Orthogroup_82	T. utriculariae	jg17620.t1	amp binding enzyme family protein/ AMP-binding enzyme family protein	-
Orthogroup_85	T. utriculariae	jg10400.t1	wd domain g beta repeat protein/ wd domain g beta repeat protein	-
Orthogroup_85	T. utriculariae	jg21336.t1	wd domain g beta repeat protein/ wd domain g beta repeat protein	-
Orthogroup_85	T. utriculariae	jg7653.t1	wd domain g beta repeat protein/ wd domain g beta repeat protein	-
Orthogroup_88	T. utriculariae	jg1022.t1	Kinase domain protein, putative | Kinase domain protein, putative | interleukin-8 biosynthetic process	-
Orthogroup_88	T. utriculariae	jg15068.t1	tetratricopeptide repeat protein/ Leucine-rich repeat	-
Orthogroup_88	T. utriculariae	jg15088.t1	tetratricopeptide repeat protein/ Leucine-rich repeat	-
Orthogroup_90	T. utriculariae	jg13408.t1	EC_2.7 transferase transferring phosphorus-containing group/ serine threonine protein kinase nek/ Probable UDP-N-acetylglucosamine--peptide N-acetylglucosaminyltransferase SEC/ Protein kinase domain | Protein kinase domain | TPR Domain containing protein	-
Orthogroup_90	T. utriculariae	jg13410.t1	EC_2.7 transferase transferring phosphorus-containing group/ serine threonine protein kinase nek/ Probable UDP-N-acetylglucosamine--peptide N-acetylglucosaminyltransferase SEC/ Protein kinase domain | Protein kinase domain | TPR Domain containing protein	-
Orthogroup_91	T. utriculariae	jg12092.t1	Tetrahymena utriculariae | Hypothetical protein	-
Orthogroup_91	T. utriculariae	jg16038.t1	Tetrahymena utriculariae | Hypothetical protein	-
Orthogroup_91	T. utriculariae	jg22488.t1	Tetrahymena utriculariae | Hypothetical protein	-
Orthogroup_96	T. utriculariae	jg14545.t1	tetratricopeptide repeat protein/ Tetratricopeptide repeat | Tetratricopeptide repeat | Tetratricopeptide repeat protein	-
Orthogroup_96	T. utriculariae	jg14546.t1	tetratricopeptide repeat protein/ Tetratricopeptide repeat | Tetratricopeptide repeat | Tetratricopeptide repeat protein	-
Orthogroup_96	T. utriculariae	jg21355.t1	tetratricopeptide repeat protein/ Leucine-rich repeat domain superfamily | Tetratricopeptide repeat protein | Tetratricopeptide repeat protein	-
Orthogroup_96	T. utriculariae	jg7592.t1	tetratricopeptide repeat protein/ Tetratricopeptide repeat	-
Orthogroup_101	T. utriculariae	jg20074.t1	kinase domain protein/ kinase domain protein	-
Orthogroup_101	T. utriculariae	jg20079.t1	Leucine-rich repeat domain superfamily	-
Orthogroup_102	T. utriculariae	jg4370.t1	amp binding enzyme family protein/ amp binding enzyme family protein	-
Orthogroup_108	T. utriculariae	jg3511.t1	furin repeat protein/ Growth factor receptor cysteine-rich domain superfamily	-
Orthogroup_108	T. utriculariae	jg5022.t1	Transmembrane protein, putative	-
Orthogroup_108	T. utriculariae	jg7332.t1	furin repeat protein/ Furin-like repeat | Transmembrane protein, putative | serine-type endopeptidase activity	-
Orthogroup_116	T. utriculariae	jg11425.t1	amp binding enzyme family protein/ AMP-binding enzyme family protein | AMP-binding enzyme family protein | AMP-binding enzyme family protein	-
Orthogroup_116	T. utriculariae	jg18272.t1	amp binding enzyme family protein/ amp binding enzyme family protein	-
Orthogroup_116	T. utriculariae	jg22857.t1	amp binding enzyme family protein/ AMP-binding enzyme family protein	-
Orthogroup_116	T. utriculariae	jg22859.t1	amp binding enzyme family protein/ Transmembrane protein, putative | Transmembrane protein, putative | AMP-binding enzyme family protein	-
Orthogroup_117	T. utriculariae	jg13290.t1	zinc carboxypeptidase family protein/ Zinc carboxypeptidase family protein | Zinc carboxypeptidase family protein | interleukin-8 biosynthetic process	-
Orthogroup_117	T. utriculariae	jg14817.t1	zinc carboxypeptidase family protein/ zinc carboxypeptidase family protein	-
Orthogroup_117	T. utriculariae	jg15923.t1	zinc carboxypeptidase family protein/ Zinc carboxypeptidase family protein | Zinc carboxypeptidase family protein | Zinc carboxypeptidase family protein	-
Orthogroup_117	T. utriculariae	jg15924.t1	zinc carboxypeptidase family protein/ Zinc carboxypeptidase family protein	-
Orthogroup_117	T. utriculariae	jg15925.t1	zinc carboxypeptidase family protein/ Zinc carboxypeptidase family protein | Zinc carboxypeptidase family protein | interleukin-8 biosynthetic process	-
Orthogroup_119	T. utriculariae	jg2312.t1	kinase domain protein/ kinase domain protein	-
Orthogroup_121	T. utriculariae	jg19610.t1	subfamily ABCB transporter/ abc transporter b family memer/ ABC transporter B family member 2/ AAA+ ATPase domain | Multidrug resistance protein-like transporter family ABC domain protein | ABC transporter family protein	-
Orthogroup_121	T. utriculariae	jg27.t1	subfamily ABCB transporter/ abc transporter b family memer/ ABC transporter B family member 11/ AAA+ ATPase domain | Multidrug resistance protein-like transporter family ABC domain protein | ABC transporter family protein	-
Orthogroup_121	T. utriculariae	jg28.t1	subfamily ABCB transporter/ abc transporter b family memer/ ABC transporter B family member 11/ AAA+ ATPase domain | Multidrug resistance protein-like transporter family ABC domain protein | ABC transporter family protein	-
Orthogroup_121	T. utriculariae	jg8916.t1	subfamily ABCB transporter/ abc transporter b family memer/ ABC transporter B family member 11/ AAA+ ATPase domain | Multidrug resistance protein-like transporter family ABC domain protein | ABC transporter family protein	-
Orthogroup_132	T. utriculariae	jg14096.t1	EC_2.7 transferase transferring phosphorus-containing group/ protein kinase domain containing/ Protein kinase domain | Serine/Threonine kinase domain protein | Leucine rich repeat N-terminal domain	-
Orthogroup_132	T. utriculariae	jg14097.t1	kinase domain protein/ Leucine rich repeat N-terminal domain	-
Orthogroup_132	T. utriculariae	jg14099.t1	EC_2.7 transferase transferring phosphorus-containing group/ protein kinase domain containing/ Serine/threonine-protein kinase Nek1/ Protein kinase domain | Serine/Threonine kinase domain protein | Leucine rich repeat N-terminal domain	-
Orthogroup_138	T. utriculariae	jg13044.t1	tetratricopeptide repeat protein/ tetratricopeptide repeat protein	-
Orthogroup_138	T. utriculariae	jg14020.t1	tetratricopeptide repeat protein/ tetratricopeptide repeat protein	-
Orthogroup_140	T. utriculariae	jg11304.t1	zinc binding dehydrogenase protein/ Alcohol dehydrogenase, C-terminal | Zinc-binding dehydrogenase family oxidoreductase | Oxidoreductase, zinc-binding dehydrogenase family protein	-
Orthogroup_140	T. utriculariae	jg12883.t1	EC_1.3 oxidoreductase acting on CH-CH group of donor/ zinc alcohol dehydrogenase protein 11/ Enoyl-[acyl-carrier-protein] reductase, mitochondrial/ Alcohol dehydrogenase, C-terminal | Zinc-binding dehydrogenase family oxidoreductase | Oxidoreductase, zinc-binding dehydrogenase family protein	-
Orthogroup_140	T. utriculariae	jg12884.t1	EC_1.3 oxidoreductase acting on CH-CH group of donor/ pks er domain containing protein/ Enoyl-[acyl-carrier-protein] reductase, mitochondrial/ Alcohol dehydrogenase, C-terminal | Zinc-binding dehydrogenase family oxidoreductase | Oxidoreductase, zinc-binding dehydrogenase family protein	-
Orthogroup_140	T. utriculariae	jg12885.t1	pks er domain containing protein/ NAD(P)-binding domain superfamily | NAD(P)-binding domain superfamily | Oxidoreductase, zinc-binding dehydrogenase family protein	-
Orthogroup_141	T. utriculariae	jg7090.t1	Transmembrane protein, putative	-
Orthogroup_145	T. utriculariae	jg3457.t1	pi plc y box domain containing protein/ PI-PLC Y-box domain-containing protein	-
Orthogroup_146	T. utriculariae	jg13359.t1	aldo ket red domain containing protein/ Probable voltage-gated potassium channel subunit beta/ NADP-dependent oxidoreductase domain | NADP-dependent oxidoreductase domain-containing protein | Oxidoreductase, aldo keto reductase family protein	-
Orthogroup_146	T. utriculariae	jg13361.t1	voltage gated potassium channel subunit beta/ Probable voltage-gated potassium channel subunit beta/ NADP-dependent oxidoreductase domain | Putative voltage-gated potassium channel subunit beta | Oxidoreductase, aldo keto reductase family protein	-
Orthogroup_146	T. utriculariae	jg13362.t1	voltage gated potassium channel subunit beta/ Probable voltage-gated potassium channel subunit beta/ NADP-dependent oxidoreductase domain | Putative voltage-gated potassium channel subunit beta | Oxidoreductase, aldo keto reductase family protein	-
Orthogroup_150	T. utriculariae	jg18220.t1	wd domain g beta repeat protein/ WD domain, G-beta repeat protein	-
Orthogroup_156	T. utriculariae	jg4981.t1	binding domain protein/ Leucine-rich repeat	-
Orthogroup_157	T. utriculariae	jg22392.t1	small gtp binding domain protein/ meiotic nuclear division protein 1 homolog,	-
Orthogroup_157	T. utriculariae	jg2499.t1	small gtp binding domain protein/ meiotic nuclear division protein 1 homolog,	-
Orthogroup_157	T. utriculariae	jg2558.t1	small gtp binding domain protein/ ATPase, histidine kinase-, DNA gyrase B	-
Orthogroup_158	T. utriculariae	jg15181.t1	Tetrahymena utriculariae | Hypothetical protein	-
Orthogroup_158	T. utriculariae	jg7780.t1	Transmembrane protein, putative	-
Orthogroup_158	T. utriculariae	jg8448.t1	Tetrahymena utriculariae | Hypothetical protein	-
Orthogroup_162	T. utriculariae	jg7336.t1	h type lectin domain protein/ EGF-like domain	-
Orthogroup_162	T. utriculariae	jg7341.t1	Tetrahymena utriculariae | Hypothetical protein	-
Orthogroup_168	T. utriculariae	jg5816.t1	amp binding enzyme family protein/ AMP-binding enzyme family protein	-
Orthogroup_173	T. utriculariae	jg10316.t1	pas domain s box protein/ PAS domain	-
Orthogroup_174	T. utriculariae	jg14734.t1	immobilization antigen/ immobilization antigen	-
Orthogroup_174	T. utriculariae	jg14735.t1	immobilization antigen/ immobilization antigen	-
Orthogroup_176	T. utriculariae	jg5389.t1	immobilization antigen/ EGF-like domain	-
Orthogroup_180	T. utriculariae	jg9405.t1	Protein of unknown function DUF4441	-
Orthogroup_188	T. utriculariae	jg6549.t1	amp binding enzyme family protein/ AMP-binding enzyme family protein	-
Orthogroup_194	T. utriculariae	jg22964.t1	wd domain g beta repeat protein/ Furin-like repeat	-
Orthogroup_194	T. utriculariae	jg347.t1	wd domain g beta repeat protein/ Furin-like repeat	-
Orthogroup_194	T. utriculariae	jg353.t1	wd domain g beta repeat protein/ Furin-like repeat	-
Orthogroup_196	T. utriculariae	jg15875.t1	Transmembrane protein, putative	-
Orthogroup_204	T. utriculariae	jg19225.t1	Transmembrane protein, putative	-
Orthogroup_205	T. utriculariae	jg14402.t1	tetratricopeptide repeat protein/ Leucine-rich repeat domain superfamily | Leucine-rich repeat domain superfamily | Tetratricopeptide repeat protein	-
Orthogroup_205	T. utriculariae	jg19331.t1	tetratricopeptide repeat protein/ Tetratricopeptide repeat protein	-
Orthogroup_206	T. utriculariae	jg21513.t1	glycoside hydrolase family protein/ glycoside hydrolase family protein	-
Orthogroup_206	T. utriculariae	jg4286.t1	factor family protein/ factor family protein	-
Orthogroup_206	T. utriculariae	jg4389.t1	adp ribosylation factor family protein/ adp ribosylation factor family protein	-
Orthogroup_212	T. utriculariae	jg14639.t1	small gtp binding domain protein/ meiotic nuclear division protein 1 homolog,	-
Orthogroup_213	T. utriculariae	jg20195.t1	ras family small gtpase/ P-loop containing nucleoside triphosphate hydrolase	-
Orthogroup_214	T. utriculariae	jg20227.t1	glycoside hydrolase family protein/ Concanavalin A-like lectin/glucanase domain superfamily	-
Orthogroup_215	T. utriculariae	jg16884.t1	beta-Tubulin (TUB) of alpha-beta-Tubulin heterodimer/ tubulin beta chain/ Tubulin beta-5 chain	TUB
Orthogroup_215	T. utriculariae	jg21638.t1	beta-Tubulin (TUB) of alpha-beta-Tubulin heterodimer/ tubulin beta chain/ Tubulin beta-1/beta-2 chain	TUB
Orthogroup_215	T. utriculariae	jg327.t1	beta-Tubulin (TUB) of alpha-beta-Tubulin heterodimer/ tubulin beta chain/ Tubulin beta-1/beta-2 chain	TUB
Orthogroup_216	T. utriculariae	jg13364.t1	bacterial polymorphic membrane repeat protein/ Pectin lyase fold/virulence factor	-
Orthogroup_216	T. utriculariae	jg13366.t1	Furin-like repeat	-
Orthogroup_216	T. utriculariae	jg22262.t1	bacterial polymorphic membrane repeat protein/ Furin-like repeat | Furin-like repeat | serine-type endopeptidase activity	-
Orthogroup_217	T. utriculariae	jg14209.t1	amp binding enzyme family protein/ amp binding enzyme family protein	-
Orthogroup_218	T. utriculariae	jg1654.t1	amp binding enzyme family protein/ AMP-binding enzyme family protein	-
Orthogroup_218	T. utriculariae	jg23162.t1	amp binding enzyme family protein/ amp binding enzyme family protein	-
Orthogroup_220	T. utriculariae	jg23045.t1	adp ribosylation factor protein/ Probable ADP-ribosylation factor At2g15310/ Belongs to the small GTPase superfamily. Arf family	-
Orthogroup_227	T. utriculariae	jg1207.t1	ef hand domain containing protein/ EF-hand domain | Phage head-tail adaptor family protein, putative | Phage head-tail adaptor family protein	-
Orthogroup_227	T. utriculariae	jg12371.t1	ef hand domain containing protein/ EF-hand domain | Phage head-tail adaptor family protein, putative | Phage head-tail adaptor family protein	-
Orthogroup_231	T. utriculariae	jg11324.t1	cell surface immobilization antigen/ Cell surface immobilisation antigen SerH	-
Orthogroup_232	T. utriculariae	jg17067.t1	wd domain g beta repeat protein/ Polymorphic outer membrane protein repeat	-
Orthogroup_232	T. utriculariae	jg17068.t1	wd domain g beta repeat protein/ WD40/YVTN repeat-like-containing domain superfamily	-
Orthogroup_233	T. utriculariae	jg17124.t1	Tetrahymena utriculariae | Hypothetical protein	-
Orthogroup_233	T. utriculariae	jg17127.t1	small gtp binding domain protein/ Transmembrane protein, putative	-
Orthogroup_234	T. utriculariae	jg13084.t1	sodium hydrogen exchanger protein/ Sodium/hydrogen exchanger 1/ Cation/H+ exchanger | Cation/H+ exchanger | Transporter monovalent cation proton	-
Orthogroup_235	T. utriculariae	jg11953.t1	small gtp binding domain protein/ Zinc knuckle protein, putative	-
Orthogroup_237	T. utriculariae	jg21788.t1	Polymorphic outer membrane protein repeat | Polymorphic outer membrane protein repeat | Transmembrane protein, putative	-
Orthogroup_238	T. utriculariae	jg19344.t1	tetratricopeptide repeat protein/ Tetratricopeptide repeat	-
Orthogroup_238	T. utriculariae	jg20155.t1	Tetrahymena utriculariae | Hypothetical protein	-
Orthogroup_243	T. utriculariae	jg5752.t1	zinc finger lsd subclass family protein/ EGF-like domain | Zinc finger lsd1 subclass family protein | Zinc finger LSD1 subclass family protein	-
Orthogroup_243	T. utriculariae	jg5755.t1	zinc finger lsd subclass family protein/ EGF-like domain | Zinc finger lsd1 subclass family protein | Zinc finger LSD1 subclass family protein	-
Orthogroup_243	T. utriculariae	jg5929.t1	zinc finger lsd subclass family protein/ Epidermal growth factor-like domain.	-
Orthogroup_245	T. utriculariae	jg10221.t1	Tetrahymena utriculariae | Hypothetical protein	-
Orthogroup_245	T. utriculariae	jg4513.t1	atpase histidine kinase dna gyrase b/ Histidine kinase/HSP90-like ATPase superfamily	-
Orthogroup_247	T. utriculariae	jg11631.t1	zinc finger protein/ Growth factor receptor cysteine-rich domain superfamily | Growth factor receptor cysteine-rich domain superfamily | serine-type endopeptidase activity	-
Orthogroup_247	T. utriculariae	jg11634.t1	zinc finger protein/ Furin-like repeat	-
Orthogroup_251	T. utriculariae	jg6567.t1	zinc finger lsd subclass family protein/ EGF-like domain | EGF-like domain | serine-type endopeptidase activity	-
Orthogroup_253	T. utriculariae	jg11202.t1	sec family protein/ sec family protein	-
Orthogroup_255	T. utriculariae	jg6052.t1	kinase domain protein/ Kinase domain protein | Kinase domain protein | MAP kinase kinase kinase kinase activity	-
Orthogroup_258	T. utriculariae	jg16726.t1	decarboxylase family protein/ CHORD domain containing protein | Phosphatidylserine decarboxylase family protein, putative | Phosphatidylserine decarboxylase family protein	-
Orthogroup_258	T. utriculariae	jg16727.t1	Phosphatidylserine decarboxylase family protein, putative	-
Orthogroup_262	T. utriculariae	jg4519.t1	transmembrane protein/ g protein-coupled receptor-related,	-
Orthogroup_268	T. utriculariae	jg12666.t1	ef hand domain containing protein/ Phage head-tail adaptor family protein, putative	-
Orthogroup_271	T. utriculariae	jg9471.t1	Tetrahymena utriculariae | Hypothetical protein	-
Orthogroup_275	T. utriculariae	jg771.t1	prolyl aminopeptidase (PAP1)/ sodium potassium transporting atpase subunit alpha/ Cation-transporting ATPase CA1/ Alpha/Beta hydrolase fold | P-type ATPase, cytoplasmic domain N | Belongs to the cation transport ATPase (P-type) (TC 3.A.3) family	PAP1
Orthogroup_281	T. utriculariae	jg11214.t1	wd domain g beta repeat protein/ COMPASS-like H3K4 histone methylase component WDR5B/ G-protein beta WD-40 repeat | G-protein beta WD-40 repeat | WD domain, G-beta repeat protein	-
Orthogroup_281	T. utriculariae	jg12382.t1	wd domain g beta repeat protein/ COMPASS-like H3K4 histone methylase component WDR5B/ P-loop containing nucleoside triphosphate hydrolase | P-loop containing nucleoside triphosphate hydrolase | WD repeat-containing protein	-
Orthogroup_282	T. utriculariae	jg18807.t1	quality protein fibrocystin l/ Fibrocystin-L | IPT/TIG domain protein | IPT TIG domain containing protein	-
Orthogroup_282	T. utriculariae	jg18808.t1	quality protein fibrocystin l/ Fibrocystin-L | IPT/TIG domain protein | IPT TIG domain containing protein	-
Orthogroup_291	T. utriculariae	jg7381.t1	TLC domain-containing protein 5	-
Orthogroup_291	T. utriculariae	jg7384.t1	TLC domain-containing protein 5	-
Orthogroup_294	T. utriculariae	jg14222.t1	Tetrahymena utriculariae | Hypothetical protein	-
Orthogroup_294	T. utriculariae	jg14223.t1	Tetrahymena utriculariae | Hypothetical protein	-
Orthogroup_295	T. utriculariae	jg20192.t1	ras protein rab 3a/ GTP-binding protein yptV2/ P-loop containing nucleoside triphosphate hydrolase | RAB26, member RAS oncogene family | GTPase activity	-
Orthogroup_295	T. utriculariae	jg20194.t1	rab member ras family/ Ras-related protein Rab-2-B/ P-loop containing nucleoside triphosphate hydrolase | Rab-family small GTPase | GTPase activity	-
Orthogroup_302	T. utriculariae	jg22935.t1	amp binding enzyme family protein/ amp binding enzyme family protein	-
Orthogroup_302	T. utriculariae	jg8220.t1	amp binding enzyme family protein/ Leucine-rich repeat domain superfamily	-
Orthogroup_307	T. utriculariae	jg15545.t1	Transmembrane protein, putative	-
Orthogroup_318	T. utriculariae	jg12672.t1	Transmembrane protein, putative	-
Orthogroup_319	T. utriculariae	jg12669.t1	cadg domain containing protein/ Quinoprotein amine dehydrogenase, beta chain-like	-
Orthogroup_320	T. utriculariae	jg12667.t1	kazal type proteinase inhibitor/ Kazal-type proteinase inhibitor 1	-
Orthogroup_320	T. utriculariae	jg14621.t1	kazal type proteinase inhibitor/ Kazal-type proteinase inhibitor 1	-
Orthogroup_322	T. utriculariae	jg12456.t1	Protein of unknown function DUF4441	-
Orthogroup_331	T. utriculariae	jg5304.t1	ubiquitin family protein/ tiny macrocysts protein b-related,	-
Orthogroup_331	T. utriculariae	jg5305.t1	ubiquitin family protein/ ubiquitin family protein	-
Orthogroup_343	T. utriculariae	jg20171.t1	Transmembrane protein, putative	-
Orthogroup_343	T. utriculariae	jg21187.t1	bacterial polymorphic membrane repeat protein/ bacterial polymorphic membrane repeat protein	-
Orthogroup_356	T. utriculariae	jg5824.t1	Tetrahymena utriculariae | Hypothetical protein	-
Orthogroup_360	T. utriculariae	jg6641.t1	EC_2.7 transferase transferring phosphorus-containing group/ kinase domain protein/ interleukin-8 biosynthetic process	-
Orthogroup_360	T. utriculariae	jg6642.t1	EC_2.7 transferase transferring phosphorus-containing group/ kinase domain protein/ interleukin-8 biosynthetic process	-
Orthogroup_364	T. utriculariae	jg15648.t1	zinc finger lsd subclass family protein/ zinc finger lsd subclass family protein	-
Orthogroup_369	T. utriculariae	jg5758.t1	Transmembrane protein, putative	-
Orthogroup_373	T. utriculariae	jg11646.t1	EC_2.7 transferase transferring phosphorus-containing group/ serine threonine kinase domain protein/ Leucine-rich repeat | Leucine-rich repeat | Possible plasma membrane-binding motif in junctophilins, PIP-5-kinases and protein kinases.	-
Orthogroup_389	T. utriculariae	jg14208.t1	Transmembrane protein, putative	-
Orthogroup_393	T. utriculariae	jg9454.t1	Transmembrane protein, putative	-
Orthogroup_399	T. utriculariae	jg2531.t1	cell surface immobilization antigen/ Cell surface immobilisation antigen SerH	-
Orthogroup_399	T. utriculariae	jg2533.t1	cell surface immobilization antigen/ Cell surface immobilisation antigen SerH	-
Orthogroup_403	T. utriculariae	jg7948.t1	polyadenylate binding protein cytoplasmic and nuclear/ Polyadenylate-binding protein 2/ Nucleotide-binding alpha-beta plait domain superfamily | Nucleotide-binding alpha-beta plait domain superfamily | Pfam:RRM_6	-
Orthogroup_403	T. utriculariae	jg7949.t1	phragmoplastin-interacting factor (PHIP1)/ polyadenylate binding protein cytoplasmic and nuclear/ RNA-binding protein CP31B, chloroplastic/ Nucleotide-binding alpha-beta plait domain superfamily | RNA recognition motif 1 in heterogeneous nuclear ribonucleoprotein hnRNP protein | Pfam:RRM_6	PHIP1
Orthogroup_409	T. utriculariae	jg16729.t1	Transmembrane protein, putative	-
Orthogroup_409	T. utriculariae	jg6997.t1	amp binding enzyme family protein/ CHORD domain containing protein | Phosphatidylserine decarboxylase family protein, putative | Phosphatidylserine decarboxylase family protein	-
Orthogroup_425	T. utriculariae	jg18200.t1	Aspartic peptidase domain superfamily	-
Orthogroup_429	T. utriculariae	jg20866.t1	beta repeat protein/ Transmembrane protein, putative	-
Orthogroup_429	T. utriculariae	jg20867.t1	beta repeat protein/ Pectin lyase fold/virulence factor	-
Orthogroup_430	T. utriculariae	jg15228.t1	transmembrane protein/ transmembrane protein	-
Orthogroup_430	T. utriculariae	jg20871.t1	beta repeat protein/ WD40-repeat-containing domain superfamily	-
Orthogroup_436	T. utriculariae	jg5820.t1	start domain protein/ START domain | START domain protein | START domain	-
Orthogroup_436	T. utriculariae	jg5821.t1	start domain protein/ START domain | START domain protein | START domain	-
Orthogroup_437	T. utriculariae	jg5787.t1	Cation channel family protein	-
Orthogroup_440	T. utriculariae	jg10325.t1	Transmembrane protein, putative	-
Orthogroup_466	T. utriculariae	jg10786.t1	Transmembrane protein, putative	-
Orthogroup_467	T. utriculariae	jg9453.t1	Kinase domain protein	-
Orthogroup_468	T. utriculariae	jg15957.t1	right handed beta helix region protein/ g protein-coupled receptor-related,	-
Orthogroup_490	T. utriculariae	jg19601.t1	Tetrahymena utriculariae | Hypothetical protein	-
Orthogroup_498	T. utriculariae	jg7959.t1	small gtp binding domain protein/ ABC transporter family protein | ABC transporter family protein | ATPase activity, coupled to transmembrane movement of substances	-
Orthogroup_507	T. utriculariae	jg1581.t1	zinc finger lsd subclass family protein/ Growth factor receptor cysteine-rich domain superfamily | Growth factor receptor cysteine-rich domain superfamily | ABC transporter family protein	-
Orthogroup_523	T. utriculariae	jg13963.t1	h type lectin domain protein/ Furin-like repeat | H-type lectin domain protein | serine-type endopeptidase activity	-
Orthogroup_525	T. utriculariae	jg21514.t1	Furin-like repeat	-
Orthogroup_529	T. utriculariae	jg12553.t1	rej domain protein/ Growth factor receptor cysteine-rich domain superfamily | Growth factor receptor cysteine-rich domain superfamily | Encoded by	-
Orthogroup_530	T. utriculariae	jg9049.t1	Tyrosine-protein kinase ephrin type A/B receptor-like	-
Orthogroup_544	T. utriculariae	jg19602.t1	Transmembrane protein, putative	-
Orthogroup_551	T. utriculariae	jg1663.t1	dlh domain containing protein/ Alpha/Beta hydrolase fold | Alpha/Beta hydrolase fold | Dienelactone hydrolase family protein	-
Orthogroup_555	T. utriculariae	jg20870.t1	Transmembrane protein, putative	-
Orthogroup_557	T. utriculariae	jg11769.t1	gcc and family protein/ calcium ion binding	-
Orthogroup_560	T. utriculariae	jg8785.t1	immobilization antigen/ immobilization antigen	-
Orthogroup_581	T. utriculariae	jg12536.t1	subfamily ABCG transporter/ abc transporter g family member/ ABC transporter G family member 22/ AAA+ ATPase domain | ABC transporter domain-containing protein | ABC transporter family protein	-
Orthogroup_586	T. utriculariae	jg9841.t1	rej domain protein/ EGF-like domain | Transmembrane protein, putative | Encoded by	-
Orthogroup_598	T. utriculariae	jg5378.t1	Transmembrane protein, putative	-
Orthogroup_606	T. utriculariae	jg11890.t1	glycoside hydrolase family protein/ glycoside hydrolase family protein	-
Orthogroup_610	T. utriculariae	jg5982.t1	cation channel family protein/ Potassium channel KOR1/ Cyclic nucleotide-binding-like | Cyclic nucleotide-binding-like | voltage-gated potassium channel activity	-
Orthogroup_611	T. utriculariae	jg10178.t1	Leucine-rich repeat domain superfamily	-
Orthogroup_616	T. utriculariae	jg2011.t1	tetratricopeptide repeat protein/ tetratricopeptide repeat protein	-
Orthogroup_621	T. utriculariae	jg6414.t1	von willebrand factor type a domin protein/ Type A von willebrand factor domain protein | Type A von willebrand factor domain protein | Von Willebrand factor type A domain containing protein	-
Orthogroup_623	T. utriculariae	jg15986.t1	potassium voltage gated channel subfamily h member/ Potassium channel KOR1/ Cyclic nucleotide-binding domain | Cyclic nucleotide-binding domain | phosphatidylinositol binding	-
Orthogroup_627	T. utriculariae	jg6257.t1	Transmembrane protein	-
Orthogroup_633	T. utriculariae	jg4520.t1	tiny macrocysts protein b-related,	-
Orthogroup_637	T. utriculariae	jg11378.t1	Tetrahymena utriculariae | Hypothetical protein	-
Orthogroup_643	T. utriculariae	jg11629.t1	Tetrahymena utriculariae | Hypothetical protein	-
Orthogroup_644	T. utriculariae	jg1397.t1	3-ketoacyl-CoA reductase (KCR)/ macfa very long chain 3 oxoacyl coa reductase/ Very-long-chain 3-oxoacyl-CoA reductase 1/ NAD(P)-binding domain superfamily | Oxidoreductase, short chain dehydrogenase/reductase family protein | 3-oxo-behenoyl-CoA reductase activity	KCR
Orthogroup_653	T. utriculariae	jg22322.t1	rna binding rrm rnp protein domain containing/ Nucleotide-binding alpha-beta plait domain superfamily | RNA recognition motif protein | RNA recognition motif	-
Orthogroup_654	T. utriculariae	jg22385.t1	Tetrahymena utriculariae | Hypothetical protein	-
Orthogroup_675	T. utriculariae	jg15378.t1	c3hc4 type ring finger zinc protein/ Zinc finger, C3HC4 type (RING finger) protein	-
Orthogroup_677	T. utriculariae	jg21284.t1	Leucine-rich repeat domain superfamily	-
Orthogroup_682	T. utriculariae	jg15113.t1	LITAF domain-containing protein	-
Orthogroup_686	T. utriculariae	jg14543.t1	HPT domain superfamily	-
Orthogroup_692	T. utriculariae	jg3505.t1	Histidine kinase/HSP90-like ATPase superfamily	-
Orthogroup_694	T. utriculariae	jg5762.t1	rbr type e3 ubiquitin transferase/ E3 ubiquitin ligase RBR family | Kinase domain protein, putative | protein polyubiquitination	-
Orthogroup_695	T. utriculariae	jg10831.t1	Tetrahymena utriculariae | Hypothetical protein	-
Orthogroup_696	T. utriculariae	jg3174.t1	prokaryotic membrane lipoprotein lipid attachment site profile.,	-
Orthogroup_754	T. utriculariae	jg17726.t1	Tetrahymena utriculariae | Hypothetical protein	-
Orthogroup_760	T. utriculariae	jg16120.t1	zinc finger lsd subclass family protein/ EGF-like domain | EGF-like domain | serine-type endopeptidase activity	-
Orthogroup_764	T. utriculariae	jg7195.t1	calpain family cysteine protease/ calpain family cysteine protease	-
Orthogroup_802	T. utriculariae	jg5023.t1	Transmembrane protein, putative	-
Orthogroup_810	T. utriculariae	jg2012.t1	rej domain protein/ Growth factor receptor cysteine-rich domain superfamily	-
Orthogroup_822	T. utriculariae	jg1798.t1	amp binding enzyme family protein/ AMP-binding enzyme family protein | AMP-binding enzyme family protein | AMP-binding enzyme family protein	-
Orthogroup_831	T. utriculariae	jg7266.t1	ras protein rab 1a/ GTP-binding protein YPTC1/ P-loop containing nucleoside triphosphate hydrolase | Rab1b in complex with the Gef domain of DrraSIDM FROM legionella | Rab subfamily of small GTPases	-
Orthogroup_835	T. utriculariae	jg5095.t1	Transmembrane protein	-
Orthogroup_866	T. utriculariae	jg16731.t1	amp binding enzyme family protein/ CHORD domain containing protein	-
Orthogroup_9	T. malaccensis	EIA_01118.1	#N/A	#N/A
Orthogroup_9	T. malaccensis	EIA_03055.1	#N/A	#N/A
Orthogroup_9	T. malaccensis	EIA_04196.1	#N/A	#N/A
Orthogroup_9	T. malaccensis	EIA_04278.1	#N/A	#N/A
Orthogroup_9	T. malaccensis	EIA_09319.1	#N/A	#N/A
Orthogroup_9	T. malaccensis	EIA_09320.1	#N/A	#N/A
Orthogroup_9	T. malaccensis	EIA_09328.1	#N/A	#N/A
Orthogroup_9	T. malaccensis	EIA_09361.1	#N/A	#N/A
Orthogroup_9	T. malaccensis	EIA_10073.1	#N/A	#N/A
Orthogroup_9	T. malaccensis	EIA_11926.1	#N/A	#N/A
Orthogroup_9	T. malaccensis	EIA_11931.1	#N/A	#N/A
Orthogroup_9	T. malaccensis	EIA_14812.1	#N/A	#N/A
Orthogroup_9	T. malaccensis	EIA_15019.1	#N/A	#N/A
Orthogroup_9	T. malaccensis	EIA_15486.1	#N/A	#N/A
Orthogroup_9	T. malaccensis	EIA_15799.1	#N/A	#N/A
Orthogroup_9	T. malaccensis	EIA_15802.1	#N/A	#N/A
Orthogroup_9	T. malaccensis	EIA_15914.1	#N/A	#N/A
Orthogroup_9	T. malaccensis	EIA_16384.1	#N/A	#N/A
Orthogroup_9	T. malaccensis	EIA_17506.1	#N/A	#N/A
Orthogroup_9	T. malaccensis	EIA_17521.1	#N/A	#N/A
Orthogroup_9	T. malaccensis	EIA_17522.1	#N/A	#N/A
Orthogroup_9	T. malaccensis	EIA_17526.1	#N/A	#N/A
Orthogroup_9	T. malaccensis	EIA_17533.1	#N/A	#N/A
Orthogroup_9	T. malaccensis	EIA_18078.1	#N/A	#N/A
Orthogroup_9	T. malaccensis	EIA_18686.1	#N/A	#N/A
Orthogroup_9	T. malaccensis	EIA_18687.1	#N/A	#N/A
Orthogroup_9	T. malaccensis	EIA_18688.1	#N/A	#N/A
Orthogroup_9	T. malaccensis	EIA_20085.1	#N/A	#N/A
Orthogroup_9	T. malaccensis	EIA_20272.1	#N/A	#N/A
Orthogroup_9	T. malaccensis	EIA_20570.1	#N/A	#N/A
Orthogroup_9	T. malaccensis	EIA_20573.1	#N/A	#N/A
Orthogroup_9	T. malaccensis	EIA_20574.1	#N/A	#N/A
Orthogroup_9	T. malaccensis	EIA_20575.1	#N/A	#N/A
Orthogroup_9	T. malaccensis	EIA_21081.1	#N/A	#N/A
Orthogroup_9	T. malaccensis	EIA_21082.1	#N/A	#N/A
Orthogroup_9	T. malaccensis	EIA_21083.1	#N/A	#N/A
Orthogroup_9	T. malaccensis	EIA_21737.1	#N/A	#N/A
Orthogroup_9	T. malaccensis	EIA_22167.1	#N/A	#N/A
Orthogroup_9	T. malaccensis	EIA_22425.1	#N/A	#N/A
Orthogroup_9	T. malaccensis	EIA_22426.1	#N/A	#N/A
Orthogroup_9	T. malaccensis	EIA_22427.1	#N/A	#N/A
Orthogroup_9	T. malaccensis	EIA_22790.1	#N/A	#N/A
Orthogroup_9	T. malaccensis	EIA_22790.2	#N/A	#N/A
Orthogroup_9	T. malaccensis	EIA_22790.3	#N/A	#N/A
Orthogroup_9	T. malaccensis	EIA_22844.1	#N/A	#N/A
Orthogroup_9	T. malaccensis	EIA_23332.1	#N/A	#N/A
Orthogroup_9	T. malaccensis	EIA_23406.1	#N/A	#N/A
Orthogroup_9	T. malaccensis	EIA_23430.1	#N/A	#N/A
Orthogroup_9	T. malaccensis	EIA_23431.1	#N/A	#N/A
Orthogroup_9	T. malaccensis	EIA_23432.1	#N/A	#N/A
Orthogroup_9	T. malaccensis	EIA_23433.1	#N/A	#N/A
Orthogroup_9	T. malaccensis	EIA_23434.1	#N/A	#N/A
Orthogroup_9	T. malaccensis	EIA_23434.2	#N/A	#N/A
Orthogroup_9	T. malaccensis	EIA_23543.1	#N/A	#N/A
Orthogroup_9	T. malaccensis	EIA_23546.1	#N/A	#N/A
Orthogroup_9	T. malaccensis	EIA_23547.1	#N/A	#N/A
Orthogroup_9	T. malaccensis	EIA_23548.1	#N/A	#N/A
Orthogroup_9	T. malaccensis	EIA_23663.1	#N/A	#N/A
Orthogroup_9	T. malaccensis	EIA_23997.1	#N/A	#N/A
Orthogroup_9	T. malaccensis	EIA_23999.1	#N/A	#N/A
Orthogroup_9	T. malaccensis	EIA_24010.1	#N/A	#N/A
Orthogroup_9	T. malaccensis	EIA_24012.1	#N/A	#N/A
Orthogroup_9	T. malaccensis	EIA_24013.1	#N/A	#N/A
Orthogroup_9	T. malaccensis	EIA_24015.1	#N/A	#N/A
Orthogroup_9	T. malaccensis	EIA_24112.1	#N/A	#N/A
Orthogroup_9	T. malaccensis	EIA_24116.1	#N/A	#N/A
Orthogroup_9	T. malaccensis	EIA_24147.1	#N/A	#N/A
Orthogroup_9	T. malaccensis	EIA_24148.1	#N/A	#N/A
Orthogroup_9	T. malaccensis	EIA_24177.1	#N/A	#N/A
Orthogroup_9	T. malaccensis	EIA_24178.1	#N/A	#N/A
Orthogroup_9	T. malaccensis	EIA_24196.1	#N/A	#N/A
Orthogroup_9	T. malaccensis	EIA_24197.1	#N/A	#N/A
Orthogroup_9	T. malaccensis	EIA_24198.1	#N/A	#N/A
Orthogroup_9	T. malaccensis	EIA_24356.1	#N/A	#N/A
Orthogroup_9	T. malaccensis	EIA_24372.1	#N/A	#N/A
Orthogroup_9	T. malaccensis	EIA_24379.1	#N/A	#N/A
Orthogroup_9	T. malaccensis	EIA_24399.1	#N/A	#N/A
Orthogroup_9	T. malaccensis	EIA_41345.1	#N/A	#N/A
Orthogroup_9	T. malaccensis	EIA_41386.1	#N/A	#N/A
Orthogroup_9	T. malaccensis	EIA_41516.1	#N/A	#N/A
Orthogroup_9	T. malaccensis	EIA_41517.1	#N/A	#N/A
Orthogroup_9	T. malaccensis	EIA_41753.1	#N/A	#N/A
Orthogroup_9	T. malaccensis	EIA_42086.1	#N/A	#N/A
Orthogroup_9	T. thermophila	TTHERM_000085057	#N/A	#N/A
Orthogroup_9	T. thermophila	TTHERM_000220702	#N/A	#N/A
Orthogroup_9	T. thermophila	TTHERM_000220708	#N/A	#N/A
Orthogroup_9	T. thermophila	TTHERM_000365561	#N/A	#N/A
Orthogroup_9	T. thermophila	TTHERM_000490999	#N/A	#N/A
Orthogroup_9	T. thermophila	TTHERM_00266210	#N/A	#N/A
Orthogroup_9	T. thermophila	TTHERM_00365540	#N/A	#N/A
Orthogroup_9	T. thermophila	TTHERM_00614730	#N/A	#N/A
Orthogroup_9	T. thermophila	TTHERM_00706390	#N/A	#N/A
Orthogroup_9	T. thermophila	TTHERM_00734120	#N/A	#N/A
Orthogroup_9	T. thermophila	TTHERM_00875870	#N/A	#N/A
Orthogroup_9	T. thermophila	TTHERM_00901630	#N/A	#N/A
Orthogroup_9	T. thermophila	TTHERM_01277450	#N/A	#N/A
Orthogroup_9	T. thermophila	TTHERM_01525430	#N/A	#N/A
Orthogroup_11	T. thermophila	TTHERM_000035029	#N/A	#N/A
Orthogroup_11	T. thermophila	TTHERM_000081099	#N/A	#N/A
Orthogroup_11	T. thermophila	TTHERM_00016580	#N/A	#N/A
Orthogroup_11	T. thermophila	TTHERM_000187089	#N/A	#N/A
Orthogroup_11	T. thermophila	TTHERM_000323059	#N/A	#N/A
Orthogroup_11	T. thermophila	TTHERM_000410301	#N/A	#N/A
Orthogroup_11	T. thermophila	TTHERM_000411469	#N/A	#N/A
Orthogroup_11	T. thermophila	TTHERM_000515281	#N/A	#N/A
Orthogroup_11	T. thermophila	TTHERM_000540329	#N/A	#N/A
Orthogroup_11	T. thermophila	TTHERM_000610558	#N/A	#N/A
Orthogroup_11	T. thermophila	TTHERM_000630029	#N/A	#N/A
Orthogroup_11	T. thermophila	TTHERM_000630669	#N/A	#N/A
Orthogroup_11	T. thermophila	TTHERM_000647209	#N/A	#N/A
Orthogroup_11	T. thermophila	TTHERM_000656209	#N/A	#N/A
Orthogroup_11	T. thermophila	TTHERM_000698619	#N/A	#N/A
Orthogroup_11	T. thermophila	TTHERM_000711979	#N/A	#N/A
Orthogroup_11	T. thermophila	TTHERM_000736509	#N/A	#N/A
Orthogroup_11	T. thermophila	TTHERM_000808069	#N/A	#N/A
Orthogroup_11	T. thermophila	TTHERM_000819621	#N/A	#N/A
Orthogroup_11	T. thermophila	TTHERM_000834939	#N/A	#N/A
Orthogroup_11	T. thermophila	TTHERM_000835379	#N/A	#N/A
Orthogroup_11	T. thermophila	TTHERM_000835489	#N/A	#N/A
Orthogroup_11	T. thermophila	TTHERM_000836739	#N/A	#N/A
Orthogroup_11	T. thermophila	TTHERM_000854321	#N/A	#N/A
Orthogroup_11	T. thermophila	TTHERM_000872599	#N/A	#N/A
Orthogroup_11	T. thermophila	TTHERM_000903901	#N/A	#N/A
Orthogroup_11	T. thermophila	TTHERM_000925599	#N/A	#N/A
Orthogroup_11	T. thermophila	TTHERM_000925709	#N/A	#N/A
Orthogroup_11	T. thermophila	TTHERM_000935561	#N/A	#N/A
Orthogroup_11	T. thermophila	TTHERM_000951962	#N/A	#N/A
Orthogroup_11	T. thermophila	TTHERM_000976430	#N/A	#N/A
Orthogroup_11	T. thermophila	TTHERM_000976530	#N/A	#N/A
Orthogroup_11	T. thermophila	TTHERM_000989381	#N/A	#N/A
Orthogroup_11	T. thermophila	TTHERM_001006465	#N/A	#N/A
Orthogroup_11	T. thermophila	TTHERM_001023110	#N/A	#N/A
Orthogroup_11	T. thermophila	TTHERM_001030018	#N/A	#N/A
Orthogroup_11	T. thermophila	TTHERM_001031280	#N/A	#N/A
Orthogroup_11	T. thermophila	TTHERM_001040871	#N/A	#N/A
Orthogroup_11	T. thermophila	TTHERM_001042011	#N/A	#N/A
Orthogroup_11	T. thermophila	TTHERM_001135151	#N/A	#N/A
Orthogroup_11	T. thermophila	TTHERM_001181997	#N/A	#N/A
Orthogroup_11	T. thermophila	TTHERM_001220318	#N/A	#N/A
Orthogroup_11	T. thermophila	TTHERM_001243501	#N/A	#N/A
Orthogroup_11	T. thermophila	TTHERM_001248861	#N/A	#N/A
Orthogroup_11	T. thermophila	TTHERM_001257670	#N/A	#N/A
Orthogroup_11	T. thermophila	TTHERM_001302816	#N/A	#N/A
Orthogroup_11	T. thermophila	TTHERM_001302818	#N/A	#N/A
Orthogroup_11	T. thermophila	TTHERM_001305860	#N/A	#N/A
Orthogroup_11	T. thermophila	TTHERM_001333175	#N/A	#N/A
Orthogroup_11	T. thermophila	TTHERM_001354239	#N/A	#N/A
Orthogroup_11	T. thermophila	TTHERM_001394333	#N/A	#N/A
Orthogroup_11	T. thermophila	TTHERM_001409989	#N/A	#N/A
Orthogroup_11	T. thermophila	TTHERM_001416250	#N/A	#N/A
Orthogroup_11	T. thermophila	TTHERM_001441799	#N/A	#N/A
Orthogroup_11	T. thermophila	TTHERM_001442802	#N/A	#N/A
Orthogroup_11	T. thermophila	TTHERM_001453050	#N/A	#N/A
Orthogroup_11	T. thermophila	TTHERM_001511200	#N/A	#N/A
Orthogroup_11	T. thermophila	TTHERM_001574229	#N/A	#N/A
Orthogroup_11	T. thermophila	TTHERM_00163950	#N/A	#N/A
Orthogroup_11	T. thermophila	TTHERM_00185629	#N/A	#N/A
Orthogroup_11	T. thermophila	TTHERM_00251050	#N/A	#N/A
Orthogroup_11	T. thermophila	TTHERM_002653440	#N/A	#N/A
Orthogroup_11	T. thermophila	TTHERM_002653450	#N/A	#N/A
Orthogroup_11	T. thermophila	TTHERM_00278640	#N/A	#N/A
Orthogroup_11	T. thermophila	TTHERM_00611560	#N/A	#N/A
Orthogroup_11	T. thermophila	TTHERM_00635720	#N/A	#N/A
Orthogroup_11	T. thermophila	TTHERM_00644670	#N/A	#N/A
Orthogroup_11	T. thermophila	TTHERM_00647110	#N/A	#N/A
Orthogroup_11	T. thermophila	TTHERM_00656210	#N/A	#N/A
Orthogroup_11	T. thermophila	TTHERM_00711990	#N/A	#N/A
Orthogroup_11	T. thermophila	TTHERM_00745780	#N/A	#N/A
Orthogroup_11	T. thermophila	TTHERM_00770710	#N/A	#N/A
Orthogroup_11	T. thermophila	TTHERM_00856600	#N/A	#N/A
Orthogroup_11	T. thermophila	TTHERM_00862730	#N/A	#N/A
Orthogroup_11	T. thermophila	TTHERM_00949690	#N/A	#N/A
Orthogroup_11	T. thermophila	TTHERM_01040870	#N/A	#N/A
Orthogroup_11	T. thermophila	TTHERM_01080340	#N/A	#N/A
Orthogroup_11	T. thermophila	TTHERM_01119422	#N/A	#N/A
Orthogroup_11	T. thermophila	TTHERM_01165250	#N/A	#N/A
Orthogroup_11	T. thermophila	TTHERM_01185240	#N/A	#N/A
Orthogroup_11	T. thermophila	TTHERM_01209750	#N/A	#N/A
Orthogroup_11	T. thermophila	TTHERM_01336330	#N/A	#N/A
Orthogroup_11	T. thermophila	TTHERM_01349950	#N/A	#N/A
Orthogroup_11	T. thermophila	TTHERM_01351090	#N/A	#N/A
Orthogroup_11	T. thermophila	TTHERM_01372790	#N/A	#N/A
Orthogroup_11	T. thermophila	TTHERM_013860804	#N/A	#N/A
Orthogroup_11	T. thermophila	TTHERM_01386082	#N/A	#N/A
Orthogroup_11	T. thermophila	TTHERM_01387103	#N/A	#N/A
Orthogroup_11	T. thermophila	TTHERM_01417300	#N/A	#N/A
Orthogroup_11	T. thermophila	TTHERM_01442805	#N/A	#N/A
Orthogroup_11	T. thermophila	TTHERM_01732492	#N/A	#N/A
Orthogroup_12	T. malaccensis	EIA_07720.1	#N/A	#N/A
Orthogroup_12	T. malaccensis	EIA_07737.1	#N/A	#N/A
Orthogroup_12	T. malaccensis	EIA_08310.1	#N/A	#N/A
Orthogroup_12	T. malaccensis	EIA_09254.1	#N/A	#N/A
Orthogroup_12	T. malaccensis	EIA_09840.1	#N/A	#N/A
Orthogroup_12	T. malaccensis	EIA_10082.1	#N/A	#N/A
Orthogroup_12	T. malaccensis	EIA_10383.1	#N/A	#N/A
Orthogroup_12	T. malaccensis	EIA_10387.1	#N/A	#N/A
Orthogroup_12	T. malaccensis	EIA_10388.1	#N/A	#N/A
Orthogroup_12	T. malaccensis	EIA_11925.1	#N/A	#N/A
Orthogroup_12	T. malaccensis	EIA_12699.1	#N/A	#N/A
Orthogroup_12	T. malaccensis	EIA_12991.1	#N/A	#N/A
Orthogroup_12	T. malaccensis	EIA_16966.1	#N/A	#N/A
Orthogroup_12	T. malaccensis	EIA_17176.1	#N/A	#N/A
Orthogroup_12	T. malaccensis	EIA_17185.1	#N/A	#N/A
Orthogroup_12	T. malaccensis	EIA_17189.1	#N/A	#N/A
Orthogroup_12	T. malaccensis	EIA_18120.1	#N/A	#N/A
Orthogroup_12	T. malaccensis	EIA_18122.1	#N/A	#N/A
Orthogroup_12	T. malaccensis	EIA_18125.1	#N/A	#N/A
Orthogroup_12	T. malaccensis	EIA_18127.1	#N/A	#N/A
Orthogroup_12	T. malaccensis	EIA_18517.1	#N/A	#N/A
Orthogroup_12	T. malaccensis	EIA_18519.1	#N/A	#N/A
Orthogroup_12	T. malaccensis	EIA_18520.1	#N/A	#N/A
Orthogroup_12	T. malaccensis	EIA_18521.1	#N/A	#N/A
Orthogroup_12	T. malaccensis	EIA_18681.1	#N/A	#N/A
Orthogroup_12	T. malaccensis	EIA_19610.1	#N/A	#N/A
Orthogroup_12	T. malaccensis	EIA_19997.1	#N/A	#N/A
Orthogroup_12	T. malaccensis	EIA_20069.1	#N/A	#N/A
Orthogroup_12	T. malaccensis	EIA_20074.1	#N/A	#N/A
Orthogroup_12	T. malaccensis	EIA_20914.1	#N/A	#N/A
Orthogroup_12	T. malaccensis	EIA_21039.1	#N/A	#N/A
Orthogroup_12	T. malaccensis	EIA_21222.1	#N/A	#N/A
Orthogroup_12	T. malaccensis	EIA_21224.1	#N/A	#N/A
Orthogroup_12	T. malaccensis	EIA_21821.1	#N/A	#N/A
Orthogroup_12	T. malaccensis	EIA_21826.1	#N/A	#N/A
Orthogroup_12	T. malaccensis	EIA_21862.1	#N/A	#N/A
Orthogroup_12	T. malaccensis	EIA_22212.1	#N/A	#N/A
Orthogroup_12	T. malaccensis	EIA_22216.1	#N/A	#N/A
Orthogroup_12	T. malaccensis	EIA_22233.1	#N/A	#N/A
Orthogroup_12	T. malaccensis	EIA_22346.1	#N/A	#N/A
Orthogroup_12	T. malaccensis	EIA_22350.1	#N/A	#N/A
Orthogroup_12	T. malaccensis	EIA_22364.1	#N/A	#N/A
Orthogroup_12	T. malaccensis	EIA_22373.1	#N/A	#N/A
Orthogroup_12	T. malaccensis	EIA_22375.1	#N/A	#N/A
Orthogroup_12	T. malaccensis	EIA_22379.1	#N/A	#N/A
Orthogroup_12	T. malaccensis	EIA_22383.1	#N/A	#N/A
Orthogroup_12	T. malaccensis	EIA_22617.1	#N/A	#N/A
Orthogroup_12	T. malaccensis	EIA_22623.1	#N/A	#N/A
Orthogroup_12	T. malaccensis	EIA_22939.1	#N/A	#N/A
Orthogroup_12	T. malaccensis	EIA_22940.1	#N/A	#N/A
Orthogroup_12	T. malaccensis	EIA_23265.1	#N/A	#N/A
Orthogroup_12	T. malaccensis	EIA_23271.1	#N/A	#N/A
Orthogroup_12	T. malaccensis	EIA_23510.1	#N/A	#N/A
Orthogroup_12	T. malaccensis	EIA_23512.1	#N/A	#N/A
Orthogroup_12	T. malaccensis	EIA_23517.1	#N/A	#N/A
Orthogroup_12	T. malaccensis	EIA_23518.1	#N/A	#N/A
Orthogroup_12	T. malaccensis	EIA_23519.1	#N/A	#N/A
Orthogroup_12	T. malaccensis	EIA_23746.1	#N/A	#N/A
Orthogroup_12	T. malaccensis	EIA_23968.1	#N/A	#N/A
Orthogroup_12	T. malaccensis	EIA_24182.1	#N/A	#N/A
Orthogroup_12	T. malaccensis	EIA_24201.1	#N/A	#N/A
Orthogroup_12	T. malaccensis	EIA_24216.1	#N/A	#N/A
Orthogroup_12	T. malaccensis	EIA_24222.1	#N/A	#N/A
Orthogroup_12	T. malaccensis	EIA_24224.1	#N/A	#N/A
Orthogroup_12	T. malaccensis	EIA_24233.1	#N/A	#N/A
Orthogroup_12	T. malaccensis	EIA_24316.1	#N/A	#N/A
Orthogroup_12	T. malaccensis	EIA_24369.1	#N/A	#N/A
Orthogroup_12	T. malaccensis	EIA_24406.1	#N/A	#N/A
Orthogroup_12	T. malaccensis	EIA_40915.1	#N/A	#N/A
Orthogroup_12	T. malaccensis	EIA_41141.1	#N/A	#N/A
Orthogroup_12	T. malaccensis	EIA_41162.1	#N/A	#N/A
Orthogroup_12	T. malaccensis	EIA_41370.1	#N/A	#N/A
Orthogroup_12	T. malaccensis	EIA_41714.1	#N/A	#N/A
Orthogroup_12	T. malaccensis	EIA_41920.1	#N/A	#N/A
Orthogroup_12	T. malaccensis	EIA_42029.1	#N/A	#N/A
Orthogroup_12	T. malaccensis	EIA_42073.1	#N/A	#N/A
Orthogroup_12	T. thermophila	TTHERM_00484720	#N/A	#N/A
Orthogroup_12	T. thermophila	TTHERM_00643470	#N/A	#N/A
Orthogroup_16	T. malaccensis	EIA_18891.1	#N/A	#N/A
Orthogroup_16	T. thermophila	TTHERM_000075950	#N/A	#N/A
Orthogroup_16	T. thermophila	TTHERM_000365478	#N/A	#N/A
Orthogroup_16	T. thermophila	TTHERM_000566949	#N/A	#N/A
Orthogroup_16	T. thermophila	TTHERM_000666939	#N/A	#N/A
Orthogroup_16	T. thermophila	TTHERM_00075920	#N/A	#N/A
Orthogroup_16	T. thermophila	TTHERM_00076980	#N/A	#N/A
Orthogroup_16	T. thermophila	TTHERM_000810503	#N/A	#N/A
Orthogroup_16	T. thermophila	TTHERM_000810573	#N/A	#N/A
Orthogroup_16	T. thermophila	TTHERM_000812603	#N/A	#N/A
Orthogroup_16	T. thermophila	TTHERM_000895564	#N/A	#N/A
Orthogroup_16	T. thermophila	TTHERM_000901662	#N/A	#N/A
Orthogroup_16	T. thermophila	TTHERM_000901705	#N/A	#N/A
Orthogroup_16	T. thermophila	TTHERM_000901749	#N/A	#N/A
Orthogroup_16	T. thermophila	TTHERM_001322655	#N/A	#N/A
Orthogroup_16	T. thermophila	TTHERM_001405859	#N/A	#N/A
Orthogroup_16	T. thermophila	TTHERM_001433592	#N/A	#N/A
Orthogroup_16	T. thermophila	TTHERM_00258260	#N/A	#N/A
Orthogroup_16	T. thermophila	TTHERM_00259290	#N/A	#N/A
Orthogroup_16	T. thermophila	TTHERM_002653496	#N/A	#N/A
Orthogroup_16	T. thermophila	TTHERM_00295872	#N/A	#N/A
Orthogroup_16	T. thermophila	TTHERM_00365510	#N/A	#N/A
Orthogroup_16	T. thermophila	TTHERM_00582260	#N/A	#N/A
Orthogroup_16	T. thermophila	TTHERM_00694520	#N/A	#N/A
Orthogroup_16	T. thermophila	TTHERM_00826740	#N/A	#N/A
Orthogroup_16	T. thermophila	TTHERM_00826770	#N/A	#N/A
Orthogroup_16	T. thermophila	TTHERM_00901690	#N/A	#N/A
Orthogroup_16	T. thermophila	TTHERM_00901780	#N/A	#N/A
Orthogroup_16	T. thermophila	TTHERM_00903830	#N/A	#N/A
Orthogroup_16	T. thermophila	TTHERM_00912150	#N/A	#N/A
Orthogroup_16	T. thermophila	TTHERM_00912170	#N/A	#N/A
Orthogroup_16	T. thermophila	TTHERM_00912200	#N/A	#N/A
Orthogroup_16	T. thermophila	TTHERM_00912220	#N/A	#N/A
Orthogroup_16	T. thermophila	TTHERM_00998860	#N/A	#N/A
Orthogroup_16	T. thermophila	TTHERM_01013390	#N/A	#N/A
Orthogroup_16	T. thermophila	TTHERM_01046980	#N/A	#N/A
Orthogroup_16	T. thermophila	TTHERM_01047020	#N/A	#N/A
Orthogroup_16	T. thermophila	TTHERM_01149270	#N/A	#N/A
Orthogroup_16	T. thermophila	TTHERM_01198170	#N/A	#N/A
Orthogroup_16	T. thermophila	TTHERM_01204220	#N/A	#N/A
Orthogroup_16	T. thermophila	TTHERM_01313370	#N/A	#N/A
Orthogroup_16	T. thermophila	TTHERM_01317390	#N/A	#N/A
Orthogroup_16	T. thermophila	TTHERM_01317410	#N/A	#N/A
Orthogroup_16	T. thermophila	TTHERM_01317420	#N/A	#N/A
Orthogroup_16	T. thermophila	TTHERM_01322640	#N/A	#N/A
Orthogroup_16	T. thermophila	TTHERM_01323700	#N/A	#N/A
Orthogroup_16	T. thermophila	TTHERM_01323730	#N/A	#N/A
Orthogroup_16	T. thermophila	TTHERM_01405900	#N/A	#N/A
Orthogroup_16	T. thermophila	TTHERM_01433610	#N/A	#N/A
Orthogroup_18	T. malaccensis	EIA_00564.1	#N/A	#N/A
Orthogroup_18	T. malaccensis	EIA_02798.1	#N/A	#N/A
Orthogroup_18	T. malaccensis	EIA_02799.1	#N/A	#N/A
Orthogroup_18	T. malaccensis	EIA_05045.1	#N/A	#N/A
Orthogroup_18	T. malaccensis	EIA_07799.1	#N/A	#N/A
Orthogroup_18	T. malaccensis	EIA_07800.1	#N/A	#N/A
Orthogroup_18	T. malaccensis	EIA_07801.1	#N/A	#N/A
Orthogroup_18	T. malaccensis	EIA_07802.1	#N/A	#N/A
Orthogroup_18	T. malaccensis	EIA_08308.1	#N/A	#N/A
Orthogroup_18	T. malaccensis	EIA_08309.1	#N/A	#N/A
Orthogroup_18	T. malaccensis	EIA_08316.1	#N/A	#N/A
Orthogroup_18	T. malaccensis	EIA_08319.1	#N/A	#N/A
Orthogroup_18	T. malaccensis	EIA_16873.1	#N/A	#N/A
Orthogroup_18	T. malaccensis	EIA_16874.1	#N/A	#N/A
Orthogroup_18	T. malaccensis	EIA_17112.1	#N/A	#N/A
Orthogroup_18	T. malaccensis	EIA_17113.1	#N/A	#N/A
Orthogroup_18	T. malaccensis	EIA_17114.1	#N/A	#N/A
Orthogroup_18	T. malaccensis	EIA_19579.1	#N/A	#N/A
Orthogroup_18	T. malaccensis	EIA_19580.1	#N/A	#N/A
Orthogroup_18	T. malaccensis	EIA_19581.1	#N/A	#N/A
Orthogroup_18	T. malaccensis	EIA_19582.1	#N/A	#N/A
Orthogroup_18	T. malaccensis	EIA_19996.1	#N/A	#N/A
Orthogroup_18	T. malaccensis	EIA_21398.1	#N/A	#N/A
Orthogroup_18	T. malaccensis	EIA_21399.1	#N/A	#N/A
Orthogroup_18	T. malaccensis	EIA_21401.1	#N/A	#N/A
Orthogroup_18	T. malaccensis	EIA_21403.1	#N/A	#N/A
Orthogroup_18	T. malaccensis	EIA_21404.1	#N/A	#N/A
Orthogroup_18	T. malaccensis	EIA_21405.1	#N/A	#N/A
Orthogroup_18	T. malaccensis	EIA_21406.1	#N/A	#N/A
Orthogroup_18	T. malaccensis	EIA_21412.1	#N/A	#N/A
Orthogroup_18	T. malaccensis	EIA_21413.1	#N/A	#N/A
Orthogroup_18	T. malaccensis	EIA_21414.1	#N/A	#N/A
Orthogroup_18	T. malaccensis	EIA_21416.1	#N/A	#N/A
Orthogroup_18	T. malaccensis	EIA_22387.1	#N/A	#N/A
Orthogroup_18	T. malaccensis	EIA_22388.1	#N/A	#N/A
Orthogroup_18	T. malaccensis	EIA_23628.1	#N/A	#N/A
Orthogroup_18	T. malaccensis	EIA_24180.1	#N/A	#N/A
Orthogroup_18	T. malaccensis	EIA_41053.1	#N/A	#N/A
Orthogroup_18	T. malaccensis	EIA_41054.1	#N/A	#N/A
Orthogroup_18	T. malaccensis	EIA_41496.1	#N/A	#N/A
Orthogroup_18	T. malaccensis	EIA_41556.1	#N/A	#N/A
Orthogroup_18	T. malaccensis	EIA_41800.1	#N/A	#N/A
Orthogroup_18	T. malaccensis	EIA_41921.1	#N/A	#N/A
Orthogroup_18	T. malaccensis	EIA_42053.1	#N/A	#N/A
Orthogroup_18	T. thermophila	TTHERM_001009991	#N/A	#N/A
Orthogroup_18	T. thermophila	TTHERM_00488220	#N/A	#N/A
Orthogroup_18	T. thermophila	TTHERM_00488280	#N/A	#N/A
Orthogroup_20	T. malaccensis	EIA_01366.1	#N/A	#N/A
Orthogroup_20	T. malaccensis	EIA_04239.1	#N/A	#N/A
Orthogroup_20	T. malaccensis	EIA_04240.1	#N/A	#N/A
Orthogroup_20	T. malaccensis	EIA_04243.1	#N/A	#N/A
Orthogroup_20	T. malaccensis	EIA_04244.1	#N/A	#N/A
Orthogroup_20	T. malaccensis	EIA_04245.1	#N/A	#N/A
Orthogroup_20	T. malaccensis	EIA_04247.1	#N/A	#N/A
Orthogroup_20	T. malaccensis	EIA_04248.1	#N/A	#N/A
Orthogroup_20	T. malaccensis	EIA_05323.1	#N/A	#N/A
Orthogroup_20	T. malaccensis	EIA_05324.1	#N/A	#N/A
Orthogroup_20	T. malaccensis	EIA_05326.1	#N/A	#N/A
Orthogroup_20	T. malaccensis	EIA_05327.1	#N/A	#N/A
Orthogroup_20	T. malaccensis	EIA_05454.1	#N/A	#N/A
Orthogroup_20	T. malaccensis	EIA_10237.1	#N/A	#N/A
Orthogroup_20	T. malaccensis	EIA_11018.1	#N/A	#N/A
Orthogroup_20	T. malaccensis	EIA_12670.1	#N/A	#N/A
Orthogroup_20	T. malaccensis	EIA_14482.1	#N/A	#N/A
Orthogroup_20	T. malaccensis	EIA_14510.1	#N/A	#N/A
Orthogroup_20	T. malaccensis	EIA_14618.1	#N/A	#N/A
Orthogroup_20	T. malaccensis	EIA_14817.1	#N/A	#N/A
Orthogroup_20	T. malaccensis	EIA_14818.1	#N/A	#N/A
Orthogroup_20	T. malaccensis	EIA_14819.1	#N/A	#N/A
Orthogroup_20	T. malaccensis	EIA_14820.1	#N/A	#N/A
Orthogroup_20	T. malaccensis	EIA_16635.1	#N/A	#N/A
Orthogroup_20	T. malaccensis	EIA_18526.1	#N/A	#N/A
Orthogroup_20	T. malaccensis	EIA_20736.1	#N/A	#N/A
Orthogroup_20	T. malaccensis	EIA_20738.1	#N/A	#N/A
Orthogroup_20	T. malaccensis	EIA_20739.1	#N/A	#N/A
Orthogroup_20	T. malaccensis	EIA_20991.1	#N/A	#N/A
Orthogroup_20	T. malaccensis	EIA_20992.1	#N/A	#N/A
Orthogroup_20	T. malaccensis	EIA_22238.1	#N/A	#N/A
Orthogroup_20	T. malaccensis	EIA_23042.1	#N/A	#N/A
Orthogroup_20	T. malaccensis	EIA_23261.1	#N/A	#N/A
Orthogroup_20	T. malaccensis	EIA_23326.1	#N/A	#N/A
Orthogroup_20	T. malaccensis	EIA_23330.1	#N/A	#N/A
Orthogroup_20	T. malaccensis	EIA_23769.1	#N/A	#N/A
Orthogroup_20	T. malaccensis	EIA_23770.1	#N/A	#N/A
Orthogroup_20	T. malaccensis	EIA_23772.1	#N/A	#N/A
Orthogroup_20	T. malaccensis	EIA_23774.1	#N/A	#N/A
Orthogroup_20	T. malaccensis	EIA_24274.1	#N/A	#N/A
Orthogroup_20	T. malaccensis	EIA_24314.1	#N/A	#N/A
Orthogroup_20	T. malaccensis	EIA_24325.1	#N/A	#N/A
Orthogroup_20	T. malaccensis	EIA_41346.1	#N/A	#N/A
Orthogroup_20	T. malaccensis	EIA_41347.1	#N/A	#N/A
Orthogroup_20	T. malaccensis	EIA_41757.1	#N/A	#N/A
Orthogroup_20	T. thermophila	TTHERM_00648860	#N/A	#N/A
Orthogroup_21	T. malaccensis	EIA_02835.1	#N/A	#N/A
Orthogroup_21	T. malaccensis	EIA_05427.1	#N/A	#N/A
Orthogroup_21	T. malaccensis	EIA_05429.1	#N/A	#N/A
Orthogroup_21	T. malaccensis	EIA_05432.1	#N/A	#N/A
Orthogroup_21	T. malaccensis	EIA_05434.1	#N/A	#N/A
Orthogroup_21	T. malaccensis	EIA_24106.1	#N/A	#N/A
Orthogroup_21	T. malaccensis	EIA_40808.1	#N/A	#N/A
Orthogroup_21	T. malaccensis	EIA_40822.1	#N/A	#N/A
Orthogroup_21	T. malaccensis	EIA_40944.1	#N/A	#N/A
Orthogroup_21	T. malaccensis	EIA_40984.1	#N/A	#N/A
Orthogroup_21	T. malaccensis	EIA_41396.1	#N/A	#N/A
Orthogroup_21	T. malaccensis	EIA_41418.1	#N/A	#N/A
Orthogroup_21	T. malaccensis	EIA_41626.1	#N/A	#N/A
Orthogroup_21	T. malaccensis	EIA_41660.1	#N/A	#N/A
Orthogroup_21	T. malaccensis	EIA_41916.1	#N/A	#N/A
Orthogroup_21	T. malaccensis	EIA_42055.1	#N/A	#N/A
Orthogroup_21	T. thermophila	TTHERM_000582279	#N/A	#N/A
Orthogroup_21	T. thermophila	TTHERM_00075940	#N/A	#N/A
Orthogroup_21	T. thermophila	TTHERM_001405864	#N/A	#N/A
Orthogroup_21	T. thermophila	TTHERM_00258250	#N/A	#N/A
Orthogroup_21	T. thermophila	TTHERM_00259272	#N/A	#N/A
Orthogroup_21	T. thermophila	TTHERM_00295860	#N/A	#N/A
Orthogroup_21	T. thermophila	TTHERM_00365480	#N/A	#N/A
Orthogroup_21	T. thermophila	TTHERM_00365520	#N/A	#N/A
Orthogroup_21	T. thermophila	TTHERM_00566950	#N/A	#N/A
Orthogroup_21	T. thermophila	TTHERM_00666900	#N/A	#N/A
Orthogroup_21	T. thermophila	TTHERM_00810530	#N/A	#N/A
Orthogroup_21	T. thermophila	TTHERM_00826750	#N/A	#N/A
Orthogroup_21	T. thermophila	TTHERM_00895560	#N/A	#N/A
Orthogroup_21	T. thermophila	TTHERM_00895570	#N/A	#N/A
Orthogroup_21	T. thermophila	TTHERM_00911110	#N/A	#N/A
Orthogroup_21	T. thermophila	TTHERM_00912130	#N/A	#N/A
Orthogroup_21	T. thermophila	TTHERM_00912172	#N/A	#N/A
Orthogroup_21	T. thermophila	TTHERM_00998870	#N/A	#N/A
Orthogroup_21	T. thermophila	TTHERM_01149280	#N/A	#N/A
Orthogroup_21	T. thermophila	TTHERM_01201170	#N/A	#N/A
Orthogroup_21	T. thermophila	TTHERM_01202212	#N/A	#N/A
Orthogroup_21	T. thermophila	TTHERM_01317360	#N/A	#N/A
Orthogroup_21	T. thermophila	TTHERM_01322650	#N/A	#N/A
Orthogroup_21	T. thermophila	TTHERM_01323720	#N/A	#N/A
Orthogroup_21	T. thermophila	TTHERM_01323740	#N/A	#N/A
Orthogroup_21	T. thermophila	TTHERM_01405860	#N/A	#N/A
Orthogroup_21	T. thermophila	TTHERM_01781750	#N/A	#N/A
Orthogroup_24	T. malaccensis	EIA_04136.1	#N/A	#N/A
Orthogroup_24	T. malaccensis	EIA_08527.1	#N/A	#N/A
Orthogroup_24	T. malaccensis	EIA_08528.1	#N/A	#N/A
Orthogroup_24	T. malaccensis	EIA_08529.1	#N/A	#N/A
Orthogroup_24	T. malaccensis	EIA_08530.1	#N/A	#N/A
Orthogroup_24	T. malaccensis	EIA_08531.1	#N/A	#N/A
Orthogroup_24	T. malaccensis	EIA_08535.1	#N/A	#N/A
Orthogroup_24	T. malaccensis	EIA_08536.1	#N/A	#N/A
Orthogroup_24	T. malaccensis	EIA_10001.1	#N/A	#N/A
Orthogroup_24	T. malaccensis	EIA_19046.1	#N/A	#N/A
Orthogroup_24	T. malaccensis	EIA_20416.1	#N/A	#N/A
Orthogroup_24	T. malaccensis	EIA_20419.1	#N/A	#N/A
Orthogroup_24	T. malaccensis	EIA_23381.1	#N/A	#N/A
Orthogroup_24	T. malaccensis	EIA_23383.1	#N/A	#N/A
Orthogroup_24	T. malaccensis	EIA_41074.1	#N/A	#N/A
Orthogroup_24	T. thermophila	TTHERM_000198259	#N/A	#N/A
Orthogroup_24	T. thermophila	TTHERM_00101170	#N/A	#N/A
Orthogroup_24	T. thermophila	TTHERM_00198200	#N/A	#N/A
Orthogroup_24	T. thermophila	TTHERM_00198210	#N/A	#N/A
Orthogroup_24	T. thermophila	TTHERM_00198220	#N/A	#N/A
Orthogroup_24	T. thermophila	TTHERM_00198230	#N/A	#N/A
Orthogroup_24	T. thermophila	TTHERM_00198240	#N/A	#N/A
Orthogroup_24	T. thermophila	TTHERM_00198320	#N/A	#N/A
Orthogroup_24	T. thermophila	TTHERM_00198340	#N/A	#N/A
Orthogroup_24	T. thermophila	TTHERM_00200550	#N/A	#N/A
Orthogroup_24	T. thermophila	TTHERM_00201580	#N/A	#N/A
Orthogroup_24	T. thermophila	TTHERM_00227020	#N/A	#N/A
Orthogroup_24	T. thermophila	TTHERM_00898330	#N/A	#N/A
Orthogroup_24	T. thermophila	TTHERM_01122770	#N/A	#N/A
Orthogroup_24	T. thermophila	TTHERM_01122780	#N/A	#N/A
Orthogroup_24	T. thermophila	TTHERM_01369770	#N/A	#N/A
Orthogroup_24	T. thermophila	TTHERM_01398470	#N/A	#N/A
Orthogroup_30	T. malaccensis	EIA_02500.1	#N/A	#N/A
Orthogroup_30	T. malaccensis	EIA_02501.1	#N/A	#N/A
Orthogroup_30	T. malaccensis	EIA_03059.1	#N/A	#N/A
Orthogroup_30	T. malaccensis	EIA_09362.1	#N/A	#N/A
Orthogroup_30	T. malaccensis	EIA_09366.1	#N/A	#N/A
Orthogroup_30	T. malaccensis	EIA_09368.1	#N/A	#N/A
Orthogroup_30	T. malaccensis	EIA_13392.1	#N/A	#N/A
Orthogroup_30	T. malaccensis	EIA_14586.1	#N/A	#N/A
Orthogroup_30	T. malaccensis	EIA_16273.1	#N/A	#N/A
Orthogroup_30	T. malaccensis	EIA_16688.1	#N/A	#N/A
Orthogroup_30	T. malaccensis	EIA_17496.1	#N/A	#N/A
Orthogroup_30	T. malaccensis	EIA_17498.1	#N/A	#N/A
Orthogroup_30	T. malaccensis	EIA_17940.1	#N/A	#N/A
Orthogroup_30	T. malaccensis	EIA_18788.1	#N/A	#N/A
Orthogroup_30	T. malaccensis	EIA_18893.1	#N/A	#N/A
Orthogroup_30	T. malaccensis	EIA_18896.1	#N/A	#N/A
Orthogroup_30	T. malaccensis	EIA_19017.1	#N/A	#N/A
Orthogroup_30	T. malaccensis	EIA_19020.1	#N/A	#N/A
Orthogroup_30	T. malaccensis	EIA_19022.1	#N/A	#N/A
Orthogroup_30	T. malaccensis	EIA_19048.1	#N/A	#N/A
Orthogroup_30	T. malaccensis	EIA_19160.1	#N/A	#N/A
Orthogroup_30	T. malaccensis	EIA_19736.1	#N/A	#N/A
Orthogroup_30	T. malaccensis	EIA_19741.1	#N/A	#N/A
Orthogroup_30	T. malaccensis	EIA_21208.1	#N/A	#N/A
Orthogroup_30	T. malaccensis	EIA_21320.1	#N/A	#N/A
Orthogroup_30	T. malaccensis	EIA_21321.1	#N/A	#N/A
Orthogroup_30	T. malaccensis	EIA_21349.1	#N/A	#N/A
Orthogroup_30	T. malaccensis	EIA_23150.1	#N/A	#N/A
Orthogroup_30	T. malaccensis	EIA_23152.1	#N/A	#N/A
Orthogroup_30	T. malaccensis	EIA_24511.1	#N/A	#N/A
Orthogroup_30	T. malaccensis	EIA_24511.2	#N/A	#N/A
Orthogroup_30	T. malaccensis	EIA_24544.1	#N/A	#N/A
Orthogroup_30	T. malaccensis	EIA_40879.1	#N/A	#N/A
Orthogroup_30	T. malaccensis	EIA_41269.1	#N/A	#N/A
Orthogroup_30	T. malaccensis	EIA_41436.1	#N/A	#N/A
Orthogroup_30	T. malaccensis	EIA_41629.1	#N/A	#N/A
Orthogroup_30	T. thermophila	TTHERM_000748977	#N/A	#N/A
Orthogroup_30	T. thermophila	TTHERM_002653360	#N/A	#N/A
Orthogroup_30	T. thermophila	TTHERM_01266100	#N/A	#N/A
Orthogroup_31	T. malaccensis	EIA_03256.1	#N/A	#N/A
Orthogroup_31	T. malaccensis	EIA_09719.1	#N/A	#N/A
Orthogroup_31	T. malaccensis	EIA_15028.1	#N/A	#N/A
Orthogroup_31	T. malaccensis	EIA_15029.1	#N/A	#N/A
Orthogroup_31	T. malaccensis	EIA_15031.1	#N/A	#N/A
Orthogroup_31	T. malaccensis	EIA_15032.1	#N/A	#N/A
Orthogroup_31	T. malaccensis	EIA_17969.1	#N/A	#N/A
Orthogroup_31	T. malaccensis	EIA_17971.1	#N/A	#N/A
Orthogroup_31	T. malaccensis	EIA_17973.1	#N/A	#N/A
Orthogroup_31	T. malaccensis	EIA_17975.1	#N/A	#N/A
Orthogroup_31	T. malaccensis	EIA_21475.1	#N/A	#N/A
Orthogroup_31	T. malaccensis	EIA_21476.1	#N/A	#N/A
Orthogroup_31	T. malaccensis	EIA_21477.1	#N/A	#N/A
Orthogroup_31	T. malaccensis	EIA_21478.1	#N/A	#N/A
Orthogroup_31	T. malaccensis	EIA_21479.1	#N/A	#N/A
Orthogroup_31	T. malaccensis	EIA_21480.1	#N/A	#N/A
Orthogroup_31	T. malaccensis	EIA_21481.1	#N/A	#N/A
Orthogroup_31	T. malaccensis	EIA_21482.1	#N/A	#N/A
Orthogroup_31	T. malaccensis	EIA_41356.1	#N/A	#N/A
Orthogroup_31	T. thermophila	TTHERM_000163948	#N/A	#N/A
Orthogroup_31	T. thermophila	TTHERM_000759019	#N/A	#N/A
Orthogroup_31	T. thermophila	TTHERM_001277503	#N/A	#N/A
Orthogroup_31	T. thermophila	TTHERM_00163921	#N/A	#N/A
Orthogroup_31	T. thermophila	TTHERM_00163930	#N/A	#N/A
Orthogroup_31	T. thermophila	TTHERM_00163940	#N/A	#N/A
Orthogroup_31	T. thermophila	TTHERM_00164950	#N/A	#N/A
Orthogroup_31	T. thermophila	TTHERM_00164980	#N/A	#N/A
Orthogroup_31	T. thermophila	TTHERM_00758990	#N/A	#N/A
Orthogroup_31	T. thermophila	TTHERM_00759040	#N/A	#N/A
Orthogroup_31	T. thermophila	TTHERM_00759050	#N/A	#N/A
Orthogroup_31	T. thermophila	TTHERM_01277490	#N/A	#N/A
Orthogroup_34	T. malaccensis	EIA_01275.1	#N/A	#N/A
Orthogroup_34	T. malaccensis	EIA_01276.1	#N/A	#N/A
Orthogroup_34	T. malaccensis	EIA_01277.1	#N/A	#N/A
Orthogroup_34	T. malaccensis	EIA_01278.1	#N/A	#N/A
Orthogroup_34	T. malaccensis	EIA_01279.1	#N/A	#N/A
Orthogroup_34	T. malaccensis	EIA_02913.1	#N/A	#N/A
Orthogroup_34	T. malaccensis	EIA_04204.1	#N/A	#N/A
Orthogroup_34	T. malaccensis	EIA_04206.1	#N/A	#N/A
Orthogroup_34	T. malaccensis	EIA_04207.1	#N/A	#N/A
Orthogroup_34	T. malaccensis	EIA_04209.1	#N/A	#N/A
Orthogroup_34	T. malaccensis	EIA_04210.1	#N/A	#N/A
Orthogroup_34	T. malaccensis	EIA_04238.1	#N/A	#N/A
Orthogroup_34	T. malaccensis	EIA_09505.1	#N/A	#N/A
Orthogroup_34	T. malaccensis	EIA_12957.1	#N/A	#N/A
Orthogroup_34	T. malaccensis	EIA_14282.1	#N/A	#N/A
Orthogroup_34	T. malaccensis	EIA_15149.1	#N/A	#N/A
Orthogroup_34	T. malaccensis	EIA_17431.1	#N/A	#N/A
Orthogroup_34	T. malaccensis	EIA_17967.1	#N/A	#N/A
Orthogroup_34	T. malaccensis	EIA_19061.1	#N/A	#N/A
Orthogroup_34	T. malaccensis	EIA_19456.1	#N/A	#N/A
Orthogroup_34	T. malaccensis	EIA_19457.1	#N/A	#N/A
Orthogroup_34	T. malaccensis	EIA_20141.1	#N/A	#N/A
Orthogroup_34	T. malaccensis	EIA_20427.1	#N/A	#N/A
Orthogroup_34	T. malaccensis	EIA_20428.1	#N/A	#N/A
Orthogroup_34	T. malaccensis	EIA_20430.1	#N/A	#N/A
Orthogroup_34	T. malaccensis	EIA_20431.1	#N/A	#N/A
Orthogroup_34	T. malaccensis	EIA_21746.1	#N/A	#N/A
Orthogroup_34	T. malaccensis	EIA_23309.1	#N/A	#N/A
Orthogroup_34	T. malaccensis	EIA_24109.1	#N/A	#N/A
Orthogroup_34	T. malaccensis	EIA_24188.1	#N/A	#N/A
Orthogroup_34	T. malaccensis	EIA_40791.1	#N/A	#N/A
Orthogroup_34	T. malaccensis	EIA_40931.1	#N/A	#N/A
Orthogroup_34	T. malaccensis	EIA_41060.1	#N/A	#N/A
Orthogroup_34	T. malaccensis	EIA_41199.1	#N/A	#N/A
Orthogroup_34	T. malaccensis	EIA_41740.1	#N/A	#N/A
Orthogroup_34	T. thermophila	TTHERM_00326910	#N/A	#N/A
Orthogroup_34	T. thermophila	TTHERM_00326920	#N/A	#N/A
Orthogroup_35	T. malaccensis	EIA_14562.1	#N/A	#N/A
Orthogroup_35	T. malaccensis	EIA_41326.1	#N/A	#N/A
Orthogroup_35	T. malaccensis	EIA_41497.1	#N/A	#N/A
Orthogroup_35	T. thermophila	TTHERM_000125709	#N/A	#N/A
Orthogroup_35	T. thermophila	TTHERM_000429630	#N/A	#N/A
Orthogroup_35	T. thermophila	TTHERM_000429640	#N/A	#N/A
Orthogroup_35	T. thermophila	TTHERM_000551200	#N/A	#N/A
Orthogroup_35	T. thermophila	TTHERM_000554269	#N/A	#N/A
Orthogroup_35	T. thermophila	TTHERM_000598670	#N/A	#N/A
Orthogroup_35	T. thermophila	TTHERM_000598681	#N/A	#N/A
Orthogroup_35	T. thermophila	TTHERM_000645790	#N/A	#N/A
Orthogroup_35	T. thermophila	TTHERM_000645801	#N/A	#N/A
Orthogroup_35	T. thermophila	TTHERM_000694479	#N/A	#N/A
Orthogroup_35	T. thermophila	TTHERM_000718079	#N/A	#N/A
Orthogroup_35	T. thermophila	TTHERM_000767540	#N/A	#N/A
Orthogroup_35	T. thermophila	TTHERM_001273286	#N/A	#N/A
Orthogroup_35	T. thermophila	TTHERM_001273308	#N/A	#N/A
Orthogroup_35	T. thermophila	TTHERM_001338459	#N/A	#N/A
Orthogroup_35	T. thermophila	TTHERM_001527452	#N/A	#N/A
Orthogroup_35	T. thermophila	TTHERM_001538672	#N/A	#N/A
Orthogroup_35	T. thermophila	TTHERM_00363170	#N/A	#N/A
Orthogroup_35	T. thermophila	TTHERM_00551170	#N/A	#N/A
Orthogroup_35	T. thermophila	TTHERM_00551190	#N/A	#N/A
Orthogroup_35	T. thermophila	TTHERM_00554180	#N/A	#N/A
Orthogroup_35	T. thermophila	TTHERM_00554220	#N/A	#N/A
Orthogroup_35	T. thermophila	TTHERM_00554230	#N/A	#N/A
Orthogroup_35	T. thermophila	TTHERM_00597650	#N/A	#N/A
Orthogroup_35	T. thermophila	TTHERM_00641320	#N/A	#N/A
Orthogroup_35	T. thermophila	TTHERM_00646790	#N/A	#N/A
Orthogroup_35	T. thermophila	TTHERM_00718080	#N/A	#N/A
Orthogroup_35	T. thermophila	TTHERM_00720130	#N/A	#N/A
Orthogroup_35	T. thermophila	TTHERM_01273260	#N/A	#N/A
Orthogroup_35	T. thermophila	TTHERM_01473450	#N/A	#N/A
Orthogroup_35	T. thermophila	TTHERM_01473460	#N/A	#N/A
Orthogroup_35	T. thermophila	TTHERM_01533602	#N/A	#N/A
Orthogroup_35	T. thermophila	TTHERM_01533603	#N/A	#N/A
Orthogroup_35	T. thermophila	TTHERM_01639962	#N/A	#N/A
Orthogroup_38	T. thermophila	TTHERM_000037309	#N/A	#N/A
Orthogroup_38	T. thermophila	TTHERM_00016300	#N/A	#N/A
Orthogroup_38	T. thermophila	TTHERM_000190979	#N/A	#N/A
Orthogroup_38	T. thermophila	TTHERM_000200570	#N/A	#N/A
Orthogroup_38	T. thermophila	TTHERM_000201617	#N/A	#N/A
Orthogroup_38	T. thermophila	TTHERM_000227039	#N/A	#N/A
Orthogroup_38	T. thermophila	TTHERM_000268189	#N/A	#N/A
Orthogroup_38	T. thermophila	TTHERM_000321589	#N/A	#N/A
Orthogroup_38	T. thermophila	TTHERM_000324191	#N/A	#N/A
Orthogroup_38	T. thermophila	TTHERM_000418285	#N/A	#N/A
Orthogroup_38	T. thermophila	TTHERM_000437558	#N/A	#N/A
Orthogroup_38	T. thermophila	TTHERM_000525180	#N/A	#N/A
Orthogroup_38	T. thermophila	TTHERM_000558148	#N/A	#N/A
Orthogroup_38	T. thermophila	TTHERM_000558149	#N/A	#N/A
Orthogroup_38	T. thermophila	TTHERM_000648561	#N/A	#N/A
Orthogroup_38	T. thermophila	TTHERM_000696939	#N/A	#N/A
Orthogroup_38	T. thermophila	TTHERM_000748948	#N/A	#N/A
Orthogroup_38	T. thermophila	TTHERM_000748979	#N/A	#N/A
Orthogroup_38	T. thermophila	TTHERM_000823969	#N/A	#N/A
Orthogroup_38	T. thermophila	TTHERM_000901634	#N/A	#N/A
Orthogroup_38	T. thermophila	TTHERM_001080449	#N/A	#N/A
Orthogroup_38	T. thermophila	TTHERM_00198207	#N/A	#N/A
Orthogroup_38	T. thermophila	TTHERM_00242320	#N/A	#N/A
Orthogroup_38	T. thermophila	TTHERM_00242480	#N/A	#N/A
Orthogroup_38	T. thermophila	TTHERM_00277560	#N/A	#N/A
Orthogroup_38	T. thermophila	TTHERM_00321642	#N/A	#N/A
Orthogroup_38	T. thermophila	TTHERM_00427580	#N/A	#N/A
Orthogroup_38	T. thermophila	TTHERM_00449230	#N/A	#N/A
Orthogroup_38	T. thermophila	TTHERM_00532050	#N/A	#N/A
Orthogroup_38	T. thermophila	TTHERM_00748980	#N/A	#N/A
Orthogroup_38	T. thermophila	TTHERM_00808002	#N/A	#N/A
Orthogroup_38	T. thermophila	TTHERM_00859300	#N/A	#N/A
Orthogroup_38	T. thermophila	TTHERM_01150360	#N/A	#N/A
Orthogroup_41	T. thermophila	TTHERM_000024479	#N/A	#N/A
Orthogroup_41	T. thermophila	TTHERM_000181048	#N/A	#N/A
Orthogroup_41	T. thermophila	TTHERM_000208275	#N/A	#N/A
Orthogroup_41	T. thermophila	TTHERM_000277258	#N/A	#N/A
Orthogroup_41	T. thermophila	TTHERM_000463609	#N/A	#N/A
Orthogroup_41	T. thermophila	TTHERM_000526608	#N/A	#N/A
Orthogroup_41	T. thermophila	TTHERM_000586580	#N/A	#N/A
Orthogroup_41	T. thermophila	TTHERM_000592722	#N/A	#N/A
Orthogroup_41	T. thermophila	TTHERM_000617819	#N/A	#N/A
Orthogroup_41	T. thermophila	TTHERM_000796743	#N/A	#N/A
Orthogroup_41	T. thermophila	TTHERM_000835399	#N/A	#N/A
Orthogroup_41	T. thermophila	TTHERM_000835459	#N/A	#N/A
Orthogroup_41	T. thermophila	TTHERM_000836592	#N/A	#N/A
Orthogroup_41	T. thermophila	TTHERM_000869589	#N/A	#N/A
Orthogroup_41	T. thermophila	TTHERM_000881349	#N/A	#N/A
Orthogroup_41	T. thermophila	TTHERM_000965470	#N/A	#N/A
Orthogroup_41	T. thermophila	TTHERM_001296389	#N/A	#N/A
Orthogroup_41	T. thermophila	TTHERM_001302817	#N/A	#N/A
Orthogroup_41	T. thermophila	TTHERM_001311292	#N/A	#N/A
Orthogroup_41	T. thermophila	TTHERM_001328979	#N/A	#N/A
Orthogroup_41	T. thermophila	TTHERM_001379980	#N/A	#N/A
Orthogroup_41	T. thermophila	TTHERM_001443851	#N/A	#N/A
Orthogroup_41	T. thermophila	TTHERM_001583442	#N/A	#N/A
Orthogroup_41	T. thermophila	TTHERM_001600638	#N/A	#N/A
Orthogroup_41	T. thermophila	TTHERM_002653435	#N/A	#N/A
Orthogroup_41	T. thermophila	TTHERM_002653448	#N/A	#N/A
Orthogroup_41	T. thermophila	TTHERM_00805800	#N/A	#N/A
Orthogroup_41	T. thermophila	TTHERM_00951690	#N/A	#N/A
Orthogroup_41	T. thermophila	TTHERM_00951740	#N/A	#N/A
Orthogroup_41	T. thermophila	TTHERM_01102830	#N/A	#N/A
Orthogroup_41	T. thermophila	TTHERM_01386083	#N/A	#N/A
Orthogroup_41	T. thermophila	TTHERM_01495773	#N/A	#N/A
Orthogroup_41	T. thermophila	TTHERM_01664112	#N/A	#N/A
Orthogroup_43	T. malaccensis	EIA_13343.1	#N/A	#N/A
Orthogroup_43	T. malaccensis	EIA_13344.1	#N/A	#N/A
Orthogroup_43	T. malaccensis	EIA_13345.1	#N/A	#N/A
Orthogroup_43	T. malaccensis	EIA_13346.1	#N/A	#N/A
Orthogroup_43	T. malaccensis	EIA_15497.1	#N/A	#N/A
Orthogroup_43	T. malaccensis	EIA_17980.1	#N/A	#N/A
Orthogroup_43	T. malaccensis	EIA_20877.1	#N/A	#N/A
Orthogroup_43	T. malaccensis	EIA_20878.1	#N/A	#N/A
Orthogroup_43	T. malaccensis	EIA_22050.1	#N/A	#N/A
Orthogroup_43	T. malaccensis	EIA_22051.1	#N/A	#N/A
Orthogroup_43	T. malaccensis	EIA_22053.1	#N/A	#N/A
Orthogroup_43	T. malaccensis	EIA_22054.1	#N/A	#N/A
Orthogroup_43	T. malaccensis	EIA_22055.1	#N/A	#N/A
Orthogroup_43	T. malaccensis	EIA_22056.1	#N/A	#N/A
Orthogroup_43	T. malaccensis	EIA_22057.1	#N/A	#N/A
Orthogroup_43	T. malaccensis	EIA_22058.1	#N/A	#N/A
Orthogroup_43	T. malaccensis	EIA_22059.1	#N/A	#N/A
Orthogroup_43	T. malaccensis	EIA_22060.1	#N/A	#N/A
Orthogroup_43	T. malaccensis	EIA_22061.1	#N/A	#N/A
Orthogroup_43	T. malaccensis	EIA_22064.1	#N/A	#N/A
Orthogroup_43	T. malaccensis	EIA_22065.1	#N/A	#N/A
Orthogroup_43	T. malaccensis	EIA_22066.1	#N/A	#N/A
Orthogroup_43	T. malaccensis	EIA_22068.1	#N/A	#N/A
Orthogroup_43	T. malaccensis	EIA_22069.1	#N/A	#N/A
Orthogroup_43	T. malaccensis	EIA_22070.1	#N/A	#N/A
Orthogroup_43	T. malaccensis	EIA_22071.1	#N/A	#N/A
Orthogroup_43	T. malaccensis	EIA_22072.1	#N/A	#N/A
Orthogroup_43	T. malaccensis	EIA_22073.1	#N/A	#N/A
Orthogroup_43	T. malaccensis	EIA_22074.1	#N/A	#N/A
Orthogroup_43	T. malaccensis	EIA_22075.1	#N/A	#N/A
Orthogroup_43	T. malaccensis	EIA_23372.1	#N/A	#N/A
Orthogroup_43	T. malaccensis	EIA_24110.1	#N/A	#N/A
Orthogroup_43	T. malaccensis	EIA_24499.1	#N/A	#N/A
Orthogroup_43	T. thermophila	TTHERM_01186250	#N/A	#N/A
Orthogroup_44	T. malaccensis	EIA_16259.1	#N/A	#N/A
Orthogroup_44	T. malaccensis	EIA_16263.1	#N/A	#N/A
Orthogroup_44	T. malaccensis	EIA_16266.1	#N/A	#N/A
Orthogroup_44	T. malaccensis	EIA_18944.1	#N/A	#N/A
Orthogroup_44	T. thermophila	TTHERM_000275799	#N/A	#N/A
Orthogroup_44	T. thermophila	TTHERM_000324388	#N/A	#N/A
Orthogroup_44	T. thermophila	TTHERM_001050489	#N/A	#N/A
Orthogroup_44	T. thermophila	TTHERM_001050491	#N/A	#N/A
Orthogroup_44	T. thermophila	TTHERM_001131813	#N/A	#N/A
Orthogroup_44	T. thermophila	TTHERM_001224653	#N/A	#N/A
Orthogroup_44	T. thermophila	TTHERM_001224670	#N/A	#N/A
Orthogroup_44	T. thermophila	TTHERM_001225663	#N/A	#N/A
Orthogroup_44	T. thermophila	TTHERM_00125780	#N/A	#N/A
Orthogroup_44	T. thermophila	TTHERM_00125790	#N/A	#N/A
Orthogroup_44	T. thermophila	TTHERM_00125800	#N/A	#N/A
Orthogroup_44	T. thermophila	TTHERM_00125810	#N/A	#N/A
Orthogroup_44	T. thermophila	TTHERM_00125819	#N/A	#N/A
Orthogroup_44	T. thermophila	TTHERM_00126830	#N/A	#N/A
Orthogroup_44	T. thermophila	TTHERM_00126840	#N/A	#N/A
Orthogroup_44	T. thermophila	TTHERM_00126850	#N/A	#N/A
Orthogroup_44	T. thermophila	TTHERM_00126860	#N/A	#N/A
Orthogroup_44	T. thermophila	TTHERM_00126870	#N/A	#N/A
Orthogroup_44	T. thermophila	TTHERM_00126880	#N/A	#N/A
Orthogroup_44	T. thermophila	TTHERM_00126890	#N/A	#N/A
Orthogroup_44	T. thermophila	TTHERM_01050520	#N/A	#N/A
Orthogroup_44	T. thermophila	TTHERM_01130780	#N/A	#N/A
Orthogroup_44	T. thermophila	TTHERM_01130790	#N/A	#N/A
Orthogroup_44	T. thermophila	TTHERM_01131800	#N/A	#N/A
Orthogroup_44	T. thermophila	TTHERM_01131810	#N/A	#N/A
Orthogroup_44	T. thermophila	TTHERM_01132820	#N/A	#N/A
Orthogroup_44	T. thermophila	TTHERM_01224660	#N/A	#N/A
Orthogroup_44	T. thermophila	TTHERM_01225660	#N/A	#N/A
Orthogroup_44	T. thermophila	TTHERM_01539710	#N/A	#N/A
Orthogroup_46	T. malaccensis	EIA_41895.1	#N/A	#N/A
Orthogroup_46	T. thermophila	TTHERM_000019709	#N/A	#N/A
Orthogroup_46	T. thermophila	TTHERM_000200581	#N/A	#N/A
Orthogroup_46	T. thermophila	TTHERM_000201619	#N/A	#N/A
Orthogroup_46	T. thermophila	TTHERM_000255715	#N/A	#N/A
Orthogroup_46	T. thermophila	TTHERM_000255723	#N/A	#N/A
Orthogroup_46	T. thermophila	TTHERM_000425919	#N/A	#N/A
Orthogroup_46	T. thermophila	TTHERM_000581609	#N/A	#N/A
Orthogroup_46	T. thermophila	TTHERM_000613650	#N/A	#N/A
Orthogroup_46	T. thermophila	TTHERM_000619877	#N/A	#N/A
Orthogroup_46	T. thermophila	TTHERM_000619878	#N/A	#N/A
Orthogroup_46	T. thermophila	TTHERM_000656220	#N/A	#N/A
Orthogroup_46	T. thermophila	TTHERM_000752101	#N/A	#N/A
Orthogroup_46	T. thermophila	TTHERM_000819610	#N/A	#N/A
Orthogroup_46	T. thermophila	TTHERM_000925521	#N/A	#N/A
Orthogroup_46	T. thermophila	TTHERM_000926895	#N/A	#N/A
Orthogroup_46	T. thermophila	TTHERM_000926899	#N/A	#N/A
Orthogroup_46	T. thermophila	TTHERM_000942620	#N/A	#N/A
Orthogroup_46	T. thermophila	TTHERM_000957701	#N/A	#N/A
Orthogroup_46	T. thermophila	TTHERM_000957712	#N/A	#N/A
Orthogroup_46	T. thermophila	TTHERM_000991632	#N/A	#N/A
Orthogroup_46	T. thermophila	TTHERM_001050373	#N/A	#N/A
Orthogroup_46	T. thermophila	TTHERM_001050377	#N/A	#N/A
Orthogroup_46	T. thermophila	TTHERM_001053102	#N/A	#N/A
Orthogroup_46	T. thermophila	TTHERM_001117335	#N/A	#N/A
Orthogroup_46	T. thermophila	TTHERM_001181993	#N/A	#N/A
Orthogroup_46	T. thermophila	TTHERM_001424462	#N/A	#N/A
Orthogroup_46	T. thermophila	TTHERM_001558026	#N/A	#N/A
Orthogroup_46	T. thermophila	TTHERM_001597629	#N/A	#N/A
Orthogroup_46	T. thermophila	TTHERM_00261840	#N/A	#N/A
Orthogroup_46	T. thermophila	TTHERM_00618830	#N/A	#N/A
Orthogroup_46	T. thermophila	TTHERM_00670260	#N/A	#N/A
Orthogroup_46	T. thermophila	TTHERM_01277452	#N/A	#N/A
Orthogroup_49	T. malaccensis	EIA_15302.1	#N/A	#N/A
Orthogroup_49	T. malaccensis	EIA_41495.1	#N/A	#N/A
Orthogroup_49	T. thermophila	TTHERM_00004790	#N/A	#N/A
Orthogroup_49	T. thermophila	TTHERM_00004800	#N/A	#N/A
Orthogroup_49	T. thermophila	TTHERM_000151709	#N/A	#N/A
Orthogroup_49	T. thermophila	TTHERM_000426077	#N/A	#N/A
Orthogroup_49	T. thermophila	TTHERM_000539008	#N/A	#N/A
Orthogroup_49	T. thermophila	TTHERM_000539009	#N/A	#N/A
Orthogroup_49	T. thermophila	TTHERM_000539010	#N/A	#N/A
Orthogroup_49	T. thermophila	TTHERM_000539021	#N/A	#N/A
Orthogroup_49	T. thermophila	TTHERM_000539043	#N/A	#N/A
Orthogroup_49	T. thermophila	TTHERM_000540049	#N/A	#N/A
Orthogroup_49	T. thermophila	TTHERM_000759201	#N/A	#N/A
Orthogroup_49	T. thermophila	TTHERM_000784759	#N/A	#N/A
Orthogroup_49	T. thermophila	TTHERM_00426060	#N/A	#N/A
Orthogroup_49	T. thermophila	TTHERM_00467460	#N/A	#N/A
Orthogroup_49	T. thermophila	TTHERM_00538999	#N/A	#N/A
Orthogroup_49	T. thermophila	TTHERM_00539000	#N/A	#N/A
Orthogroup_49	T. thermophila	TTHERM_00540020	#N/A	#N/A
Orthogroup_49	T. thermophila	TTHERM_00540040	#N/A	#N/A
Orthogroup_49	T. thermophila	TTHERM_00584650	#N/A	#N/A
Orthogroup_49	T. thermophila	TTHERM_00647190	#N/A	#N/A
Orthogroup_49	T. thermophila	TTHERM_00759160	#N/A	#N/A
Orthogroup_49	T. thermophila	TTHERM_00784760	#N/A	#N/A
Orthogroup_49	T. thermophila	TTHERM_00848110	#N/A	#N/A
Orthogroup_49	T. thermophila	TTHERM_01009980	#N/A	#N/A
Orthogroup_49	T. thermophila	TTHERM_01009990	#N/A	#N/A
Orthogroup_49	T. thermophila	TTHERM_01141440	#N/A	#N/A
Orthogroup_49	T. thermophila	TTHERM_01141470	#N/A	#N/A
Orthogroup_49	T. thermophila	TTHERM_01141480	#N/A	#N/A
Orthogroup_49	T. thermophila	TTHERM_01141530	#N/A	#N/A
Orthogroup_52	T. malaccensis	EIA_01140.1	#N/A	#N/A
Orthogroup_52	T. malaccensis	EIA_01141.1	#N/A	#N/A
Orthogroup_52	T. malaccensis	EIA_01142.1	#N/A	#N/A
Orthogroup_52	T. malaccensis	EIA_01143.1	#N/A	#N/A
Orthogroup_52	T. malaccensis	EIA_01144.1	#N/A	#N/A
Orthogroup_52	T. malaccensis	EIA_13046.1	#N/A	#N/A
Orthogroup_52	T. malaccensis	EIA_20555.1	#N/A	#N/A
Orthogroup_52	T. malaccensis	EIA_20557.1	#N/A	#N/A
Orthogroup_52	T. malaccensis	EIA_40752.1	#N/A	#N/A
Orthogroup_52	T. malaccensis	EIA_40754.1	#N/A	#N/A
Orthogroup_52	T. malaccensis	EIA_42084.1	#N/A	#N/A
Orthogroup_52	T. malaccensis	EIA_42118.1	#N/A	#N/A
Orthogroup_52	T. thermophila	TTHERM_00083800	#N/A	#N/A
Orthogroup_52	T. thermophila	TTHERM_00083810	#N/A	#N/A
Orthogroup_52	T. thermophila	TTHERM_00083820	#N/A	#N/A
Orthogroup_52	T. thermophila	TTHERM_00083830	#N/A	#N/A
Orthogroup_52	T. thermophila	TTHERM_00083840	#N/A	#N/A
Orthogroup_52	T. thermophila	TTHERM_00083849	#N/A	#N/A
Orthogroup_52	T. thermophila	TTHERM_00083850	#N/A	#N/A
Orthogroup_52	T. thermophila	TTHERM_00083870	#N/A	#N/A
Orthogroup_52	T. thermophila	TTHERM_00083879	#N/A	#N/A
Orthogroup_52	T. thermophila	TTHERM_00083880	#N/A	#N/A
Orthogroup_52	T. thermophila	TTHERM_00083930	#N/A	#N/A
Orthogroup_52	T. thermophila	TTHERM_00083940	#N/A	#N/A
Orthogroup_52	T. thermophila	TTHERM_00361810	#N/A	#N/A
Orthogroup_53	T. malaccensis	EIA_09297.1	#N/A	#N/A
Orthogroup_53	T. malaccensis	EIA_22215.1	#N/A	#N/A
Orthogroup_53	T. malaccensis	EIA_24239.1	#N/A	#N/A
Orthogroup_53	T. malaccensis	EIA_24334.1	#N/A	#N/A
Orthogroup_53	T. malaccensis	EIA_24344.1	#N/A	#N/A
Orthogroup_53	T. malaccensis	EIA_42128.1	#N/A	#N/A
Orthogroup_53	T. thermophila	TTHERM_000490749	#N/A	#N/A
Orthogroup_53	T. thermophila	TTHERM_001479590	#N/A	#N/A
Orthogroup_53	T. thermophila	TTHERM_001541732	#N/A	#N/A
Orthogroup_53	T. thermophila	TTHERM_00847030	#N/A	#N/A
Orthogroup_53	T. thermophila	TTHERM_00847040	#N/A	#N/A
Orthogroup_53	T. thermophila	TTHERM_00847060	#N/A	#N/A
Orthogroup_53	T. thermophila	TTHERM_00848060	#N/A	#N/A
Orthogroup_53	T. thermophila	TTHERM_01481590	#N/A	#N/A
Orthogroup_53	T. thermophila	TTHERM_01550960	#N/A	#N/A
Orthogroup_53	T. thermophila	TTHERM_01550970	#N/A	#N/A
Orthogroup_53	T. thermophila	TTHERM_01643990	#N/A	#N/A
Orthogroup_53	T. thermophila	TTHERM_016600704	#N/A	#N/A
Orthogroup_53	T. thermophila	TTHERM_01660072	#N/A	#N/A
Orthogroup_53	T. thermophila	TTHERM_01660073	#N/A	#N/A
Orthogroup_53	T. thermophila	TTHERM_01732490	#N/A	#N/A
Orthogroup_53	T. thermophila	TTHERM_02105570	#N/A	#N/A
Orthogroup_53	T. thermophila	TTHERM_02105572	#N/A	#N/A
Orthogroup_53	T. thermophila	TTHERM_02272860	#N/A	#N/A
Orthogroup_55	T. thermophila	TTHERM_000660339	#N/A	#N/A
Orthogroup_55	T. thermophila	TTHERM_000881429	#N/A	#N/A
Orthogroup_55	T. thermophila	TTHERM_00586760	#N/A	#N/A
Orthogroup_55	T. thermophila	TTHERM_00660350	#N/A	#N/A
Orthogroup_55	T. thermophila	TTHERM_00660360	#N/A	#N/A
Orthogroup_55	T. thermophila	TTHERM_00660380	#N/A	#N/A
Orthogroup_55	T. thermophila	TTHERM_00660390	#N/A	#N/A
Orthogroup_55	T. thermophila	TTHERM_00660410	#N/A	#N/A
Orthogroup_55	T. thermophila	TTHERM_00660420	#N/A	#N/A
Orthogroup_55	T. thermophila	TTHERM_00660440	#N/A	#N/A
Orthogroup_55	T. thermophila	TTHERM_00660450	#N/A	#N/A
Orthogroup_55	T. thermophila	TTHERM_00878210	#N/A	#N/A
Orthogroup_55	T. thermophila	TTHERM_00879230	#N/A	#N/A
Orthogroup_55	T. thermophila	TTHERM_00879250	#N/A	#N/A
Orthogroup_55	T. thermophila	TTHERM_00879270	#N/A	#N/A
Orthogroup_55	T. thermophila	TTHERM_00879280	#N/A	#N/A
Orthogroup_55	T. thermophila	TTHERM_00879290	#N/A	#N/A
Orthogroup_55	T. thermophila	TTHERM_00879300	#N/A	#N/A
Orthogroup_55	T. thermophila	TTHERM_00881320	#N/A	#N/A
Orthogroup_55	T. thermophila	TTHERM_00881330	#N/A	#N/A
Orthogroup_55	T. thermophila	TTHERM_00881350	#N/A	#N/A
Orthogroup_55	T. thermophila	TTHERM_00881370	#N/A	#N/A
Orthogroup_55	T. thermophila	TTHERM_00881380	#N/A	#N/A
Orthogroup_55	T. thermophila	TTHERM_00881410	#N/A	#N/A
Orthogroup_55	T. thermophila	TTHERM_00881412	#N/A	#N/A
Orthogroup_55	T. thermophila	TTHERM_00881420	#N/A	#N/A
Orthogroup_55	T. thermophila	TTHERM_00881440	#N/A	#N/A
Orthogroup_55	T. thermophila	TTHERM_00881450	#N/A	#N/A
Orthogroup_55	T. thermophila	TTHERM_01354260	#N/A	#N/A
Orthogroup_55	T. thermophila	TTHERM_01354270	#N/A	#N/A
Orthogroup_57	T. malaccensis	EIA_09317.1	#N/A	#N/A
Orthogroup_57	T. malaccensis	EIA_12683.1	#N/A	#N/A
Orthogroup_57	T. malaccensis	EIA_12683.2	#N/A	#N/A
Orthogroup_57	T. malaccensis	EIA_12686.1	#N/A	#N/A
Orthogroup_57	T. malaccensis	EIA_12689.1	#N/A	#N/A
Orthogroup_57	T. malaccensis	EIA_13067.1	#N/A	#N/A
Orthogroup_57	T. malaccensis	EIA_13067.2	#N/A	#N/A
Orthogroup_57	T. malaccensis	EIA_19688.1	#N/A	#N/A
Orthogroup_57	T. malaccensis	EIA_19694.1	#N/A	#N/A
Orthogroup_57	T. malaccensis	EIA_19695.1	#N/A	#N/A
Orthogroup_57	T. malaccensis	EIA_19696.1	#N/A	#N/A
Orthogroup_57	T. malaccensis	EIA_19697.1	#N/A	#N/A
Orthogroup_57	T. malaccensis	EIA_19902.1	#N/A	#N/A
Orthogroup_57	T. malaccensis	EIA_19903.1	#N/A	#N/A
Orthogroup_57	T. malaccensis	EIA_23376.1	#N/A	#N/A
Orthogroup_57	T. malaccensis	EIA_23377.1	#N/A	#N/A
Orthogroup_57	T. malaccensis	EIA_23380.1	#N/A	#N/A
Orthogroup_57	T. malaccensis	EIA_41247.1	#N/A	#N/A
Orthogroup_57	T. malaccensis	EIA_41248.1	#N/A	#N/A
Orthogroup_57	T. malaccensis	EIA_41679.1	#N/A	#N/A
Orthogroup_57	T. malaccensis	EIA_41682.1	#N/A	#N/A
Orthogroup_57	T. malaccensis	EIA_41683.1	#N/A	#N/A
Orthogroup_57	T. malaccensis	EIA_41684.1	#N/A	#N/A
Orthogroup_57	T. malaccensis	EIA_41685.1	#N/A	#N/A
Orthogroup_57	T. thermophila	TTHERM_001399608	#N/A	#N/A
Orthogroup_57	T. thermophila	TTHERM_001520340	#N/A	#N/A
Orthogroup_57	T. thermophila	TTHERM_01399600	#N/A	#N/A
Orthogroup_59	T. malaccensis	EIA_07527.1	#N/A	#N/A
Orthogroup_59	T. malaccensis	EIA_07528.1	#N/A	#N/A
Orthogroup_59	T. malaccensis	EIA_07529.1	#N/A	#N/A
Orthogroup_59	T. malaccensis	EIA_07530.1	#N/A	#N/A
Orthogroup_59	T. malaccensis	EIA_07531.1	#N/A	#N/A
Orthogroup_59	T. malaccensis	EIA_07532.1	#N/A	#N/A
Orthogroup_59	T. malaccensis	EIA_07587.1	#N/A	#N/A
Orthogroup_59	T. malaccensis	EIA_07588.1	#N/A	#N/A
Orthogroup_59	T. malaccensis	EIA_07589.1	#N/A	#N/A
Orthogroup_59	T. malaccensis	EIA_07590.1	#N/A	#N/A
Orthogroup_59	T. malaccensis	EIA_07591.1	#N/A	#N/A
Orthogroup_59	T. malaccensis	EIA_07592.1	#N/A	#N/A
Orthogroup_59	T. malaccensis	EIA_08112.1	#N/A	#N/A
Orthogroup_59	T. malaccensis	EIA_17507.1	#N/A	#N/A
Orthogroup_59	T. malaccensis	EIA_17508.1	#N/A	#N/A
Orthogroup_59	T. malaccensis	EIA_23530.1	#N/A	#N/A
Orthogroup_59	T. malaccensis	EIA_41023.1	#N/A	#N/A
Orthogroup_59	T. malaccensis	EIA_41514.1	#N/A	#N/A
Orthogroup_59	T. malaccensis	EIA_41515.1	#N/A	#N/A
Orthogroup_59	T. malaccensis	EIA_42015.1	#N/A	#N/A
Orthogroup_59	T. thermophila	TTHERM_000324448	#N/A	#N/A
Orthogroup_59	T. thermophila	TTHERM_000324449	#N/A	#N/A
Orthogroup_59	T. thermophila	TTHERM_000324469	#N/A	#N/A
Orthogroup_59	T. thermophila	TTHERM_00321590	#N/A	#N/A
Orthogroup_59	T. thermophila	TTHERM_00324450	#N/A	#N/A
Orthogroup_59	T. thermophila	TTHERM_00324460	#N/A	#N/A
Orthogroup_59	T. thermophila	TTHERM_00365360	#N/A	#N/A
Orthogroup_60	T. malaccensis	EIA_08233.1	#N/A	#N/A
Orthogroup_60	T. malaccensis	EIA_08234.1	#N/A	#N/A
Orthogroup_60	T. malaccensis	EIA_08235.1	#N/A	#N/A
Orthogroup_60	T. malaccensis	EIA_08236.1	#N/A	#N/A
Orthogroup_60	T. malaccensis	EIA_08237.1	#N/A	#N/A
Orthogroup_60	T. malaccensis	EIA_08238.1	#N/A	#N/A
Orthogroup_60	T. malaccensis	EIA_08241.1	#N/A	#N/A
Orthogroup_60	T. malaccensis	EIA_08244.1	#N/A	#N/A
Orthogroup_60	T. malaccensis	EIA_08245.1	#N/A	#N/A
Orthogroup_60	T. malaccensis	EIA_08246.1	#N/A	#N/A
Orthogroup_60	T. malaccensis	EIA_08247.1	#N/A	#N/A
Orthogroup_60	T. malaccensis	EIA_08248.1	#N/A	#N/A
Orthogroup_60	T. malaccensis	EIA_08255.1	#N/A	#N/A
Orthogroup_60	T. malaccensis	EIA_08256.1	#N/A	#N/A
Orthogroup_60	T. malaccensis	EIA_08258.1	#N/A	#N/A
Orthogroup_60	T. malaccensis	EIA_08260.1	#N/A	#N/A
Orthogroup_60	T. malaccensis	EIA_15461.1	#N/A	#N/A
Orthogroup_60	T. malaccensis	EIA_41044.1	#N/A	#N/A
Orthogroup_60	T. malaccensis	EIA_41045.1	#N/A	#N/A
Orthogroup_60	T. malaccensis	EIA_41047.1	#N/A	#N/A
Orthogroup_60	T. thermophila	TTHERM_00607120	#N/A	#N/A
Orthogroup_60	T. thermophila	TTHERM_00607250	#N/A	#N/A
Orthogroup_60	T. thermophila	TTHERM_00607260	#N/A	#N/A
Orthogroup_61	T. malaccensis	EIA_09322.1	#N/A	#N/A
Orthogroup_61	T. malaccensis	EIA_09324.1	#N/A	#N/A
Orthogroup_61	T. malaccensis	EIA_15076.1	#N/A	#N/A
Orthogroup_61	T. malaccensis	EIA_19885.1	#N/A	#N/A
Orthogroup_61	T. malaccensis	EIA_19886.1	#N/A	#N/A
Orthogroup_61	T. malaccensis	EIA_19888.1	#N/A	#N/A
Orthogroup_61	T. malaccensis	EIA_19894.1	#N/A	#N/A
Orthogroup_61	T. malaccensis	EIA_23528.1	#N/A	#N/A
Orthogroup_61	T. thermophila	TTHERM_00171730	#N/A	#N/A
Orthogroup_61	T. thermophila	TTHERM_00592780	#N/A	#N/A
Orthogroup_61	T. thermophila	TTHERM_00734060	#N/A	#N/A
Orthogroup_61	T. thermophila	TTHERM_00734070	#N/A	#N/A
Orthogroup_61	T. thermophila	TTHERM_00948680	#N/A	#N/A
Orthogroup_61	T. thermophila	TTHERM_00963210	#N/A	#N/A
Orthogroup_61	T. thermophila	TTHERM_00963230	#N/A	#N/A
Orthogroup_61	T. thermophila	TTHERM_00963240	#N/A	#N/A
Orthogroup_61	T. thermophila	TTHERM_00964310	#N/A	#N/A
Orthogroup_61	T. thermophila	TTHERM_01268140	#N/A	#N/A
Orthogroup_61	T. thermophila	TTHERM_012701404	#N/A	#N/A
Orthogroup_61	T. thermophila	TTHERM_012701405	#N/A	#N/A
Orthogroup_61	T. thermophila	TTHERM_01270142	#N/A	#N/A
Orthogroup_61	T. thermophila	TTHERM_01270160	#N/A	#N/A
Orthogroup_61	T. thermophila	TTHERM_01270180	#N/A	#N/A
Orthogroup_61	T. thermophila	TTHERM_01270200	#N/A	#N/A
Orthogroup_62	T. thermophila	TTHERM_000013889	#N/A	#N/A
Orthogroup_62	T. thermophila	TTHERM_000188501	#N/A	#N/A
Orthogroup_62	T. thermophila	TTHERM_000188503	#N/A	#N/A
Orthogroup_62	T. thermophila	TTHERM_000188551	#N/A	#N/A
Orthogroup_62	T. thermophila	TTHERM_000188553	#N/A	#N/A
Orthogroup_62	T. thermophila	TTHERM_000253468	#N/A	#N/A
Orthogroup_62	T. thermophila	TTHERM_000285478	#N/A	#N/A
Orthogroup_62	T. thermophila	TTHERM_000286805	#N/A	#N/A
Orthogroup_62	T. thermophila	TTHERM_000296019	#N/A	#N/A
Orthogroup_62	T. thermophila	TTHERM_000566848	#N/A	#N/A
Orthogroup_62	T. thermophila	TTHERM_000566849	#N/A	#N/A
Orthogroup_62	T. thermophila	TTHERM_000575619	#N/A	#N/A
Orthogroup_62	T. thermophila	TTHERM_001080402	#N/A	#N/A
Orthogroup_62	T. thermophila	TTHERM_00253468	#N/A	#N/A
Orthogroup_62	T. thermophila	TTHERM_00253469	#N/A	#N/A
Orthogroup_62	T. thermophila	TTHERM_00286870	#N/A	#N/A
Orthogroup_62	T. thermophila	TTHERM_00296010	#N/A	#N/A
Orthogroup_62	T. thermophila	TTHERM_00296020	#N/A	#N/A
Orthogroup_62	T. thermophila	TTHERM_00297050	#N/A	#N/A
Orthogroup_62	T. thermophila	TTHERM_00297090	#N/A	#N/A
Orthogroup_62	T. thermophila	TTHERM_00575641	#N/A	#N/A
Orthogroup_62	T. thermophila	TTHERM_00576640	#N/A	#N/A
Orthogroup_62	T. thermophila	TTHERM_00576720	#N/A	#N/A
Orthogroup_62	T. thermophila	TTHERM_00979830	#N/A	#N/A
Orthogroup_62	T. thermophila	TTHERM_00979840	#N/A	#N/A
Orthogroup_64	T. malaccensis	EIA_00673.1	#N/A	#N/A
Orthogroup_64	T. malaccensis	EIA_00674.1	#N/A	#N/A
Orthogroup_64	T. malaccensis	EIA_00677.1	#N/A	#N/A
Orthogroup_64	T. malaccensis	EIA_00680.1	#N/A	#N/A
Orthogroup_64	T. malaccensis	EIA_02067.1	#N/A	#N/A
Orthogroup_64	T. malaccensis	EIA_02069.1	#N/A	#N/A
Orthogroup_64	T. malaccensis	EIA_02070.1	#N/A	#N/A
Orthogroup_64	T. malaccensis	EIA_02445.1	#N/A	#N/A
Orthogroup_64	T. malaccensis	EIA_07603.1	#N/A	#N/A
Orthogroup_64	T. malaccensis	EIA_07605.1	#N/A	#N/A
Orthogroup_64	T. malaccensis	EIA_14457.1	#N/A	#N/A
Orthogroup_64	T. malaccensis	EIA_16619.1	#N/A	#N/A
Orthogroup_64	T. malaccensis	EIA_18173.1	#N/A	#N/A
Orthogroup_64	T. malaccensis	EIA_40734.1	#N/A	#N/A
Orthogroup_64	T. malaccensis	EIA_41220.1	#N/A	#N/A
Orthogroup_64	T. thermophila	TTHERM_000108237	#N/A	#N/A
Orthogroup_64	T. thermophila	TTHERM_000320438	#N/A	#N/A
Orthogroup_64	T. thermophila	TTHERM_000320439	#N/A	#N/A
Orthogroup_64	T. thermophila	TTHERM_00109250	#N/A	#N/A
Orthogroup_64	T. thermophila	TTHERM_00109260	#N/A	#N/A
Orthogroup_64	T. thermophila	TTHERM_00320370	#N/A	#N/A
Orthogroup_64	T. thermophila	TTHERM_00320410	#N/A	#N/A
Orthogroup_64	T. thermophila	TTHERM_00474760	#N/A	#N/A
Orthogroup_64	T. thermophila	TTHERM_00573210	#N/A	#N/A
Orthogroup_64	T. thermophila	TTHERM_00628530	#N/A	#N/A
Orthogroup_64	T. thermophila	TTHERM_00628540	#N/A	#N/A
Orthogroup_64	T. thermophila	TTHERM_00649030	#N/A	#N/A
Orthogroup_64	T. thermophila	TTHERM_00852820	#N/A	#N/A
Orthogroup_67	T. malaccensis	EIA_02833.1	#N/A	#N/A
Orthogroup_67	T. malaccensis	EIA_02836.1	#N/A	#N/A
Orthogroup_67	T. malaccensis	EIA_02839.1	#N/A	#N/A
Orthogroup_67	T. malaccensis	EIA_05428.1	#N/A	#N/A
Orthogroup_67	T. malaccensis	EIA_05430.1	#N/A	#N/A
Orthogroup_67	T. malaccensis	EIA_05433.1	#N/A	#N/A
Orthogroup_67	T. malaccensis	EIA_05435.1	#N/A	#N/A
Orthogroup_67	T. malaccensis	EIA_06699.1	#N/A	#N/A
Orthogroup_67	T. malaccensis	EIA_09369.1	#N/A	#N/A
Orthogroup_67	T. malaccensis	EIA_13107.1	#N/A	#N/A
Orthogroup_67	T. malaccensis	EIA_13391.1	#N/A	#N/A
Orthogroup_67	T. malaccensis	EIA_15585.1	#N/A	#N/A
Orthogroup_67	T. malaccensis	EIA_16100.1	#N/A	#N/A
Orthogroup_67	T. malaccensis	EIA_16102.1	#N/A	#N/A
Orthogroup_67	T. malaccensis	EIA_20258.1	#N/A	#N/A
Orthogroup_67	T. malaccensis	EIA_20259.1	#N/A	#N/A
Orthogroup_67	T. malaccensis	EIA_21217.1	#N/A	#N/A
Orthogroup_67	T. malaccensis	EIA_21768.1	#N/A	#N/A
Orthogroup_67	T. malaccensis	EIA_22292.1	#N/A	#N/A
Orthogroup_67	T. malaccensis	EIA_24029.1	#N/A	#N/A
Orthogroup_67	T. malaccensis	EIA_24107.1	#N/A	#N/A
Orthogroup_67	T. malaccensis	EIA_24108.1	#N/A	#N/A
Orthogroup_67	T. malaccensis	EIA_40941.1	#N/A	#N/A
Orthogroup_67	T. malaccensis	EIA_41788.1	#N/A	#N/A
Orthogroup_67	T. thermophila	TTHERM_00912120	#N/A	#N/A
Orthogroup_68	T. malaccensis	EIA_06776.1	#N/A	#N/A
Orthogroup_68	T. malaccensis	EIA_15825.1	#N/A	#N/A
Orthogroup_68	T. malaccensis	EIA_15826.1	#N/A	#N/A
Orthogroup_68	T. malaccensis	EIA_15827.1	#N/A	#N/A
Orthogroup_68	T. malaccensis	EIA_15828.1	#N/A	#N/A
Orthogroup_68	T. malaccensis	EIA_15829.1	#N/A	#N/A
Orthogroup_68	T. malaccensis	EIA_15830.1	#N/A	#N/A
Orthogroup_68	T. malaccensis	EIA_15833.1	#N/A	#N/A
Orthogroup_68	T. malaccensis	EIA_15834.1	#N/A	#N/A
Orthogroup_68	T. malaccensis	EIA_15837.1	#N/A	#N/A
Orthogroup_68	T. malaccensis	EIA_16440.1	#N/A	#N/A
Orthogroup_68	T. malaccensis	EIA_16614.1	#N/A	#N/A
Orthogroup_68	T. malaccensis	EIA_16615.1	#N/A	#N/A
Orthogroup_68	T. malaccensis	EIA_20011.1	#N/A	#N/A
Orthogroup_68	T. malaccensis	EIA_20012.1	#N/A	#N/A
Orthogroup_68	T. thermophila	TTHERM_000649059	#N/A	#N/A
Orthogroup_68	T. thermophila	TTHERM_00488380	#N/A	#N/A
Orthogroup_68	T. thermophila	TTHERM_00488400	#N/A	#N/A
Orthogroup_68	T. thermophila	TTHERM_00489420	#N/A	#N/A
Orthogroup_68	T. thermophila	TTHERM_00489440	#N/A	#N/A
Orthogroup_68	T. thermophila	TTHERM_00489460	#N/A	#N/A
Orthogroup_68	T. thermophila	TTHERM_00489470	#N/A	#N/A
Orthogroup_68	T. thermophila	TTHERM_00489480	#N/A	#N/A
Orthogroup_68	T. thermophila	TTHERM_00489510	#N/A	#N/A
Orthogroup_69	T. malaccensis	EIA_17520.1	#N/A	#N/A
Orthogroup_69	T. malaccensis	EIA_17876.1	#N/A	#N/A
Orthogroup_69	T. malaccensis	EIA_17879.1	#N/A	#N/A
Orthogroup_69	T. malaccensis	EIA_17880.1	#N/A	#N/A
Orthogroup_69	T. malaccensis	EIA_17884.1	#N/A	#N/A
Orthogroup_69	T. malaccensis	EIA_17885.1	#N/A	#N/A
Orthogroup_69	T. malaccensis	EIA_17886.1	#N/A	#N/A
Orthogroup_69	T. malaccensis	EIA_17887.1	#N/A	#N/A
Orthogroup_69	T. malaccensis	EIA_17888.1	#N/A	#N/A
Orthogroup_69	T. malaccensis	EIA_17889.1	#N/A	#N/A
Orthogroup_69	T. malaccensis	EIA_17890.1	#N/A	#N/A
Orthogroup_69	T. malaccensis	EIA_17891.1	#N/A	#N/A
Orthogroup_69	T. malaccensis	EIA_17892.1	#N/A	#N/A
Orthogroup_69	T. malaccensis	EIA_20380.1	#N/A	#N/A
Orthogroup_69	T. malaccensis	EIA_23424.1	#N/A	#N/A
Orthogroup_69	T. malaccensis	EIA_23426.1	#N/A	#N/A
Orthogroup_69	T. malaccensis	EIA_23427.1	#N/A	#N/A
Orthogroup_69	T. malaccensis	EIA_23428.1	#N/A	#N/A
Orthogroup_69	T. thermophila	TTHERM_00369630	#N/A	#N/A
Orthogroup_69	T. thermophila	TTHERM_00753400	#N/A	#N/A
Orthogroup_69	T. thermophila	TTHERM_00753420	#N/A	#N/A
Orthogroup_69	T. thermophila	TTHERM_00753430	#N/A	#N/A
Orthogroup_69	T. thermophila	TTHERM_00753440	#N/A	#N/A
Orthogroup_71	T. malaccensis	EIA_02860.1	#N/A	#N/A
Orthogroup_71	T. malaccensis	EIA_12006.1	#N/A	#N/A
Orthogroup_71	T. malaccensis	EIA_12454.1	#N/A	#N/A
Orthogroup_71	T. malaccensis	EIA_18461.1	#N/A	#N/A
Orthogroup_71	T. thermophila	TTHERM_00249530	#N/A	#N/A
Orthogroup_71	T. thermophila	TTHERM_00285370	#N/A	#N/A
Orthogroup_71	T. thermophila	TTHERM_00348810	#N/A	#N/A
Orthogroup_71	T. thermophila	TTHERM_00400720	#N/A	#N/A
Orthogroup_71	T. thermophila	TTHERM_00709510	#N/A	#N/A
Orthogroup_71	T. thermophila	TTHERM_00709530	#N/A	#N/A
Orthogroup_71	T. thermophila	TTHERM_01052860	#N/A	#N/A
Orthogroup_71	T. thermophila	TTHERM_01100470	#N/A	#N/A
Orthogroup_71	T. thermophila	TTHERM_01100490	#N/A	#N/A
Orthogroup_71	T. thermophila	TTHERM_01138280	#N/A	#N/A
Orthogroup_71	T. thermophila	TTHERM_01138282	#N/A	#N/A
Orthogroup_71	T. thermophila	TTHERM_01138283	#N/A	#N/A
Orthogroup_71	T. thermophila	TTHERM_01139320	#N/A	#N/A
Orthogroup_71	T. thermophila	TTHERM_01139330	#N/A	#N/A
Orthogroup_71	T. thermophila	TTHERM_01139370	#N/A	#N/A
Orthogroup_71	T. thermophila	TTHERM_01140380	#N/A	#N/A
Orthogroup_71	T. thermophila	TTHERM_01470360	#N/A	#N/A
Orthogroup_75	T. thermophila	TTHERM_000364298	#N/A	#N/A
Orthogroup_75	T. thermophila	TTHERM_000748978	#N/A	#N/A
Orthogroup_75	T. thermophila	TTHERM_000748980	#N/A	#N/A
Orthogroup_75	T. thermophila	TTHERM_000813087	#N/A	#N/A
Orthogroup_75	T. thermophila	TTHERM_000973000	#N/A	#N/A
Orthogroup_75	T. thermophila	TTHERM_000975401	#N/A	#N/A
Orthogroup_75	T. thermophila	TTHERM_001389227	#N/A	#N/A
Orthogroup_75	T. thermophila	TTHERM_001395379	#N/A	#N/A
Orthogroup_75	T. thermophila	TTHERM_00243920	#N/A	#N/A
Orthogroup_75	T. thermophila	TTHERM_00364310	#N/A	#N/A
Orthogroup_75	T. thermophila	TTHERM_00748930	#N/A	#N/A
Orthogroup_75	T. thermophila	TTHERM_00748950	#N/A	#N/A
Orthogroup_75	T. thermophila	TTHERM_00749020	#N/A	#N/A
Orthogroup_75	T. thermophila	TTHERM_00760210	#N/A	#N/A
Orthogroup_75	T. thermophila	TTHERM_00760250	#N/A	#N/A
Orthogroup_75	T. thermophila	TTHERM_00813063	#N/A	#N/A
Orthogroup_75	T. thermophila	TTHERM_00813090	#N/A	#N/A
Orthogroup_75	T. thermophila	TTHERM_00972990	#N/A	#N/A
Orthogroup_75	T. thermophila	TTHERM_00973020	#N/A	#N/A
Orthogroup_75	T. thermophila	TTHERM_00974050	#N/A	#N/A
Orthogroup_75	T. thermophila	TTHERM_00974070	#N/A	#N/A
Orthogroup_75	T. thermophila	TTHERM_01389272	#N/A	#N/A
Orthogroup_75	T. thermophila	TTHERM_01553982	#N/A	#N/A
Orthogroup_77	T. malaccensis	EIA_00222.1	#N/A	#N/A
Orthogroup_77	T. malaccensis	EIA_00223.1	#N/A	#N/A
Orthogroup_77	T. malaccensis	EIA_00224.1	#N/A	#N/A
Orthogroup_77	T. malaccensis	EIA_00225.1	#N/A	#N/A
Orthogroup_77	T. malaccensis	EIA_00226.1	#N/A	#N/A
Orthogroup_77	T. malaccensis	EIA_00227.1	#N/A	#N/A
Orthogroup_77	T. malaccensis	EIA_00228.1	#N/A	#N/A
Orthogroup_77	T. malaccensis	EIA_00232.1	#N/A	#N/A
Orthogroup_77	T. malaccensis	EIA_00233.1	#N/A	#N/A
Orthogroup_77	T. malaccensis	EIA_00870.1	#N/A	#N/A
Orthogroup_77	T. malaccensis	EIA_16057.1	#N/A	#N/A
Orthogroup_77	T. thermophila	TTHERM_000032869	#N/A	#N/A
Orthogroup_77	T. thermophila	TTHERM_00031770	#N/A	#N/A
Orthogroup_77	T. thermophila	TTHERM_00031790	#N/A	#N/A
Orthogroup_77	T. thermophila	TTHERM_00031800	#N/A	#N/A
Orthogroup_77	T. thermophila	TTHERM_00031810	#N/A	#N/A
Orthogroup_77	T. thermophila	TTHERM_00031820	#N/A	#N/A
Orthogroup_77	T. thermophila	TTHERM_00031830	#N/A	#N/A
Orthogroup_77	T. thermophila	TTHERM_00032870	#N/A	#N/A
Orthogroup_77	T. thermophila	TTHERM_000561598	#N/A	#N/A
Orthogroup_79	T. malaccensis	EIA_02884.1	#N/A	#N/A
Orthogroup_79	T. malaccensis	EIA_06593.1	#N/A	#N/A
Orthogroup_79	T. malaccensis	EIA_06594.1	#N/A	#N/A
Orthogroup_79	T. malaccensis	EIA_06596.1	#N/A	#N/A
Orthogroup_79	T. malaccensis	EIA_13349.1	#N/A	#N/A
Orthogroup_79	T. malaccensis	EIA_13350.1	#N/A	#N/A
Orthogroup_79	T. malaccensis	EIA_16656.1	#N/A	#N/A
Orthogroup_79	T. malaccensis	EIA_17989.1	#N/A	#N/A
Orthogroup_79	T. malaccensis	EIA_23951.1	#N/A	#N/A
Orthogroup_79	T. thermophila	TTHERM_000058208	#N/A	#N/A
Orthogroup_79	T. thermophila	TTHERM_000058209	#N/A	#N/A
Orthogroup_79	T. thermophila	TTHERM_00079590	#N/A	#N/A
Orthogroup_79	T. thermophila	TTHERM_00102780	#N/A	#N/A
Orthogroup_79	T. thermophila	TTHERM_00249860	#N/A	#N/A
Orthogroup_79	T. thermophila	TTHERM_00773740	#N/A	#N/A
Orthogroup_79	T. thermophila	TTHERM_01117290	#N/A	#N/A
Orthogroup_79	T. thermophila	TTHERM_01250010	#N/A	#N/A
Orthogroup_79	T. thermophila	TTHERM_01250110	#N/A	#N/A
Orthogroup_79	T. thermophila	TTHERM_01250120	#N/A	#N/A
Orthogroup_79	T. thermophila	TTHERM_01250130	#N/A	#N/A
Orthogroup_79	T. thermophila	TTHERM_01309060	#N/A	#N/A
Orthogroup_79	T. thermophila	TTHERM_01394350	#N/A	#N/A
Orthogroup_79	T. thermophila	TTHERM_01462150	#N/A	#N/A
Orthogroup_82	T. malaccensis	EIA_02078.1	#N/A	#N/A
Orthogroup_82	T. malaccensis	EIA_05304.1	#N/A	#N/A
Orthogroup_82	T. malaccensis	EIA_05623.1	#N/A	#N/A
Orthogroup_82	T. malaccensis	EIA_10035.1	#N/A	#N/A
Orthogroup_82	T. malaccensis	EIA_10036.1	#N/A	#N/A
Orthogroup_82	T. malaccensis	EIA_10037.1	#N/A	#N/A
Orthogroup_82	T. malaccensis	EIA_10038.1	#N/A	#N/A
Orthogroup_82	T. malaccensis	EIA_10039.1	#N/A	#N/A
Orthogroup_82	T. malaccensis	EIA_10040.1	#N/A	#N/A
Orthogroup_82	T. malaccensis	EIA_13205.1	#N/A	#N/A
Orthogroup_82	T. malaccensis	EIA_13206.1	#N/A	#N/A
Orthogroup_82	T. malaccensis	EIA_13207.1	#N/A	#N/A
Orthogroup_82	T. malaccensis	EIA_14400.1	#N/A	#N/A
Orthogroup_82	T. malaccensis	EIA_40882.1	#N/A	#N/A
Orthogroup_82	T. malaccensis	EIA_41149.1	#N/A	#N/A
Orthogroup_82	T. malaccensis	EIA_41579.1	#N/A	#N/A
Orthogroup_82	T. thermophila	TTHERM_000129239	#N/A	#N/A
Orthogroup_82	T. thermophila	TTHERM_000391230	#N/A	#N/A
Orthogroup_82	T. thermophila	TTHERM_000391237	#N/A	#N/A
Orthogroup_82	T. thermophila	TTHERM_00155520	#N/A	#N/A
Orthogroup_82	T. thermophila	TTHERM_00391220	#N/A	#N/A
Orthogroup_82	T. thermophila	TTHERM_00391240	#N/A	#N/A
Orthogroup_82	T. thermophila	TTHERM_00784800	#N/A	#N/A
Orthogroup_85	T. malaccensis	EIA_07600.1	#N/A	#N/A
Orthogroup_85	T. malaccensis	EIA_07601.1	#N/A	#N/A
Orthogroup_85	T. malaccensis	EIA_18648.1	#N/A	#N/A
Orthogroup_85	T. thermophila	TTHERM_000538520	#N/A	#N/A
Orthogroup_85	T. thermophila	TTHERM_000538540	#N/A	#N/A
Orthogroup_85	T. thermophila	TTHERM_000538544	#N/A	#N/A
Orthogroup_85	T. thermophila	TTHERM_000538595	#N/A	#N/A
Orthogroup_85	T. thermophila	TTHERM_000538603	#N/A	#N/A
Orthogroup_85	T. thermophila	TTHERM_000538611	#N/A	#N/A
Orthogroup_85	T. thermophila	TTHERM_000538712	#N/A	#N/A
Orthogroup_85	T. thermophila	TTHERM_000538715	#N/A	#N/A
Orthogroup_85	T. thermophila	TTHERM_000800260	#N/A	#N/A
Orthogroup_85	T. thermophila	TTHERM_000800271	#N/A	#N/A
Orthogroup_85	T. thermophila	TTHERM_00320450	#N/A	#N/A
Orthogroup_85	T. thermophila	TTHERM_00538500	#N/A	#N/A
Orthogroup_85	T. thermophila	TTHERM_00538520	#N/A	#N/A
Orthogroup_85	T. thermophila	TTHERM_00538690	#N/A	#N/A
Orthogroup_85	T. thermophila	TTHERM_00538710	#N/A	#N/A
Orthogroup_85	T. thermophila	TTHERM_00538770	#N/A	#N/A
Orthogroup_85	T. thermophila	TTHERM_00801260	#N/A	#N/A
Orthogroup_85	T. thermophila	TTHERM_00801282	#N/A	#N/A
Orthogroup_86	T. malaccensis	EIA_24007.1	#N/A	#N/A
Orthogroup_86	T. malaccensis	EIA_40850.1	#N/A	#N/A
Orthogroup_86	T. malaccensis	EIA_42011.1	#N/A	#N/A
Orthogroup_86	T. thermophila	TTHERM_000074351	#N/A	#N/A
Orthogroup_86	T. thermophila	TTHERM_000586761	#N/A	#N/A
Orthogroup_86	T. thermophila	TTHERM_001156853	#N/A	#N/A
Orthogroup_86	T. thermophila	TTHERM_00128829	#N/A	#N/A
Orthogroup_86	T. thermophila	TTHERM_00193170	#N/A	#N/A
Orthogroup_86	T. thermophila	TTHERM_00197685	#N/A	#N/A
Orthogroup_86	T. thermophila	TTHERM_00630740	#N/A	#N/A
Orthogroup_86	T. thermophila	TTHERM_00714630	#N/A	#N/A
Orthogroup_86	T. thermophila	TTHERM_00831540	#N/A	#N/A
Orthogroup_86	T. thermophila	TTHERM_00875850	#N/A	#N/A
Orthogroup_86	T. thermophila	TTHERM_01021950	#N/A	#N/A
Orthogroup_86	T. thermophila	TTHERM_01074570	#N/A	#N/A
Orthogroup_86	T. thermophila	TTHERM_01115240	#N/A	#N/A
Orthogroup_86	T. thermophila	TTHERM_01256620	#N/A	#N/A
Orthogroup_86	T. thermophila	TTHERM_01335260	#N/A	#N/A
Orthogroup_86	T. thermophila	TTHERM_01453050	#N/A	#N/A
Orthogroup_86	T. thermophila	TTHERM_01462190	#N/A	#N/A
Orthogroup_86	T. thermophila	TTHERM_01535640	#N/A	#N/A
Orthogroup_86	T. thermophila	TTHERM_01583440	#N/A	#N/A
Orthogroup_86	T. thermophila	TTHERM_01594600	#N/A	#N/A
Orthogroup_86	T. thermophila	TTHERM_02162690	#N/A	#N/A
Orthogroup_88	T. malaccensis	EIA_00569.1	#N/A	#N/A
Orthogroup_88	T. malaccensis	EIA_04284.1	#N/A	#N/A
Orthogroup_88	T. malaccensis	EIA_04285.1	#N/A	#N/A
Orthogroup_88	T. malaccensis	EIA_04287.1	#N/A	#N/A
Orthogroup_88	T. malaccensis	EIA_14756.1	#N/A	#N/A
Orthogroup_88	T. malaccensis	EIA_14757.1	#N/A	#N/A
Orthogroup_88	T. malaccensis	EIA_14757.2	#N/A	#N/A
Orthogroup_88	T. malaccensis	EIA_18454.1	#N/A	#N/A
Orthogroup_88	T. malaccensis	EIA_21757.1	#N/A	#N/A
Orthogroup_88	T. malaccensis	EIA_21762.1	#N/A	#N/A
Orthogroup_88	T. malaccensis	EIA_21764.1	#N/A	#N/A
Orthogroup_88	T. malaccensis	EIA_22418.1	#N/A	#N/A
Orthogroup_88	T. malaccensis	EIA_41787.1	#N/A	#N/A
Orthogroup_88	T. thermophila	TTHERM_00004860	#N/A	#N/A
Orthogroup_88	T. thermophila	TTHERM_000491292	#N/A	#N/A
Orthogroup_88	T. thermophila	TTHERM_001293243	#N/A	#N/A
Orthogroup_88	T. thermophila	TTHERM_00129750	#N/A	#N/A
Orthogroup_88	T. thermophila	TTHERM_00802530	#N/A	#N/A
Orthogroup_88	T. thermophila	TTHERM_01170540	#N/A	#N/A
Orthogroup_88	T. thermophila	TTHERM_01414130	#N/A	#N/A
Orthogroup_90	T. malaccensis	EIA_01778.1	#N/A	#N/A
Orthogroup_90	T. malaccensis	EIA_02987.1	#N/A	#N/A
Orthogroup_90	T. malaccensis	EIA_02987.2	#N/A	#N/A
Orthogroup_90	T. malaccensis	EIA_03474.1	#N/A	#N/A
Orthogroup_90	T. malaccensis	EIA_07017.1	#N/A	#N/A
Orthogroup_90	T. malaccensis	EIA_08321.1	#N/A	#N/A
Orthogroup_90	T. malaccensis	EIA_08322.1	#N/A	#N/A
Orthogroup_90	T. malaccensis	EIA_08323.1	#N/A	#N/A
Orthogroup_90	T. malaccensis	EIA_08324.1	#N/A	#N/A
Orthogroup_90	T. malaccensis	EIA_08325.1	#N/A	#N/A
Orthogroup_90	T. malaccensis	EIA_08329.1	#N/A	#N/A
Orthogroup_90	T. malaccensis	EIA_08330.1	#N/A	#N/A
Orthogroup_90	T. malaccensis	EIA_15740.1	#N/A	#N/A
Orthogroup_90	T. malaccensis	EIA_16537.1	#N/A	#N/A
Orthogroup_90	T. malaccensis	EIA_21085.1	#N/A	#N/A
Orthogroup_90	T. malaccensis	EIA_23752.1	#N/A	#N/A
Orthogroup_90	T. malaccensis	EIA_24093.1	#N/A	#N/A
Orthogroup_90	T. thermophila	TTHERM_00601840	#N/A	#N/A
Orthogroup_90	T. thermophila	TTHERM_00713550	#N/A	#N/A
Orthogroup_90	T. thermophila	TTHERM_00713620	#N/A	#N/A
Orthogroup_90	T. thermophila	TTHERM_00856650	#N/A	#N/A
Orthogroup_91	T. malaccensis	EIA_01824.1	#N/A	#N/A
Orthogroup_91	T. malaccensis	EIA_02818.1	#N/A	#N/A
Orthogroup_91	T. malaccensis	EIA_02819.1	#N/A	#N/A
Orthogroup_91	T. malaccensis	EIA_05478.1	#N/A	#N/A
Orthogroup_91	T. malaccensis	EIA_05479.1	#N/A	#N/A
Orthogroup_91	T. malaccensis	EIA_09981.1	#N/A	#N/A
Orthogroup_91	T. thermophila	TTHERM_00058910	#N/A	#N/A
Orthogroup_91	T. thermophila	TTHERM_00123900	#N/A	#N/A
Orthogroup_91	T. thermophila	TTHERM_00123910	#N/A	#N/A
Orthogroup_91	T. thermophila	TTHERM_00123920	#N/A	#N/A
Orthogroup_91	T. thermophila	TTHERM_00123930	#N/A	#N/A
Orthogroup_91	T. thermophila	TTHERM_00123940	#N/A	#N/A
Orthogroup_91	T. thermophila	TTHERM_00123950	#N/A	#N/A
Orthogroup_91	T. thermophila	TTHERM_00123960	#N/A	#N/A
Orthogroup_91	T. thermophila	TTHERM_00123970	#N/A	#N/A
Orthogroup_91	T. thermophila	TTHERM_00261820	#N/A	#N/A
Orthogroup_91	T. thermophila	TTHERM_00261830	#N/A	#N/A
Orthogroup_91	T. thermophila	TTHERM_00370660	#N/A	#N/A
Orthogroup_91	T. thermophila	TTHERM_01029890	#N/A	#N/A
Orthogroup_91	T. thermophila	TTHERM_01029900	#N/A	#N/A
Orthogroup_96	T. malaccensis	EIA_05192.1	#N/A	#N/A
Orthogroup_96	T. malaccensis	EIA_05193.1	#N/A	#N/A
Orthogroup_96	T. malaccensis	EIA_05194.1	#N/A	#N/A
Orthogroup_96	T. malaccensis	EIA_07171.1	#N/A	#N/A
Orthogroup_96	T. malaccensis	EIA_07537.1	#N/A	#N/A
Orthogroup_96	T. malaccensis	EIA_07538.1	#N/A	#N/A
Orthogroup_96	T. malaccensis	EIA_16260.1	#N/A	#N/A
Orthogroup_96	T. malaccensis	EIA_16262.1	#N/A	#N/A
Orthogroup_96	T. malaccensis	EIA_16267.1	#N/A	#N/A
Orthogroup_96	T. malaccensis	EIA_18945.1	#N/A	#N/A
Orthogroup_96	T. malaccensis	EIA_18947.1	#N/A	#N/A
Orthogroup_96	T. malaccensis	EIA_40927.1	#N/A	#N/A
Orthogroup_96	T. malaccensis	EIA_41631.1	#N/A	#N/A
Orthogroup_96	T. malaccensis	EIA_41632.1	#N/A	#N/A
Orthogroup_96	T. malaccensis	EIA_41633.1	#N/A	#N/A
Orthogroup_96	T. thermophila	TTHERM_000324389	#N/A	#N/A
Orthogroup_96	T. thermophila	TTHERM_001050449	#N/A	#N/A
Orthogroup_96	T. thermophila	TTHERM_00324390	#N/A	#N/A
Orthogroup_101	T. malaccensis	EIA_17011.1	#N/A	#N/A
Orthogroup_101	T. malaccensis	EIA_17012.1	#N/A	#N/A
Orthogroup_101	T. malaccensis	EIA_22160.1	#N/A	#N/A
Orthogroup_101	T. malaccensis	EIA_22162.1	#N/A	#N/A
Orthogroup_101	T. malaccensis	EIA_22272.1	#N/A	#N/A
Orthogroup_101	T. malaccensis	EIA_23158.1	#N/A	#N/A
Orthogroup_101	T. malaccensis	EIA_23159.1	#N/A	#N/A
Orthogroup_101	T. malaccensis	EIA_23160.1	#N/A	#N/A
Orthogroup_101	T. malaccensis	EIA_23162.1	#N/A	#N/A
Orthogroup_101	T. malaccensis	EIA_23163.1	#N/A	#N/A
Orthogroup_101	T. malaccensis	EIA_23164.1	#N/A	#N/A
Orthogroup_101	T. malaccensis	EIA_23167.1	#N/A	#N/A
Orthogroup_101	T. malaccensis	EIA_24318.1	#N/A	#N/A
Orthogroup_101	T. malaccensis	EIA_24526.1	#N/A	#N/A
Orthogroup_101	T. malaccensis	EIA_41897.1	#N/A	#N/A
Orthogroup_101	T. malaccensis	EIA_41898.1	#N/A	#N/A
Orthogroup_101	T. malaccensis	EIA_41964.1	#N/A	#N/A
Orthogroup_101	T. thermophila	TTHERM_00816230	#N/A	#N/A
Orthogroup_101	T. thermophila	TTHERM_00816240	#N/A	#N/A
Orthogroup_102	T. thermophila	TTHERM_000225929	#N/A	#N/A
Orthogroup_102	T. thermophila	TTHERM_000225936	#N/A	#N/A
Orthogroup_102	T. thermophila	TTHERM_000225937	#N/A	#N/A
Orthogroup_102	T. thermophila	TTHERM_000225979	#N/A	#N/A
Orthogroup_102	T. thermophila	TTHERM_000225988	#N/A	#N/A
Orthogroup_102	T. thermophila	TTHERM_000225989	#N/A	#N/A
Orthogroup_102	T. thermophila	TTHERM_000399518	#N/A	#N/A
Orthogroup_102	T. thermophila	TTHERM_000647479	#N/A	#N/A
Orthogroup_102	T. thermophila	TTHERM_00225910	#N/A	#N/A
Orthogroup_102	T. thermophila	TTHERM_00225930	#N/A	#N/A
Orthogroup_102	T. thermophila	TTHERM_00225940	#N/A	#N/A
Orthogroup_102	T. thermophila	TTHERM_00225980	#N/A	#N/A
Orthogroup_102	T. thermophila	TTHERM_00225982	#N/A	#N/A
Orthogroup_102	T. thermophila	TTHERM_00225990	#N/A	#N/A
Orthogroup_102	T. thermophila	TTHERM_00226002	#N/A	#N/A
Orthogroup_102	T. thermophila	TTHERM_00399530	#N/A	#N/A
Orthogroup_102	T. thermophila	TTHERM_00399590	#N/A	#N/A
Orthogroup_102	T. thermophila	TTHERM_00647480	#N/A	#N/A
Orthogroup_102	T. thermophila	TTHERM_00647490	#N/A	#N/A
Orthogroup_102	T. thermophila	TTHERM_00850560	#N/A	#N/A
Orthogroup_108	T. malaccensis	EIA_15565.1	#N/A	#N/A
Orthogroup_108	T. malaccensis	EIA_23225.1	#N/A	#N/A
Orthogroup_108	T. thermophila	TTHERM_000198487	#N/A	#N/A
Orthogroup_108	T. thermophila	TTHERM_000198489	#N/A	#N/A
Orthogroup_108	T. thermophila	TTHERM_000198550	#N/A	#N/A
Orthogroup_108	T. thermophila	TTHERM_000595489	#N/A	#N/A
Orthogroup_108	T. thermophila	TTHERM_000717705	#N/A	#N/A
Orthogroup_108	T. thermophila	TTHERM_001090197	#N/A	#N/A
Orthogroup_108	T. thermophila	TTHERM_001090198	#N/A	#N/A
Orthogroup_108	T. thermophila	TTHERM_00198270	#N/A	#N/A
Orthogroup_108	T. thermophila	TTHERM_00198300	#N/A	#N/A
Orthogroup_108	T. thermophila	TTHERM_00198370	#N/A	#N/A
Orthogroup_108	T. thermophila	TTHERM_00198400	#N/A	#N/A
Orthogroup_108	T. thermophila	TTHERM_00630150	#N/A	#N/A
Orthogroup_108	T. thermophila	TTHERM_00717690	#N/A	#N/A
Orthogroup_108	T. thermophila	TTHERM_00717710	#N/A	#N/A
Orthogroup_108	T. thermophila	TTHERM_01090200	#N/A	#N/A
Orthogroup_110	T. malaccensis	EIA_19908.1	#N/A	#N/A
Orthogroup_110	T. malaccensis	EIA_23982.1	#N/A	#N/A
Orthogroup_110	T. malaccensis	EIA_23983.1	#N/A	#N/A
Orthogroup_110	T. malaccensis	EIA_23985.1	#N/A	#N/A
Orthogroup_110	T. malaccensis	EIA_23986.1	#N/A	#N/A
Orthogroup_110	T. malaccensis	EIA_24170.1	#N/A	#N/A
Orthogroup_110	T. malaccensis	EIA_24171.1	#N/A	#N/A
Orthogroup_110	T. malaccensis	EIA_24173.1	#N/A	#N/A
Orthogroup_110	T. thermophila	TTHERM_000037449	#N/A	#N/A
Orthogroup_110	T. thermophila	TTHERM_00037440	#N/A	#N/A
Orthogroup_110	T. thermophila	TTHERM_001330041	#N/A	#N/A
Orthogroup_110	T. thermophila	TTHERM_001330043	#N/A	#N/A
Orthogroup_110	T. thermophila	TTHERM_001330045	#N/A	#N/A
Orthogroup_110	T. thermophila	TTHERM_001330051	#N/A	#N/A
Orthogroup_110	T. thermophila	TTHERM_002653319	#N/A	#N/A
Orthogroup_110	T. thermophila	TTHERM_01330010	#N/A	#N/A
Orthogroup_110	T. thermophila	TTHERM_01330030	#N/A	#N/A
Orthogroup_110	T. thermophila	TTHERM_01330040	#N/A	#N/A
Orthogroup_110	T. thermophila	TTHERM_01330050	#N/A	#N/A
Orthogroup_110	T. thermophila	TTHERM_01415160	#N/A	#N/A
Orthogroup_116	T. malaccensis	EIA_06720.1	#N/A	#N/A
Orthogroup_116	T. malaccensis	EIA_06723.1	#N/A	#N/A
Orthogroup_116	T. malaccensis	EIA_08049.1	#N/A	#N/A
Orthogroup_116	T. malaccensis	EIA_40880.1	#N/A	#N/A
Orthogroup_116	T. thermophila	TTHERM_000244007	#N/A	#N/A
Orthogroup_116	T. thermophila	TTHERM_000244008	#N/A	#N/A
Orthogroup_116	T. thermophila	TTHERM_000244009	#N/A	#N/A
Orthogroup_116	T. thermophila	TTHERM_000316129	#N/A	#N/A
Orthogroup_116	T. thermophila	TTHERM_00077320	#N/A	#N/A
Orthogroup_116	T. thermophila	TTHERM_00077330	#N/A	#N/A
Orthogroup_116	T. thermophila	TTHERM_00244010	#N/A	#N/A
Orthogroup_116	T. thermophila	TTHERM_00245030	#N/A	#N/A
Orthogroup_116	T. thermophila	TTHERM_00316110	#N/A	#N/A
Orthogroup_116	T. thermophila	TTHERM_00316120	#N/A	#N/A
Orthogroup_116	T. thermophila	TTHERM_00437618	#N/A	#N/A
Orthogroup_117	T. malaccensis	EIA_06979.1	#N/A	#N/A
Orthogroup_117	T. malaccensis	EIA_07610.1	#N/A	#N/A
Orthogroup_117	T. malaccensis	EIA_13403.1	#N/A	#N/A
Orthogroup_117	T. malaccensis	EIA_14497.1	#N/A	#N/A
Orthogroup_117	T. malaccensis	EIA_16707.1	#N/A	#N/A
Orthogroup_117	T. malaccensis	EIA_21851.1	#N/A	#N/A
Orthogroup_117	T. malaccensis	EIA_21852.1	#N/A	#N/A
Orthogroup_117	T. malaccensis	EIA_21854.1	#N/A	#N/A
Orthogroup_117	T. malaccensis	EIA_21855.1	#N/A	#N/A
Orthogroup_117	T. thermophila	TTHERM_001217221	#N/A	#N/A
Orthogroup_117	T. thermophila	TTHERM_00753450	#N/A	#N/A
Orthogroup_117	T. thermophila	TTHERM_01082970	#N/A	#N/A
Orthogroup_117	T. thermophila	TTHERM_01217230	#N/A	#N/A
Orthogroup_117	T. thermophila	TTHERM_01217240	#N/A	#N/A
Orthogroup_119	T. malaccensis	EIA_09367.1	#N/A	#N/A
Orthogroup_119	T. malaccensis	EIA_18894.1	#N/A	#N/A
Orthogroup_119	T. malaccensis	EIA_19737.1	#N/A	#N/A
Orthogroup_119	T. malaccensis	EIA_40805.1	#N/A	#N/A
Orthogroup_119	T. malaccensis	EIA_40806.1	#N/A	#N/A
Orthogroup_119	T. malaccensis	EIA_41113.1	#N/A	#N/A
Orthogroup_119	T. malaccensis	EIA_41115.1	#N/A	#N/A
Orthogroup_119	T. malaccensis	EIA_41279.1	#N/A	#N/A
Orthogroup_119	T. malaccensis	EIA_41434.1	#N/A	#N/A
Orthogroup_119	T. malaccensis	EIA_41435.1	#N/A	#N/A
Orthogroup_119	T. malaccensis	EIA_41471.1	#N/A	#N/A
Orthogroup_119	T. malaccensis	EIA_41630.1	#N/A	#N/A
Orthogroup_119	T. malaccensis	EIA_41638.1	#N/A	#N/A
Orthogroup_119	T. malaccensis	EIA_41647.1	#N/A	#N/A
Orthogroup_119	T. malaccensis	EIA_41690.1	#N/A	#N/A
Orthogroup_119	T. malaccensis	EIA_41779.1	#N/A	#N/A
Orthogroup_119	T. malaccensis	EIA_41789.1	#N/A	#N/A
Orthogroup_119	T. thermophila	TTHERM_00989380	#N/A	#N/A
Orthogroup_121	T. malaccensis	EIA_11781.1	#N/A	#N/A
Orthogroup_121	T. malaccensis	EIA_11783.1	#N/A	#N/A
Orthogroup_121	T. malaccensis	EIA_14897.1	#N/A	#N/A
Orthogroup_121	T. malaccensis	EIA_14898.1	#N/A	#N/A
Orthogroup_121	T. malaccensis	EIA_14899.1	#N/A	#N/A
Orthogroup_121	T. malaccensis	EIA_23499.1	#N/A	#N/A
Orthogroup_121	T. malaccensis	EIA_23500.1	#N/A	#N/A
Orthogroup_121	T. thermophila	TTHERM_00423380	#N/A	#N/A
Orthogroup_121	T. thermophila	TTHERM_00423389	#N/A	#N/A
Orthogroup_121	T. thermophila	TTHERM_00423390	#N/A	#N/A
Orthogroup_121	T. thermophila	TTHERM_00424460	#N/A	#N/A
Orthogroup_121	T. thermophila	TTHERM_00502619	#N/A	#N/A
Orthogroup_121	T. thermophila	TTHERM_00502630	#N/A	#N/A
Orthogroup_121	T. thermophila	TTHERM_01151440	#N/A	#N/A
Orthogroup_121	T. thermophila	TTHERM_01151450	#N/A	#N/A
Orthogroup_129	T. malaccensis	EIA_10439.1	#N/A	#N/A
Orthogroup_129	T. malaccensis	EIA_10440.1	#N/A	#N/A
Orthogroup_129	T. malaccensis	EIA_10441.1	#N/A	#N/A
Orthogroup_129	T. malaccensis	EIA_10442.1	#N/A	#N/A
Orthogroup_129	T. malaccensis	EIA_15473.1	#N/A	#N/A
Orthogroup_129	T. malaccensis	EIA_17991.1	#N/A	#N/A
Orthogroup_129	T. malaccensis	EIA_18637.1	#N/A	#N/A
Orthogroup_129	T. malaccensis	EIA_21831.1	#N/A	#N/A
Orthogroup_129	T. malaccensis	EIA_22438.1	#N/A	#N/A
Orthogroup_129	T. malaccensis	EIA_41379.1	#N/A	#N/A
Orthogroup_129	T. thermophila	TTHERM_001423407	#N/A	#N/A
Orthogroup_129	T. thermophila	TTHERM_00629770	#N/A	#N/A
Orthogroup_129	T. thermophila	TTHERM_00629800	#N/A	#N/A
Orthogroup_129	T. thermophila	TTHERM_00629840	#N/A	#N/A
Orthogroup_129	T. thermophila	TTHERM_01049160	#N/A	#N/A
Orthogroup_129	T. thermophila	TTHERM_01328900	#N/A	#N/A
Orthogroup_129	T. thermophila	TTHERM_01328930	#N/A	#N/A
Orthogroup_129	T. thermophila	TTHERM_01328940	#N/A	#N/A
Orthogroup_132	T. malaccensis	EIA_17849.1	#N/A	#N/A
Orthogroup_132	T. malaccensis	EIA_17850.1	#N/A	#N/A
Orthogroup_132	T. malaccensis	EIA_17851.1	#N/A	#N/A
Orthogroup_132	T. malaccensis	EIA_17852.1	#N/A	#N/A
Orthogroup_132	T. malaccensis	EIA_24537.1	#N/A	#N/A
Orthogroup_132	T. thermophila	TTHERM_00449320	#N/A	#N/A
Orthogroup_132	T. thermophila	TTHERM_00449330	#N/A	#N/A
Orthogroup_132	T. thermophila	TTHERM_00449350	#N/A	#N/A
Orthogroup_132	T. thermophila	TTHERM_00449360	#N/A	#N/A
Orthogroup_132	T. thermophila	TTHERM_00449370	#N/A	#N/A
Orthogroup_132	T. thermophila	TTHERM_00449380	#N/A	#N/A
Orthogroup_132	T. thermophila	TTHERM_00449389	#N/A	#N/A
Orthogroup_132	T. thermophila	TTHERM_00449390	#N/A	#N/A
Orthogroup_132	T. thermophila	TTHERM_00449400	#N/A	#N/A
Orthogroup_132	T. thermophila	TTHERM_00655320	#N/A	#N/A
Orthogroup_138	T. malaccensis	EIA_02746.1	#N/A	#N/A
Orthogroup_138	T. malaccensis	EIA_02747.1	#N/A	#N/A
Orthogroup_138	T. malaccensis	EIA_02750.1	#N/A	#N/A
Orthogroup_138	T. malaccensis	EIA_02751.1	#N/A	#N/A
Orthogroup_138	T. malaccensis	EIA_02754.1	#N/A	#N/A
Orthogroup_138	T. thermophila	TTHERM_000927401	#N/A	#N/A
Orthogroup_138	T. thermophila	TTHERM_000927402	#N/A	#N/A
Orthogroup_138	T. thermophila	TTHERM_00927290	#N/A	#N/A
Orthogroup_138	T. thermophila	TTHERM_00927300	#N/A	#N/A
Orthogroup_138	T. thermophila	TTHERM_00927310	#N/A	#N/A
Orthogroup_138	T. thermophila	TTHERM_00927330	#N/A	#N/A
Orthogroup_138	T. thermophila	TTHERM_00927360	#N/A	#N/A
Orthogroup_138	T. thermophila	TTHERM_00927362	#N/A	#N/A
Orthogroup_138	T. thermophila	TTHERM_00927390	#N/A	#N/A
Orthogroup_138	T. thermophila	TTHERM_00927400	#N/A	#N/A
Orthogroup_140	T. malaccensis	EIA_04727.1	#N/A	#N/A
Orthogroup_140	T. malaccensis	EIA_04728.1	#N/A	#N/A
Orthogroup_140	T. malaccensis	EIA_04729.1	#N/A	#N/A
Orthogroup_140	T. malaccensis	EIA_04730.1	#N/A	#N/A
Orthogroup_140	T. malaccensis	EIA_08167.1	#N/A	#N/A
Orthogroup_140	T. malaccensis	EIA_22161.1	#N/A	#N/A
Orthogroup_140	T. malaccensis	EIA_24512.1	#N/A	#N/A
Orthogroup_140	T. malaccensis	EIA_24513.1	#N/A	#N/A
Orthogroup_140	T. thermophila	TTHERM_000145059	#N/A	#N/A
Orthogroup_140	T. thermophila	TTHERM_00145050	#N/A	#N/A
Orthogroup_140	T. thermophila	TTHERM_00145060	#N/A	#N/A
Orthogroup_140	T. thermophila	TTHERM_00145070	#N/A	#N/A
Orthogroup_140	T. thermophila	TTHERM_00317340	#N/A	#N/A
Orthogroup_141	T. malaccensis	EIA_07184.1	#N/A	#N/A
Orthogroup_141	T. malaccensis	EIA_07185.1	#N/A	#N/A
Orthogroup_141	T. malaccensis	EIA_07186.1	#N/A	#N/A
Orthogroup_141	T. malaccensis	EIA_07187.1	#N/A	#N/A
Orthogroup_141	T. malaccensis	EIA_07189.1	#N/A	#N/A
Orthogroup_141	T. malaccensis	EIA_41003.1	#N/A	#N/A
Orthogroup_141	T. malaccensis	EIA_41004.1	#N/A	#N/A
Orthogroup_141	T. thermophila	TTHERM_000274619	#N/A	#N/A
Orthogroup_141	T. thermophila	TTHERM_000274646	#N/A	#N/A
Orthogroup_141	T. thermophila	TTHERM_000274647	#N/A	#N/A
Orthogroup_141	T. thermophila	TTHERM_000274649	#N/A	#N/A
Orthogroup_141	T. thermophila	TTHERM_000274675	#N/A	#N/A
Orthogroup_141	T. thermophila	TTHERM_001321553	#N/A	#N/A
Orthogroup_141	T. thermophila	TTHERM_00274630	#N/A	#N/A
Orthogroup_141	T. thermophila	TTHERM_00274650	#N/A	#N/A
Orthogroup_141	T. thermophila	TTHERM_00274660	#N/A	#N/A
Orthogroup_145	T. malaccensis	EIA_09011.1	#N/A	#N/A
Orthogroup_145	T. malaccensis	EIA_41101.1	#N/A	#N/A
Orthogroup_145	T. thermophila	TTHERM_000377399	#N/A	#N/A
Orthogroup_145	T. thermophila	TTHERM_000378449	#N/A	#N/A
Orthogroup_145	T. thermophila	TTHERM_000391469	#N/A	#N/A
Orthogroup_145	T. thermophila	TTHERM_000391477	#N/A	#N/A
Orthogroup_145	T. thermophila	TTHERM_000391478	#N/A	#N/A
Orthogroup_145	T. thermophila	TTHERM_00377370	#N/A	#N/A
Orthogroup_145	T. thermophila	TTHERM_00377390	#N/A	#N/A
Orthogroup_145	T. thermophila	TTHERM_00377400	#N/A	#N/A
Orthogroup_145	T. thermophila	TTHERM_00378410	#N/A	#N/A
Orthogroup_145	T. thermophila	TTHERM_00378430	#N/A	#N/A
Orthogroup_145	T. thermophila	TTHERM_00378460	#N/A	#N/A
Orthogroup_145	T. thermophila	TTHERM_00378470	#N/A	#N/A
Orthogroup_145	T. thermophila	TTHERM_00391460	#N/A	#N/A
Orthogroup_145	T. thermophila	TTHERM_00391470	#N/A	#N/A
Orthogroup_146	T. malaccensis	EIA_09305.1	#N/A	#N/A
Orthogroup_146	T. malaccensis	EIA_10960.1	#N/A	#N/A
Orthogroup_146	T. malaccensis	EIA_10962.1	#N/A	#N/A
Orthogroup_146	T. malaccensis	EIA_10963.1	#N/A	#N/A
Orthogroup_146	T. thermophila	TTHERM_000962008	#N/A	#N/A
Orthogroup_146	T. thermophila	TTHERM_00962000	#N/A	#N/A
Orthogroup_146	T. thermophila	TTHERM_00962020	#N/A	#N/A
Orthogroup_146	T. thermophila	TTHERM_00962040	#N/A	#N/A
Orthogroup_146	T. thermophila	TTHERM_00962050	#N/A	#N/A
Orthogroup_146	T. thermophila	TTHERM_00962060	#N/A	#N/A
Orthogroup_146	T. thermophila	TTHERM_00962070	#N/A	#N/A
Orthogroup_146	T. thermophila	TTHERM_00962090	#N/A	#N/A
Orthogroup_146	T. thermophila	TTHERM_01311280	#N/A	#N/A
Orthogroup_146	T. thermophila	TTHERM_01311290	#N/A	#N/A
Orthogroup_150	T. thermophila	TTHERM_000741682	#N/A	#N/A
Orthogroup_150	T. thermophila	TTHERM_001351036	#N/A	#N/A
Orthogroup_150	T. thermophila	TTHERM_001609734	#N/A	#N/A
Orthogroup_150	T. thermophila	TTHERM_00227170	#N/A	#N/A
Orthogroup_150	T. thermophila	TTHERM_00371140	#N/A	#N/A
Orthogroup_150	T. thermophila	TTHERM_00930820	#N/A	#N/A
Orthogroup_150	T. thermophila	TTHERM_01006540	#N/A	#N/A
Orthogroup_150	T. thermophila	TTHERM_01006570	#N/A	#N/A
Orthogroup_150	T. thermophila	TTHERM_01006590	#N/A	#N/A
Orthogroup_150	T. thermophila	TTHERM_01006592	#N/A	#N/A
Orthogroup_150	T. thermophila	TTHERM_01006600	#N/A	#N/A
Orthogroup_150	T. thermophila	TTHERM_01154640	#N/A	#N/A
Orthogroup_150	T. thermophila	TTHERM_01422370	#N/A	#N/A
Orthogroup_150	T. thermophila	TTHERM_01422380	#N/A	#N/A
Orthogroup_150	T. thermophila	TTHERM_01609740	#N/A	#N/A
Orthogroup_150	T. thermophila	TTHERM_01609750	#N/A	#N/A
Orthogroup_155	T. malaccensis	EIA_00880.1	#N/A	#N/A
Orthogroup_155	T. malaccensis	EIA_01932.1	#N/A	#N/A
Orthogroup_155	T. malaccensis	EIA_01933.1	#N/A	#N/A
Orthogroup_155	T. malaccensis	EIA_01934.1	#N/A	#N/A
Orthogroup_155	T. malaccensis	EIA_01935.1	#N/A	#N/A
Orthogroup_155	T. malaccensis	EIA_01936.1	#N/A	#N/A
Orthogroup_155	T. malaccensis	EIA_01937.1	#N/A	#N/A
Orthogroup_155	T. malaccensis	EIA_01938.1	#N/A	#N/A
Orthogroup_155	T. malaccensis	EIA_01939.1	#N/A	#N/A
Orthogroup_155	T. malaccensis	EIA_01941.1	#N/A	#N/A
Orthogroup_155	T. malaccensis	EIA_20194.1	#N/A	#N/A
Orthogroup_155	T. malaccensis	EIA_20195.1	#N/A	#N/A
Orthogroup_155	T. malaccensis	EIA_20196.1	#N/A	#N/A
Orthogroup_155	T. malaccensis	EIA_21150.1	#N/A	#N/A
Orthogroup_155	T. malaccensis	EIA_24504.1	#N/A	#N/A
Orthogroup_155	T. thermophila	TTHERM_00115480	#N/A	#N/A
Orthogroup_156	T. malaccensis	EIA_02542.1	#N/A	#N/A
Orthogroup_156	T. malaccensis	EIA_05436.1	#N/A	#N/A
Orthogroup_156	T. malaccensis	EIA_16101.1	#N/A	#N/A
Orthogroup_156	T. malaccensis	EIA_40826.1	#N/A	#N/A
Orthogroup_156	T. malaccensis	EIA_40843.1	#N/A	#N/A
Orthogroup_156	T. malaccensis	EIA_40942.1	#N/A	#N/A
Orthogroup_156	T. malaccensis	EIA_40946.1	#N/A	#N/A
Orthogroup_156	T. malaccensis	EIA_40948.1	#N/A	#N/A
Orthogroup_156	T. malaccensis	EIA_41327.1	#N/A	#N/A
Orthogroup_156	T. malaccensis	EIA_41397.1	#N/A	#N/A
Orthogroup_156	T. malaccensis	EIA_41628.1	#N/A	#N/A
Orthogroup_156	T. thermophila	TTHERM_001047029	#N/A	#N/A
Orthogroup_156	T. thermophila	TTHERM_00810470	#N/A	#N/A
Orthogroup_156	T. thermophila	TTHERM_01013350	#N/A	#N/A
Orthogroup_156	T. thermophila	TTHERM_01405890	#N/A	#N/A
Orthogroup_157	T. malaccensis	EIA_03436.1	#N/A	#N/A
Orthogroup_157	T. malaccensis	EIA_03437.1	#N/A	#N/A
Orthogroup_157	T. malaccensis	EIA_03439.1	#N/A	#N/A
Orthogroup_157	T. malaccensis	EIA_12520.1	#N/A	#N/A
Orthogroup_157	T. malaccensis	EIA_40867.1	#N/A	#N/A
Orthogroup_157	T. thermophila	TTHERM_000313229	#N/A	#N/A
Orthogroup_157	T. thermophila	TTHERM_000405439	#N/A	#N/A
Orthogroup_157	T. thermophila	TTHERM_00313200	#N/A	#N/A
Orthogroup_157	T. thermophila	TTHERM_00313210	#N/A	#N/A
Orthogroup_157	T. thermophila	TTHERM_00313220	#N/A	#N/A
Orthogroup_157	T. thermophila	TTHERM_00313230	#N/A	#N/A
Orthogroup_157	T. thermophila	TTHERM_00313250	#N/A	#N/A
Orthogroup_157	T. thermophila	TTHERM_00313260	#N/A	#N/A
Orthogroup_158	T. malaccensis	EIA_04366.1	#N/A	#N/A
Orthogroup_158	T. malaccensis	EIA_04367.1	#N/A	#N/A
Orthogroup_158	T. malaccensis	EIA_04368.1	#N/A	#N/A
Orthogroup_158	T. malaccensis	EIA_04369.1	#N/A	#N/A
Orthogroup_158	T. malaccensis	EIA_04370.1	#N/A	#N/A
Orthogroup_158	T. malaccensis	EIA_06636.1	#N/A	#N/A
Orthogroup_158	T. malaccensis	EIA_12693.1	#N/A	#N/A
Orthogroup_158	T. malaccensis	EIA_21798.1	#N/A	#N/A
[truncated: 2,596 more rows]

## Sheet: S2D_Expaded_GO
Functional enrichment analysis of Tu Specific gene families in T. utriculariae. Group of interest: Expanded Gene Families; ID: Gene ontology (GO) identifier; Description: functional annotation; Category: classification category; GeneRatio: ratio of genes in category; BgRatio: background ratio; pvalue: statistical significance; p.adjust: adjusted p-value; qvalue: false discovery rate value; Tu GID…				ClusterProfiler Output							Data input used for Enrichment Score Calculation
Group of interest	ID	Description	Category	GeneRatio	BgRatio	pvalue	p.adjust	qvalue	Tu GID	Count	GeneRatio_k	GeneRatio_n	BgRatio_K	BgRatio_N	GeneRatio_numeric	BgRatio_numeric	EnrichmentScore
Expanded	GO:0009653	anatomical structure morphogenesis	Cell Cycle/Cell Development	71/780	386/16415	2.51126e-23	4.98903e-21	4.53789e-21	jg21592.t1/jg10655.t1/jg11480.t1/jg12837.t1/jg13450.t1/jg13501.t1/jg15086.t1/jg16482.t1/jg16881.t1/jg19775.t1/jg20941.t1/jg21713.t1/jg21715.t1/jg22438.t1/jg22466.t1/jg2693.t1/jg2694.t1/jg6666.t1/jg6766.t1/jg6767.t1/jg9296.t1/jg9309.t1/jg17015.t1/jg15571.t1/jg17424.t1/jg4219.t1/jg10434.t1/jg14845.t1/jg14846.t1/jg21158.t1/jg8806.t1/jg17349.t1/jg19546.t1/jg19547.t1/jg19550.t1/jg19552.t1/jg19554.t1/j…	71	71	780	386	16415	0.0910256	0.0235151	3.87095
Expanded	GO:0140115	export across plasma membrane	Cellular Localization/Transport	14/780	47/16415	2.10798e-08	9.66428e-07	8.79037e-07	jg14676.t1/jg15040.t1/jg16151.t1/jg16152.t1/jg19246.t1/jg21089.t1/jg5175.t1/jg5297.t1/jg5804.t1/jg6854.t1/jg6855.t1/jg7059.t1/jg9199.t1/jg9730.t1	14	14	780	47	16415	0.0179487	0.00286323	6.26869
Expanded	GO:0098739	import across plasma membrane	Cellular Localization/Transport	14/780	60/16415	6.01939e-07	1.99309e-05	1.81286e-05	jg14676.t1/jg15040.t1/jg16151.t1/jg16152.t1/jg19246.t1/jg21089.t1/jg5175.t1/jg5297.t1/jg5804.t1/jg6854.t1/jg6855.t1/jg7059.t1/jg9199.t1/jg9730.t1	14	14	780	60	16415	0.0179487	0.00365519	4.91047
Expanded	GO:0098657	import into cell	Cellular Localization/Transport	18/780	154/16415	0.000381108	0.00841262	0.00765188	jg4011.t1/jg14676.t1/jg15040.t1/jg16151.t1/jg16152.t1/jg19246.t1/jg21089.t1/jg5175.t1/jg5297.t1/jg5804.t1/jg6854.t1/jg6855.t1/jg7059.t1/jg9199.t1/jg9730.t1/jg21510.t1/jg6588.t1/jg21145.t1	18	18	780	154	16415	0.0230769	0.00938166	2.45979
Expanded	GO:0140352	export from cell	Cellular Localization/Transport	16/780	129/16415	0.00040722	0.00866798	0.00788415	jg14676.t1/jg15040.t1/jg16151.t1/jg16152.t1/jg19246.t1/jg21089.t1/jg5175.t1/jg5297.t1/jg5804.t1/jg6854.t1/jg6855.t1/jg7059.t1/jg9199.t1/jg9730.t1/jg18608.t1/jg7683.t1	16	16	780	129	16415	0.0205128	0.00785867	2.61022
Expanded	GO:0051707	response to other organism	Defense Response/Biotic Interactions	10/780	74/16415	0.00253151	0.0407778	0.0370904	jg3959.t1/jg20691.t1/jg2699.t1/jg2673.t1/jg9319.t1/jg14776.t1/jg14781.t1/jg14783.t1/jg15980.t1/jg3939.t1	10	10	780	74	16415	0.0128205	0.00450807	2.8439
Expanded	GO:0009607	response to biotic stimulus	Defense Response/Biotic Interactions	10/780	76/16415	0.00308981	0.0472186	0.0429487	jg3959.t1/jg20691.t1/jg2699.t1/jg2673.t1/jg9319.t1/jg14776.t1/jg14781.t1/jg14783.t1/jg15980.t1/jg3939.t1	10	10	780	76	16415	0.0128205	0.00462991	2.76906
Expanded	GO:0044419	biological process involved in interspecies interaction between organisms	Defense Response/Biotic Interactions	10/780	77/16415	0.00340353	0.048217	0.0438569	jg3959.t1/jg20691.t1/jg2699.t1/jg2673.t1/jg9319.t1/jg14776.t1/jg14781.t1/jg14783.t1/jg15980.t1/jg3939.t1	10	10	780	77	16415	0.0128205	0.00469083	2.7331
Expanded	GO:0006883	intracellular sodium ion homeostasis	Ion Transport/Homeostasis	14/780	24/16415	3.36126e-13	1.82119e-11	1.65651e-11	jg14676.t1/jg15040.t1/jg16151.t1/jg16152.t1/jg19246.t1/jg21089.t1/jg5175.t1/jg5297.t1/jg5804.t1/jg6854.t1/jg6855.t1/jg7059.t1/jg9199.t1/jg9730.t1	14	14	780	24	16415	0.0179487	0.00146208	12.2762
Expanded	GO:0030007	intracellular potassium ion homeostasis	Ion Transport/Homeostasis	14/780	24/16415	3.36126e-13	1.82119e-11	1.65651e-11	jg14676.t1/jg15040.t1/jg16151.t1/jg16152.t1/jg19246.t1/jg21089.t1/jg5175.t1/jg5297.t1/jg5804.t1/jg6854.t1/jg6855.t1/jg7059.t1/jg9199.t1/jg9730.t1	14	14	780	24	16415	0.0179487	0.00146208	12.2762
Expanded	GO:0036376	sodium ion export across plasma membrane	Ion Transport/Homeostasis	14/780	24/16415	3.36126e-13	1.82119e-11	1.65651e-11	jg14676.t1/jg15040.t1/jg16151.t1/jg16152.t1/jg19246.t1/jg21089.t1/jg5175.t1/jg5297.t1/jg5804.t1/jg6854.t1/jg6855.t1/jg7059.t1/jg9199.t1/jg9730.t1	14	14	780	24	16415	0.0179487	0.00146208	12.2762
Expanded	GO:0055075	potassium ion homeostasis	Ion Transport/Homeostasis	14/780	24/16415	3.36126e-13	1.82119e-11	1.65651e-11	jg14676.t1/jg15040.t1/jg16151.t1/jg16152.t1/jg19246.t1/jg21089.t1/jg5175.t1/jg5297.t1/jg5804.t1/jg6854.t1/jg6855.t1/jg7059.t1/jg9199.t1/jg9730.t1	14	14	780	24	16415	0.0179487	0.00146208	12.2762
Expanded	GO:0055078	sodium ion homeostasis	Ion Transport/Homeostasis	14/780	24/16415	3.36126e-13	1.82119e-11	1.65651e-11	jg14676.t1/jg15040.t1/jg16151.t1/jg16152.t1/jg19246.t1/jg21089.t1/jg5175.t1/jg5297.t1/jg5804.t1/jg6854.t1/jg6855.t1/jg7059.t1/jg9199.t1/jg9730.t1	14	14	780	24	16415	0.0179487	0.00146208	12.2762
Expanded	GO:1990573	potassium ion import across plasma membrane	Ion Transport/Homeostasis	14/780	24/16415	3.36126e-13	1.82119e-11	1.65651e-11	jg14676.t1/jg15040.t1/jg16151.t1/jg16152.t1/jg19246.t1/jg21089.t1/jg5175.t1/jg5297.t1/jg5804.t1/jg6854.t1/jg6855.t1/jg7059.t1/jg9199.t1/jg9730.t1	14	14	780	24	16415	0.0179487	0.00146208	12.2762
Expanded	GO:0010248	establishment or maintenance of transmembrane electrochemical gradient	Ion Transport/Homeostasis	11/780	15/16415	2.98501e-12	1.48255e-10	1.34849e-10	jg14676.t1/jg15040.t1/jg16151.t1/jg16152.t1/jg21089.t1/jg5175.t1/jg5297.t1/jg5804.t1/jg6854.t1/jg6855.t1/jg7059.t1	11	11	780	15	16415	0.0141026	0.000913798	15.4329
Expanded	GO:1902600	proton transmembrane transport	Ion Transport/Homeostasis	19/780	125/16415	6.7898e-06	0.000202336	0.000184039	jg14676.t1/jg15040.t1/jg16151.t1/jg16152.t1/jg19246.t1/jg21089.t1/jg5175.t1/jg5297.t1/jg5804.t1/jg6854.t1/jg6855.t1/jg7059.t1/jg9199.t1/jg9730.t1/jg10762.t1/jg14903.t1/jg14908.t1/jg14909.t1/jg14919.t1	19	19	780	125	16415	0.024359	0.00761499	3.19882
Expanded	GO:0000041	transition metal ion transport	Ion Transport/Homeostasis	11/780	53/16415	3.17539e-05	0.000901206	0.000819712	jg13545.t1/jg5952.t1/jg5953.t1/jg5956.t1/jg5962.t1/jg20388.t1/jg20389.t1/jg21435.t1/jg22229.t1/jg22231.t1/jg17496.t1	11	11	780	53	16415	0.0141026	0.00322875	4.3678
Expanded	GO:0098771	inorganic ion homeostasis	Ion Transport/Homeostasis	23/780	205/16415	0.000117517	0.00318364	0.00289575	jg14676.t1/jg15040.t1/jg16151.t1/jg16152.t1/jg19246.t1/jg21089.t1/jg5175.t1/jg5297.t1/jg5804.t1/jg6854.t1/jg6855.t1/jg7059.t1/jg9199.t1/jg9730.t1/jg20388.t1/jg20389.t1/jg21435.t1/jg22229.t1/jg22231.t1/jg14903.t1/jg14908.t1/jg14909.t1/jg14919.t1	23	23	780	205	16415	0.0294872	0.0124886	2.36113
Expanded	GO:0006828	manganese ion transport	Ion Transport/Homeostasis	5/780	14/16415	0.000334358	0.00766452	0.00697143	jg20388.t1/jg20389.t1/jg21435.t1/jg22229.t1/jg22231.t1	5	5	780	14	16415	0.00641026	0.000852878	7.51603
Expanded	GO:0071421	manganese ion transmembrane transport	Ion Transport/Homeostasis	5/780	14/16415	0.000334358	0.00766452	0.00697143	jg20388.t1/jg20389.t1/jg21435.t1/jg22229.t1/jg22231.t1	5	5	780	14	16415	0.00641026	0.000852878	7.51603
Expanded	GO:0071577	zinc ion transmembrane transport	Ion Transport/Homeostasis	5/780	19/16415	0.00159298	0.0296692	0.0269863	jg13545.t1/jg5952.t1/jg5953.t1/jg5956.t1/jg5962.t1	5	5	780	19	16415	0.00641026	0.00115748	5.53812
Expanded	GO:0006313	DNA transposition	Nucleotide Metabolism	7/780	12/16415	3.42168e-07	1.1996e-05	1.09112e-05	jg12770.t1/jg17943.t1/jg21190.t1/jg22450.t1/jg22458.t1/jg2699.t1/jg4454.t1	7	7	780	12	16415	0.00897436	0.000731039	12.2762
Expanded	GO:0015074	DNA integration	Nucleotide Metabolism	7/780	12/16415	3.42168e-07	1.1996e-05	1.09112e-05	jg12770.t1/jg17943.t1/jg21190.t1/jg22450.t1/jg22458.t1/jg2699.t1/jg4454.t1	7	7	780	12	16415	0.00897436	0.000731039	12.2762
Expanded	GO:0032196	transposition	Nucleotide Metabolism	7/780	14/16415	1.36342e-06	4.27683e-05	3.89009e-05	jg12770.t1/jg17943.t1/jg21190.t1/jg22450.t1/jg22458.t1/jg2699.t1/jg4454.t1	7	7	780	14	16415	0.00897436	0.000852878	10.5224
Expanded	GO:0007035	vacuolar acidification	Organelle Organization/Cellular Organization	4/780	14/16415	0.00345491	0.048217	0.0438569	jg14903.t1/jg14908.t1/jg14909.t1/jg14919.t1	4	4	780	14	16415	0.00512821	0.000852878	6.01282
Expanded	GO:0018107	peptidyl-threonine phosphorylation	Protein Biosynthesis/Protein Modification	30/780	54/16415	5.57778e-26	1.66218e-23	1.51187e-23	jg11678.t1/jg11726.t1/jg11838.t1/jg13383.t1/jg1483.t1/jg14853.t1/jg14856.t1/jg14860.t1/jg14863.t1/jg14867.t1/jg14872.t1/jg14877.t1/jg14880.t1/jg14887.t1/jg14888.t1/jg14893.t1/jg14913.t1/jg14914.t1/jg14949.t1/jg15069.t1/jg15084.t1/jg4272.t1/jg5834.t1/jg6700.t1/jg8622.t1/jg8675.t1/jg8730.t1/jg8733.t1/jg9320.t1/jg15899.t1	30	30	780	54	16415	0.0384615	0.00328967	11.6916
Expanded	GO:0018210	peptidyl-threonine modification	Protein Biosynthesis/Protein Modification	30/780	54/16415	5.57778e-26	1.66218e-23	1.51187e-23	jg11678.t1/jg11726.t1/jg11838.t1/jg13383.t1/jg1483.t1/jg14853.t1/jg14856.t1/jg14860.t1/jg14863.t1/jg14867.t1/jg14872.t1/jg14877.t1/jg14880.t1/jg14887.t1/jg14888.t1/jg14893.t1/jg14913.t1/jg14914.t1/jg14949.t1/jg15069.t1/jg15084.t1/jg4272.t1/jg5834.t1/jg6700.t1/jg8622.t1/jg8675.t1/jg8730.t1/jg8733.t1/jg9320.t1/jg15899.t1	30	30	780	54	16415	0.0384615	0.00328967	11.6916
Expanded	GO:0018108	peptidyl-tyrosine phosphorylation	Protein Biosynthesis/Protein Modification	29/780	78/16415	5.88253e-19	7.01198e-17	6.3779e-17	jg11678.t1/jg11726.t1/jg11838.t1/jg13383.t1/jg1483.t1/jg14853.t1/jg14856.t1/jg14860.t1/jg14863.t1/jg14867.t1/jg14872.t1/jg14877.t1/jg14880.t1/jg14887.t1/jg14888.t1/jg14893.t1/jg14913.t1/jg14914.t1/jg14949.t1/jg15069.t1/jg15084.t1/jg4272.t1/jg5834.t1/jg6700.t1/jg8622.t1/jg8675.t1/jg8730.t1/jg8733.t1/jg9320.t1	29	29	780	78	16415	0.0371795	0.00475175	7.82438
Expanded	GO:0018212	peptidyl-tyrosine modification	Protein Biosynthesis/Protein Modification	29/780	78/16415	5.88253e-19	7.01198e-17	6.3779e-17	jg11678.t1/jg11726.t1/jg11838.t1/jg13383.t1/jg1483.t1/jg14853.t1/jg14856.t1/jg14860.t1/jg14863.t1/jg14867.t1/jg14872.t1/jg14877.t1/jg14880.t1/jg14887.t1/jg14888.t1/jg14893.t1/jg14913.t1/jg14914.t1/jg14949.t1/jg15069.t1/jg15084.t1/jg4272.t1/jg5834.t1/jg6700.t1/jg8622.t1/jg8675.t1/jg8730.t1/jg8733.t1/jg9320.t1	29	29	780	78	16415	0.0371795	0.00475175	7.82438
Expanded	GO:0006493	protein O-linked glycosylation	Protein Biosynthesis/Protein Modification	7/780	31/16415	0.000514477	0.0105734	0.00961726	jg13534.t1/jg14552.t1/jg21229.t1/jg2306.t1/jg350.t1/jg11743.t1/jg15031.t1	7	7	780	31	16415	0.00897436	0.00188852	4.75207
Expanded	GO:0072344	rescue of stalled ribosome	Protein Biosynthesis/Protein Modification	4/780	14/16415	0.00345491	0.048217	0.0438569	jg10268.t1/jg13894.t1/jg13895.t1/jg23143.t1	4	4	780	14	16415	0.00512821	0.000852878	6.01282
Expanded	GO:0014070	response to organic cyclic compound	Stress Response/Cellular Adaptation	5/780	16/16415	0.000673826	0.0133867	0.0121762	jg555.t1/jg7331.t1/jg2673.t1/jg2704.t1/jg9319.t1	5	5	780	16	16415	0.00641026	0.000974718	6.57652
Expanded	GO:0006970	response to osmotic stress	Stress Response/Cellular Adaptation	4/780	12/16415	0.00184343	0.0323142	0.0293921	jg14076.t1/jg14077.t1/jg9537.t1/jg13414.t1	4	4	780	12	16415	0.00512821	0.000731039	7.01496

## Sheet: S2E_Contracted_GO
Functional enrichment analysis of Tu Specific gene families in T. utriculariae. Group of interest: Contracted Gene Families; ID: Gene ontology (GO) identifier; Description: functional annotation; Category: classification category; GeneRatio: ratio of genes in category; BgRatio: background ratio; pvalue: statistical significance; p.adjust: adjusted p-value; qvalue: false discovery rate value; Tu G…
				ClusterProfiler Output							Data input used for Enrichment Score Calculation
Group of interest	ID	Description	Category	GeneRatio	BgRatio	pvalue	p.adjust	qvalue	geneID	Count	GeneRatio_k	GeneRatio_n	BgRatio_K	BgRatio_N	GeneRatio_numeric	BgRatio_numeric	EnrichmentScore
Contracted	GO:0009653	anatomical structure morphogenesis	Cell Cycle/Cell Development	14/183	386/16415	0.000111453	0.0081035	0.00745956	jg8692.t1/jg14545.t1/jg22857.t1/jg6549.t1/jg14402.t1/jg5929.t1/jg6567.t1/jg18807.t1/jg18808.t1/jg12669.t1/jg7959.t1/jg1581.t1/jg21514.t1/jg9841.t1	14	14	183	386	16415	0.0765027	0.0235151	3.25335
Contracted	GO:0007127	meiosis I	Cell Cycle/Cell Development	8/183	144/16415	0.000212165	0.0081035	0.00745956	jg22392.t1/jg2499.t1/jg2558.t1/jg14639.t1/jg17124.t1/jg17127.t1/jg11953.t1/jg7959.t1	8	8	183	144	16415	0.0437158	0.00877246	4.9833
Contracted	GO:0007155	cell adhesion	Cell Signaling	10/183	203/16415	9.48804e-05	0.0081035	0.00745956	jg5866.t1/jg8692.t1/jg3180.t1/jg4370.t1/jg22857.t1/jg6549.t1/jg16726.t1/jg12669.t1/jg13963.t1/jg9049.t1	10	10	183	203	16415	0.0546448	0.0123667	4.41869
Contracted	GO:0035825	homologous recombination	Nucleotide Metabolism	8/183	144/16415	0.000212165	0.0081035	0.00745956	jg22392.t1/jg2499.t1/jg2558.t1/jg14639.t1/jg17124.t1/jg17127.t1/jg11953.t1/jg7959.t1	8	8	183	144	16415	0.0437158	0.00877246	4.9833
