# Supplementary material for: Environment-dependent mutualism–parasitism transitions in the incipient symbiosis between Tetrahymena utriculariae and Micractinium tetrahymenae
Source: ISME J. 2025 Sep 6;19(1):wraf203. doi: 10.1093/ismejo/wraf203 (PMC12516953; doi:10.1093/ismejo/wraf203)
Supplement: Supplementary_Data_S3_wraf203 [file supplementary_data_s3_wraf203.xlsx]

## Sheet: Metadata
Metadata for T. utriculariae differential gene expression analysis. Condition_name: combined identifier of experimental treatment; Replicate: biological replicate designation (R1-R3); Cell_type: symbiotic (g) or aposymbiotic (w) T. utriculariae cells; Light: light condition during sampling (Light/Dark); Raw_read_Sample_name: original sample identifier from RNA-seq experiment. Samples were collect…
kallisto_quant_files	Sample_name	Replicate	condiaton_name	Cell_type	Time	Light condition
Tu_g_AM8_2	g_AM8_R1	R1	gAM8	g	0h	Dark
Tu_g_AM8_4	g_AM8_R2	R2	gAM8	g	0h	Dark
Tu_g_AM8_5	g_AM8_R3	R3	gAM8	g	0h	Dark
Tu_g_AM11_3	g_AM11_R1	R1	gAM11	g	3h	Light
Tu_g_AM11_4	g_AM11_R2	R2	gAM11	g	3h	Light
Tu_g_AM11_5	g_AM11_R3	R3	gAM11	g	3h	Light
Tu_g_PM2_3	g_PM2_R1	R1	gPM2	g	6h	Light
Tu_g_PM2_4	g_PM2_R2	R2	gPM2	g	6h	Light
Tu_g_PM2_5	g_PM2_R3	R3	gPM2	g	6h	Light
Tu_g_PM5_3	g_PM5_R1	R1	gPM5	g	9h	Light
Tu_g_PM5_4	g_PM5_R2	R2	gPM5	g	9h	Light
Tu_g_PM5_5	g_PM5_R3	R3	gPM5	g	9h	Light
Tu_g_PM8_1	g_PM8_R1	R1	gPM8	g	12h	Light
Tu_g_PM8_3	g_PM8_R2	R2	gPM8	g	12h	Light
Tu_g_PM8_5	g_PM8_R3	R3	gPM8	g	12h	Light
Tu_g_PM11_3	g_PM11_R1	R1	gPM11	g	15h	Dark
Tu_g_PM11_4	g_PM11_R2	R2	gPM11	g	15h	Dark
Tu_g_PM11_5	g_PM11_R3	R3	gPM11	g	15h	Dark
Tu_w_AM8_3	w_AM8_R1	R1	wAM8	w	0h	Dark
Tu_w_AM8_4	w_AM8_R2	R2	wAM8	w	0h	Dark
Tu_w_AM8_5	w_AM8_R3	R3	wAM8	w	0h	Dark
Tu_w_AM11_1	w_AM11_R1	R1	wAM11	w	3h	Light
Tu_w_AM11_2	w_AM11_R2	R2	wAM11	w	3h	Light
Tu_w_AM11_3	w_AM11_R3	R3	wAM11	w	3h	Light
Tu_w_PM2_2	w_PM2_R1	R1	wPM2	w	6h	Light
Tu_w_PM2_3	w_PM2_R2	R2	wPM2	w	6h	Light
Tu_w_PM2_5	w_PM2_R3	R3	wPM2	w	6h	Light
Tu_w_PM5_2	w_PM5_R1	R1	wPM5	w	9h	Light
Tu_w_PM5_3	w_PM5_R2	R2	wPM5	w	9h	Light
Tu_w_PM5_6	w_PM5_R3	R3	wPM5	w	9h	Light
Tu_w_PM8_2	w_PM8_R1	R1	wPM8	w	12h	Light
Tu_w_PM8_4	w_PM8_R2	R2	wPM8	w	12h	Light
Tu_w_PM8_5	w_PM8_R3	R3	wPM8	w	12h	Light
Tu_w_PM11_2	w_PM11_R1	R1	wPM11	w	15h	Dark
Tu_w_PM11_4	w_PM11_R2	R2	wPM11	w	15h	Dark
Tu_w_PM11_5	w_PM11_R3	R3	wPM11	w	15h	Dark

## Sheet: S3A_TPM
Transcripts per million (TPM) data for T. utriculariae genes across conditions with biological replicates. Tu GID: T. utriculariae gene ID; gAM8_R1-R3 through gPM11_R1-R3: TPM values for symbiotic (g) T. utriculariae at different time points (AM8: 8 AM, AM11: 11 AM, PM2: 2 PM, PM5: 5 PM, PM8: 8 PM, PM11: 11 PM) with replicates (R); wAM8_R3-R5 through wPM11_R1-R3: TPM values for aposymbiotic (w) T…
Tu GID	g_AM8_R1	g_AM8_R2	g_AM8_R3	g_AM11_R1	g_AM11_R2	g_AM11_R3	g_PM2_R1	g_PM2_R2	g_PM2_R3	g_PM5_R1	g_PM5_R2	g_PM5_R3	g_PM8_R1	g_PM8_R2	g_PM8_R3	g_PM11_R1	g_PM11_R2	g_PM11_R3	w_AM8_R1	w_AM8_R2	w_AM8_R3	w_AM11_R1	w_AM11_R2	w_AM11_R3	w_PM2_R1	w_PM2_R2	w_PM2_R3	w_PM5_R1	w_PM5_R2	w_PM5_R3	w_PM8_R1	w_PM8_R2	w_PM8_R3	w_PM11_R1	w_PM11_R2	w_PM11_R3
jg4130.t1	1.59203e-05	0	0	0.49007	0	0	0	0.488642	0	0	2.96794e-09	0	0	0	0	0.477804	0	0	0	0.170299	0	0	0	0	0.278073	0.26446	0	0	0	0	0	0	0	0	0	0
jg8511.t1	1.27743e-09	0.207537	0.194697	0.811947	0.80986	0.5242	0.270842	0.222783	0.486328	2.33838e-08	0.341414	0.000940322	0.726365	0.219716	0.154228	0	0	0	0	0.22381	0.305106	0	0	0	0.151907	0	0.00108581	0	0.519692	0.550889	0.575899	0	0	0.394049	0	0.0885585
jg16514.t1	15818.7	11155.4	7878.56	18353.5	13195.9	15596.7	9212.23	12211.7	8405.49	14307.4	13351	11822.4	16973.2	17251.5	14733.5	18091.5	16008.2	17849	8076.99	10501.4	10849	5843.27	5632.61	6044.12	8934.72	8856.96	8321.85	8305.23	9242.25	9978.18	7248.21	6980.37	5603.01	7897.83	7921.94	7824.39
jg19438.t1	13770.8	12899.4	10230.7	15694.7	13238.2	15050	10407.5	12821.4	8723.14	13023.5	11995.4	11090.5	18273.6	15524	13281.6	14555.1	13453.6	15296.1	7171.14	10315.6	10225.2	6286.3	6023.78	6416.76	8754.75	8200.61	8251.28	9955.54	10264.5	9704.63	7166.7	7229.9	6538.42	8020.21	7674.4	7365.64
jg9255.t1	13294.5	12415.9	11080.8	13535.3	12240.5	12281.8	7182.15	7773.32	6783.7	14952.9	13050.9	13878.3	12038.7	11145.2	12047.5	21512.6	19187.3	18893.4	130944	151608	151219	49902.5	49955.4	48648.4	67197.7	68341.6	59262.4	59188.3	62143.6	58670.6	101649	105078	88817.4	126042	131982	121470
jg1987.t1	11443.8	6958.8	4821.96	26251.1	19973.2	26454.7	11841.2	17789.2	10427.4	27749.1	27678.8	23941.1	14474.6	8274.07	10348.9	21975.9	17467	18293.4	20479.4	20122.8	21923.2	7178.75	7954.7	7563.13	15611.5	22431.1	10946.8	14948.3	11521.9	13472.1	9326.81	10169.1	10956.1	7362.05	13239.4	10901.7
jg13263.t1	9549.17	8193.21	6859.19	10617.3	8861.07	8559.14	5672.52	6670.16	5146.49	7026.76	6875.56	6306.35	12099.8	9014.33	8399.44	9408.57	8070.13	9344.05	4864.29	6508	6542.66	4022.67	3718.53	4016.65	5530.6	5540.35	5896.4	6044.4	6726.27	6588.26	5235.64	5207.8	4719.26	6577.27	6406.46	6326.46
jg13225.t1	9298.46	9498.25	8459.55	9139.87	8505.54	8331.69	7062.94	7713.44	6718.62	8433.85	8118.63	7901.85	7052.65	10050.7	9809.68	8839.15	8919.1	9507.55	6619.99	7165.45	7255.71	5806.37	5550.72	5977.93	7605.58	6946.87	7666.2	8130.58	8442.04	8380.09	7848.02	7799.36	7478.22	8230.81	8236.58	7657.85
jg19926.t1	9195.65	9071.79	6775.64	3547.03	3743.46	4011.17	9270.68	10163.2	8150.68	9594.12	10499.3	8635.76	14071.8	9537.72	8085.42	9642.26	10109.9	10404.5	2612.31	2982.27	4181.65	3052.79	3460.59	2708.14	6071.03	6059.41	6684.82	6051.02	5658.7	5423.72	8646.14	8486.71	7819.67	13717.8	14696.2	13000.6
jg19054.t1	9011	7935.82	6755.91	9931.94	7408.15	8468.03	5952.14	6886.36	5424.53	7320.44	6742.5	6408.53	9406.38	10010.6	8716.84	8987.31	7958.25	8436.16	4916.19	5610.07	5610.73	3679.31	3669.23	3966.87	5695.37	5558.22	5558.31	6261.09	6661.02	6427.74	5270.24	4839.84	4251.16	4966.17	5652.34	4932.94
jg7377.t1	8895.85	8464.74	7294.48	8962.42	8332.34	7919.37	6835.29	7536.26	6138.82	6820.9	6698.7	6119.96	14376.1	13683.7	11423.7	11359.4	12218.7	13018.8	3758.78	5678.06	5139.19	1817.53	1885.46	1821	3901.41	3715.16	3838	5078.44	5319.27	5830.21	3646.92	3394.47	2875.83	3559.58	3731.37	3173.08
jg20425.t1	8193.09	6633.87	5508.1	7288.62	6694.4	6725.8	3656.37	4759.17	3258.45	3648.57	3600.32	3232.51	6395.87	6996.59	5433.01	5466.77	5450	5990.06	1281.11	1827.12	1923.08	619.901	626.21	608.947	1373.96	1552.65	1460.88	1592.45	1780.17	1921.26	1245.61	1188.93	1005.25	1022.99	1007.7	1013.79
jg6984.t1	8135.59	7096.47	6444.77	8688.12	7270.41	7876.54	5856.68	6732.2	5284.08	7379.2	7213.67	6709.71	7613.52	9650.8	8609.68	9048.83	8332.4	9299.35	5181.47	5474.48	5573.03	3402.16	3363.44	3471.12	5132.94	4984.24	4750.82	5001.22	5431.57	5639.06	5446.96	5397.52	4534.13	5119.11	5590.15	5025.88
jg11077.t1	7727.18	5598.73	4051.75	9663.34	8562.36	9017.81	5586.52	7693.24	5103.49	8157.34	7482.87	6638.49	12713.9	9906.54	7614.37	8837.63	9338.46	10629.3	3637.23	6313.63	6363.37	3358.38	3293.7	2991.41	4518.34	5152.46	4435.5	4522.1	4798.42	5652.04	3926.71	4455.34	3371.73	4754.55	4503.99	4421.09
jg8601.t1	7680.2	7147.97	8523.42	6463.06	4957.86	5463.71	13214.3	10968.5	14109.7	6852.66	7811.64	7592.95	1962.57	4740.25	4756.47	4809.36	5306.01	4723.89	3502.74	2066.34	2678.07	9781.5	9593.69	9988.23	4165.19	3185.13	4611.76	3887.04	3990.12	3668.53	7183.24	5538.3	7553.89	5774.49	4156.31	7254.63
jg8013.t1	7536.77	12591	10951	16519	21909.6	21640.3	13527.8	14503	11869.6	23744.5	21684.3	21296.8	8952.69	2426.29	5938.1	8497.49	6498.06	5475.27	29726.1	24787.1	24981.4	12749.3	12790.5	14077.1	23657.2	31101.6	13570.7	33514.3	23532.5	11087.6	14885.4	19148	23461.6	8854.47	16462.7	9772.09
jg10287.t1	7487.16	7254.05	7358.2	7268.27	6268.8	6045.44	5978.58	5895.69	5802.17	6257.2	6236.44	6214.09	5291.64	7972.16	8142.61	7104.17	7134.92	7185.75	5485.18	5184.33	5150.41	4507.79	4518.11	4665.88	6077.14	5998.95	6359.92	6873.1	6988.62	6983.6	6542.9	6436.07	5806.42	6103.96	6593.58	6080.92
jg21226.t1	7314.91	5620.29	7578.16	6062.62	4937.52	6755.66	5615.72	5427.9	7620.7	8973.65	11363	11991.2	2620.32	5757.61	6906.24	8097.56	9611.75	9949.23	12101.9	6478.41	7659.03	11708.7	12243.9	11866.3	12216.2	18248.5	18594.7	14829.6	15577.6	19322.4	18003	17493.2	15887	17312.7	18165.7	19021.6
jg2960.t1	6884.45	5829.22	5593.97	7070.57	5655.64	5319.28	4015.59	4302.06	3864.07	5143.53	4736.51	4705.08	5809.53	7404.47	7025.87	6657.45	6208.07	6302.13	3619.25	3625.8	3693.95	2659.11	2528.53	2758.56	3820.79	4215.54	4135.14	4596.13	4788.72	4616.29	4428.96	4155.11	3934.79	3910.49	4335.12	3834.69
jg12212.t1	6811.71	5301.17	4442.92	5937.17	4201.14	5252.21	2999.03	3854.83	2578.32	3913.8	3614.37	3212.76	4394.09	5211.03	4353.06	6400.69	5455.52	5454.74	358.548	471.776	416.78	113.765	109.528	117.253	316.353	346.339	297.658	454.871	439.045	427.201	525.961	524.49	451.595	419.4	460.258	403.587
jg10597.t1	6678.53	4838.8	3961.18	6911.87	4652.27	6933.69	4063.8	4965.57	3357.18	6710.68	6100.31	5306.85	8395.04	7284.29	6412.71	8203.25	5903.56	7306.46	4354.18	4541.68	4670.3	2591.55	2492.55	2692.82	4227.03	4457.15	3996.6	4812.59	4478.44	4302.67	3589.75	3858.74	3577.96	4104.27	3921.6	3770.73
jg3323.t1	6307.37	5044.78	5718.29	5008.64	4400.19	4577.11	4549.12	3919.25	5025.08	5455.44	5630.8	5807.62	2698.37	5014.63	5860.98	4720.94	4740.39	4549.49	4493.41	3052.69	3228.26	3575.8	3616.27	3632.59	4895.56	5040.78	5095.14	5366.98	5726.53	5777.53	5486.37	5213.18	4611.39	5031.27	5159.56	4967.19
jg16463.t1	6006.68	4674.79	5653.54	3468.01	2537.54	3571.04	3038.52	2654.67	3474.05	3810.71	3989.46	3923.79	1234.14	2598.88	3012.31	3305.62	3073.41	3066.67	561.131	379.865	356.774	226.105	210.568	224.396	428.459	458.296	478.009	564.053	639.077	651.77	796.643	766.556	658.506	681.392	602.256	630.128
jg20596.t1	5961.28	4581.96	5143.36	6286.73	8887.7	1846.59	3956.84	3201.3	2476.34	2523.01	2090.54	1891.82	2484.34	7104.01	8260.04	12695.1	12809.6	4907.36	2833.41	2736.81	2732.44	4151.56	3792.77	6652.24	4049.77	8503.96	6410.07	7687.99	10290.9	8324.65	6730.74	4604.88	8768.81	7215.7	4148.27	4406.08
jg593.t1	5326.66	5499.89	4923.7	5134.73	4731.21	4394.54	3779.99	4269.16	3399.6	3841.68	3655.77	3419.68	5677.2	6874.82	6199.44	5673.85	5657.51	5805.74	1183.64	1509.07	1500.36	972.653	931.535	948.568	1910.99	1695.86	1775.3	1864	1987.22	1818.78	1541.1	1475.63	1374.37	1475.69	1538.75	1387.78
jg23124.t1	5190.42	3444.15	2793.54	6767.06	5653.1	6250.22	3898.54	5594.86	3577.56	5599.43	5143.71	4759.2	5866.04	5931.35	4901.62	5838.74	6181.97	6892.91	2491.5	4172.62	4358.11	2437.53	2373.97	2237.81	3425.08	3398.95	3202.39	2928.42	3523.84	4249.6	2744.82	2748.2	1891.62	2886.43	2817.93	2876.97
jg19907.t1	4864.07	4193.61	4099.61	4565.9	3640.99	3751.73	2899.34	3092.66	2750.32	3966.89	3481.39	3608.01	3495.39	4646.83	4536.24	4226.43	3769.64	3953.25	2834.06	2562.69	2558.21	2240.22	2177.87	2330.64	3161.94	3267.4	3307.03	3686.1	3862.21	3614.97	3212.79	3096.55	2899.77	3557.31	3578.2	3284.82
jg20586.t1	4799.7	4694.03	5709.34	5308.08	9100.69	1477.23	4200.23	2910.5	2770.6	1785.42	1573.79	1570.34	2280.8	5995.61	7979.31	9596.6	10529.8	3566.95	2439.89	1969.81	1642.72	3506.93	3408.93	5714.28	3592.91	6928.3	5569.83	7512.56	8482.51	6582.65	6541.94	4263.4	9838.17	5626.69	3833.29	3498.92
jg12155.t1	4779.4	4383.06	5204.54	4111.23	3059.65	3574.24	5020.33	4165.31	6006.62	3703.37	4163.56	4649.64	1759.76	3083.73	3402.31	3543.96	3624.77	3704.02	3225.22	1978.23	2229.4	5986.04	5834.66	6162.82	3112.6	3671.4	5634.27	4044.3	4307.16	5632.2	7299.46	6466.79	5959.45	7277.2	6566.85	7052.45
jg4347.t1	4736.74	3868.17	3462.23	5644.46	5258.18	4927.89	3683.27	4088.31	3409.13	4247.96	3920.98	3840.81	6217.84	5360.49	5085.73	5187.61	5219.88	5361.86	4615.99	6116.37	6381.06	3487.52	3481.55	3349.64	4827.07	4724.29	4530.7	4659.8	5009.88	5073.51	4565.34	4718.16	3748.55	4121.45	4078.64	3938.36
jg13422.t1	4552.43	4238.95	3593.6	5445.35	4921.25	5265.78	3420.88	4317.9	3064.71	4770.75	4212	3988.32	5973.35	5833.82	4930.68	5619.59	5120.1	5880.5	5200.96	6878.13	7436.98	3961.13	3674.04	3727.78	5283.26	4858.6	4790.76	4982.81	5519.93	5420.99	4217.52	4322.65	3869.35	4213.46	3918.56	3784.27
jg954.t1	4462.2	3464.29	3038.13	4608.24	3985.39	4180.13	3355.85	3887.7	3041.62	4457.98	4411.7	3964.69	4369.05	5461.84	4689.81	4814.15	4474.89	4941.64	3123.04	3178.3	3277.17	2509.85	2503.85	2440.48	3523.56	3687.12	3468.22	3814.63	3894.63	4111.33	3347.23	3384.06	2814.26	3182.84	3199.33	3154.64
jg17831.t1	4338.44	4471.17	3566.38	1068.45	794.837	834.971	3295.06	4327.42	2808.53	4272.75	4005.46	3672.79	5321.5	4795.34	4180.46	3886.69	4701.38	3877.93	684.007	1049.23	1333.57	4503.78	4572.82	4266.32	4758.1	3689.2	4129.36	3906.16	4821.84	4387.91	3587.07	3184.95	2482.6	4722.95	4768.77	4721.73
jg13520.t1	4119.76	5436.87	5295.36	4154.44	4648.14	3951.66	4978.51	4778.22	4497.07	4700.21	4561.39	4297.71	7184.79	5765.12	7148.47	5802.33	6256.37	5397.85	368.806	447.953	408.983	165.031	153.987	169.66	261.424	199.949	199.233	294.711	275.051	192.806	1644.56	1636.22	1637.28	1528.91	1864.07	1320.92
jg9520.t1	4078.68	2743.59	2360.84	4086.68	3346.51	3412.82	2314.12	2984.77	2258.95	3644.17	3564.47	3149.2	3223.92	3578.45	3348.76	3331.06	3082.1	3535.99	2123.06	2303.33	2478.61	1753.36	1747.87	1707.34	2393.7	2778.43	2591.04	2393.68	2696.53	3090.42	2435.51	2393.53	1788.48	2484.49	2421.22	2503.2
jg19182.t1	3678.84	3827.93	3369.3	3406.42	3520.69	2679.93	2975.07	3070.78	2683.49	2183.72	2210.15	2115.65	3737.13	4429.39	4127.87	3270.64	3832.86	3979.43	1145.49	1590.55	1354.03	1077.5	1092.32	1167.77	1865.74	1721.33	1966.69	1990.81	2111.87	2167.95	1093.47	988.105	921.193	1184.48	1368.06	1185.36
jg11629.t1	3597.03	3347.55	2375.76	3062.68	2672.52	2862.6	3352.44	3883.26	2938.15	3163.05	3047.88	2866.94	5239.57	4490.82	3899.12	3271.44	3237.52	3750.36	1224.71	1650.35	1550.55	759.325	737.261	768.917	1371.59	1110.68	1155.43	1358.11	1404.08	1438.43	1063.83	1050.44	896.306	1169.7	1341.43	1194.72
jg18970.t1	3502.81	3278.1	3657.51	2925.08	2622.49	2659.24	2995.96	2778.24	3410.55	3286.72	3418.15	3688.41	1545.52	2652.16	3258.4	2808.64	2742.97	2813.59	2082.13	1447.57	1584.84	2717.08	2703.06	2694.88	2669	2757.11	3133.6	3230.88	3345.74	3484.15	3189.73	3192.75	2816.83	3084.11	3067.57	3133.87
jg18211.t1	3499.17	3496.32	3267.98	2408.14	2240.8	2177.83	1983.56	2199.37	1775.47	1454.18	1366.5	1353.91	2447.29	3012.35	2702.32	2221.72	2284.93	2284.12	983.513	1355.91	1294.66	590.208	574.224	574.517	1015.29	871.74	942.692	1103.9	1187.31	1173.9	732.639	735.982	605.895	670.671	668.301	664.125
jg7314.t1	3445.07	2461.26	2091.81	3966.99	2851.74	3783.5	2166.71	2877.73	1909.71	3361.61	2990.77	2751.67	5577.76	3703.42	2953.9	3628.64	2980.03	3706.99	1473.91	1973.09	2130.05	1207.03	1233.33	1211.35	1830.35	1621.8	1608.38	1685.22	1889.58	1934.56	1445.27	1448.23	1076.27	1583.36	1386.65	1531.96
jg16645.t1	3387.59	3150.98	2948.72	3695.45	3391.25	3157.33	2410.58	2953.16	2115.18	3085.68	2664.5	2586.91	4348.37	4155.66	3659.32	3681.45	3369.69	3894.5	2109.28	2877.68	2948.72	1837.55	1750.41	1715.74	2436.24	2334.86	2198.43	2597.07	2769.18	2588.42	2294.63	2408.28	2011.54	2326.1	2065.24	2052.46
jg16830.t1	3313.43	2681.9	2526.41	3407.94	2861.04	3174.04	2319.32	2619.16	2112.57	3193.29	2865.72	2752.09	2884.41	3564.68	3266.32	3197.63	2875.8	3148.51	2494.85	2848.25	3008.61	2146.22	2069.91	2005.58	2859.4	2575.35	2538.63	2592.21	2948.01	2830.1	2383.25	2382.36	1885.33	2182.06	2013.63	2031.53
jg10364.t1	3311.75	2954.45	2581.55	4232.59	3972.6	4291.22	2945.36	3331.4	2584.47	3644.32	3319.63	3060.15	5103.65	3772.51	3282.53	3798.3	3451.39	3952.73	2460.23	3107.89	3190.77	1877.07	1850.81	1834.35	2612.98	2474.14	2280.13	2637.7	2567.74	2594.86	2049.57	2246.7	2077.77	2148.83	2177.55	2072.7
jg6065.t1	3298.05	3162.95	3597.03	1653.38	1538.42	1461.09	2315.55	1891.5	2701.72	1707.61	1893.03	2005.63	879.942	1558.51	1866.31	1553	1579.57	1477.96	383.812	241.893	249.767	621.365	613.819	609.797	812.37	830.264	1052.64	856.625	860.229	923.131	644.397	595.52	580.786	687.225	711.694	664.281
jg7968.t1	3182.23	2916.05	2562.61	3061.93	2753.92	3013.06	3362.23	3353.37	3299.36	3628.71	3645.59	3656.15	2386.88	3296.78	3132.26	2938.53	3043.55	3302.52	2713.98	2334.67	2378.92	3012.43	2784.66	2882.34	2924.01	2940.36	3292.53	3179.56	3339.59	3694.07	3313.65	3401.39	2948.61	3151.77	3102.42	2951.92
jg22911.t1	3176.48	2472.84	2301.68	2459.59	1662.18	2529.94	3053.22	2975.5	3353.62	3012.4	3485.94	3427.72	1400.45	2411.31	2364.32	2649.78	2866.73	3198.29	1810.59	1268.98	1300.6	2843.53	2801.93	3012.06	2036.24	1980.44	2829.35	2052.63	2417.23	3239.6	3643.43	3267.69	2744.85	3468.05	3250.77	3353.92
jg7972.t1	3041.05	2340.82	2421.63	2751.96	2311.05	2770.25	2693.46	2417.85	2924.84	3288.12	3401.45	3337.43	1675.88	2553.97	2849.61	2654.2	2392.43	2630.8	2966.92	2011.1	2114.75	2897.73	2908.09	2795.33	3267.53	3506.75	3435.3	3484.86	3425.78	3760.84	3152.33	3233.68	2759.72	3062.27	2922.51	3109.57
jg20589.t1	2992.1	2868.65	3324.93	3075.33	5088.01	955.902	2702.28	1599.82	1959.69	1084.78	1009.44	896.87	1563.57	3736.4	4854.78	6322.24	6503.92	2572.66	1349.69	1116.13	982.44	2504.06	2410.86	3811.94	2171.82	3610.87	3025.62	3979.97	4579.79	3721.53	3741.41	2542.6	5567.1	3553.52	2475.75	2093.92
jg20593.t1	2992.1	2868.65	3324.93	3075.33	5088.01	955.902	2702.28	1599.82	1959.69	1084.78	1009.44	896.87	1563.57	3736.4	4854.78	6322.24	6503.92	2572.66	1349.69	1116.13	982.44	2504.06	2410.86	3811.94	2171.82	3610.87	3025.62	3979.97	4579.79	3721.53	3741.41	2542.6	5567.1	3553.52	2475.75	2093.92
jg14040.t1	2860.87	2497.17	2211.99	3415.11	3363.27	3045.07	2270.77	2636.8	2034.3	2661.67	2386.55	2322.83	4232.71	3457.86	3107.5	3232.06	3210.34	3583.59	2418.43	3264.03	3410.31	1915.53	1864.83	1757.95	2595.58	2515.88	2306.87	2552.27	2673.3	2676.12	2307.68	2505.29	2108.42	2095.76	2028.11	1980.28
jg21231.t1	2781.26	1638.92	1318.42	3314.64	2375.56	3080.84	1575.01	2174.95	1458.61	2061.97	1975.15	1852.16	3309.46	3133.88	2280.14	2421.08	2410.1	2884.03	711.221	1232.34	1213.39	422.583	487.364	405.046	900.418	940.455	899.881	504.321	727.494	938.984	470.508	425.282	252.748	393.673	426.243	439.264
jg8707.t1	2774.66	2192.19	1859.41	2497.64	2229.43	2491.24	2054.88	2181.14	1897.12	3049.41	3011.82	2815.13	2565.66	2946.98	2747.53	2759.28	2663.03	3089.94	1835.72	1620.87	1586.98	1588.45	1543.29	1535.69	2159.87	2293.63	2056.81	2222.78	2337.61	2450.94	1951.27	2118.16	1838.24	1916.43	1679.26	1678.23
jg13816.t1	2736	2676.98	2340.43	3006.36	3042.93	2395.88	2168.39	2413.07	1856.12	2188.71	1996.59	2008.96	4727.05	4235.7	3983.42	3862.75	3729.23	4033.29	941.712	1250.05	1222.96	825.912	771.394	813.724	1353.82	1326.71	1408.62	1560.42	1483.33	1421.76	1466.37	1599.44	1502.15	1819.02	1884.4	1680.91
jg12389.t1	2633.89	3513.04	3214.38	2318.35	2963.41	2089.57	2772.72	2977.59	2374.68	1934.05	1908.04	1976.8	3932.13	3157.08	3211.37	2208.91	2695.33	2620.19	1542.21	2398.62	2164.71	2003.69	1893.32	1931.98	2856.76	2423.42	3096.32	2794.02	2801.12	2852.3	1621.99	1675.24	1877.15	1761.36	1749.68	1664.52
jg10173.t1	2590.61	2654.89	2510.08	1377.74	1194.88	1348.81	1123.19	1076.82	1140.73	1412.21	1364.47	1374.4	2102.75	2314.74	2592.71	2791.83	2623.62	2633.15	5914.37	5790.95	5494.06	1006.76	1002.42	1027.3	1232.09	1172.73	1123.77	1172.49	1274.82	1279.88	1926.62	1903.36	1717.78	1367.8	1530.68	1497.42
jg6759.t1	2574.5	2306.1	2199.8	1974.73	1617.7	1680.19	1370.22	1369.25	1375.97	1428.77	1373.73	1328.4	977.824	1528.96	1626.09	1674.61	1435.12	1411.34	172.738	171.289	149.073	62.8142	59.9773	63.6986	141.11	139.694	151.604	181.798	190.781	185.894	269.064	251.335	235.386	197.477	200.836	190.54
jg22753.t1	2555.66	2463.12	2659.13	1144.65	1103.21	1007.57	1635.82	1480.12	1624.79	1893.72	1963.97	1950.53	1725.65	2703.59	3124.67	2798.76	2664.51	2737.82	392.119	296.499	339.609	331.809	316.78	312.091	420.625	449.506	469.868	496.188	519.523	479.96	1330.94	1371.55	1256.52	1928.05	1744.2	1663.98
jg12757.t1	2536.07	1985.64	2377.56	1976.51	1582.48	2142.99	2435.51	1912.64	2921.66	2400.07	2785.88	3252.15	651.482	1606.38	2111.39	2219.18	2278.64	2419.9	2782.64	1285.6	1413.75	3383.52	3307.7	3509.49	3061.74	3283.84	3889.15	3300.24	3439.74	4078.96	4038.56	3876.2	3305.42	3965.27	3914.95	3976.87
jg5320.t1	2534.07	2753.92	2792.1	1948.31	1997.57	1914.7	2210.41	2064.87	2082.95	2341.6	2239.7	2266.49	3079.24	2690.71	2981.61	3256.59	3036.46	2999.82	690.658	724.423	735.555	776.153	767.937	755.785	727.806	644.677	672.86	679.052	694.196	632.721	1300.47	1346.3	1236.34	1513.71	1487.42	1441.94
jg21214.t1	2515.76	2301.75	2543.53	1707.05	1255.75	1379.63	2800.32	2298.2	3010.12	1666.02	1924.2	1937.28	867.719	1831.47	1964.69	2088.47	2344.75	2266.49	506.282	319.651	340.156	839.206	818.708	900.589	500.485	464.903	716.717	500.006	581.855	684.691	1302.37	1083.5	1007.52	1308.32	1306.94	1425.25
jg20585.t1	2459.96	1890.2	2062.54	2340.76	3202.08	636.545	1503.83	1129.48	812.113	688.095	608.702	595.697	1174.61	2785.53	3550.92	5395.61	5009.83	1999.41	805.285	711.694	632.91	1281.91	1246.37	2136.92	1327.08	2998.21	2171.38	2988.05	3635.09	2994.16	2620.4	1748.63	3186.26	2789.95	1634.99	1664.01
jg12171.t1	2427.14	1817.36	1478.62	2485.34	2216.21	2057.64	1306.21	1544.53	1182.88	1611.84	1476.18	1365.93	2117.08	2290.14	1932.66	2105.95	1855.27	2154.37	328.016	438.11	410.305	219.749	208.304	211.813	502.268	540.379	514.424	548.992	564.232	624.095	427.499	447.103	360.278	355.079	323.924	338.131
jg19790.t1	2417.4	2513.47	3480.9	1610.79	1109.7	1351.6	3198.93	2272.91	4076.03	1448.67	1720.57	1821.18	245.217	739.137	905.47	1135.22	1426.16	1154.68	170.066	90.0193	108.994	310.181	288.046	332.027	140.865	127.468	217.29	231.007	226.547	235.019	815.713	583.011	751.195	518.323	382.942	591.935
jg441.t1	2254.24	2225.4	2323.5	2001.7	1551.53	1621.21	3414.86	3114.28	3618.88	2359.9	2704.33	2725.41	1011.68	2166.57	1916.23	2142.64	2431.8	2475.22	1700.04	1295.2	1383.46	4529.79	4244.26	4402.39	1943.82	1754.49	2731.55	2303.97	2585.84	2250.06	2584.8	1987.16	2508.26	2294.42	1690.62	2346.36
jg13989.t1	2220.34	2118.8	2356.81	1183.95	922.964	1149.01	3212.7	2899.81	3419.25	1615.52	1855.75	1886.45	627.327	1304.06	1489.26	1937.08	2276.39	2420.27	691.624	498.151	580.066	2146.66	2113.94	2154.65	892.471	903.205	1636.36	1069.44	1298.08	1622.73	3913.15	3441.88	2822.97	4054.41	3495.26	3793.37
jg14307.t1	2217.73	1688.59	1640.38	2347.63	2323.24	2172.3	1895.05	1937.7	2013.17	2518.88	2468.25	2474.11	1355.76	1711.3	1921.5	1784.06	1822.32	1993.61	1837.96	1436.61	1539.61	1774.24	1725.37	1586.32	2159.1	2150.24	2034.11	1867.42	2079.33	2352.51	1739.18	1848.76	1463.45	1930.62	1799.52	1938.66
jg19135.t1	2206.21	1868.16	1993.99	1937.82	1673.16	2112.33	1882.26	1751.39	2057.51	2601.04	2562.42	2591.77	1113.89	1951.78	2114.7	1996.65	1945.91	2039.62	2164.53	1382.6	1472.16	2104.05	2075.02	2020.29	2226.15	2354.4	2398.17	2546.85	2536.87	2560.88	2586.81	2627.58	2445.03	2132.24	2065.17	2077.14
jg9290.t1	2190.82	2023.93	1338.15	607.472	549.039	604.512	1168.43	1316.68	1135.11	1351.79	1270.37	1241.02	3588.5	3198.73	2748.91	2833.21	2983.02	3152.99	1582.23	1888.92	1941.5	659.982	667.035	600.928	755.437	652.167	691.891	542.251	569.473	589.174	797.811	882.206	757.668	836.645	907.65	986.058
jg11135.t1	2186.83	2196.94	3022.04	1398.62	992.18	1294.13	2802.33	2007.78	3562.93	1337.09	1534.07	1655.02	234.936	614.175	759.829	1092.36	1351.17	1151.28	174.845	98.4376	114.325	274.093	251.443	277.58	125.904	121.189	213.685	211.077	204.488	220.269	765.744	602.746	692.127	537.853	387.423	551.473
jg13622.t1	2174.08	2039.14	2151.77	1383.79	1217.96	1364.52	1177.81	1302.65	1252.95	996.715	891.406	939.221	1704.37	1659.12	1505.8	1852.43	1728.5	1904.49	3029.67	4471.85	2934.98	587.464	575.519	564.439	388.916	373.534	380.463	281.137	306.015	319.775	1076.98	1161.38	998.399	571.468	530.215	607.095
jg20820.t1	2169.9	1508.26	1218.65	2351.03	1842.85	2431.12	1625.92	2012.84	1385.05	2573.95	2381.9	2286.26	2146.96	1897.32	1882.77	2186.78	1916.76	2359.98	1599.54	1718.46	1750.91	1477.63	1425.68	1397.07	1915.53	1772.72	1740.32	1591.37	1887.2	2045	1643.28	1720.26	1234.73	1764.22	1537.01	1657.49
jg4183.t1	2114.34	1654.05	1656.11	1989.73	1731.32	1787.03	1426.99	1520.47	1419.42	1966.06	1839.7	1821.74	1351.08	1853.81	1944.42	1782.35	1674.3	1782.33	1504.81	1370.21	1462.03	1309.8	1307.17	1268.25	1742.31	1826.39	1723.11	1805.12	1917.63	1913.87	1599.05	1662.52	1356.06	1563.14	1444.94	1528.19
jg22749.t1	2087.04	2122.69	3395.44	1580.81	1005.19	1224.01	5432.62	3968.07	6436.77	2321.56	2951.08	3068.73	837.916	2102.77	2076.11	1648.48	2026.33	1572.5	938.984	498.883	668.528	7577.36	7375.28	7385.83	1863.98	1459.86	2268.3	1948.7	2126.41	1390.51	1706.75	1077.21	1730.26	1517.56	910.049	1494.95
jg2605.t1	2077.95	1534.69	1454.17	1612.23	1385.87	1521.76	1654.81	1705.38	1565.88	2426.19	2457.34	2253.49	2078.04	3200.08	3082.04	2808.38	2549.04	2685.37	37.1366	38.02	33.2414	33.7325	36.647	36.7976	42.7033	44.1285	38.7115	34.5151	36.3838	36.2204	199.365	202.711	169.333	251.611	244.327	236.916
jg300.t1	2074.61	1501.39	1056.23	2486.58	2008.78	2266.47	1326.83	1777.49	1188.4	2003.35	1791.62	1681	3489.49	2548.53	1978.04	2446.09	2305.48	2741.07	1671.64	2417.45	2616.68	1374.81	1313.12	1292.41	1888.87	1826.14	1707.17	1586.7	1877.13	2017.13	1507.89	1570.99	1161.18	1684.57	1454.79	1649.68
jg2194.t1	2073.79	2362.24	1632.71	2208.99	2101.46	1705.26	1566.58	1606.31	1410.4	1414.22	1387.7	1376.5	2202.35	2362.66	2321.78	2090.76	2152.46	2085.87	388.804	489.384	448.783	308.208	263.62	279.836	565.499	566.093	542.318	650.049	660.695	645.001	595.467	577.465	549.406	602.68	776.324	616.203
jg17848.t1	2032.93	1739.55	1440.75	3292.63	3430.43	2978.4	2262.52	2961.05	2019.02	2011.78	1927.8	1758.91	3456.36	3033	2576.63	2740.03	2707.43	3203.95	5114.32	7430.1	7017	2577.21	2510.52	2468.88	3017.25	3205.06	2836.25	2110.86	2256.27	2386.49	2110.16	2382.29	2015.44	1270.88	1403.07	1329.06
jg14421.t1	2011.68	1717.23	1905.02	1824.57	1443.29	1698.83	2104.31	2061.98	2080.98	2112.11	2262.81	2395.44	983.01	1662.72	1849.79	1923.52	2004.77	2029.96	2043.39	1386.62	1464.72	2654.94	2572.98	2599.63	2277.17	2318.85	2758.54	2303.3	2541.51	2874.25	3053.39	2933.65	2502.95	2901.36	2526.86	2687.46
jg22025.t1	2002.41	1387.77	1117.27	2414.69	1923.38	2000.91	1172.96	1506.97	1019.89	1690.74	1544.07	1456.77	2400.23	2095.43	1713.83	2228.59	1949.43	2355.72	876.362	1232.76	1305.45	705.567	706.318	693.559	1062.43	1079.38	1050.37	1061.29	1183.23	1298.26	1003.47	1009.59	802.554	1131.98	1129.39	1105.76
jg20738.t1	1996.89	1708.86	1772.43	2027.88	1869.63	1792.15	1460.59	1645.12	1323.33	1859.15	1686.95	1656.61	1947.34	2308.26	2145.65	1974.06	1895.36	2064.01	1846.34	2142.98	2191.31	1512.08	1468.83	1405.54	2010.79	1850.96	1798.2	2025.73	2207.83	2062.62	1758.27	1879.98	1503.27	1644.69	1481.24	1496.1
jg17935.t1	1988.71	2989.44	2446.45	1622.67	1390.02	1810.25	2759.02	2861.2	3097.91	2948.36	2756.17	2819.87	2764.93	861.774	1790.27	1034.25	1011.53	609.198	2700.07	3002.18	3027.37	4057.83	3927.44	4520.79	4761.05	4021.22	3728.1	3463.18	3048.18	2148.61	3367.86	3313.58	3444.27	4912.53	5678.04	4543.23
jg5092.t1	1986.58	1660.01	1716.75	1308.27	946.636	1160.56	1208.62	1233.2	1236.9	1730.43	1763.17	1579.47	1041.92	1989.49	1947.16	1898.62	1688.17	1790.82	712.684	547.431	619.238	435.588	411.786	427.926	508.466	493.393	524.521	607.698	686.379	699.785	1917.05	1784.16	1449.62	2133.37	2058.21	2016.91
jg5340.t1	1981.9	1891.37	2156.18	1960.74	1712.77	1891.43	1792.66	1528.22	2093.82	1617.07	1715.91	1840.26	665.664	1661.7	1853.86	1097.54	1153.74	1096.29	717.624	466.133	418.93	517.292	486.697	548.682	756.771	760.739	884.08	672.217	696.255	715.834	934.635	895.6	875.563	653.193	680.944	655.685
jg14145.t1	1976.26	1853.67	1227.73	2094.74	1898.63	2078.76	1555.62	1698.53	1438.55	1742.07	1637.58	1490.99	2257.4	1707.91	1695.28	1509.93	1589.15	1584.92	685.548	988.853	954.415	490.536	485.035	499.975	1010.55	802.911	790.787	807.371	913.779	763.842	684.704	632.428	512.117	677.113	706.83	637.907
jg15451.t1	1966.59	2483.46	2187.45	3657.15	4484.3	3365.07	3459.28	3719.22	3157.95	3549.14	3413.78	3650.46	6471.22	4476.47	3642.3	2630.33	3303.19	3476.11	318.961	427.511	416.532	469.371	440.11	440.515	940.473	808.236	993.791	1696.33	1759.73	1822.43	717.32	750.684	760.255	491.54	514.112	515.421
jg3610.t1	1962.59	1715.08	1827.95	1478.32	1270.8	1555.91	1565.02	1432.21	1645.74	1901.51	2009.04	2147.98	983.718	1685.85	1923.47	1705.55	1771.54	1786.68	1140.09	753.462	797.645	1143.78	1105.99	1119.77	1328.12	1463.07	1457.31	1647.89	1653.56	1707.05	1737.7	1774.74	1590.45	1573.83	1499.27	1501.66
jg18766.t1	1934.64	2000.59	2449.86	980.169	888.762	964.238	1313.86	1119.41	1438.43	1389.86	1432.56	1511.57	517.537	1268.18	1521.41	1284.02	1272.94	1177.7	95.565	62.1932	63.1202	68.8937	67.0608	71.4241	140.106	139.1	154.338	199.488	203.339	186.529	325.554	313.76	314.847	218.803	208.365	205.49
jg200.t1	1898.78	1482.76	1430.51	1720.89	1212.43	1673.22	1955.03	2062.93	1866.16	2058.54	2320.24	2397.08	895.827	1524.56	1430.83	1876.97	2044.63	2346.09	1363.22	1026.95	1148.26	2593.17	2481.76	2681.78	1605.52	1652.35	2379.4	1684.36	2034.68	2751.17	3018.86	2672.61	2122.27	2946.1	2451.89	2894.43
jg18452.t1	1874.39	1923.54	2657.59	1281.26	1001.66	1205.78	2126.51	1543.73	2995.48	1126.4	1264.48	1405.11	254.494	514.39	649.274	959.474	1174.88	1070.85	181.919	120.545	126.989	287.217	266.576	282.939	118.034	117.339	224.031	211.509	207.959	245.292	871.844	754.612	807.704	651.266	480.118	654.902
jg20569.t1	1857.54	1731.99	1546.08	2175.03	2141.15	2070.7	1324.05	1661.89	1172.44	1788.62	1551.76	1503.54	3034.25	2659.83	2155.64	2371.67	2456.19	2759.46	1175.25	1766.3	1890.43	1029.83	982.744	927.654	1376.91	1427.99	1372.82	1638.83	1668.04	1605.19	1291.69	1389.14	1269.84	1249.37	1129.69	1140.36
jg2395.t1	1848.59	1259.59	959.414	1235.32	832.895	982.11	803.86	1064.7	687.101	1316.14	1222.4	987.707	1838.13	1657.42	1341.68	1458.95	1184.61	1328.9	472.236	599.295	666.837	298.353	263.428	296.926	518.545	563.347	556.179	514.825	595.212	608.356	1532.14	1479.13	1140.22	2028.52	1728.95	1878.51
jg2731.t1	1838.16	1520.73	1682.47	1462.62	1295.5	1718.99	1726.47	1642.38	1904.88	2103.81	2264.63	2413.95	790.514	1578.75	1757.25	1865.11	1881.55	2111.37	2112.25	1249.15	1404.6	2467.7	2410.04	2400.94	2345.25	2514.78	2855.31	2673.53	2791.92	3182.47	2973.87	3125.16	2542.73	2896.47	2424.06	2646.19
jg17654.t1	1825.54	1846.18	1619.6	1594.09	1675.24	1654.2	2048.89	2446.13	1709.66	2276.34	2039.53	1848.36	4670.7	3215.44	2756.5	2918.27	2779.82	3445.49	206.993	325.015	293.078	121.49	109.795	106.18	151.724	99.5561	119.172	126.935	129.074	112.147	768.421	867.626	765.23	871.813	768.143	787.884
jg98.t1	1806.49	1068.47	788.181	1121.15	733.211	1036.9	486.991	740.239	410.788	966.88	851.19	721.516	1858.14	1314.77	1016.49	1818.85	1343.01	1773.74	98.4861	141.399	166.195	68.871	57.4022	67.8625	165.008	172.065	152.65	162.863	184.412	213.93	186.394	189.239	144.979	212.43	160.011	193.745
jg160.t1	1775.27	1617.74	1958.43	1062.31	801.272	863.939	2303.56	2040.37	2458.71	1599.26	1780.44	1785.91	463.531	1129.3	1130.49	1216.58	1421.26	1334.57	512.429	318.39	415.721	2474.35	2327.4	2395.07	749.548	671.17	1027.11	870.891	870.162	870.686	3067.35	2465.09	2979.37	3386.51	2295.11	3600.4
jg5595.t1	1750.36	1481.89	1486.07	961.647	862.946	852.996	1013.8	1059.17	961.194	1483.31	1423.26	1411.23	1117.09	1732.17	1837.01	1912.12	1710.51	1824.9	535.669	440.64	478.733	468.974	436.213	443.085	730.968	794.864	748.694	912.583	920.919	885.43	1194.84	1258.83	1107.75	1488.5	1343.81	1326
jg11380.t1	1723.11	1364.01	1407.12	922.489	733.79	919.281	782.216	764.757	851.858	719.071	761.712	793.452	320.467	717.075	784.082	635.948	616.526	672.166	79.4788	48.8179	55.9506	77.7447	75.8752	78.7922	116.191	112.427	123.623	99.1412	119.248	137.158	160.056	154.072	112.802	115.877	101.192	110.046
jg12068.t1	1648.55	2609.98	2299.32	2978.41	3433.8	7201.92	4225.8	4910.22	3906.72	7667.74	6426.67	6106.9	1808.29	823.574	942.483	1150.39	957.614	1029.68	5382.51	4574.95	4814.85	2658.49	2635.73	2936.27	4514.68	4065.04	1613.83	3767.3	2744.71	1333.31	2259.41	2991.33	3119.2	2172.93	2947.84	1869.51
jg17046.t1	1645.07	1579.14	1333.36	1428.51	1412.73	1345.66	939.691	1192.8	827.5	1286.59	1221.88	1096.18	1967.5	1891.85	1639.23	1559.43	1647.98	1800.19	703.966	1060.26	1129.62	570.127	555.685	574.72	645.63	612.249	586.689	544.595	583.031	525.718	1352.78	1380.17	1198.93	1610.83	1513.59	1463.15
jg20584.t1	1604.46	1227.58	1206.72	1820.42	2677.12	575.573	965.754	870.478	582.588	629.708	526.074	416.341	1158.96	2221.46	2632.63	3797.96	3247.65	1338.75	783.311	868.588	860.344	1088.11	1091.28	1593.37	1191.99	2122.3	1546.29	2050.65	2724.54	2167.78	1579.94	1181.85	2043.72	1536	967.569	891.639
jg4773.t1	1600.18	1254.2	1218.3	2382.13	1961.36	2124.33	1643.55	1645.44	1664.54	1548.31	1490.08	1428.15	1566.77	1650.44	1610.82	1390.71	1330.6	1391.4	1383.09	1603.73	1460.86	1127.13	1166.25	1145.43	1701.29	1547.36	1658.1	1065.58	1224.45	1355.03	708.187	686.049	527.594	524.294	568.06	567.615
jg2548.t1	1588.72	1552.9	1269.26	1517.3	1362.16	1394.6	1037.21	1232.59	912.15	1305.83	1243.21	1140.59	1847.09	2258.13	1800.86	1979.24	1818.26	2233.83	505.302	633.167	655.71	391.696	375.715	397.142	663.411	636.11	673.125	710.688	753.069	715.662	389.628	378.65	359.401	428.584	445.373	406.007
jg10571.t1	1544.31	1575.14	2123.18	1083.5	890.345	1161.67	1711.9	1228.58	2298.96	996.509	1103.07	1248.39	233.869	438.846	603.95	924.963	1095.38	1051.55	165.3	95.5166	104.612	247.67	231.426	241.385	113.642	126.619	257.486	204.095	206.932	294.736	706.867	636.641	637.671	533.868	421.19	497.39
jg15358.t1	1534.97	1604.52	1445.43	1533.24	1816.97	1616.02	1561.25	1939.2	1349.28	2159.27	1923.23	1854.7	4001.03	2268.93	2468.21	2421.67	2553.33	2530.85	250.653	384.403	400.184	143.32	133.359	134.274	208.725	195.677	179.739	201.442	185.734	176.185	824.061	909.217	843.587	930.862	900.927	839.879
jg7374.t1	1520.65	1934.88	1773.46	1123.05	1220.61	1131.09	997.741	969.076	928.136	768.984	816.662	775.833	1070.43	1176.73	1175.08	998.023	1109.6	1080.23	104.617	128.671	115.587	58.0294	54.7133	60.2225	107.854	106.655	119.234	178.192	166.353	155.857	210.312	203.022	213.263	165.723	172.347	152.647
jg7691.t1	1518.7	854.771	653.054	1609.24	1152.33	1725.72	1276.73	1679.71	1108.2	2172.87	2024.93	1677.78	3460.58	2460.23	1877.73	2445.69	1780.1	2236.36	285.964	367.332	411.258	300.274	316.243	284.294	560.185	657.083	530.736	510.028	532.975	600.414	345.437	377.143	288.987	457.88	422.86	431.081
jg2159.t1	1503.9	1250.75	1185.35	1666.54	1368.5	1411.35	1130.57	1240.96	1041.01	1329.7	1228.97	1182.66	1477.58	1836.75	1645.8	1537.82	1513.37	1569.2	1069.89	1202.78	1279.29	814.894	836.887	795.034	1276.24	1350.07	1251.33	1249.52	1311.56	1303.53	954.465	964.567	763.166	973.451	975.223	946.936
jg10583.t1	1502.12	1372.86	1293.43	1044.47	914.236	886.656	1006.7	944.629	964.437	1108.38	1122.72	1019.51	877.597	1537.4	1594.93	1431.11	1345.52	1356.65	460.492	368.614	371.982	392.206	369.693	392.298	518.485	527.46	538.582	554.762	596.795	555.156	901.36	873.325	767.55	937.367	963.776	898.177
jg18297.t1	1491.65	1483.63	1308.53	3267.74	3571.01	3478.79	2884.64	3197.43	2995.89	2330.15	2352.57	2682.73	2558.12	2184.73	2056.24	1815.85	2119.95	2288.58	1027.1	1340.88	1192.86	2059.02	2147.66	2001.77	2060.23	1984.93	2163.89	1533.9	1615.13	1852.83	835.806	873.336	760.663	767.396	749.564	783.468
jg7530.t1	1483.16	1778.55	1673.5	1418.08	1483.84	1379.24	1586.16	1579.18	1478.71	1805.21	1683.85	1779.73	2401.15	2519.07	2271.88	1944.38	1991.62	2092.27	1640.91	1808.16	1924.64	2048.3	2049.41	1958.57	2388.58	2152.25	2327.05	2493.9	2552.48	2357.69	1673.53	1730.46	1661.91	1807.24	1815.33	1704.38
jg18088.t1	1450.37	1353.65	1189.16	1296.78	1093.39	1148.03	1045.66	1188.28	889.536	1317.24	1186.16	1101.82	1828.26	1854.2	1540.69	1769.99	1592.99	1732.58	319.102	401.576	415.97	236.167	230.003	228.625	465.463	463.124	443.185	519.346	541.836	508.699	430.684	450.818	392.972	340.564	333.999	310.4
jg10570.t1	1444.94	1536.83	2115.2	1072.06	876.997	1222.75	1509.88	1084.51	2083.49	922.309	1098.89	1358.9	198.881	493.951	696.396	1094.55	1298.62	1293.21	166.323	95.57	100.519	173.692	166.428	174.074	110.166	142.063	269.111	212.729	221.729	309.295	647.866	620.196	593.54	495.896	426.728	475.903
jg11601.t1	1416.3	1421.27	1120.99	522.893	547.777	470.062	648.731	738.81	546.617	605.241	626.172	511.651	1916.47	1421.09	1372.7	1400.38	1525.71	1638.62	1732.13	2171.91	2462.75	350.904	329.931	309.678	612.64	577.515	616.942	559.661	571.145	562.347	1026.86	1053.65	986.449	1015.88	954.064	1013.45
jg10809.t1	1403.65	1399.22	1971.96	737.389	627.551	748.895	863.44	627.445	1019.71	820.793	892.717	972.348	250.079	537.07	694.308	744.523	719.868	654.651	128.736	69.8814	66.1773	76.6234	76.2735	81.7513	103.086	113.373	128.99	170.822	165.247	157.664	269.772	258.342	268.645	214.24	215.349	206.26
jg41.t1	1396.09	1256.37	1475.68	1154.2	1094.34	1173.66	1323.84	1184.71	1523.53	1411.6	1485.22	1685.33	571.936	1038.46	1238.15	1191.79	1193.75	1304.03	1349.17	833.704	930.196	2004.17	1951.72	1949.75	1600.52	1697.66	2055.83	1767.14	1958.46	2178.3	2209.97	2165.53	1833.78	2166.54	1855.82	2021.89
jg2750.t1	1380.74	1612.29	1610.01	1170.03	861.008	1017.79	1107.54	1062.97	1123.15	937.226	967.74	984.561	1241.79	1792.84	1706.47	1403.16	1388.88	1263.58	527.298	573.436	556.941	711.959	675.157	777.997	533.849	483.287	621.837	665.714	776.246	708.583	595.799	515.025	492.956	442.338	533.378	483.415
jg18006.t1	1379.98	1690.5	1897.41	1031.72	936.018	1005.04	950.179	863.34	953.881	791.775	781.362	790.335	924.091	905.883	909.291	938.083	853.096	832.278	117.21	116.37	102.583	60.6044	59.3295	64.3062	107.317	102.282	116.029	161.08	163.263	146.957	187.749	183.908	189.941	150.289	151.743	142.566
jg10551.t1	1377.35	761.51	750.135	1739.47	1449.21	1845.87	1389.91	2301.29	1462.36	2271.04	2485.16	2192.6	2795.3	1805.67	1494.97	2241.14	2211.9	2882.27	1182.41	2025.6	2243.18	1081.74	1215.83	932.695	1385.78	2108.89	1624.04	971.734	1153.03	1852.34	958.548	902.213	740.845	1182.74	1173.29	1503.7
jg5601.t1	1375.53	1467.5	1172.08	1972.36	2135.4	2440.53	1692.94	2053.14	1467.66	2354.16	2066.38	1918.08	2744.16	1322.7	1344.35	1279.71	1192.8	1341.33	1945.48	2668.97	2756.27	1578.95	1477.42	1445.27	2138.03	2091.96	1642.23	2179.27	1924.33	1615.13	1413.13	1787.64	1641.25	1631.65	1431.68	1297.23
jg17623.t1	1348.76	1153.81	934.148	1796.63	1601.68	1479.04	944.191	1180.24	853.266	1313.93	1378.11	1219.79	1887.33	1813.65	1359.51	1444.07	1522.63	1730.98	599.879	708.549	731.303	322.647	320.695	343.988	591.57	656.298	581.822	499.516	528.059	653.663	793.197	781.804	592.331	520.955	598.735	596.65
jg14341.t1	1317.69	959.606	972.203	1244.21	992.969	1195.83	1489.82	1538.71	1519.18	1453.37	1566.44	1614.13	1068.27	1263.33	1171.05	1376.89	1415.47	1595.04	873.392	736.296	797.464	1554.34	1490.65	1468.04	976.022	996.899	1341.09	1036.39	1114.8	1457.63	1721.26	1686.25	1420.09	1716.39	1414.38	1700.33
jg5337.t1	1307.57	1142.74	979.94	1326.31	1077.17	1152.96	972.554	1024.96	896.219	987.783	925.832	884.382	1637.77	1503.66	1353.18	1272.94	1162.6	1340.28	457.75	561.921	574.347	372.376	358.668	367.742	589.067	497.182	576.483	502.862	565.036	608.589	512.915	496.251	375.457	567.4	587.719	557.61
jg20597.t1	1300.02	933.269	1008.74	1491.78	2180.49	427.517	724.531	576.315	400.732	438.158	380.496	302.136	810.837	1780.53	2232.85	3316.03	2742.27	1082.34	491.498	533.004	485.77	713.937	719.853	1165.03	849.002	1691.04	1125.92	1590.2	1986.68	1580.71	1177.98	878.398	1690.07	1206.63	768.756	729.165
jg19765.t1	1288.05	1324.97	1293.69	953.136	824.819	916.888	991.863	974.247	958.243	1171.36	1139.94	1105.76	729.68	1220.24	1261.86	1157.72	1037.37	1025.53	254.118	204.683	215.663	222.251	215.854	227.095	396.237	364.684	389.962	426.346	409.497	386.849	314.952	306.748	300.733	314.93	338.545	299.445
jg23103.t1	1283.72	1216.77	1572.47	1140.64	993.654	1140.7	1654.08	1306.21	2001.73	1311.62	1542.19	1862.08	343.725	895.081	1098.15	1285.71	1424.49	1450.12	997.329	441.449	544.891	2059.53	2009.5	2095.02	1046.42	1420.45	2121.22	1603.71	1572.85	2148.92	2876.59	2736.08	2689.01	2727.39	2570.36	2675.38
jg15257.t1	1275.03	1499.07	1312.47	1334.93	1733.68	1163.38	1230.86	1207.64	1113.24	1025.37	988.572	994.113	1666.73	1468.53	1440.32	1120.05	1248.26	1306.88	556.598	726.885	659.761	449.172	437.223	424.529	671.583	541.743	556.851	644.538	641.459	624.442	558.211	592.431	585.589	477.344	596.288	512.229
jg2042.t1	1264.9	1089.22	1021.18	1249.53	1180.12	1074.3	1244.9	1124.01	1241.77	1297.27	1249.38	1277.03	938.413	1459.47	1466	1267.45	1321.61	1351.01	607.37	548.6	571.279	666.387	648.037	628.242	865.583	809.157	811.738	744.163	779.295	842.758	476.847	491.974	402.287	478.507	486.329	486.711
jg10285.t1	1257.7	1400.79	1701.01	1210.29	1104.03	1286.51	2048.09	1607.33	2336.37	1228.36	1441.28	1691.06	312.036	799.958	1089.82	1366.34	1728.12	1788.65	1327.98	720.946	819.665	2976.01	2949.61	2985.06	1225.87	1490.43	2730.35	1802.82	1854.94	2798.76	3939.8	3858.51	3510.24	3480.46	3529.07	3420.81
jg22848.t1	1250.54	1348.52	1193.83	1112.31	1404.23	943.168	978.836	1048.33	936.335	687.996	727.02	753.909	1274.12	1362.55	1319.4	850.57	1103.73	1036.08	411.737	622.45	516.018	350.666	380.773	371.351	605.234	545.469	612.454	595.669	640.08	641.155	402.351	394.26	344.602	270.65	286.121	272.62
jg13403.t1	1249.88	1255.13	1549.14	778.923	671.879	733.272	946.241	806.946	1134.45	530.128	610.246	700.522	259.529	467.287	525.953	535.593	613.411	613.149	145.806	90.34	108.186	321.58	310.272	325.632	186.131	215.906	342.053	238.967	276.807	354.071	331.636	319.897	273.864	310.345	277.621	300.785
jg11552.t1	1240.6	1051.77	927.825	923.226	687.855	687.778	851.36	822.605	936.69	576.578	628.077	637.21	387.248	420.972	461.787	533.793	537.942	534.388	295.888	207.983	267.739	590.99	547.994	537.853	303.416	316.517	433.679	300.981	315.973	377.255	348.299	289.618	325.971	597.287	497.91	681.439
jg17209.t1	1238.36	923.929	1037.4	1120.24	760.485	1025.56	2073.39	1619.03	2576.04	1297.56	1455.73	1596.2	259.571	687.556	728.207	1072.82	1273.67	1162.53	843.284	427.302	558.522	3338.02	3401.59	3437.13	978.091	864.641	1522.97	995.315	1067.15	1498.03	2727.75	2229.84	2012.65	2345.96	1968.05	2733.51
jg20532.t1	1225.92	1458.82	1356.67	1354.89	1626.65	1271.97	1001.15	1061.52	896.19	1104.14	1059.25	1087.43	1081.29	1103.48	1185.18	707.729	793.753	735.755	942.635	1190.65	1078.33	2404.63	2395.33	2443.46	1853.82	1680.01	1852.67	2273.81	2164.79	2008.93	798.351	913.252	950.711	615.136	667.219	566.238
jg18148.t1	1221.45	1798.49	1956.87	510.963	541.347	566.328	629.611	538.078	670.422	502.77	543.884	516.866	397.924	615.125	663.445	662.264	718.79	604.041	91.3116	81.7462	55.9196	42.767	41.3633	43.7252	66.5836	83.3814	100.238	136.986	120.75	110.032	233.416	197.423	236.706	188.429	195.186	161.882
jg11403.t1	1213.09	1466.31	1575.46	1226.33	1164.06	1066.5	1184.82	1009.75	1244.39	916.959	953.018	975.533	949.584	1463.72	1501.57	1106.37	1127.48	1090.7	768.663	694.2	695.107	1327.56	1350.39	1381.79	1524.35	1355.93	1670.35	1512.4	1496.89	1430.46	555.314	496.364	531.346	493.223	561.957	480.404
jg7299.t1	1210.73	1245.97	1298.6	803.423	667.22	777.449	782.058	1034.3	801.983	1205.67	1415.55	1316.09	1624.8	1857.46	1467.52	1289.92	1430.47	1580.09	963.216	1156.06	1371.13	395.54	412.626	424.092	555.088	692.928	704.763	488.454	605.308	695.935	1591.4	1554.22	1375.4	1319.23	1275.3	1433.75
jg16997.t1	1208.34	960.635	828.793	867.757	709.82	720.447	561.857	737.044	475.064	837.489	769.619	684.963	1365.41	1293.36	1079.63	1366.88	1223.13	1457.38	470.142	690.166	742.096	204.213	207.707	182.643	425.241	441.032	391.214	394.753	481.993	496.392	428.029	428.449	337.597	480.737	456.617	443.339
jg208.t1	1201.76	1095.34	1285.93	793.72	664.99	768.114	1412.38	1211.43	1629.39	822.957	908.56	991.15	300.684	689.343	706.834	777.289	836.732	871.928	563.542	314.862	373.5	982.005	1025.99	1030.85	632.464	694.536	1055.95	662.868	637.404	874.611	587.697	539.126	533.718	575.666	509.422	581.198
jg1933.t1	1190.03	995.733	1146.32	920.494	757.377	917.365	951.421	830.581	1056.41	1253.99	1384.08	1371.34	468.435	1059.28	1273.6	1204.76	1138.91	1171.39	1180.31	590.845	661.638	1282.37	1245.62	1278.91	1617.26	1778.81	1859.1	1852.74	1882.6	1828.38	1303.4	1304.08	1188.42	1198.28	1126.15	1160.86
jg19103.t1	1183.9	1143.19	1002.35	1483.39	1366.81	1448.06	1202.83	1271.01	1188.53	979.394	993.519	985.884	1654.08	1370.89	1266.5	1126.37	1182.39	1161.2	843.161	1000.25	1014.09	843.071	894.325	892.991	1337.19	1289.56	1411.92	1304.18	1339.88	1461.73	769.855	720.381	632.363	826.344	961.589	832.109
jg16652.t1	1177.27	1171.49	1266.35	1027.3	919.383	1066.39	1785.65	1636.41	1867.88	1470.88	1548.67	1594.97	942.34	1209.21	1201.09	1288.01	1381.26	1535.86	913.068	724.896	793.949	1902.33	1810.41	1794.57	1010.58	1092.94	1559.56	1381.02	1334.59	1434.15	1893.39	1899.86	2044.63	1726.57	1256.7	1574.38
jg11571.t1	1174.82	1284.78	1283.03	1256.43	1229.74	1117.67	1001.72	1036.43	957.32	937.143	885.087	880.552	1339.74	1681.95	1455.57	1235.32	1254.71	1326.1	566.398	658.476	683.196	460.411	477.721	450.618	695.271	688.812	749.979	784.8	798.622	761.709	451.359	446.188	425.875	462.891	472.131	453.374
jg22866.t1	1152.82	1141.95	1698.1	969.386	666.194	834.48	1716.61	1167.29	2706.85	809.871	976.727	1173.73	180.344	575.07	679.332	904.308	1032.53	803.798	2394.68	1119.35	1327.18	8021.67	7747.72	8798.84	1487.79	1515.25	2241.56	1466.46	1308.57	1246.55	3193.34	2325.52	3999.99	1985.07	1406.87	2514.68
jg12134.t1	1144.76	918.583	1111.16	915.834	808.356	954.029	1247.8	998.29	1450.39	1070.81	1235.94	1451.43	296.781	737.5	882.985	1033.28	1190.44	1255.55	1190.54	560.227	672.476	1811.3	1820.75	1813.45	1190.31	1374.26	1877.22	1308.92	1491.16	1950.77	2310.48	2257.85	1788.92	2062.99	1885.43	2034.81
jg17617.t1	1120.76	516.938	324.87	2227.57	1596.23	2219.46	773.436	1181.26	654.355	1658.56	1464.96	1284.59	1186.58	994.81	952.104	1974.43	1452.83	1697.38	1983.51	2246.57	2748.49	771.766	775.859	726.718	1652.15	1759.21	1020.91	1051.47	1055.35	1313.94	773.662	906.898	616.073	843.605	964.348	922.877
jg6837.t1	1115.96	979.151	1023.36	744.241	668.502	654.335	699.174	674.811	683.914	919.544	855.71	818.849	742.909	944.977	1028.56	962.189	840.427	854.339	526.158	442.133	466.59	480.869	476.21	463.8	589.557	586.367	607.18	587.347	611.113	606.738	386.767	396.434	369.155	411.866	409.196	399.896
jg21845.t1	1108.79	925.703	802.443	1320.88	1256.06	1193.02	878.818	1095.56	759.451	1074.36	990.996	919.008	1642.39	1348.93	1139.71	1191.8	1221.19	1421.8	598.249	952.036	975.205	584.767	594.833	542.692	786.689	781.035	720.96	752.036	823.387	900.051	656.414	685.051	548.712	665.597	638.822	660.669
jg17667.t1	1093.91	1039.64	1037.02	1157.93	1233.47	1026.94	763.634	916.381	695.229	947.036	841.369	835.575	1342.87	1179.57	1077.85	1055.73	1065.95	1162.96	748.187	1054.56	1071.63	715.418	694.748	649.538	924.752	884.046	866.529	980.138	1070.61	1044.73	846.299	907.346	786.937	786.35	721.037	736.707
jg2786.t1	1076.98	910.002	611.115	1414.01	1246.19	1134.33	875.696	1030.74	746.194	954.889	928.583	861.337	1812.75	1622.05	1430.82	1321.12	1178.73	1368.01	246.781	308.243	314.97	282.761	274.698	302.773	517.959	523.606	558.697	530.471	496.951	567.582	372.928	386.194	357.384	329.567	354.314	308.98
jg7315.t1	1064.5	876.898	903.818	920.83	804.722	949.535	995.777	921.852	1076.89	1087.35	1079.8	1191.94	595.81	987.919	1042.12	956.239	1006.44	1091.93	937.233	704.158	772.495	1258.79	1218.02	1189.36	1058.79	1157.81	1398.72	1154.51	1235.88	1496.09	1383.42	1432.9	1183.6	1395.34	1243.58	1320.69
jg3121.t1	1055.16	1354.19	1117.96	1315.64	1833.98	1424.91	1252.48	1417.07	1089.52	1054.26	1027.84	1009.39	1837.11	1143.19	1164.81	1006.99	1059.46	1197.79	579.909	866.913	799.92	440.387	393.469	386.325	769.095	648.844	702.33	717.262	606.25	653.801	439.961	540.3	634.264	429.497	410.662	399.433
jg15190.t1	1054.58	1097.73	1228.5	594.946	621.692	557.082	626.419	604.037	654.803	460.319	501.593	583.348	328.246	486.739	544.432	559.418	607.862	622.636	152.217	168.28	136.535	68.9618	63.0097	52.8581	122.944	118.6	143.702	127.056	146.769	157.536	298.331	321.402	266.556	185.804	173.63	183.901
jg13999.t1	1054.43	929.917	895.434	668.589	524.473	554.195	635.145	691.86	568.876	686.916	632.356	574.403	999.062	1089.51	1000.18	1080.65	947.66	952.976	110.613	142.033	141.339	104.427	101.447	102.199	149.229	148.358	139.473	138.531	152.301	143.432	376.613	352.333	307.416	389.511	392.459	342.571
jg8910.t1	1049.14	1127.25	918.356	1249.68	1414.24	1257.87	1193.01	1482.38	1044.52	915.006	1017.4	938.78	1501	1277.83	1114.37	920.262	1158.39	1157.09	414.837	624.77	571.518	444.01	471.325	451.838	669.665	729.216	628.372	657.524	644.283	720.806	436.209	423.642	382.339	329.886	395.966	344.874
jg21285.t1	1035.56	1165.58	1272.4	921.213	899.901	817.625	1068.29	1039.84	1141.22	865.205	737.413	855.6	1125.45	1477.49	1583.57	1317.01	1256.07	1232.15	1286.34	1140.41	1118.66	947.928	891.485	856.182	960.649	1014.82	1072.95	858.691	844.43	820.434	1130.54	1191.51	1183.67	1083.91	996.869	988.962
jg1893.t1	1032.32	760.299	528.26	1284.24	1191.82	1039.43	918.18	1043	854.717	923.615	913.297	889.023	1200.1	1579.73	1328.92	1147.41	1189.29	1227.84	502.016	584.498	542.386	413.154	432.578	435.716	736.421	650.586	734.965	574.466	663.193	762.942	403.291	400.817	290.755	387.535	396.917	357.655
jg21982.t1	1028.65	1159.78	1225.74	437.696	394.356	415.59	1280.78	1081.44	1297.93	732.579	808.968	783.891	356.385	596.618	645.152	745.998	872.526	891.96	203.602	138.776	162.949	610.779	554.03	566.723	211.373	205.354	386.323	279.213	269.83	292.999	1841.8	1827.48	1871.03	2420.97	2106.93	2341.58
jg115.t1	1023.98	971.12	1105.99	451.547	424.856	455.518	614.02	546.804	647.322	959.283	981.236	1036.65	400.503	814.159	985.253	905.223	859.057	877.163	244.589	152.301	181.372	77.8898	73.002	73.6741	112.458	116.018	130.608	169.063	157.51	153.159	636.394	650.69	615.012	786.007	721.213	718.984
jg2165.t1	1016.97	1304.47	1236.44	832.792	871.431	776.507	835.893	801.698	806.588	675.43	634.745	653.567	895.112	1133.09	1151.9	847.341	924.407	826.145	863.688	1158.47	968.896	410.991	397.1	420.523	676.394	634.811	698.776	709.555	733.804	661.059	776.632	752.086	699.216	513.742	543.672	519.891
jg19845.t1	1010.75	767.476	816.886	899.205	894.056	842.789	732.487	789.637	721.206	1041.28	1024.11	1046.8	509.949	908.011	965.651	939.184	904.043	1060.92	676.054	564.354	662.047	693.776	652.194	608.89	785.332	874.585	806.575	781.15	909.405	988.356	779.695	874.546	660.362	823.267	686.524	771.71
jg1901.t1	1006.14	1127.59	1119.51	1001.84	1090.4	921.742	1196.63	1153.05	1205.16	857.852	839.099	852.838	1034.2	1380.49	1312.18	979.24	1056.43	1001.15	981.57	1025.87	965.408	1041.26	1040.95	951.68	1268.02	1109.87	1389.17	1272.42	1341.44	1307.21	869.634	822.279	746.951	802.863	829.376	782.346
jg18319.t1	1001.84	1148.31	1630	1115.33	1097.45	1370.59	1850.12	1115.77	2937.31	1290.17	1640.35	1895.12	243.409	510.071	663.197	1369.04	1624.45	1425.19	8963.81	3083.27	3962.72	15553.8	15810.9	16247.1	4788.88	6395.05	9882.53	6893.4	6140.27	7145.48	20055.1	18402.5	23205	23787.1	23678	27029
jg144.t1	978.853	934.097	1119.67	802.611	846.027	853.772	940.015	801.798	1079.08	1022.03	1069.95	1174.78	368.574	686.003	867.804	767.574	842.037	908.367	1195.78	720.669	793.117	1467.23	1425.57	1345.69	1435.19	1411.48	1607.86	1487.59	1679.36	1718.23	1643.56	1670.08	1460.35	1369.83	1244.56	1287.75
jg17793.t1	971.029	604.761	684.657	620.966	519.429	565.52	733.281	840.279	775.542	890.823	932.556	896.75	737.311	854.857	774.996	983.403	1019.52	1152.63	770.754	754.902	715.538	833.881	847.404	710.392	1091.4	1485.84	1291.29	933.317	1034.81	1218.7	889.762	923.591	751.468	739.011	696.307	889.266
jg11015.t1	970.343	1001.26	1275.76	780.824	604.524	794.138	1137.17	796.826	1495.66	727.336	822.993	971.012	230.19	522.916	683.942	688.208	821.482	770.885	369.346	174.221	224.554	1329.52	1318.26	1375.82	507.685	521.573	1035.67	601.475	622.348	818.178	835.316	733.398	756.253	691.603	621.653	697.44
jg3605.t1	966.277	954.876	866.836	943.832	971.316	846.553	643.68	847.309	602.22	762.746	654.507	627.698	1281.84	1030.5	970.281	884.547	921.471	961.82	212.295	312.502	295.384	149.983	150.056	154.743	287.459	271.688	269.12	313.23	307.54	270.383	324.602	308.842	275.572	321.636	303.887	320.319
jg14667.t1	964.358	805.023	587.435	1040.43	716.886	900.021	543.086	775.459	485.724	795.22	745.755	630.101	1739.12	1354.98	969.767	1131.15	1020.29	1161.62	227.204	369.069	406.964	206.691	184.939	214.399	374.856	357.118	325.298	356.673	394.278	388.221	294.042	295.4	264.529	321.373	293.506	312.049
jg13988.t1	963.024	755.246	754.274	667.326	535.247	583.32	556.514	652.492	550.107	782.378	661.849	672.259	988.966	1017.31	867.207	1014.75	798.498	894.519	334.561	376.54	404.774	305.039	285.972	311.906	460.882	406.587	455.344	410.029	563.054	524.96	768.498	704.756	557.633	655.097	525.331	541.836
jg13140.t1	954.382	906.511	880.824	929.899	981.733	1013.1	728.561	986.485	645.353	1030.79	976.712	848.447	1553.03	929.361	944.464	1003.28	1033.28	1058.07	252.48	379.646	409.79	172.895	174.281	174.965	321.733	317.757	292.855	413.5	436.687	416.012	380.421	393.306	339.359	492.04	431.595	450.556
jg4350.t1	945.315	986.6	858.558	783.793	730.158	696.015	674.341	729.879	627.135	652.826	658.322	649.318	922.128	1154.54	1080.29	973.508	1094.63	1046.8	303.55	367.09	351.779	200.708	185.604	217.092	381.989	354.583	355.26	409.161	398.214	393.543	287.266	271.485	252.697	280.736	331.483	302.856
jg7076.t1	945.202	596.976	456.899	1259.65	1068.39	1148.28	796.64	1125.4	721.852	1074.14	1012.12	940.272	1708.66	1580.6	1127.79	1395.03	1441.76	1627.21	603.136	1029.96	1098.29	439.864	461.643	378.958	896.868	891.896	861.76	609.41	799.017	996.085	515.807	525.24	317.698	640.631	590.833	612.742
jg14286.t1	944.987	771.335	700.724	517.043	448	468.14	506.298	621.248	423.604	779.78	703.726	636.197	800.956	948.38	877.006	1008.87	900.31	984.671	189.781	230.801	277.106	129.965	125.654	116.382	226.915	193.252	185.381	197.671	229.908	220.083	524.614	525.065	407.61	700.838	627.167	638.577
jg717.t1	932.356	856.436	1052.42	802.66	547.761	806.871	1292.56	1079.5	1536.11	970.118	1139.32	1280.68	283.703	629.774	688.27	909.556	932.289	953.514	1028.24	521.702	674.232	2677.97	2738.67	2970.38	1000.04	1064.33	1909.84	1335.86	1408.12	1802.16	3093.46	2661.73	2453.95	2990.21	2441.33	2903.7
jg1773.t1	930.819	799.438	674.85	959.883	747.476	776.202	771.135	976.094	708.11	1062.7	979.855	945.415	1711.33	1443.84	1412.35	1231.6	1031.06	1061.41	247.693	332.478	300.018	223.575	192.577	216.893	381.41	326.522	372.304	447.884	564.129	533.477	445.845	394.617	326.103	460.995	435.306	450.743
jg2867.t1	921.262	732.694	564.254	1003.3	1148.69	1020.18	816.761	910.073	707.448	875.097	813.222	718.321	1655.36	1304.76	1135.17	1061.3	1128.4	1336.7	229.389	324.054	348.738	170.752	170.497	160.063	354.586	353.71	358.492	277	330.934	352.591	274.341	282.756	221.062	281.492	260.335	252.864
jg20594.t1	911.235	707.261	779.875	1009.47	1478.22	339.068	748.674	578.823	506.187	415.957	371.033	318.687	572.317	1181.23	1294.55	2066.69	2018.91	879.17	626.961	664.238	664.419	989.674	946.619	1497.63	958.525	1503.01	1200.1	1352.62	1806.55	1538.15	1307.52	922.588	1846.7	1182.96	710.647	721.791
jg22385.t1	903.689	893.146	1105.69	802.581	711.35	884.467	989.561	725.295	1345.47	579.205	699.85	850.731	143.987	343.401	525.2	720.744	793.55	793.04	90.5623	47.7186	43.9578	47.9741	44.5294	47.2653	47.9139	69.5209	108.013	82.6062	78.9209	109.619	192.1	189.515	184.422	133.751	120.308	124.436
jg12674.t1	902.688	661.065	544.438	991.922	803.541	851.533	557.924	713.775	467.103	742.696	698.98	613.629	1162.73	1061.77	815.482	911.207	841.837	977.397	487.084	675.412	719.033	345.359	332.678	321.438	597.14	585.121	535.921	481.439	599.961	618.262	379.565	392.205	278.824	418.383	357.076	384.135
jg3474.t1	899.519	1006.08	1160.48	388.452	338.961	338.74	494.389	420.218	528.474	560.43	557.677	592.414	348.447	580.616	663.142	666.675	651.419	583.408	180.536	140.123	126.311	56.2251	51.6091	55.3942	206.479	221.795	243.35	424.49	416.946	376.637	732.885	720.741	723.611	502.508	514.341	479.309
jg2898.t1	892.734	838.934	668.179	1052.84	1001.39	996.626	721.443	920.188	583.491	791.328	715.56	681.431	1463.53	976.536	914.943	932.334	846.59	979.567	329.005	475.503	457.149	267.042	252.612	254.756	458.381	406.608	416.064	399.281	411.809	369.198	318.161	316.162	287.495	363.228	341.626	325.579
jg22119.t1	883.838	578.678	635.984	812.041	584.639	916.574	876.677	888.878	1025.85	978.887	1192.97	1296.81	357.027	591.604	669.071	953.373	975.693	1152.63	859.096	497.637	599.413	1233.75	1276.24	1224.05	976.814	1359.52	1704.39	1138.88	1225.33	1812.34	1618.13	1582.14	1250.9	1875.7	1756.62	1949.33
jg7483.t1	876.818	944.288	851.32	1386.65	1391.91	1389.24	918.184	995.565	865.619	1010.12	939.995	965.546	1436.8	1338.06	1169.07	1048.26	1112.69	1126.03	470.68	691.708	583.989	621.41	606.19	652.549	583.268	485.012	560.601	381.49	436.508	473.377	275.981	279.239	260.915	179.064	177.408	182.634
jg22317.t1	870.892	771.07	605.327	927.768	894.474	758.392	654.647	810.899	571.027	682.836	658.563	673.013	1078.01	876.149	957.518	950.493	959.302	932.328	285.333	416.62	388.419	251.608	243.329	271.029	430.893	404.383	383.304	422.751	471.951	455.815	342.842	306.914	269.636	341.187	340.108	355.026
jg13261.t1	867.071	786.146	681.679	959.402	798.909	941.454	651.451	762.478	552.799	867.978	816.426	723.638	1214.63	1190.3	1000.19	1113.58	992.095	1128.68	654.479	748.037	757.459	466.673	459.463	471.269	647.096	656.263	640.745	792.324	771.652	727.198	594.32	609.095	592.928	605.108	637.024	575.981
jg12640.t1	865.879	852.459	1098.08	807.435	805.978	878.441	1236.15	1031.99	1435.04	1038.81	1125.94	1389.45	351.584	613.067	748.788	883.633	981.465	1026.73	869.194	450.818	546.621	1957.42	1812.14	1826.54	951.241	1132.87	1716.58	1274.69	1239.85	1589.08	2014.4	2054.48	2223.05	1998.94	1614.86	1805.03
jg16847.t1	857.438	911.669	855.368	956.767	1104.78	839.502	750.629	848.659	643.605	716.669	685.382	651.338	1154.99	1256.83	1129.02	968.24	1091.94	1173.03	324.625	472.188	456.037	294.693	299.89	276.172	538.312	487.845	512.682	532.498	541.915	556.869	419.731	413.893	390.536	388.697	358.889	376.978
jg18267.t1	855.855	552.899	408.818	852.912	722.736	846.961	797.407	1135.12	750.455	926.621	848.643	787.344	2058.99	1361.58	937.806	1342.57	1468.64	1833.17	541.305	978.392	885.694	394.612	381.485	347.12	450.018	502.409	421.719	345.661	380.999	485.781	402.18	424.71	314.827	376.263	369.724	413.058
jg8883.t1	845.596	943.033	877.032	1667.34	1998.96	1484.67	698.818	908.521	659.887	943.598	978.157	971.538	1937.8	1667.73	1506.62	1057.3	1247.28	1397.24	873.124	1463.68	1321.7	406.013	389.648	396.284	432.678	453.769	444.834	381.611	420.656	473.518	457.565	517.164	507.174	282.509	293.628	304.849
jg4303.t1	836.505	642.6	814.2	686.404	568.348	673.669	965.51	817.066	1094.9	831.81	929.303	1102.29	293.799	496.132	629.205	732.467	784.084	844.318	549.072	308.275	373.844	1255.76	1288.21	1278.22	833.013	934.936	1245.65	830.501	914.533	1334.95	899.411	879.901	711.701	1079.36	988.105	1121.34
jg298.t1	834.612	717.245	765.823	758.339	466.236	744.485	1288.41	1229.92	1311.03	1114.2	1227.14	1144.7	426.499	748.085	633.594	832.508	863.184	904.69	565.993	376.661	438.534	1480.87	1449.27	1508.61	647.623	537.039	801.575	729.716	782.654	734.737	932.281	736.357	814.009	811.959	581.719	860.016
jg23024.t1	832.422	978.541	799.899	788.033	834.873	732.346	560.856	605.212	501.693	610.194	569.511	541.493	780.176	457.182	627.466	510.317	517.669	435.591	207.13	257.609	252.195	198.285	206.422	206.33	368.436	346.803	301.897	396.565	390.265	306.269	201.957	231.265	201.645	274.766	320.533	250.943
jg18320.t1	828.102	791.076	1176.58	867.7	920.934	1155.54	1476.74	925.346	2255.38	1149.78	1361.24	1611.52	171.779	411.29	527.562	1154.5	1341.59	1184.03	8422.43	3056.03	4007.38	15247.7	15488.7	14816.7	4550.68	4933.6	8351.14	4912.45	4870.37	5999.42	15772.2	14706.4	16438.6	20510.6	18083.4	23766.2
jg5784.t1	817.287	803.602	793.138	877.859	881.693	802.174	645.887	713.07	570.38	679.937	622.456	593.793	1128.54	963.498	949.812	852.443	765.267	868.645	221.57	280.03	273.43	170.753	173.756	168.612	337.792	327.926	328.457	362.159	369.682	331.524	323.105	354.365	303.466	303.279	286.343	280.416
jg9570.t1	814.32	670.932	542.439	811.404	744.753	786.584	499.927	679.733	479.557	640.011	604.085	540.25	877.691	711.159	670.093	683.903	648.112	681.254	301.753	454.949	453.652	275.001	274.498	254.269	530.342	505.87	475.112	406.957	451.377	506.469	202.647	193.472	163.101	171.613	186.683	185.244
jg20768.t1	805.079	779.593	640.486	853.056	696.096	812.065	596.104	684.627	531.769	647.789	638.683	580.956	1064.01	1106.26	867.828	801.845	787.204	902.575	279.156	357.281	347.025	237.556	222.555	236.642	394.953	349.069	374.575	388.635	389.745	395.773	306.468	283.019	290.46	305.815	326.306	292.281
jg20811.t1	804.106	864.911	1000.57	640.917	482.652	585.539	674.476	596.835	706.521	642.138	647.61	654.542	628.492	883.48	868.158	750.607	690.899	641.946	524.806	437.959	413.048	525.71	539.189	569.792	545.436	544.076	657.894	617.348	637.113	601.838	509.146	461.014	465.255	483.073	502.254	476.179
jg11078.t1	802.723	573.934	418.801	1077.17	953.804	983.816	471.21	773.24	444.869	825.135	777.336	630.243	1348.09	1135.03	879.108	1081.74	999.859	1165.43	197.992	308.503	338.272	187.736	179.423	162.49	331.74	391.429	363.852	332.649	366.885	424.887	213.111	222.709	174.301	201.97	202.216	213.302
jg13654.t1	795.284	705.438	549.267	626.25	685.145	525.666	441.551	531.738	385.036	528.707	517.11	470.276	907.577	868.909	788.756	835.487	924.108	926.811	330.021	489.357	473.828	272.56	241.073	239.773	418.155	434.757	406.995	412.307	468.09	481.352	688.527	680.306	595.35	729.895	688.782	689.039
jg15540.t1	794.825	734.228	633.042	874.322	683.938	748.144	536.496	578.579	534.431	622.389	624.571	559.037	642.52	908.971	863.581	811.667	741.079	733.903	245.076	248.505	256.511	219.793	193.396	219.415	313.652	302.831	350.102	293.244	365.141	332.302	279.76	246.276	234.067	257.542	306.775	258.232
jg7155.t1	786.169	728.47	798.409	687.772	626.037	701.093	807.342	827.485	796.072	823.126	885.313	920.975	594.643	744.227	752.868	714.436	770.148	853.673	565.851	510.664	543.774	909.724	912.587	886.273	663.745	749.985	952.828	856.115	902.904	1060.62	1074.55	1101.74	938.349	984.345	830.521	942.314
jg10504.t1	775.468	748.052	615.097	722.894	756.649	709.241	519.274	624.349	433.996	672.872	623.051	572.431	1468.91	1095.78	886.847	889.943	880.598	1061.08	355.708	557.909	484.811	193.734	168.227	198.769	313.287	279.064	295.306	357.885	355.173	387.544	269.322	292.281	285.134	288.925	268.2	265.469
jg14373.t1	774.315	862.318	1008.26	774.947	682.433	742.28	623.592	530.008	688.427	614.769	617.073	613.602	501.801	757.285	856.418	723.548	684.842	614.693	849.023	701.933	591.367	708.901	691.486	773.373	604.671	676.453	740.833	572.681	569.674	540.039	783.079	765.802	865.174	551.78	592.976	546.654
jg10018.t1	772.48	819.378	702.972	818.878	906.743	689.459	714.922	851.375	661.958	643.26	627.487	634.403	1161.79	1157.82	1005.77	888.837	1006.17	984.26	202.442	302.081	278.636	195.613	205.815	198.591	358.253	347.774	381.908	390.67	453.923	403.386	283.152	292.088	276.187	277.89	338.058	290.132
jg23089.t1	768.606	622.749	359.08	716.915	791.885	772.982	682.852	787.501	578.235	738.196	640.275	621.855	1422.87	910.264	788.089	827.988	875.217	1071.23	476.965	742.677	692.546	377.056	368.103	354.142	574.888	484.085	418.439	444.822	433.87	486.31	372.049	453.826	374.321	442.158	358.413	412.898
jg17294.t1	768.222	618.788	595.84	711.7	693.58	752.494	692.762	759.36	753.727	952.762	900.908	929.348	1018.32	752.496	712.144	757.664	804.423	888.956	1892.41	2090.96	2329.45	1776.05	1801.03	1517.95	1788.32	1767.18	1650.17	1291.79	1428.03	1525.98	1341.56	1407.55	1185.09	1558.61	1535.75	1775.33
jg12225.t1	766.913	720.989	647.888	719.479	724.602	598.603	574.257	669.307	520.757	617.107	559.856	534.86	998.19	975.088	903.517	927.779	915.369	972.824	361.219	482.468	468.778	176.081	162.741	169.235	348.845	342.74	326.143	365.833	395.757	387.739	322.599	329.419	270.031	230.769	241.099	223.419
jg1320.t1	763.607	625.473	758.324	761.981	804.546	940.891	1056.61	1048.08	1376.19	872.401	1075.36	1272.11	282.233	430.602	543.15	648.817	803.969	1075.36	898.227	594.589	734.543	1665.58	1627.94	1511.57	917.79	1076.42	1579.47	853.185	937.033	1461.98	1275.33	1314.53	1172.04	1126.49	964.509	1250.69
jg9624.t1	762.098	818.746	710.986	905.21	837.974	990.564	953.408	1023.74	825.241	880.886	820.299	718.863	1343.01	1383.97	1186.5	1111.96	1125.22	1237.05	889.652	1126.62	1136.56	1204.81	1093.77	1134.6	1371.77	1101.02	1246.52	1339.39	1352.94	1235.33	768.946	770.967	712.911	757.739	732.478	653.506
jg7275.t1	757.954	623.811	425.655	841.517	932.305	724.344	588.431	669.571	534.891	625.194	560.69	551.999	976.166	989.284	818.479	809.379	886.068	984.247	165.092	257.058	245.804	171.073	167.477	155.785	302.628	279.001	249.52	248.402	281.955	286.544	218.954	272.443	209.166	222.991	222.827	231.422
jg6254.t1	754.816	1072.53	1052.57	807.205	1064.9	762.15	1021.99	1011.16	1005	693.926	726.078	762.559	1107.95	1132.97	1219.71	754.509	1006.16	928.492	1637.03	2080.76	1813.48	2075.02	2017.85	2116.56	2542.69	2320.31	2888.14	2657.94	2562.43	2475.04	1920.56	1951.29	2048.01	1883.08	2129.71	1894.95
jg4717.t1	751.532	680.862	670.191	652.831	626.757	645.485	470.942	544.323	424.95	510.085	459.517	439.54	529.471	541.82	505.485	565.547	541.65	561.882	66.4309	89.0438	80.0337	22.6413	24.2996	26.0773	61.5666	54.1442	53.6278	73.9816	73.588	69.7348	72.3401	77.4421	70.4508	61.6958	58.53	58.8161
jg13156.t1	747.623	744.962	800.639	467.69	510.117	484.95	932.431	847.142	1103.59	990.214	1040.52	1199.21	433.293	620.605	799.279	729.769	801.46	828.509	822.282	610.11	734.358	2409.91	2386.81	2292.46	2000.75	1833.37	2096.93	1846.95	2032.86	2025.54	1689.86	1734.42	1520.47	1874.74	1819.57	1965.36
jg10675.t1	746.476	636.463	686.571	237.681	221.116	237.488	957.423	790.791	1184.15	692.641	793.167	880.498	246.224	476.919	617.376	699.93	763.869	743.754	301.517	176.928	230.151	917.319	984.495	881.327	517.297	548.64	780.228	455.387	503.452	553.494	865.842	810.772	631.414	1502.36	1312.79	1379.73
jg17029.t1	744.455	718.583	968.812	422.191	369.163	453.376	752.684	575.737	917.984	675.256	743.818	870.31	152.989	391.99	511.793	661.195	716.227	680.2	290.647	139.688	168.384	295.669	287.9	298.776	290.226	358.08	513.546	528.275	507.398	592.226	796.176	772.355	793.15	915.329	827.202	882.158
jg7486.t1	739.46	707.62	901.483	438.155	340.329	391.145	695.6	576.744	827.974	296.203	337.386	368.594	107.72	252.017	270.799	284.352	324.432	299.562	28.8644	19.4084	22.0845	87.5217	93.2555	87.9226	39.3866	35.3622	66.774	39.5337	43.7064	58.4358	164.974	142.524	132.752	108.146	95.9619	112.467
jg9059.t1	736.994	758.788	935.447	1057.82	1047.59	1180.98	1426.78	1261.32	1634.66	869.213	964.113	1108.05	455.965	715.303	776.063	808.283	949.344	998.517	737.045	514.956	533.919	1643.16	1611.9	1632.83	949.489	1027.75	1760.45	986.042	1010.6	1351.39	1172.63	1099.23	1043.52	712.055	605.234	738.936
jg18192.t1	732.809	972.061	946.654	670.625	652.654	652.554	888.794	854.839	902.491	649.69	653.422	663.173	1187.94	1083.52	1079.84	855	854.237	878.669	964.703	1042.69	1027.7	952.065	905.12	935.779	977.115	850.99	1059.11	1139.6	1154.5	1082.44	805.053	800.956	806.22	695.024	647.268	676.543
jg20266.t1	728.693	729.854	649.223	375.785	329.011	348.129	412.533	480.338	314.473	612.357	477.791	504.466	1090.11	884.297	755.828	1001	853.098	961.674	457.612	677.263	629.644	417.28	420.274	313.694	963.133	874.201	866.019	994.706	1035.74	791.293	796.645	899.04	787.089	707.454	692.333	674.415
jg20588.t1	727.314	716.099	723.919	748.972	1063.01	255.786	588.858	421.917	405.573	268.422	254.771	236.997	510.98	962.67	1145.97	1714.44	1559.17	678.8	334.356	291.198	269.447	601.728	577.585	913.473	540.13	963.458	773.347	1101.43	1260.59	984.675	950.145	686.753	1390.73	819.131	602.87	525.845
jg11512.t1	720.759	704.585	979.697	650.153	495.258	568.443	1299.71	1007.54	1614.65	759.287	839.281	912.318	193.537	480.072	498.585	614.769	687.775	623.709	455.58	230.011	322.489	2228.35	2177.53	2230.71	565.295	553.789	946.466	790.246	727.681	753.769	1518.19	1225.96	1581.11	1182.66	850.206	1324.58
jg4507.t1	718.81	658.912	882.026	416.771	403.202	463.283	581.617	434.077	694.136	324.646	382.422	441.416	130.559	272.488	355.269	369.714	422.132	428.402	178.363	99.5381	117.299	308.125	296.503	292.249	197.657	242.298	335.653	190.826	217.896	282.882	254.796	258.265	213.833	235.741	206.603	223.795
jg9150.t1	715.456	623.504	574.009	803.37	625.746	690.073	489.176	553.228	420.155	563.421	518.624	485.829	715.996	861.602	799.468	812.246	694.625	717.233	343.299	409.049	410.583	309.847	312.845	314.912	505.602	442.91	440.874	412.074	448.169	427.184	240.072	232.648	201.333	202.634	213.375	185.326
jg16273.t1	710.429	720.977	850.006	573.047	483.239	553.561	456.709	422.159	436.27	501.706	453.499	462.117	348.062	437.827	463.164	496.029	405.403	401.658	77.2679	79.4286	68.0458	31.5319	30.4765	32.2466	62.8404	60.1622	58.7775	77.9508	77.2038	68.0613	110.292	113.065	109.594	80.0149	78.1769	74.1935
jg18516.t1	703.227	698.236	733.1	894.865	852.308	923.75	748.675	737.328	836.827	1114.33	1106.52	1200.8	842.235	950.308	1006.56	735.295	776.323	797.466	4708.43	4659.22	4539.26	4532.32	4579.02	4395.57	4682.84	3776.12	4314.51	3785.68	4240.33	4692.7	2346.54	2326.36	2212.48	2031.91	2145.15	2324.31
jg2307.t1	701.032	656.173	713.367	384.011	387.23	422.978	498.681	411.558	528.801	548.535	608.333	600.003	245.903	479.847	612.574	562.055	596.317	609.793	245.835	163.753	173.044	312.424	292.384	289.463	333.192	335.193	382.724	354.293	375.061	374.611	755.907	754.779	682.887	896.13	783.014	783.453
jg3703.t1	698.746	651.865	990.803	458.767	226.123	353.345	1523.35	978.564	1990.64	613.066	815.351	852.435	150.569	537.079	540.724	545.063	628.927	454.144	240.722	99.3221	149.527	2035.88	2004.18	2175.79	436.908	365.398	605.355	542.282	521.728	356.457	479.272	301.608	494.887	468.124	319.96	514.25
jg5097.t1	698.52	572.222	473.321	428.683	281.893	356.125	397.727	510.009	366.78	545.308	489.516	444.211	784.605	846.428	679.943	782.702	667.584	740.979	359.171	479.44	507.966	232.29	213.706	219.945	366.486	401.666	401.024	340.489	376.183	367.925	886.887	881.431	716.35	1377.51	1197.87	1246.31
jg15400.t1	696.58	830.006	951.904	710.944	607.262	699.639	659.174	581.727	727.428	587.657	625.323	629.978	574.048	850.628	814.674	649.076	630.073	597.798	1325.9	1250.79	952.088	1082.45	1060.8	1181.03	1075.6	1136.13	1431.55	990.389	1000.47	1041.13	853.824	794.129	861.323	574.946	604.204	600.317
jg20700.t1	693.686	653.312	584.667	586.858	551.45	494.008	423.866	551.564	362.589	521.982	486.181	448.203	716.819	734.419	629.258	623.774	605.013	669.014	1047.73	1592.96	1592.25	577.733	544.441	564.361	921.801	865.815	899.889	849.391	962.78	927.182	2881.59	2793.59	2253.89	3381.44	3093.84	3088.64
jg1387.t1	688.2	628.176	744.107	601.897	517.527	609.035	812.578	683.781	948.591	768.072	846.483	922.375	225.647	636.952	789.43	663.079	694.06	730.535	1016.56	561.704	628.669	1313.51	1301.95	1266.98	1200.64	1121.73	1360.13	1222.57	1436.11	1536.14	955.02	917.274	757.763	790.164	736.684	766.142
jg20309.t1	686.612	680.652	676.394	627.678	600.212	541.36	523.676	602.669	458.876	604.109	542.496	536.353	663.989	806.021	789.291	727.312	699.956	739.595	606.615	754.934	762.626	520.318	491.338	495.182	689.929	612.277	631.198	629.998	711.169	653.876	728.116	762.016	634.79	911.956	812.448	802.25
jg2140.t1	685.179	566.555	595.344	596.736	528.487	633.491	660.246	656.714	666.281	739.917	798.42	820.278	523.877	718.933	716.222	706.541	763.017	846.171	838.665	673.119	729.803	948.315	908.982	916.343	939.059	1002.8	1083.45	962.845	1048.71	1204.97	1002.41	1045.78	836.414	933.794	812.658	895.461
jg5112.t1	679.771	654.106	599.689	921.608	810.976	860.748	635.259	659.281	616.974	710.606	624.822	629.43	959.447	1154.2	1070.02	632.391	553.115	564.628	102.929	116.552	122.186	98.2404	90.1864	97.6831	159.955	172.933	177.993	190.824	185.338	166.599	147.998	158.685	143.947	115.309	99.6124	97.5367
jg9780.t1	676.278	576.008	592.824	681.454	614.222	681.022	702.451	655.77	695.129	686.953	753.956	722.52	363.443	680.375	672.077	555.849	602.61	606.269	334.451	252.284	259.112	291.361	312.969	308.747	488.406	500.636	536.372	449.42	497.698	534.02	294.616	272.499	255.339	246.873	255.943	262.594
jg20626.t1	673.354	628.163	747.878	349.995	285.323	311.107	466.143	380.667	489.635	526.395	554.52	555.699	330.363	648.177	770.691	622.213	605.928	582.913	99.7383	65.9033	72.1096	59.9963	58.867	61.8156	112.409	123.877	121.747	152.372	166.887	156.298	310.742	307.457	274.522	382.084	361.261	360.438
jg14357.t1	670.223	553.539	531.88	955.366	905.594	875.189	720.897	844.496	765.56	748.51	800.525	784.702	840.291	975.343	811.479	852.337	876.108	1002.48	687.37	831.878	804.803	474.795	516.384	503.503	647.2	868.85	859.265	597.575	662.601	888.702	570.105	563.109	461.308	475.883	482.909	516.632
jg21995.t1	664.744	662.277	772.548	625.43	435.314	566.706	530.31	502.437	573.371	529.959	537.097	582.141	536.768	698.416	667.855	680.584	638.88	634.254	1383.79	1221.32	1025.82	932.738	921.235	1024.49	876.684	878.269	972.307	703.915	758.27	888.889	972.347	909.187	846.047	871.494	950.377	963.24
jg10410.t1	664.398	714.786	589.321	781.157	888.43	790.581	925.499	992.398	876.006	796.448	771.974	776.707	1259.49	1027.24	942.005	751.823	835.182	914.788	683.497	876.516	871.595	973.251	962.891	942.171	1111.59	956.284	1006.82	1017.93	1057.58	1101.5	492.371	483.844	446.228	444.59	474.304	438.205
jg7396.t1	658.046	773.005	858.688	308.296	319.138	299.667	423.741	388.903	398.377	507.933	484.97	501.501	767.353	871.988	906.677	776.487	774.754	766.303	458.119	493.39	417.372	202.392	195.018	207.161	272.534	240.121	276.726	309.332	324.103	282.404	465.368	470.687	455.596	323.184	311.219	307.53
jg12122.t1	653.458	607.346	430.683	986.521	1146.55	1267.24	820.801	1075.41	689.317	989.52	819.448	797.593	1692.22	1245.83	995.583	927.058	918.184	1124.79	565.406	999.128	1043.8	589.711	578.442	495.115	720.819	578.207	544.372	466.949	496.697	498.692	226.223	271.675	245.376	245.814	198.613	221.82
jg31.t1	653.438	580.397	752.224	647.661	510.033	646.937	1158	950.843	1360.8	766.048	860.196	993.124	179.668	439.326	489.309	654.093	761.093	735.647	896.832	441.578	597.614	2450.71	2471.15	2475.64	867.109	997.882	1708.66	1126.02	1123.52	1533.16	2356.32	2076.73	2006.95	2091.33	1709.01	2182.46
jg19010.t1	646.066	488.318	515.346	436.658	355.483	408.683	481.694	460.637	512.423	599.213	611.894	604.875	276.658	557.427	643.642	617.293	562.126	575.619	233.638	174.362	189.385	299.68	281.215	293.068	340.358	354.338	355.951	317.974	336.144	348.762	417.358	417.465	350.871	468.355	454.284	446.979
jg5773.t1	645.441	771.419	689.399	682.465	880.715	646.764	693.716	678.225	649.511	542.587	525.357	550.397	801.346	784.201	770.652	523.149	597.447	623.453	144.372	192.002	142.716	122.768	114.131	120.212	201.471	190.094	208.355	234.717	206.057	217.472	114.076	113.704	128.662	89.6543	90.8179	77.9997
jg16437.t1	642.674	684.584	476.198	754.798	629.635	671.936	510.901	613.898	460.454	594.128	536.363	496.166	1387.06	988.411	737.976	708.077	725.567	801.842	200.071	276.245	292.823	163.322	147.761	162.994	292.981	276.023	281.85	330.711	331.372	323.931	244.529	257.974	243.474	299.445	268.745	265.31
jg13356.t1	641.497	562.35	569.498	520.628	386.279	458.609	441.658	468.26	454.296	575.921	571.08	550.153	499.378	765.435	692.901	601.817	560.372	582.885	140.808	107.041	120.889	88.0186	85.2257	85.7914	118.354	135.631	144.039	138.838	150.305	157.463	188.384	177.532	161.746	182.124	175.647	179.32
jg13713.t1	639.581	739.419	914.841	638.929	566.778	644.136	350.28	281.152	414.187	276.589	299.958	312.699	139.976	256.925	298.427	295.218	279.913	252.072	267.741	191.988	189.954	193.976	182.977	201.567	247.577	279.428	314.722	296.591	285.752	277.204	927.197	845.638	907.573	755.08	758.894	730.379
jg17653.t1	636.595	786.269	688.974	573.04	575.361	469.562	447.3	548.941	383.191	482.466	468.342	407.399	951.681	742.185	647.29	587.433	599.371	707.372	207.046	306.357	306.628	243.669	227.804	253.134	337.506	318.434	337.87	385.668	404.16	342.766	247.497	236.892	197.333	411.85	376.928	399.374
jg18463.t1	630.827	940.248	803.963	798.898	971.503	916.591	991.941	1088.03	902.713	713.71	712.203	718.113	1010.26	384.116	702.04	410.889	469.463	235.171	665.348	856.767	830.908	734.75	710.877	738.99	1037.6	821.719	870.208	1066.48	968.114	809.966	419.479	439.974	470.727	424.175	483.66	408.015
jg21258.t1	629.019	529.101	399.891	750.831	807.608	656.687	693.814	763.213	651.543	552.02	568.724	566.653	933.256	819.731	659.652	603.991	846.388	941.736	438.821	615.294	548.823	425.925	408.891	423.694	675.318	540.898	561.719	420.868	494.151	701.567	316.413	299.393	231.409	309.906	348.165	379.509
jg18316.t1	628.301	555.924	446.056	140.94	135.79	131.757	125.686	161.292	114.694	151.248	153.662	117.33	387.967	276.918	231.483	347.176	298.838	351.673	112.692	161.897	196.547	102.81	100.321	102.589	125.978	151.752	141.031	130.078	142.651	135.588	240.489	232.918	233.888	283.875	233.43	252.48
jg12356.t1	625.998	577.096	577.081	460.836	448.355	445.691	407.851	408.162	389.138	392.486	385.178	379.971	211.663	377.186	388.957	380.087	372.518	371.575	60.6336	57.4878	54.5883	19.1303	19.0945	20.3124	50.6925	47.1558	49.5786	64.1462	62.1011	61.2412	66.3545	71.3463	62.7338	55.2786	53.3716	51.4125
jg5089.t1	622.711	546.927	494.704	741.695	724.688	672.226	484.764	629.322	421.893	537.202	470.738	447.92	928.811	736.707	666.634	647.895	600.231	687.117	155.543	234.35	231.453	94.1806	85.5128	84.3798	128.241	122.258	122.938	128.246	140.609	141.691	114.812	122.891	102.762	131.933	120.9	121.722
jg21504.t1	622.683	538.202	522.447	488.636	449.75	458.463	363.094	398.09	340.397	406.588	370.759	365.097	312.246	378.028	389.098	416.687	375.937	403.514	62.3897	78.7265	68.8863	25.2655	23.8908	23.605	57.6838	51.817	54.911	63.8992	69.1734	71.1006	72.5895	71.966	59.9195	61.959	54.4455	61.869
jg22261.t1	620.695	492.677	523.291	597.57	512.26	536.559	585.796	644.651	640.754	1015.61	960.819	1026.43	653.649	986.328	976.017	901.574	862.135	929.459	2659.63	2489.59	2874.87	3383.24	3356.32	3324.57	3713.55	3808.56	3967.58	3681.56	4234.3	4427.44	3363.26	3459.65	2899.92	4127.27	3609.01	4050.83
jg21413.t1	609.191	550.517	621.395	485.608	420.097	450.576	482.177	380.482	526.132	487.952	532.841	547.066	233.512	500.287	581.141	477.332	462.84	487.917	184.715	127.385	126.942	192.814	192.708	199.089	304.899	319.785	353.779	310.053	332.518	342.464	382.959	353.38	303.243	307.386	310.466	305.235
jg7298.t1	606.991	547.022	564.012	618.543	512.514	556.557	454.182	458.706	439.701	527.033	479.638	472.681	609.984	713.726	667.962	572.516	525.391	539.166	209.34	235.134	229.837	164.423	167.296	174.3	292.421	282.195	288.101	270.878	290.262	270.751	274.246	275.351	230.902	242.718	220.895	230.912
jg17045.t1	605.886	676.622	715.274	564.981	497.184	515.901	918.681	884.61	801.18	1037.7	939.058	1043.7	854.17	835.271	792.57	758.938	740.942	764.224	272.555	281.84	328.928	387.925	430.863	323.629	705.67	656.057	605.156	761.554	684.935	618.752	423.992	414.537	460.609	302.243	359.769	343.654
jg13709.t1	603.507	650.31	660.557	664.69	703.326	629.767	557.039	571.812	524.311	509.284	496.177	483.034	700.902	606.004	640.353	529.37	517.466	543.185	213.911	267.344	273.682	176.303	166.247	166.613	281.565	244.731	259.587	250.556	237.702	225.261	263.676	270.361	236.332	259.595	264.276	252.639
jg3048.t1	597.89	584.149	539.333	647.075	605.921	540.074	435.36	496.57	385.937	443.251	411.607	408.383	734.23	713.317	667.533	661.306	650.053	690.434	233.789	317.529	324.64	172.75	170.555	157.238	292.929	284.972	290.524	279.821	307.226	299.033	242.65	256.77	235.249	259.194	256.324	259.263
jg20424.t1	594.649	504.07	614.846	400.519	283.153	427.456	444.06	411.995	506.683	271.366	312.713	318.878	143.391	197.228	197.921	231.938	216.303	240.929	93.5895	49.3694	66.2886	137.977	123.27	130.681	69.0087	77.9429	118.402	107.265	112.229	139.18	184.705	182.215	169.293	135.474	106.198	130.262
jg9572.t1	594.513	534.571	499.474	399.028	323.141	356.786	385.832	362.177	336.122	536.644	515.966	491.453	334.382	528.709	559.749	557.933	505.26	499.623	283.145	249.403	252.618	194.333	190.042	204.071	305.037	290.906	290.806	322.293	336.326	311.451	684.604	667.773	615.016	720.577	710.594	667.909
jg11452.t1	593.98	841.482	819.763	538.388	603.137	467.614	578.014	556.992	541.019	450.013	475.419	481.346	742.923	730.037	795.559	533.649	643.013	534.051	99.2193	121.232	112.361	91.836	95.4613	99.2248	193.158	179.664	201.289	275.048	254.248	233.666	118.102	112.952	130.689	109.861	141.554	118.442
jg10763.t1	588.167	404.834	375.402	556.923	427.016	507.347	377.318	490.684	341.215	476.359	438.48	403.089	386.476	509.952	429.216	428.408	363.702	426.959	144.793	165.885	182.571	126.857	118.731	121.249	147.68	143.975	149.082	124.312	137.573	148.083	127.406	124.805	97.7252	120.95	92.379	109.407
jg9934.t1	580.77	430.865	377.239	368.274	390.223	339.954	592.605	706.876	514.142	589.109	473.734	562.497	762.43	764.679	705.367	753.316	821.8	902.603	408.298	549.679	573.009	321.391	297.391	260.997	492.922	397.976	334.933	319.208	366.478	396.032	420.139	454.135	358.066	537.334	500.394	572.39
jg5606.t1	574.626	481.235	445.29	618.562	534.296	495.715	368.921	441.43	326.821	440.157	383.643	387.134	720.736	748.169	646.352	616.076	615.433	655.566	182.223	260.408	279.83	108.527	108.642	103.857	222.692	209.03	214.397	208.964	248.803	251.356	204.414	218.673	153.15	222.333	197.626	200.19
jg21472.t1	573.185	521.983	451.03	623.107	539.869	554.699	426.745	484.056	378.108	492.033	453.374	433.658	856.988	675.009	585.55	624.302	630.777	672.948	393.073	554.588	547.364	321.537	310.238	322.394	438.609	378.855	376.609	403.313	468.182	462.581	396.466	416.377	340.117	371.93	375.453	357.417
jg6484.t1	572.012	573.455	472.942	787.227	728.398	727.995	549.067	672.289	486.906	519.08	481.145	469.65	996.36	948.441	789.155	732.001	738.953	806.193	751.935	1043.39	837.838	547.764	544.332	576.223	906.179	799.946	854.107	822.557	796.714	791.128	351.066	370.629	371.188	359.994	398.416	342.166
jg4257.t1	570.965	733.377	955.271	348.455	344.515	372.693	297.733	277.264	321.004	209.025	229.644	247.856	244.637	406.619	398.004	352.725	398.327	359.583	733.54	609.018	517.029	423.024	426.89	450.232	310.724	347.433	408.008	246.557	250.941	253.711	497.195	458.879	507.812	395.661	430.79	423.381
jg13065.t1	570.608	571.719	569.581	612.953	567.323	549.354	412.353	434.213	365.058	468.133	414.791	406.056	688.449	658.01	633.714	631.751	533.695	584.853	252.113	310.701	318.026	215.779	220.85	212.866	335.961	319.086	323.315	325.355	338.41	315.546	276.527	268.617	252.681	263.233	251.858	225.733
jg2992.t1	568.5	499.791	607.568	497.363	467.463	536.542	512.656	476.407	573.453	617.367	655.866	809.567	174.901	414.914	530.213	551.184	571.995	638.41	860.901	484.66	577.623	1111.97	1031.57	1033.39	1015.84	1152.35	1227.44	1070.6	1190	1309.91	1178.72	1259.86	1028.26	1180.21	954.979	1083.15
jg6730.t1	568.119	536.347	861.846	335.856	217.726	284.977	704.172	474.424	920.584	332.509	408.611	443.303	88.8463	243.817	263.674	237.088	283.877	208.777	77.5331	40.1822	44.4422	222.178	208.93	224.672	59.2561	48.7236	81.6417	64.3632	64.5612	48.5806	81.2549	54.3818	81.3558	46.274	26.342	43.7232
jg1857.t1	565.657	399.712	322.143	277.448	204.367	236.041	126.608	166.32	123.575	182.807	172.372	152.224	218.155	248.155	211.15	210.426	177.676	203.044	22.294	28.6397	27.2439	16.0661	15.3616	15.4682	25.1673	25.365	29.5985	22.058	22.1221	26.262	48.8902	40.7902	28.0306	43.1541	45.0924	47.2525
jg11173.t1	564.108	361.889	261.038	638.033	488.711	530.585	349.527	476.777	301.157	498.869	455.778	412.773	783.352	670.124	532.183	641.214	580.589	673.961	135.767	185.445	210.691	85.3926	73.7687	73.6776	154.571	163.162	128.957	128.987	141.768	170.397	135.785	138.943	110.371	158.238	141.814	155.437
jg20187.t1	558.134	589.082	486.745	573.663	596.636	551.853	391.929	462.313	361.545	408.173	385.487	377.908	727.699	712.27	626.239	514.381	518.156	582.93	176.282	266.7	237.614	116.145	118.697	117.92	182.946	164.349	182.944	196.451	200.214	207.419	100.849	100.633	92.4061	80.567	76.6338	76.4299
jg16599.t1	557.42	447.566	346.288	516.415	382.204	442.871	294.511	325.686	246.839	343.217	308.535	293.462	511.5	628.322	528.654	601.481	505.744	544.282	332.451	423.011	467.74	219.121	189.632	215.619	269.959	256.589	227.965	200.523	256.007	239.408	257.938	228.558	180.755	241.515	291.157	233.097
jg16405.t1	555.441	435.173	338.33	596.276	560.688	482.915	347.734	448.105	296.924	392.172	359.031	327.683	772.425	639.873	534.443	532.733	550.955	614.864	226.209	351.124	326.545	187.515	173.244	180.326	260.337	255.26	218.334	226.973	252.918	269.607	168.497	160.575	129.686	142.234	154.61	162.198
jg19823.t1	546.556	463.411	520.62	406.919	366.21	415.793	343.728	338.465	373.51	249.701	278.217	279.569	153.999	255.175	270.391	132.286	141.844	139.193	3.30461	3.6666	3.59995	7.13021	7.75445	6.89557	7.52467	7.91185	9.38977	4.91693	7.11018	7.26967	18.7127	18.6019	14.341	19.4072	17.5706	19.2751
jg536.t1	545.608	708.716	756.915	398.869	426.426	412.943	427.036	343.941	420.731	321.667	323.966	310.39	408.355	340.528	367.966	368.996	329.11	336.694	73.8465	76.2623	64.5175	34.014	31.7829	30.3709	56.761	57.43	66.8031	90.5223	82.7355	75.1862	90.7097	90.3291	101.906	70.0714	72.8678	66.7428
jg11513.t1	541.455	495.389	634.989	526.942	414.657	463.323	967.427	886.93	1092.9	632.768	695.921	732.896	207.411	393.045	390.893	456.482	545.964	538.927	380.131	224.636	298.994	1293.6	1289.93	1266.64	437.862	431.77	704.577	551.051	568.44	645.349	1009.86	831.825	943.848	881.38	644.242	947.026
jg21503.t1	540.97	515.713	698.372	398.279	394.457	390.167	517.425	454.04	601.108	345.796	395.325	463.316	101.841	227.782	306.743	397.042	400.815	439.977	57.9555	37.3641	39.4979	45.2226	46.3462	46.8675	48.4158	56.8316	82.2328	76.3666	76.8791	106.61	152.057	145.96	123.446	131.38	112.944	124.002
jg12841.t1	538.792	622.341	515.655	579.228	631.196	535.193	466.938	558.883	431.392	430.941	398.676	405.161	697.503	721.074	608.905	505.709	588.864	674.82	155.471	232.196	227.748	204.063	211.026	210.51	309.077	255.602	309.626	301.034	289.923	316.103	181.605	197.025	190.443	195.204	193.379	184.213
jg12993.t1	537.773	444.929	438.202	577.257	544.104	529.474	499.927	539.438	521.744	525.494	480.228	490.547	488.829	639.887	565.751	566.939	560.827	612.372	576.838	681.217	637.466	593.381	559.167	533.675	684.438	618.562	692.076	468.641	540.727	621.776	369.326	356.43	286.92	283.901	250.378	299.664
jg19159.t1	537.62	593.529	564.214	576.092	579.327	568.324	511.526	537.673	468.445	507.058	476.897	484.224	949.814	871.9	755.446	641.836	671.776	682.352	454.59	581.927	613.599	642.634	649.676	621.752	802.98	674.236	758.873	690.556	743.58	705.851	222.495	224.159	195.836	231.365	227.552	220.091
jg10932.t1	533.066	617.134	573.694	580.598	601.262	577.595	473.656	488.785	449.01	474.565	445.492	449.559	543.733	669.591	621.065	546.303	537.788	529.132	205.296	222.727	240.014	167.824	165.046	160.675	310.354	256.561	262.473	289.958	300.021	267.01	254.1	264.399	262.811	222.487	250.978	205.308
jg14283.t1	531.626	578.223	594.646	318.633	315.106	293.557	227.869	215.44	221.262	226.068	216.606	211.205	309.82	355.057	374.413	299.291	279.756	261.605	29.776	31.8063	30.9244	28.5905	30.3985	32.1262	38.6318	34.1011	41.8329	44.7398	45.7429	38.0587	58.5814	56.8836	55.5429	61.2228	57.9209	52.1525
jg11995.t1	529.652	459.544	472.829	447.278	361.263	396.227	310.749	334.747	284.423	428.312	398.335	377.546	441.3	490.434	506.792	489.894	405.142	420.844	282.582	269.342	281.13	200.62	182.52	194.168	267.312	289.12	272.81	288.026	295.778	263.459	625.742	633.512	576.922	644.704	584.952	579.015
jg1355.t1	523.952	495.13	529.113	438.076	414.075	442.753	453.741	435.258	437.291	512.021	481.11	472.371	362.401	510.157	536.943	496.452	440.25	456.277	278.616	242.963	259.072	221.193	220.393	215.368	321.74	287.398	287.217	309.189	302.419	288.276	381.956	401.605	373.927	363.123	339.314	344.006
jg21729.t1	523.204	522.004	438.282	450.446	517.903	414.275	357.814	366.513	295.798	274.414	256.302	243.07	457.163	440.652	408.095	330.154	371.507	393.285	13.9883	22.1196	20.658	18.941	24.4752	22.9519	34.6041	28.1741	23.8693	23.4522	27.7926	25.0706	52.2273	42.3816	44.0961	51.9991	57.9043	47.7017
jg7109.t1	522.47	490.899	387.25	344.263	411.249	312.275	417.512	533.442	408.082	530.133	515.131	500.018	717.988	511.384	531.251	566.202	705.963	784.271	421.249	629.172	657.746	360.139	347.809	305.266	545.991	545.144	435.656	512.78	496.489	558.62	389.097	454.207	399.555	506.328	553.603	538.337
jg5478.t1	521.573	636.884	723.413	478.57	436.486	510.466	676.746	628.569	706.95	514.309	531.923	534.657	670.436	652.864	624.332	555.946	526.695	538.943	433.427	422.645	385.319	437.074	433.216	441.291	571.57	575.668	681.319	632.367	597.34	617.337	448.827	425.863	444.667	357.49	360.251	362.008
jg12678.t1	520.617	558.912	617.265	245.747	274.506	255.869	274.472	286.977	256.623	257.393	247.59	239.328	603.9	539.509	535.163	553.113	530.135	592.221	907.363	1171.92	871.826	204.157	197.188	187.433	170.004	154.603	169.736	150.605	149.069	144.405	378.894	415.372	387.211	246.793	227.605	245.487
jg22176.t1	517.734	492.909	454.503	562.184	599.697	450.909	367.13	402.179	327.704	408.457	378.168	350.774	539.081	593.749	570.507	476.752	450.692	483.462	123.785	147.91	157.144	115.473	103.748	103.916	180.211	192.55	183.293	184.883	201.275	183.953	186.161	201.462	176.05	168.37	165.672	149.262
jg7302.t1	515.303	641.725	673.112	559.037	542.125	531.504	506.638	440.661	509.98	412.731	386.16	445.261	456.609	527.761	552.268	467.89	514.071	493.038	738.083	826.693	735.407	689.746	697.538	703.433	843.343	736.835	830.277	894.127	853.213	842.833	609.999	587.849	611.067	516.696	608.674	541.867
jg2946.t1	514.58	520.688	733.26	463.194	355.332	403.826	1022.8	771.333	1231.56	578.712	635.839	702.248	125.712	348.775	380.351	416.919	500.485	443.211	467.366	243.113	331.151	2256.58	2187.86	2239.51	594.764	548.964	886.332	810.626	758.413	725.486	1412.67	1098.19	1517.54	1165.97	756.45	1272.59
jg10980.t1	513.153	475.003	418.631	519.742	589.329	453.128	375.644	468.75	305.6	413.074	380.358	373.908	819.683	733.223	597.646	553.413	640.714	715.526	199.275	320.115	325.327	143.564	124.382	129.213	252.37	248.883	268.628	282.458	290.651	282.037	298.245	289.106	249.598	281.596	284.923	293.888
jg14199.t1	512.336	423.682	352.105	578.14	668.317	576.809	469.709	523.447	433.973	505.519	474.77	480.732	814.942	532.84	521.639	480.349	459.418	517.37	272.609	370.628	393.859	271.82	243.46	255.127	363.784	313.272	312.836	291.519	300.101	291.933	241.487	265.06	232.421	247.384	216.803	255.924
jg4871.t1	512.146	542.589	455.386	595.26	677.409	582.291	480.859	522.903	435.057	479.175	442.438	426.867	613.527	631.967	622.181	515.585	540.638	568.873	228.109	306.512	322.447	209.648	198.14	204.432	308.95	265.365	297.073	295.011	308.551	315.23	241.425	241.734	246.219	253.734	259.902	214.357
jg15621.t1	510.763	489.095	397.396	519.553	519.452	482.106	353.779	444.68	318.2	409.306	393.851	367.581	687.525	657.389	550.756	503.392	519.005	586.233	58.877	95.4825	73.6346	56.0003	51.2011	49.984	111.747	93.3688	103.072	130.006	151.016	139.856	138.84	137.784	114.155	125.933	120.464	123.37
jg5062.t1	510.017	468.938	472.295	496.416	457.085	474.699	406.06	428.832	370.01	543.751	494.264	479.239	448.813	627.253	614.323	627.175	555.524	561.555	265.904	275.036	285.522	198.659	201.421	202.613	292.448	267.639	253.93	273.484	271.586	257.322	325	340.037	307.982	366.489	355.517	334.477
jg12261.t1	508.162	533.739	538.09	528.44	573.403	409.332	427.931	443.947	386.684	352.083	357.609	355.186	499.432	570.212	592.207	477.849	511.727	516.701	131.263	196.131	173.302	147.866	140.822	123.018	231.996	201.356	223.651	218.376	218.238	207.933	172.042	172.924	174.784	168.874	181.908	173.683
jg11229.t1	507.625	543.591	687.817	448.038	399.984	530.947	783.644	605.945	923.425	590.888	727.723	879.133	177.154	431.919	654.734	753.717	801.444	840.47	223.328	109.485	137.962	1031.11	1021.64	1041.7	371.81	485.977	789.295	523.855	550.609	771.964	1051.38	1025.78	897.449	944.413	855.866	871.574
jg21895.t1	505.107	492.365	410.006	546.016	574.715	508.768	369.268	464.148	316.937	437.218	413.93	379.276	693.017	712.803	617.713	589.471	570.408	718.088	133.898	220.477	216.919	103.638	103.309	98.2522	215.593	189.158	202.856	201.474	217.981	212.872	197.301	190.057	173.759	215.142	206.236	202.478
jg1529.t1	504.185	496.424	476.823	308.346	222.212	276.934	530.624	550.024	515.012	566.759	532.407	569.733	791.271	881.89	825.77	728.185	694.391	724.6	646.421	600.138	718.79	505.391	529.521	465.152	627.237	567.351	651.187	636.379	732.29	675.586	766.977	763.231	701.477	481.947	513.515	533.739
jg7733.t1	502.477	468.315	379.482	542.435	570.565	605.304	1220.68	1248.9	1058.67	1460.92	1442.32	1414.79	1450.87	686.301	647.302	986.041	1058.26	1253.08	932.777	1387.23	1129.08	2864.18	2846.39	2347.71	3008.98	2286.35	1723.35	1272.71	1347.27	1507.45	680.982	816.874	714.704	824.419	812.831	927.931
jg18947.t1	501.048	473.975	593.422	495.754	410.773	474.384	769.995	663.899	924.4	551.994	637.457	707.965	168.371	349.062	377.317	477.527	546.505	554.572	235.885	141.12	178.25	786.819	785.553	741.959	276.034	337.659	591.109	396.635	420.882	593.755	1019.3	953.165	897.506	986.474	799.768	981.286
jg8034.t1	499.541	407.048	413.067	489.942	466.48	443.154	404.207	397.23	392.921	465.041	450.034	412.83	625.587	748.958	713.677	630.575	624.756	580.076	286.632	299.581	308.01	180.438	178.433	178.46	325.488	306.74	340.154	424.012	456.237	448.278	284.924	278.24	265.201	237.849	244.933	222.252
jg12181.t1	497.285	512.895	672.48	435.208	355.308	369.663	869.792	698.844	1031	500.709	541.213	603.711	120.082	287.391	332.686	348.622	430.954	411.181	569.654	338.028	435.104	2042.02	1994.85	1927.61	608.293	566.137	928.875	728.422	770.336	818.96	1545.34	1347.49	1477.92	1327.32	949.45	1399.23
jg1455.t1	491.397	826.516	844.122	431.961	854.674	646.656	942.505	866.726	861.974	733.412	766.377	789.286	607.762	323.168	421.653	260.832	338.938	312.571	58.1743	73.9969	69.1508	69.7423	76.2312	67.488	150.404	101.358	72.9344	129.587	102.361	83.8565	44.1794	55.4633	64.6493	53.0925	62.6873	47.9593
jg10824.t1	489.347	432.867	591.559	547.988	506.35	602.643	626.525	540.702	758.202	638.803	642.999	733.841	251.936	445.858	503.531	490.859	493.049	521.633	1134.79	781.873	813.11	1455.78	1412.72	1345.64	1245.17	1260.78	1380.77	1082.41	1180.62	1295.13	1357.81	1405.66	1319.5	1638.61	1347.98	1600.17
jg12170.t1	489.311	226.719	170.729	660.957	590.355	717.8	263.899	475.652	225.503	442.102	421.73	362.497	517.009	406.307	296.222	454.635	460.906	570.862	34.5643	66.4333	74.357	5.10892	9.00375	4.04149	31.8163	39.3144	28.1778	32.1371	36.1668	48.0329	32.6185	42.0979	25.4048	37.6554	33.2863	39.1235
jg952.t1	485.382	503.143	426.464	590.676	732.313	624.058	534.92	624.728	437.231	548.254	522.914	502.691	939.287	766.863	668.175	611.937	619.047	793.249	309.743	497.24	487.199	246.91	244.977	239.615	407.427	331.115	327.282	319.342	335.018	356.673	303.047	337.113	298.251	321.271	265.935	299.345
jg12800.t1	485.312	564.304	522.877	572.486	631.49	529.106	583.896	574.074	538.927	391.102	382.168	396.696	560.493	546.444	562.331	434.613	467.512	446.174	395.157	521.267	475.303	350.811	342.975	332.072	478.153	416.299	444.071	455.829	473.147	462.746	295.575	289.394	254.331	213.216	222.121	208.686
jg21885.t1	484.976	469.227	347.958	529.95	605.651	676.399	361.865	449.427	336.433	439.82	357.704	337.888	881.881	486.203	408.911	306.003	252.898	288.731	56.947	76.4866	67.1528	33.7331	30.6744	27.4833	66.0167	73.0481	74.8132	66.6691	77.2794	72.6323	46.5116	51.1862	60.6571	39.9638	24.6244	29.8965
jg5776.t1	482.108	444.593	536.636	340.101	266.436	301.182	538.94	492.971	556.639	444.817	477.602	474.677	154.752	321.901	328.661	340.222	367.36	360.701	358.822	234.531	303.853	1150.13	1105.54	1102.78	510.077	471.347	697.711	577.62	608.147	596.415	1115.92	909.086	1072.41	1123.28	778.839	1100.56
jg12443.t1	481.124	585.226	635.907	645.624	681.051	671.55	622.647	538.275	668.677	494.073	492.288	527.269	480.27	621.985	656.947	514.641	533.557	482.027	1470.34	1356.93	1297.89	1481.34	1520.64	1601.9	1660.27	1438.22	1694.85	1513.9	1422.8	1353.33	1203.01	1179.19	1319.42	1314.35	1457.87	1315.68
jg20690.t1	480.887	720.846	657.903	575.681	1048.17	980.312	1204.57	1033.02	1129.71	732.683	779.369	818.819	567.368	344.588	346.939	299.982	359.448	406	30.7631	29.9224	26.7875	44.1788	46.4245	41.5452	47.9787	32.4707	24.2958	30.7833	26.6439	27.4839	15.9932	19.5809	21.1935	15.6962	19.7571	17.7818
jg18494.t1	478.527	468.69	362.545	454.624	532.356	429.27	523.897	630.772	488.154	454.264	475.012	424.096	711.595	521.682	495.958	407.663	501.777	500.85	332.759	500.614	484.54	301.404	319.349	313.106	393.488	377.521	349.354	384.823	381.854	362.761	266.618	242.054	222.242	233.068	302.209	247.695
jg15915.t1	477.937	493.228	382.002	699.374	678.518	711.002	469.258	536.079	395.992	587.621	536.572	514.094	858.97	743.763	673.737	667.921	644.698	696.174	519.319	632.539	664.366	310.393	279.152	318.087	446.329	381.284	393.048	435.354	452.11	442.098	389.414	359.113	332.958	402.894	379.637	361.483
jg20615.t1	475.046	633.447	728.246	467.036	461.46	492.551	449.817	375.217	456.649	338.314	345.906	352.095	347.327	376.797	456.86	345.631	321.855	272.019	71.2293	62.4894	58.636	53.0197	54.6669	53.1427	67.4233	65.197	75.1765	78.4576	70.9745	60.7342	44.4505	46.314	56.0147	40.6748	44.8308	41.0128
jg18183.t1	475.044	473.366	727.658	425.921	298.392	367.52	1106.1	767.937	1426.43	521.23	611.485	704.309	100.255	289.346	324.638	335.068	426.962	324.087	462.555	210.194	297.096	2656.51	2595.77	2682.16	618.522	510.317	808.266	733.055	686.96	529.775	799.513	553.282	921.794	620.59	374.525	704.463
jg16485.t1	473.911	402.206	442.972	195.052	147.427	154.244	255.957	320.364	235.054	426.647	434.228	410.1	515.853	466.487	440.534	372.976	339.627	354.185	131.326	133.872	158.169	124.85	139.52	103.845	205.475	294.503	257.774	293.616	303.968	238.411	318.187	334.046	293.074	224.161	240.904	259.538
jg1233.t1	470.945	534.128	446.844	324.314	331.728	307.139	306.903	326.553	266.585	340.097	321.761	305.999	434.119	402.679	439.987	453.183	441.883	430.813	52.6098	67.2731	60.6498	25.8653	25.9009	29.0585	49.3064	38.4242	38.0032	50.3874	53.4641	49.295	218.229	221.492	203.276	223.864	252.428	212.066
jg491.t1	470.614	383.782	292.583	536.004	479.112	504.547	316.794	424.181	262.708	430.781	395.808	345.242	698.598	638.024	575.342	617.527	518.147	649.301	251.685	387.376	414.199	215.67	197.189	192.621	366.397	349.354	340.182	347.396	356.686	353.02	197.23	227.065	202.807	240.36	220.868	229.58
jg5564.t1	470.552	537.083	492.226	372.595	413.972	351.918	310.321	359.734	281.896	247.794	270.233	242.19	500.579	601.02	564.917	390.801	432.682	457.667	393.188	590.477	497.659	205.619	210.316	235.528	292.65	313.076	351.631	226.097	238.731	254.136	339.781	302.585	294.538	107.453	124.136	118.384
jg1045.t1	468.602	401.074	361.892	501.917	418.563	404.879	305.613	355.909	280.538	374.166	359.974	336.06	478.793	567.533	522.011	496.254	458.631	481.625	152.334	170.084	171.083	131.645	123.898	121.934	217.557	209.055	214.042	203.88	216.646	218.367	171.93	164.761	141.705	184.987	192.243	183.318
jg15064.t1	466.413	497.256	476.78	427.164	440.362	377.702	428.839	464.647	387.717	436.979	400.688	384.237	681.617	632.095	654.11	570.659	518.139	517.864	50.6661	64.1785	64.1977	51.3887	49.085	49.5113	61.2982	57.2453	58.3428	67.169	70.9939	61.6413	229.841	240.253	222.849	256.231	264.272	231.919
jg12183.t1	465.987	422.697	412.659	275.669	248.498	252.454	276.673	268.22	248.024	360.34	328.174	325.142	259.737	454.567	488.726	390.081	329.941	345.136	87.2033	74.0643	75.5137	119.6	112.721	117.292	121.662	115.403	118.875	112.887	111.167	110.75	125.791	132.146	122.815	130.629	123.239	122.579
jg5627.t1	462.878	406.746	576.837	370.131	324.879	423.929	405.047	309.515	527.557	414.474	478.536	566.21	139.341	301.146	394.931	366.844	381.626	381.921	247.13	114.952	134.42	426.077	441.996	440.594	441.016	478.684	586.006	414.074	428.044	493.986	322.006	311.507	298.146	256.401	244.303	258.388
jg19701.t1	462.572	409.998	365.71	578.794	550.084	543.579	395.215	567.036	374.862	424.443	442.513	393.932	758.251	683.88	537.86	509.129	592.683	640.432	267.766	414.909	400.73	188.188	184.402	185.654	314.593	353.638	357.863	284.726	317.794	374.92	270.035	251.389	218.145	198.747	214.789	212.988
jg5386.t1	461.624	407.959	403.499	458.807	488.454	467.219	460.168	543.445	414.889	668.569	566.802	555.603	729.13	688.994	666.412	650.361	577.355	666.281	116.244	136.385	147.648	125.464	114.041	107.135	124.54	109.102	98.7013	99.8548	102.817	98.0884	255.583	296.908	254.8	374.426	310.829	332.968
jg9265.t1	460.725	522.461	464.573	434.187	468.895	369.407	332.405	353.453	299.029	280.218	295.806	269.398	413.064	521.378	468.266	404.558	460.034	455.262	127.189	149.027	153.475	93.8269	97.781	96.8852	217.162	212.501	216.729	273.124	263.826	241.519	161.693	137.844	147.774	127.714	164.96	128.361
jg22576.t1	459.415	438.386	563.772	383.672	252.402	321.705	1007.46	850.931	1072.52	528.769	629.93	609.769	191.999	418.884	385.039	365.545	401.359	344.319	188.848	110.927	144.429	1133.1	1079.39	1166.26	305.685	228.893	338.054	291.276	306.117	233.741	457.489	315.578	500.859	394.838	245.144	450.723
jg19406.t1	458.085	523.209	639.136	342.458	378.176	332.446	529.17	465.896	546.561	341.351	333.108	334.565	395.748	567.932	589.042	451.826	459.624	451.773	544.622	535.318	488.776	344.776	331.515	320.876	492.007	416.546	500.306	415.09	392.203	377.217	373.657	382.44	382.589	294.695	303.97	289.291
jg21839.t1	457.999	423.934	409.413	454.96	422.196	409.56	332.965	370.674	313.212	411.95	381.838	374.661	547.56	545.088	512.056	453.682	422.778	459.511	309.366	362.658	373.269	250.383	244.424	250.323	342.578	352.167	353.554	403.071	401.422	383.894	341.522	359.406	333.535	376.856	340.259	345.625
jg5624.t1	457.427	433.146	507.466	178.182	151.713	156.647	193.675	168.353	189.212	269.574	259.075	264.933	187.863	339.132	362.675	301.768	288.165	281.355	188.253	183.006	129.24	160.018	154.971	178.463	154.202	153.333	172.164	110.037	125.324	137.084	153.45	138.974	136.992	141.768	125.67	135.631
jg6868.t1	457.119	391.058	348.934	640.987	972.27	816.234	850.216	1105.84	795.717	1012.24	1012.18	1084.1	1431.83	962.726	823.94	510.789	659.838	794.062	1664.68	2919.67	2831.55	2284.78	2219.51	2046.06	2782.31	2018	2081.93	1919.28	2086.63	2723.73	808.37	934.457	773.24	878.615	736.26	909.93
jg14457.t1	456.439	376.528	299.6	484.233	408.841	437.14	336.165	390.027	299.336	382.261	376.234	346.682	516.419	570.242	492.707	541.932	512.246	556.816	186.646	246.766	233.212	120.376	122.307	120.021	216.23	184.934	186.708	164.948	182.569	193.062	197.318	182.897	148.587	229.709	263.381	219.85
jg6380.t1	456.171	377.517	351.921	505.431	494.256	432.841	381.32	448.73	329.805	395.023	380.657	369.027	768.916	608.793	541.984	494.415	530.466	595.687	87.8671	130.565	130.724	64.5088	56.3124	58.2785	137.55	131.02	132.693	148.593	150.258	164.343	140.191	130.667	116.172	135.401	140.435	139.524
jg3475.t1	453.76	595.94	653.663	420.352	397.372	386.166	549.184	521.018	534.306	452.428	432.555	465.31	592.41	670.473	612.394	504.521	500.915	474.051	242.389	286.111	252.093	95.4191	94.2378	97.8621	295.401	295.859	321.837	436.573	426.084	388.602	449.215	449.695	480.509	466.656	491.253	442.334
jg16941.t1	449.337	457.031	486.661	593.118	513.004	634.734	638.642	607.061	705.831	806.672	841.737	911.851	451.491	548.173	573.268	558.129	576.794	579.008	1086.01	926.899	874.096	1759.55	1806.51	1803.19	1375.44	1415.46	1513.46	1298.45	1362.42	1559.7	910.861	909.61	882.444	812.837	839.568	914.842
jg18124.t1	448.446	497.435	602.57	288.615	288.702	293.934	376.11	294.027	408.825	283.597	327.848	339.291	108.021	251.371	316.741	289.699	308.379	310.59	31.114	17.1325	17.3692	26.8897	24.351	28.8717	42.0856	46.093	57.7092	65.2623	65.7787	74.5853	109.655	106.847	110.294	89.3886	100.693	86.762
jg12300.t1	448.01	503.643	403.498	375.504	394.756	393.863	481.075	522.614	361.134	926.829	857.001	738.265	665.909	378.24	382.666	410.399	389.652	409.676	569.18	615.067	753.742	453.553	494.474	386.631	895.634	817.503	592.393	799.575	712.105	418.891	409.944	479.413	412.523	301.387	339.39	296.492
jg18035.t1	447.76	403.701	358.681	518.211	469.985	475.125	329.425	393.171	276.358	402.37	361.889	335.752	700.689	594.762	504.708	483.757	417.268	518.387	215.367	305.996	321.406	203.979	203.298	189.466	284.507	286.994	282.751	235.79	278.381	278.468	207.497	211.936	165.387	207.436	172.244	180.322
jg17357.t1	446.441	288.808	217.285	464.405	390.956	405.894	305.315	503.824	256.255	342.756	326.719	293.418	872.987	529.47	423.341	640.142	560.297	766.243	270.855	499.036	584.043	133.334	128.445	123.251	267.781	332.978	286.233	285.298	313.192	356.505	258.25	288.691	194.672	573.156	445.722	504.732
jg5605.t1	446.401	305.465	319.678	242.315	192.98	248.26	426.179	402.848	464.4	459.515	523.048	557.842	223.405	343.418	367.282	453.522	463.876	508.504	126.641	92.5961	104.727	150.057	154.883	153.801	149.48	154.776	200.108	168.908	184.264	256.937	294.41	289.086	203.454	258.496	216.86	260.586
jg2660.t1	446.181	414.921	459.223	373.919	312.208	327.714	329.517	312.318	334.962	404.869	377.97	374.621	249.467	398.739	462.628	340.502	314.046	303.37	135.89	110.995	110.831	117.418	120.956	121.077	212.434	202.469	211.417	214.833	218.807	200.518	199.721	204.193	183.199	190.545	188.856	183.776
jg13970.t1	445.835	354.179	419.579	379.99	347.676	377.3	374.192	334.927	404.611	424.025	427.774	449.115	211.119	332.46	410.419	364.073	344.376	358.737	610.259	453.288	465.455	1303.08	1279.29	1219.21	947.708	959.676	953.43	769.438	820.713	842.934	439.236	451.234	402.318	422.476	363.552	396.796
jg20435.t1	445.579	431.811	485.752	389.068	347.776	366.693	363.042	337.347	379.493	409.843	397.924	401.8	267.012	453.671	478.951	371.561	352.874	351.466	396.462	349.049	344.293	431.295	423.379	422.893	478.308	455.924	495.51	405.527	444.989	427.416	297.782	293.148	261.747	327.776	292.057	307.759
jg19914.t1	444.668	577.629	655.886	614.265	660.717	588.538	568.036	512.198	593.379	478.845	496.868	567.721	657.355	759.226	656.265	495.574	533.204	525.593	1364.88	1483.02	1044.52	1511.76	1402.73	1553.12	1398.85	1425.93	1856.24	1092.67	1153.39	1245.46	851.402	855.619	971.253	551.24	573.45	574.991
jg20974.t1	442.309	309.891	274.976	749.055	596.483	730.652	440.638	653.693	384.73	568.193	530.488	478.384	639.155	608.507	481.26	552.757	517.308	621.495	341.55	546.416	556.917	197.656	211.604	194.706	376.119	312.486	309.841	256.765	311.276	375.229	192.432	195.548	138.651	143.546	141.6	149.717
jg17695.t1	442.187	605.813	568.78	376.246	439.023	329.914	363.427	391.215	362.6	315.794	320.605	320.829	465.691	444.599	505.533	345.674	436.87	398.29	174.423	230.063	218.16	113.033	127.548	136.016	174.528	152.524	150.963	153.385	158.292	156.305	150.828	148.697	138.063	133.645	192.064	135.982
jg5135.t1	441.394	550.162	673.5	507.076	555.638	490.497	697.566	544.1	832.561	425.641	480.113	561.636	230.816	487.263	574.925	418.402	501.534	451.432	536.368	375.396	385.783	945.266	930.358	981.12	703.287	737.503	1047.84	877.234	807.372	860.095	739.347	712.905	829.733	749.731	828.104	781.809
jg17612.t1	440.106	501.229	428.804	408.695	383.352	380.529	349.161	348.781	328.995	345.936	332.283	332.014	495.318	487.842	499.233	452.704	457.937	405.77	173.611	190.729	192.429	107.809	108.981	112.702	187.524	180.434	186.128	217.353	214.15	211.117	182.261	179.075	175.374	211.308	244.402	202.177
jg6305.t1	435.857	439.478	617.683	385.442	262.479	333.169	853.901	667.059	999.096	505.104	574.696	664.297	105.398	319.908	334.517	331.754	389.44	327.883	481.885	215.752	289.467	1760.51	1728.56	1797.84	637.41	594.891	977.434	800.971	831.48	763.455	954.772	684.889	885.403	745.82	505.279	739.182
jg10170.t1	430.342	377.828	317.195	394.835	374.305	324.397	256.847	276.244	227.256	248.334	254.936	230.391	340.264	415.076	361.915	311.069	324.482	371.936	115.476	171.392	129.252	66.1174	66.9163	71.1002	126.344	135.423	120.73	72.5755	70.5739	74.7766	119.757	133.797	112.602	44.1836	47.7493	44.4099
jg14394.t1	429.004	579.824	485.967	359.081	357.06	317.426	353.43	376.859	308.902	260.489	281.255	280.547	509.093	472.876	487.652	383.039	454.427	364.695	237.449	302.25	265.933	109.379	102.545	112.905	188.497	160.493	170.512	195.925	176.915	170.984	150.349	142.344	165.958	122.365	158.161	127.121
jg5319.t1	428.774	444.582	616.331	311.3	290.191	354.844	468.97	346.293	580.403	423.558	481.038	610.369	130.057	307.251	477.856	572.288	568.483	594.319	296.654	140.101	168.833	533.775	514.435	521.867	304.069	375.859	532.185	407.291	424.552	520.395	1005.04	986.379	920.219	1186.5	1024.92	1110.04
jg20775.t1	426.309	398.523	404.012	371.928	287.064	357.234	262.498	286.427	248.422	301.728	302.36	283.223	483.227	421.757	376.959	358.722	326.661	353.248	108.042	125.09	130.418	156.234	152.647	147.454	259.898	246.056	258.238	231.61	245.394	263.314	78.1894	77.5233	63.8743	69.3644	58.4384	64.8735
jg20147.t1	426.172	364.408	307.988	410.137	357.826	381.236	266.242	341.416	208.482	336.654	279.956	275.713	741.54	586.158	553.882	794.174	685.285	809.294	1028.41	1725.14	1762	472.651	408.059	398.525	649.165	633.007	603.925	631.262	684.2	705.79	484.882	525.964	440.728	597.725	510.665	552.711
jg18419.t1	424.155	259.678	175.816	445.651	270.487	402.222	230.687	338.277	186.609	409.842	368.247	310.962	901.521	630.17	449.198	684.386	576.927	763.837	174.356	322.656	365.09	116.506	121.548	105.901	181.417	217.081	201.599	154.766	198.98	231.197	135.872	138.279	96.0449	178.5	145.045	165.934
jg4369.t1	423.946	349.814	269.918	436.705	354.724	384.876	233.283	287.826	197.959	338.356	309.078	286.009	581.13	537.786	443.722	525.971	427.827	527.866	61.9615	76.3375	78.5803	32.246	30.776	29.2048	71.9857	79.8185	80.6984	88.5291	84.5076	87.3906	87.8649	94.6691	82.5398	101.372	110.391	97.0684
jg19675.t1	423.256	413.776	465.283	140.039	125.986	124.505	271.187	236.051	283.118	218.908	235.607	231.617	126.159	252.387	262.657	242.73	234.304	228.186	144.982	106.338	133.052	118.442	118.899	124.481	158.305	153.818	180.569	190.349	205.053	189.875	757.507	686.749	621.471	1021.13	985.004	885.403
jg8829.t1	421.428	415.077	340.253	462.84	515.686	522.379	705.085	749.71	665.603	583.935	564.433	577.968	803.838	544.721	526.61	479.901	548.447	606.452	667.843	823.779	878.205	453.971	461.381	433.208	605.805	497.106	458.259	433.922	475.311	532.358	460.535	486.854	415.415	553.905	545.409	596.698
jg204.t1	419.087	440.605	504.057	359.346	366.877	364.761	326.042	286.968	346.786	325.822	321.691	347.347	325.139	402.981	450.368	301.818	312.086	283.578	983.532	878.123	728.602	423.864	410.716	417.34	368.705	423.58	452.818	328.964	335.914	359.536	365.921	394.212	408.337	240.581	230.391	245.091
jg14352.t1	417.448	434.119	391.14	274.417	230.688	222.188	237.296	253.374	202.507	275.276	258.607	249.865	420.189	470.467	457.168	513.59	456.562	454.49	69.4163	77.4199	80.8782	26.3609	25.9783	24.9891	72.8281	65.6441	66.3585	98.8341	96.7199	91.4359	111.627	108.489	103.361	116.289	139.585	109.395
jg943.t1	417.329	403.68	450.277	314.389	289.116	356.57	536.016	517.345	615.749	599.841	634.898	602.055	435.42	407.521	408.496	429.247	406.821	395.591	935.953	805.046	851.851	1185.55	1243.51	1184.21	1033.55	1260.76	969.503	1041.86	935.293	996.189	759.314	798.594	851.275	1010.15	1097.5	1052.97
jg6857.t1	415.89	486.84	440.497	299.226	302.917	276.032	289.334	274.897	257.642	246.464	245.912	241.651	338.068	380.509	378.337	332.343	331.291	319.873	67.7609	77.8193	76.5636	53.4627	54.4393	56.2608	87.2738	79.13	89.3808	134.742	127.4	117.832	191.165	181.513	183.507	186.084	219.285	180.577
jg391.t1	415.082	417.055	391.553	304.853	289.027	251.657	234.672	264.528	205.856	277.589	260.35	256.323	524.85	432.803	395.042	421.973	431.158	450.266	116.834	158.318	163.652	79.6997	83.3738	80.8457	152.937	145.965	153.769	182.572	200.664	185.278	156.327	156.457	143.697	166.733	175.201	163.423
jg12912.t1	413.747	505.976	534.739	281.91	287.44	295.02	281.662	251.373	330.71	417.486	384.493	476.302	488.857	466.208	539.865	454.613	423.649	392.825	1045.48	1012.45	888.307	1071.73	1026.19	1072.95	767.996	702.777	694.984	781.77	704.752	665.728	754.448	834.426	910.632	768.643	829.638	779.424
jg6765.t1	412.719	415.115	372.245	430.452	418.05	365.975	234.049	248.286	205.673	226.727	215.85	214.284	377.625	392.046	387.745	266.514	266.327	268.311	188.76	236.023	230.453	104.24	102.994	103.305	110.77	103.891	101.87	95.3259	89.213	88.4617	70.7256	68.7945	61.5856	136.679	152.169	127.567
jg1814.t1	411.754	341.066	387.089	272.823	216.839	292.086	358.563	294.909	398.916	458.028	474.866	487.74	157.183	341.662	408.35	373.397	335.392	319.186	156.062	88.1153	100.139	118.06	114.258	120.461	147.043	141.47	152.457	152.092	155.145	142.841	280.687	269.939	263.965	325.447	327.752	307.273
jg14266.t1	410.55	351.202	385.942	258.832	235.212	247.794	259.309	252.129	250.954	366.655	360.943	361.655	293.303	428.629	443.988	416.832	390.247	401.654	195.227	179.482	202.383	209.252	193.359	191.544	224.542	239.414	239.353	220.127	249.676	238.819	414.534	429.489	348.808	553.137	445.211	469.853
jg5623.t1	409.075	415.493	415.435	258.279	243.091	240.303	236.137	272.817	210.995	274.152	268.723	256.214	310.286	401.548	367.813	271.522	277.838	282.467	61.951	73.6022	73.7218	36.1989	35.8724	36.161	50.0102	53.638	49.9963	60.1941	63.267	62.5928	93.5629	92.0221	83.5376	116.771	117.993	107.944
jg585.t1	407.909	304.284	237.5	484.355	561.95	496.146	584.725	582.825	531.514	433.192	442.549	440.178	620.148	460.544	423.56	393.984	509.668	515.863	290.912	387.052	366.602	236.556	268.477	236.142	419.608	323.265	282.4	271.413	236.206	330.679	152.05	153.429	135.283	160.353	199.255	194.761
jg10552.t1	405.61	371.854	369.901	318.051	271.79	339.57	563.684	538.131	617.602	343.677	348.862	355.311	316.193	351.832	358.127	338.492	325.146	328.07	637.579	543.855	569.583	789.696	815.35	745.749	897.915	854.193	770.029	720.078	738.8	751.434	449.957	447.302	430.524	403.535	434.517	452.24
jg22361.t1	404.233	377.72	327.783	434.259	470.996	418.102	374.948	421.944	348.078	374.933	353.006	336.357	533.141	551.742	459.935	420.131	465.64	516.413	213.763	319.196	309.359	196.217	178.204	169.078	320.927	265.906	278.783	228.018	260.548	274.279	192.035	211.062	177.877	218.454	196.11	207.276
jg5259.t1	402.256	326.812	398.55	531.034	439.024	526.953	285.631	284.342	325.636	487.67	523.395	536.309	207.023	349.628	387.22	386.392	374.712	396.272	831.428	593.108	563.418	467.936	445.441	497.103	466.403	626.787	584.619	315.215	341.771	470.591	554.667	580.277	552.99	293.505	283.785	324.872
jg21748.t1	401.833	437.575	536.961	483.78	456.68	520.044	378.055	306.518	431.209	447.635	454.565	505.498	252.419	374.157	435.207	411.673	415.583	377.038	608.256	432.412	443.733	615.951	606.838	620.69	575.71	606.27	665.78	708.187	705.526	709.06	726.244	714.774	754.475	883.077	858.449	854.203
jg13682.t1	401.181	357.892	408.272	339.952	283.419	368.475	392.181	330.452	453.09	395.879	499.924	539.651	157.676	342.741	435.045	553.238	540.816	618.558	196.172	99.7377	115.867	307.39	291.04	317.296	216.261	310.638	408.259	292.738	313.389	405.505	748.091	721.379	655.485	881.987	796.955	828.202
jg4681.t1	398.622	510.541	464.848	344.018	444.505	262.178	334.053	299.017	291.68	238.708	214.999	218.951	418.592	488.813	485.661	320.104	374.183	355.206	279.375	316.637	301.499	218.084	225.904	223.573	277.202	237.901	278.397	251.125	287.401	269.791	192.399	181.011	212.833	241.599	322.742	240.157
jg17064.t1	398.071	405.405	449.307	241.383	233.778	216.169	226.077	212.587	219.219	256.01	242.526	235.99	218.282	258.307	288.676	307.667	270.105	260.942	216.993	210.937	223.396	198.489	190.621	195.719	211.076	211.595	219.503	234.927	238.019	208.863	426.36	431.886	405.769	504.948	482.774	465.29
jg9456.t1	397.845	445.041	531.798	147.942	133.729	142.766	194.811	155.27	208.934	149.566	171.349	198.902	43.1676	99.428	118.877	99.8252	116.084	103.548	37.2099	22.952	22.9766	26.2696	26.3343	27.6789	40.6843	42.2069	58.6342	67.6459	65.4642	73.2609	170.829	153.597	158.992	162.839	165.527	164.25
jg12942.t1	395.354	450.716	493.459	529.716	510.175	530.645	545.969	517.875	524.536	392.791	379.526	383.506	403.882	485.414	478.021	314.63	302.461	300.784	127.184	149.161	113.319	116.932	110.082	125.875	92.6614	73.5087	77.3674	65.9773	72.2819	77.8067	47.8927	49.7848	47.8584	59.3082	60.0211	57.9068
jg7398.t1	390.048	391.063	527.241	292.503	286.452	347.737	269.129	189.159	389.925	621.712	725.675	827.938	180.803	324.9	437.151	515.333	524.957	493.45	1406.79	590.422	683.267	1651.55	1682.42	1667.66	1505.41	1869.8	2048.74	2195.11	2111.47	2159.55	1609.05	1607.31	1784.51	1562.31	1640.78	1571.06
jg5093.t1	389.611	296.157	257.706	366.241	390.807	331.488	252.218	371.024	229.735	317.009	315.44	292.963	605.865	349.86	322.122	345.695	386.507	462.107	378.147	626.223	644.01	205.013	203.237	178.923	326.206	306.818	274.866	253.061	313.857	371.131	546.325	549.857	393.319	790.963	761.579	830.072
jg5094.t1	389.611	296.157	257.706	366.241	390.807	331.488	252.218	371.024	229.735	317.009	315.44	292.963	605.865	349.86	322.122	345.695	386.507	462.107	378.147	626.223	644.01	205.013	203.237	178.923	326.206	306.818	274.866	253.061	313.857	371.131	546.325	549.857	393.319	790.963	761.579	830.072
jg19700.t1	389.077	436.568	478.786	548.378	431.711	530.183	329.363	313.139	344.356	342.332	349.924	365.253	360.465	466.527	453.815	397.252	376.7	376.272	340.824	353.361	315.087	457.128	457.833	488.158	413.085	380.429	446.6	315.522	313.882	324.228	211.739	205.447	201.227	176.346	183.588	176.469
jg3444.t1	388.968	441.203	483.037	418.327	403.897	407.371	431.726	378.433	456.397	361.374	391.325	413.653	180.073	425.775	466.839	343.669	376.006	352.156	509.403	347.876	320.772	624.846	622.973	684.004	606.149	590.602	722.085	486.193	459.638	463.76	348.844	337.383	344.175	227.019	249.843	216.758
jg6791.t1	388.799	379.117	396.886	389.575	377.232	412.253	365.512	416.849	340.11	443.103	415.369	393.717	500.236	362.171	381.733	374.15	323.988	334.841	115.959	140.068	153.309	117.415	121.389	110.575	161.354	151.866	123.073	148.537	145.801	130.413	237.366	254.444	226.237	257.17	257.308	249.335
jg17985.t1	385.225	357.125	323.367	597.706	552.459	587.991	406.807	389.572	386.035	393.037	354.222	363.962	422.368	443.436	466.412	344.673	308.699	298.872	122.181	121.76	107.104	68.0671	68.2408	68.9642	128.384	121.34	118.067	84.0929	77.9549	78.1702	103.839	115.508	108.072	90.3428	96.8516	88.6049
jg14172.t1	383.071	371.496	346.676	413.495	395.209	409.331	295.504	359.957	251.679	381.406	334.115	317.88	540.764	528.589	448.738	477.486	446.745	501.663	147.891	212.061	221.302	136.933	130.093	123.956	211.352	195.674	189.172	195.417	210.644	205.333	156.805	166.663	146.855	155.968	135.409	137.038
jg2462.t1	382.081	371.634	444.859	158.777	141.118	152.316	200.693	186.631	217.199	286.457	281.245	297.217	253.947	341.511	403.212	325.693	307.754	301.253	205.573	177.933	147.922	98.8942	89.2136	90.8327	136.68	138.022	148.318	158.153	159.849	161.4	167.094	166.416	154.402	127.154	117.121	121.391
jg18449.t1	381.963	365.057	477.356	333.35	283.709	323.241	671.691	514.079	815.459	472.696	490.431	576.569	138.932	253.846	299.819	382.038	419.239	412.662	385.55	228.521	292.618	1415.12	1359.89	1321.99	406.884	431.874	714.564	572.22	537.202	639.38	1332.49	1248.13	1352.27	1188.59	894.562	1240.12
jg5432.t1	381.348	433.059	421.569	276.003	311.081	318.178	463.026	453.747	454.774	632.346	582.601	604.79	562.426	399.431	434.173	430.584	418.048	399.634	484.871	484.227	561.796	1170.57	1159.54	1092.69	834.882	847.979	722.644	793.318	794.961	677.488	659.443	716.99	695.201	1054.08	991.179	955.535
jg4377.t1	381.228	384.273	416.749	281.949	261.025	253.015	468.255	400.027	520.494	303.811	348.278	360.086	149.736	316.583	309.404	316.872	355.799	352.26	190.861	125.195	140.39	393.467	382.75	387.142	207.894	223.981	359.347	260.719	260.307	336.992	365.933	316.542	332.068	337.315	313.357	352.12
jg13691.t1	381.077	393.783	397.173	420.095	369.631	435.308	338.545	348.307	323.953	375.137	355.915	339.566	505.099	409.009	401.633	379.99	352.274	337.695	195.379	216.71	215.186	162.849	162.232	159.426	244.956	223.356	229.72	206.114	218.124	214.019	221.089	223.042	205.002	196.762	190.413	185.583
jg7227.t1	380.868	199.082	147.717	479.694	366.662	426.073	237.335	340.785	196.974	420.841	384.958	312.37	657.808	500.036	351.512	490.297	406.79	534.325	190.302	314.243	318.746	130.061	123.953	128.653	230.204	230.89	193.24	153.929	182.351	204.821	145.543	133.702	103.713	190.543	163.42	172.547
jg772.t1	379.134	353.746	363.151	324.291	289.217	277.872	262.242	251.538	251.281	307.571	286.532	282.037	247.387	374.151	391.782	304.181	281.56	296.74	114.371	108.28	104.869	99.5204	98.5221	96.8167	180.522	175.745	181.14	183.221	190.342	179.233	176.299	172.354	144.509	162.845	147.927	150.319
jg20758.t1	378.917	290.947	253.554	530.949	591.708	640.363	631.937	693.017	607.376	603.598	603.105	520.082	646.73	510.973	478.53	361.72	423.264	462.185	167.193	236.05	237.47	134.146	155.553	96.5308	265.013	256.746	203.396	142.213	159.683	220.6	127.991	121.18	85.2753	139.867	130.133	138.892
jg12175.t1	378.757	368.725	420.931	326.746	308.383	310.057	331.834	272.178	354.887	349.563	359.9	365.444	160.24	337.979	403.388	310.86	290.288	275.216	132.298	83.4393	84.433	115.238	115.313	114.391	178.276	183.365	194.358	177.503	170.153	160.424	186.927	183.398	185.18	170.622	183.925	169.798
jg17603.t1	378.696	505.972	467.146	338.872	433.134	309.204	407.767	385.24	385.566	367.207	322.697	365.892	534.263	486.359	535.832	488.489	541.384	520.375	324.232	422.455	430.392	623.388	609.412	578.667	590.1	515.271	548.155	604.573	598.754	490.29	538.492	587.022	604.571	655.458	697.405	617.857
jg19204.t1	378.666	294.245	146.347	423.974	186.083	486.533	182.439	263.389	162.529	400.335	306.55	253.149	848.042	673.163	366.363	547.873	317.911	492.63	8.16289	19.679	19.0246	1.54486	0.00186896	3.163	5.15631	21.1879	10.4621	16.2569	17.7036	19.396	17.8413	25.5309	19.0031	18.4794	20.4161	10.004
jg3007.t1	375.006	345.972	362.197	345.511	368.749	388.939	498.463	533.547	537.282	554.318	473.282	526.352	625.742	489.433	525.135	506.199	539.269	597.353	536.868	628.647	658.769	447.18	437.63	366.98	413.757	326.945	293.082	199.323	232.502	255.417	282.922	336.264	290.381	210.568	210.868	233.508
jg5352.t1	374.029	364.004	484.654	198.664	199.471	203.465	265.532	213.738	317.296	335.287	356.267	401.281	163.4	319.671	419.372	335.762	331.345	309.354	1197.58	688.173	737.449	714.117	695.312	703.032	631.536	709.839	753.157	769.267	738.317	718.293	789.289	804.897	811	801.977	817.726	802.947
jg16700.t1	373.953	484.32	553.743	239.17	227.58	249.101	321.383	271.057	314.159	262.611	279.345	282.356	352.759	385.552	377.964	327.971	309.074	278.277	285.568	257.189	222.717	200.185	207.473	210.927	206.823	198.192	243.068	225.182	207.941	202.534	271.222	252.292	281.45	251.695	262.482	248.041
jg11244.t1	373.882	450.894	453.801	482.48	495.467	447.562	480.589	509.484	472.519	365.856	349.186	378.541	439.84	527.517	483.916	404.301	453.452	478.079	487.005	637.541	620.831	413.811	401.953	390.49	534.832	452.195	552.066	580.104	579.722	575.956	440.884	428.247	434.936	418.15	420.148	403.751
jg4291.t1	373.598	358.061	386.74	307.675	308.243	296.48	296.095	305.243	276.585	377.891	350.839	330.755	376.002	424.987	432.885	381.921	356.258	363.038	434.229	252.539	283.217	423.274	425.246	428.802	445.411	460.187	490.066	490.41	517.975	519.568	707.02	704.044	641.073	768.54	720.925	720.831
jg11475.t1	373.448	436.746	441.892	264.301	257.302	319.295	331.785	320.784	317.416	331.848	341.894	330.235	436.766	348.409	336.769	348.473	337.349	316.266	145.991	153.276	144.366	169.454	181.368	177.45	201.958	206.349	201.742	185.977	185.255	183.054	139.667	142.692	148.872	155.547	171.399	157.253
jg11066.t1	372.923	404.415	415.452	334.705	318.544	356.707	385.28	382.362	367.403	318.108	320.397	322.247	505.459	463.147	401.988	369.044	377.183	400.993	496.56	639.116	519.216	318.595	310.071	313.793	380.321	346.809	392.229	298.748	327.353	355.898	362.393	365.101	325.355	252.65	241.986	253.055
jg22188.t1	372.862	360.837	307.731	345.623	373.414	337.235	227.409	283.596	208.34	238.232	215.013	226.073	479.599	364.209	301.572	311.532	318.46	369.574	142.776	235.755	225.306	110.1	103.774	97.5786	168.452	153.937	164.67	154.346	165.371	159.508	156.072	162.815	137.452	194.317	177.426	175.451
jg22897.t1	372.823	359.565	327.044	405.742	434.162	366.265	404.428	380.791	387.285	417.662	389.808	388.923	365.105	498.438	510.333	405.431	392.654	388.73	174.123	164.932	176.349	199.479	196.926	192.657	254.152	253.662	259.073	293.859	271.91	267.998	224.775	232.251	236.773	282.235	306.752	268.654
jg22978.t1	372.225	378.25	349.197	1812.41	1727	1931.49	1571.76	1749.72	1360.45	1600.54	1437.56	1334	2022.86	1937.94	1754.7	396.165	386.476	409.662	476.12	666.512	641.996	1852.52	1693.06	1758.23	1982.53	1673.13	1727.29	2371.11	2366.07	2110.82	2185.93	2298.27	2183.38	246.439	235.525	214.15
jg4432.t1	370.128	314.623	306.123	468.092	488.038	424.056	367.481	451.351	315.881	394.189	372.261	356.597	480.937	475.384	446.189	427.956	467.432	508.418	122.31	197.39	187.468	69.8426	70.8627	63.5066	136.64	133.642	118.864	113.297	110.04	133.294	136.9	142.9	114.876	106.579	114.432	116.41
jg2616.t1	370.047	352.841	400.498	190.471	176.782	206.976	255.292	225.12	286.101	176.708	198.781	204.299	88.7593	149.186	172.91	197.442	188.299	232.885	7.21627	5.61277	4.35054	13.2908	17.0749	17.3322	13.4751	17.481	22.267	23.7722	18.8145	28.6666	84.3651	80.1806	75.4698	53.3259	44.0398	52.0237
jg14111.t1	368.918	420.674	431.472	326.931	280.826	306.873	333.118	310.256	350.85	291.593	297.055	298.789	363.032	472.96	410.208	347.8	352.166	332.488	227.898	223.459	182.658	193.009	197.591	205.058	185.546	209.187	227.083	231.82	238.375	256.988	178.386	172.66	178.171	178.385	183.503	181.457
jg5409.t1	368.284	347.883	351.152	353.436	322.032	320.901	296.412	293.238	277.911	324.94	310.906	303.711	247.349	420.752	396.513	330.806	300.41	303.782	112.077	98.1497	99.6919	94.9948	92.5254	94.3374	157.531	145.697	154.759	154.993	168.097	160.408	149.599	143.914	135.758	138.738	138.557	134.416
jg16863.t1	367.816	330.893	435.845	579.745	524.715	603.065	644.354	508.751	803.82	600.711	629.094	706.488	153.723	334.772	413.848	420.228	399.545	388.75	817.777	462.221	451.189	757.82	736.075	782.08	745.16	755.942	848.281	967.649	1001.19	1031.48	712.886	699.533	680.188	714.08	683.908	715.395
jg6172.t1	366.561	466.634	437.851	342.666	366.254	358.281	276.976	298.983	247.66	251.449	242.327	237.577	441.567	402.803	405.485	278.268	275.553	266.642	90.8593	115.408	105.18	74.7019	79.973	81.145	137.929	113.731	141.486	164.473	154.743	150.858	83.2054	84.3467	93.3002	77.3192	75.914	72.3745
jg19941.t1	363.077	355.803	372.721	449.092	406.319	397.629	340.104	376.553	327.718	435.781	397.632	380.068	489.659	515.322	456.383	433.659	393.832	417.437	540.365	667.196	655.886	480.403	454.405	447.313	569.272	602.164	635.848	697.224	743.814	698.79	353.329	373.532	328.234	230.353	205.25	217.284
jg17274.t1	361.624	417.956	475.079	320.58	289.855	308.491	343.897	308.647	366.13	313.643	319.029	324.476	239.495	384.106	400.733	306.065	298.513	291.125	243.84	193.32	191.039	250.179	245.201	260.712	284.916	267.07	332.376	306.96	311.882	301.15	227.87	207.74	223.202	193.004	198.605	188.504
jg6723.t1	361.072	355.968	547.621	309.218	223.261	268.343	692.53	493.663	940.18	356.163	404.448	477.84	70.4314	205.168	235.708	292.104	322.214	267.601	233.711	103.268	141.831	1084.91	1089.88	1115.29	292.856	276.919	458.631	409.71	374.705	342.878	564.023	435.4	623.669	450.18	316.183	524.467
jg10618.t1	359.624	491.671	481.268	274.021	375.072	213.248	330.563	325.872	305.385	238.948	237.684	233.996	473.951	582.611	535.599	376.22	459.897	456.773	164.152	235.847	197.194	172.774	184.87	171.54	216.115	186.527	205.22	241.698	226.595	214.986	188.816	175.702	191.349	170.363	214.996	157.204
jg18540.t1	359.377	420.585	434.547	637.332	580.999	720.121	657.9	654.806	683.232	623.216	542.721	576.074	588.266	520.755	447.183	398.091	361.137	381.381	353.735	361.159	393.921	1168.13	1117.52	1091.55	1214.43	1113.46	1208.42	1383.56	1334.48	1190.57	587.707	608.07	663.625	387.757	360.978	354.759
jg382.t1	358.511	240.579	196.572	321.602	253.398	312.284	212.184	254.309	197.54	282.32	274.52	254.935	379.748	333.987	255.896	300.342	329.984	378.175	77.8121	109.059	116.225	49.5401	53.4769	51.0665	124.369	120.684	113.791	81.4479	109.773	135.347	76.8123	71.6629	44.4689	74.3695	87.0754	88.3452
jg3914.t1	358.336	396.384	378.979	376.748	417.31	369.487	308.81	336.088	270.946	309.658	286.462	285.513	432.13	343.41	381.122	335.786	346.127	326.109	99.2311	136.299	133.477	91.3741	85.1659	75.4308	145.774	108.266	96.7511	120.889	113.659	98.1838	111.457	110.503	105.897	92.3158	99.7411	85.631
jg5921.t1	354.214	344.244	368.109	381.767	361.22	329.048	512.525	458.406	495.95	549.049	542.243	510.57	611.273	796.612	876.169	763.362	677.413	673.11	63.2559	56.0755	58.1145	43.254	42.8941	46.8477	62.1095	61.0262	61.3223	64.8826	63.289	61.0126	292.13	280.45	259.682	353.884	365.031	333.88
jg5553.t1	353.512	349.767	311.93	181.61	148.951	188.789	198.274	195.044	206.105	229.387	220.78	233.397	403.564	444.188	432.125	449.649	445.884	469.543	571.027	637.105	508.7	245.812	254.264	262.802	189.62	163.765	185.218	167.64	176.367	183.299	225.858	233.455	233.66	161.453	198.841	191.386
jg19016.t1	352.541	331.792	333.854	225.372	222.344	210.174	251.078	234.339	246.278	268.07	255.211	259.282	188.802	274.375	278.215	261.432	264.175	269.469	53.9799	48.4443	50.7719	49.5039	45.5061	44.6851	96.4285	88.9776	94.0659	108.746	106.059	109.812	125.035	131.604	118.395	124.931	123.308	118.312
jg2197.t1	348.249	400.223	363.942	301.429	307.872	280.804	312.891	310.046	290.035	281.134	280.588	275.341	328.192	435.843	423.286	314.266	330.534	326.62	140.783	162.63	145.919	128.409	128.13	133.356	226.334	202.589	225.493	235.532	244.57	234.447	128.856	121.65	118.066	131.692	143.713	129.376
jg18026.t1	345.671	399.951	469.668	326.548	297.997	320.527	344.3	279.979	374.212	290.374	301.772	309.72	217.198	309.48	335.999	290.629	270.251	246.922	273.495	223.205	203.474	343.566	344.033	359.971	329.142	331.128	380.494	386.622	357.663	351.907	259.917	248.587	269.664	254.579	267.331	251.148
jg2979.t1	344.515	356.978	330.778	460.66	477.582	418.248	380.862	383.08	361.883	333.283	327.766	313.402	357.442	462.309	450.333	358.818	384.516	378.82	243.204	261.37	248.058	231.223	230.512	227.158	353.871	302.142	324.86	307.728	315.928	313.864	199.312	189.454	178.251	181.093	204.007	185.378
jg19802.t1	341.684	385.051	597.786	267.81	236.677	291.769	708.748	449.561	1044.37	424.317	480.563	585.927	96.4649	197.873	251.194	317.224	377.602	319.583	409.831	184.461	217.23	896.448	858.85	946.937	233.088	255.514	452.683	383.329	333.145	383.116	1207.74	1087.54	1425.39	695.408	562.158	726.758
jg2761.t1	340.841	293.727	252.056	358.463	421.808	365.241	307.058	373.377	285.46	272.962	258.091	257.133	440.764	329.117	314.975	268.519	324.511	336.011	169.756	273.394	229.518	147.011	130.396	136.576	229.587	165.63	152.066	132.625	145.672	162.42	79.0842	76.4694	80.3885	95.35	103.333	98.35
jg21250.t1	339.706	367.938	467.913	216.409	208.038	215.063	233.162	190.541	267.817	223.149	224.17	243.764	111.267	168.973	201.097	203.279	194.685	183.058	45.1844	37.4961	29.76	24.9624	24.3578	25.8096	38.9073	41.1737	43.8068	54.9524	55.5092	55.2851	66.9394	68.6648	68.162	53.3775	51.7198	52.8749
jg18286.t1	339.325	303.335	316.203	331.661	302.667	310.519	293.615	288.464	271.2	434.767	416.754	415.963	372.336	321.671	355.049	360.828	353.449	350.47	83.0914	65.0242	100.857	356.071	385.549	320.587	387.684	379.453	373.132	426.124	405.595	388.696	215.405	213.235	198.627	251.054	257.947	259.526
jg21947.t1	339.005	344.754	349.816	336.824	312.729	312.013	266.093	276.644	250.339	292.311	284.582	276.918	325.396	407.99	385.891	309.218	297.188	299.18	91.1508	102.752	109.198	89.4571	88.2548	83.5576	145.172	141.928	152.407	159.799	161.595	155.102	136.045	136.062	127.693	128.723	119.233	117.237
jg17697.t1	338.509	369.886	404.846	357.223	333.058	333.06	301.413	282.564	279.316	303.483	290.29	287.429	382.641	383.904	384.814	348.501	294.798	322.134	320.577	359.005	336.671	382.529	366.274	373.543	332.958	319.254	333.598	327.359	339.223	323.181	486.745	492.793	485.249	558.781	520.179	521.371
jg7930.t1	334.667	323.068	331.834	258.119	235.726	217.785	162.967	180.241	158.431	198.247	170.756	176.09	272.132	303.224	287.162	238.648	218.097	234.679	48.7628	59.8477	64.3814	54.5004	52.0312	51.8028	93.5249	97.6065	100.435	92.0949	98.0084	88.1202	79.0033	80.0096	71.4949	55.1531	50.6561	53.2576
jg15734.t1	333.472	288.497	242.292	403.358	406.133	333.924	272.348	310.69	226.54	299.869	280.444	252.188	459.183	413.566	347.032	341.765	372.298	405.496	64.8337	85.7631	79.6069	39.0312	38.9893	44.1965	96.466	93.3314	84.2787	86.7341	99.1097	103.792	93.1663	100.05	82.7258	97.528	99.4413	90.5098
jg2079.t1	333.163	408.114	373.798	328.31	287.877	304.087	312.899	298.656	294.534	273.61	271.375	271.171	382.618	417.838	396.336	309.096	303.716	290.633	127.71	133.035	130.377	165.577	168.745	182.327	237.385	219.097	243.975	253.808	252.563	247.493	138.696	134.566	136.188	117.004	132.623	120.915
jg7838.t1	331.075	384.854	372.671	441.433	446.665	426.32	385.059	412.083	395.401	307.717	294.988	329.913	446.669	440.2	459.903	341.184	382.6	344.727	827.974	910.206	946.227	1326.62	1296.26	1401.7	1336.78	1152.79	1417.32	1257.9	1293.64	1297.09	1074.15	988.639	995.458	908.679	995.828	973.891
jg12097.t1	331.059	290.402	319.57	314.315	249.938	311.269	327.591	312.965	352.495	362.648	371.336	376.325	266.324	399.334	380.598	367.277	354.992	348.29	396.519	339.439	322.069	576.719	613.258	607.67	565.501	649.615	689.093	592.464	635.294	693.966	406.997	397.957	341.078	367.848	359.844	374.686
jg6210.t1	331.043	368.199	347.781	413.021	414.878	364.396	276.63	356.981	256.113	277.27	278.502	291.18	462.517	478.071	439.465	398.574	403.542	422.7	124.549	210.197	212.778	155.012	156.76	157.842	250.46	206.749	206.001	218.69	239.902	249.742	146.545	139.099	138.813	161.13	137.672	153.946
jg14650.t1	331.042	341.043	350.951	708.428	663.891	767.083	346.549	363.134	364.845	329.472	313.474	348.209	311.224	325.133	334.788	273.89	286.49	294.568	824.211	967.243	760.11	671.366	692.226	665.581	720.553	745.406	698.991	641.121	684.356	759.478	356.498	375.822	357.367	206.712	232.177	236.065
jg8865.t1	329.801	408.891	408.613	519.752	788.652	636.066	630.39	625.379	584.051	347.893	333.575	362.464	552.644	465.908	393.897	274.054	348.607	378.256	401.265	536.119	439.343	425.925	423.765	406.375	484.161	317.044	346.488	276.396	279.364	292.699	260.758	286.673	295.294	170.646	189.835	182.687
jg6291.t1	329.698	306.04	271.526	412.53	348.298	356.062	251.967	298.99	206.087	309.664	295.937	291.249	510.902	538.409	445.982	441.801	435.415	467.696	141.865	203.341	212.58	188.044	186.583	201.69	312.716	298.332	303.131	313.42	335.574	326.418	114.476	126.775	106.155	131.775	129.305	115.367
jg6444.t1	328.177	304.661	508.269	262.03	131.115	216.623	907.513	551.333	1274.46	341.732	458.867	538.724	61.4675	218.417	221.364	255.273	315.552	219.686	395.66	138.564	214.221	2195.67	2233.45	2323.44	514.289	388.67	760.946	571.216	612.892	361.207	277.026	159.792	240.913	228.543	137.681	217.832
jg6468.t1	328.085	242.23	188.15	544.628	466.048	477.851	269.7	373.215	245.185	340.086	299.929	286.202	495.255	496.579	412.683	437.259	423.857	492.141	79.6685	127.031	106.508	63.8986	51.723	45.4661	120.11	116.718	127.539	110.946	135.487	156.771	100.309	103.365	77.7694	93.4863	95.4509	94.4745
jg10430.t1	327.471	351.778	475.443	270.7	247.625	351.174	486.957	350.737	725.792	383.176	454.204	554.703	113.545	201.484	279.473	431.562	489.007	470.083	729.787	346.242	440.433	1694	1749.6	1715.67	630.53	829.559	1324.21	1047.8	989.07	1343.09	1701.34	1658.66	1763.14	1440.39	1349.58	1485.99
jg19843.t1	326.981	362.438	361.411	315.414	289.479	306.296	305.493	289.477	296.444	299.949	288.487	290.1	395.556	381.559	377.523	344.088	312.808	316.456	198.756	201.178	197.366	248.151	249.29	249.785	292.407	280.469	308.179	284.576	282.495	283.133	166.873	166.257	156.903	170.203	181.262	173.441
jg5420.t1	326.421	421.54	498.08	498.195	537.624	601.932	537.418	419.924	581.847	397.277	436.662	487.735	227.613	330.484	342.784	288.563	305.813	287.629	1686.97	1260.48	1124.05	1874.68	1896.11	2001.15	1487.19	1406.44	1609.83	1619.72	1579.08	1605.82	1060.5	1044.9	1192.62	886.495	984.266	934.027
jg12125.t1	324.876	345.164	366.416	330.619	360.616	357.741	491.446	411.236	614.512	494.304	497.441	583.818	205.577	362.785	458.332	372.132	397.682	385.996	1571.57	996.667	1141.46	3691.64	3571.76	3807.4	2798.49	2526.36	3026.3	2579.67	2545.09	2558.07	1757.11	1825.09	1819.86	2423.38	2351.89	2374.94
jg12506.t1	324.774	293.144	243.049	358.217	343.588	312.542	249.945	303.715	213.055	266.028	285.264	240.781	385.326	473.165	412.892	368.912	361.609	438.101	107.505	125.082	120.402	88.1222	99.8047	97.6873	168.313	198	175.317	205.638	181.541	193.01	106.275	103.658	105.932	111.037	145.771	101.916
jg14069.t1	324.27	233.329	219.746	339.862	325.834	528.21	491.308	614.548	394.052	789.042	792.197	756.3	620.402	359.326	290.304	324.09	348.676	392.037	292.393	400.892	538.027	232.707	291.353	192.144	329.433	317.521	204.353	202.018	235.779	220.939	159.851	170.338	136.599	111.701	111.094	124.713
jg13863.t1	324.026	376.142	299.444	145.033	158.483	143.343	145.446	144	124.207	129.115	127.879	128.139	196.067	168.996	174.142	224.592	221.813	204.806	316.906	418.462	330.429	105.533	107.219	111.578	134.42	125.691	115.568	117.091	123.218	108.771	354.45	355.814	319.3	247.464	276.83	243.293
jg2695.t1	323.576	372.068	329.849	377.778	408.877	399.178	346.986	317.345	364.245	308.985	311.085	377.057	592.615	596.938	515.459	414.118	477.562	488.113	433.477	422.059	388.32	158.741	164.457	159.425	239.879	207.491	224.919	159.931	161.032	176.826	302.007	302.299	314.023	282.767	312.718	312.593
jg3272.t1	322.16	301.63	407.418	266.39	219.406	300.189	448.995	332.292	618.996	520.638	613.967	745.448	153.051	339.96	472.954	671.816	660.181	642.71	247.968	110.282	116.494	326.052	306.276	341.782	115.964	133.89	185.999	151.415	161.032	200.682	270.894	267.085	286.179	272.433	238.101	270.856
jg12144.t1	322.04	337.552	445.622	291.279	251.611	268.064	366.83	302.184	439.126	396.646	419.779	426.721	180.399	355.538	420.348	335.958	335.22	302.912	413.475	238.048	226.823	656.635	693.788	698.694	555.627	622.012	727.668	748.009	744.217	700.405	441.359	408.504	433.829	406.144	408.234	396.065
jg20571.t1	321.243	354.572	305.898	306.808	313.492	275.25	183.271	201.225	174.795	186.362	189.453	181.031	338.829	323.689	314.887	233.484	247.807	233.615	114.606	166.742	137.15	85.762	85.7415	98.0771	139.065	118.085	140.009	151.459	145.764	158.246	89.2097	83.9008	86.0669	67.3291	69.9539	68.5159
jg11376.t1	319.675	330.903	252.062	283.209	332.991	280.543	292.894	327.577	248.169	278.516	262.942	259.745	359.527	391.738	358.82	293.789	315.115	342.22	104.341	129.409	131.041	76.2906	76.573	74.1552	151.49	128.328	120.952	141.371	139.343	131.745	79.5048	88.6226	73.5375	82.0043	84.5175	80.064
jg13435.t1	318.622	369.854	442.754	635.718	591.612	662.079	580.426	547.608	665.199	485.35	497.841	578.828	342.715	465.79	449.723	346.49	361.498	356.204	1132.94	1035.87	959.098	1552.02	1532.17	1654.52	1299.64	1375.48	1600.64	1366.34	1403.05	1460.87	1123.67	1080.19	1153.68	1139.11	1134.26	1174.62
jg5916.t1	317.86	275.458	319.144	155.762	142.477	145.666	227.902	215.103	220.809	355.515	352.03	335.24	275.842	458.17	514.263	425.947	398.581	409.757	43.4922	35.4128	42.2324	70.8851	70.6015	66.6472	67.2647	67.1752	68.157	82.1703	88.8851	81.0576	169.385	168.681	141.441	248.304	205.207	219.502
jg10957.t1	317.709	249.071	213.032	433.466	356.805	398.637	258.364	309.844	224.32	336.429	300.825	283.881	492.697	388.405	345.522	394.187	345.227	368.147	160.494	210.06	226.049	115.835	117.887	113.3	218.653	186.048	181.157	160.712	185.272	185.254	149.94	156.292	118.239	142.312	137.553	135.86
jg19808.t1	316.942	354.897	222.121	455.338	666.217	540.891	443.782	499.228	373.737	477.465	403.684	411.387	563.576	268.85	340.581	343.233	356.426	359.619	253.255	403.015	366.594	219.001	206.269	206.638	361.837	270.596	212.284	268.502	272.994	246.095	150.598	218.8	221.163	205.017	189.944	164.971
jg384.t1	315.205	363.521	407.373	430.75	411.392	456.804	366.905	333.585	384.872	330.47	351.672	349.806	267.325	398.464	408.704	281.901	288.545	276.553	382.325	348.802	317.54	429.566	435.019	464.501	456.227	432.856	518.16	396.665	387.522	372.738	275.944	262.442	274.78	202.082	214.018	198.229
jg1054.t1	315.104	320.602	379.829	435.012	478.577	486.898	407.313	377.989	454.641	349.848	353.757	373.915	188.726	228.702	321.817	231.998	258.635	233.998	492.133	388.527	366.698	190.219	183.272	186.846	260.666	253.739	261.454	248.827	255.455	247.676	331.443	356.242	336.96	267.192	239.531	256.6
jg3420.t1	312.492	336.704	255.968	429.968	436.072	367.368	370.781	388.553	334.223	287.639	295.723	281.907	384.576	280.031	330.159	283.627	286.27	276.858	235.698	275.136	273.177	287.371	289.174	306.036	422.756	346.562	345.863	331.806	323.028	323.703	153.541	157.547	149.451	147.289	172.644	156.406
jg14356.t1	312.294	353.464	355.264	376.25	329.623	364.986	333.964	311.813	338.949	312.46	303.7	317.635	458.02	483.19	417.659	373.703	370.332	359.186	358.144	386.638	353.233	287.78	262.966	295.474	332.889	328.232	389.054	339.358	352.148	367.417	268.457	264.369	292.125	214.408	209.974	216.64
jg2005.t1	312.138	259.482	297.11	393.482	424.99	487.829	707.986	500.394	997.531	636.405	734.486	920.294	135.536	220.546	316.278	425.142	492.061	483.264	840.556	385.921	486.702	2149.05	2261.06	2023.5	1452.7	1692.25	1919.82	1507.04	1464.51	1974.19	1615.67	1665.99	1578.75	1791.77	1868.28	2011.23
jg6327.t1	312.084	215.765	153.442	315.415	248.72	291.827	269.143	337.746	236.067	284.981	270.94	247.624	474.459	444.269	351.523	434.547	426.901	458.3	84.3614	127.662	130.613	78.6926	79.7417	84.9418	121.337	131.417	120.488	100.35	133.126	143.194	121.453	102.629	77.2583	115.751	110.961	114.466
jg4485.t1	310.979	356.79	266.124	321.323	510.396	384.408	437.663	380.191	355.958	370.379	337.595	365.779	413.838	369.825	397.943	354.073	385.3	390.059	422.877	503.533	474.832	245.951	247.838	264.523	427.75	268.628	237.286	274.506	239.154	223.297	291.911	336.495	384.806	315.11	401.335	326.641
jg19592.t1	310.572	191.414	214.75	258.684	174.227	188.495	183.174	151.852	185.853	302.032	280.528	289.688	75.0669	163.732	290.627	341.941	277.713	220.617	518.952	204.446	188.983	180.783	181.553	215.594	427.178	672.957	687.556	802.722	689.864	615.733	491.623	466.132	435.147	184.663	406.281	312.446
jg9418.t1	310.38	337.328	356.745	314.057	291.212	312.67	266.902	273.069	253.584	274.115	260.654	257.474	315.601	365.946	325.829	286.586	275.679	278.639	184.34	207.599	214.786	188.435	177.731	175.336	225.216	200.49	211.873	208.735	218.367	203.667	129.26	124.111	115.201	127.03	122.174	119.376
jg2607.t1	309.267	329.416	344.754	297.684	305.227	282.257	251.599	264.571	234.473	259.096	234.022	223.332	396.306	399.307	366.531	290.512	288.991	296.496	111.853	131.286	129.955	91.5429	82.9541	85.919	147.586	135.781	141.434	162.825	160.062	132.801	124.889	138.555	112.52	125.028	120.719	109.043
jg13033.t1	308.993	292.402	307.737	229.685	209.656	231.251	250.563	235.792	267.266	210.006	247.728	245.607	119.285	230.696	280.208	240.809	261.658	271.565	155.172	122.768	127.462	235.156	234.936	231.388	233.712	243.769	290.594	183.262	189.316	219.175	145.478	151.539	136.034	137.049	139.746	127.714
jg6072.t1	308.746	471.475	321.079	363.819	487.639	323.928	409.653	408.015	361.093	244.046	245.652	248.236	352.894	352.347	366.306	246.904	318.436	294.041	239.415	328.379	269.844	183.603	175.762	186.075	287.398	226.094	230.552	256.614	234.238	221.035	215.95	210.596	235.523	161.698	201.028	151.203
jg10981.t1	308.598	231.645	180.35	377.261	334.089	390.93	227.908	324.521	185.795	373.279	314.908	277.478	434.911	386.333	331.096	431.263	360.778	447.783	172.161	253.676	277.619	114.583	118.317	107.353	204.281	227.648	157.432	185.235	186.565	176.249	111.781	118.463	105.109	148.137	145.333	133.144
jg17408.t1	308.559	386.787	342.917	245.384	306.47	216.019	232.382	233.282	216.671	207.92	215.597	203.721	441.695	345.31	390.836	236.156	305.698	271.915	40.3019	50.2993	40.8122	38.6059	37.0042	41.0434	53.1634	49.023	60.2583	67.5526	64.465	66.3083	41.3011	41.8518	47.2286	46.6868	51.8823	42.8959
jg32.t1	308.27	233.841	195.251	161.775	140.481	213.434	238.715	335.94	211.571	473.509	498.197	420.885	366.368	243.313	199.183	247.401	225.534	280.823	397.593	491.512	657.577	122.256	135.78	97.0299	289.607	336.253	249.342	255.282	256.658	270.294	261.796	298.498	233.829	241.352	235.101	277.846
jg74.t1	307.349	369.238	436.45	287.594	253.197	271.479	267.962	239.805	282.79	251.271	240.781	246.987	272.01	306.77	327.559	284.906	258.586	245.185	172.25	168.626	159.576	162.279	159.126	158.436	214.113	204.18	240.32	265.065	255.971	220.547	153.663	156.164	162.225	134.246	131.678	122.057
jg14632.t1	307.259	505.908	523.644	295.521	486.489	401.535	614.438	586.202	572.674	396.267	386.209	402.731	556.081	326.771	413.767	315.335	335.735	283.676	871.21	1109.29	930.552	176.458	174.785	180.759	344.438	289.746	236.162	284.691	234.551	178.995	418.818	497.513	623.576	331.28	371.027	298.512
jg17870.t1	306.841	353.624	354.514	333.905	450.619	413.177	376.627	391.669	334.44	336.016	335.318	343.747	381.782	360.714	358.698	278.385	344.375	323.229	162.071	198.033	192.053	175.963	161.563	170.427	246.677	149.452	155.801	174.834	184.45	162.317	135.731	146.57	138.768	138.777	141.163	131.672
jg4352.t1	306.838	305.715	280.177	229.651	191.717	207.444	214.225	234.514	190.693	207.604	201.708	189.503	345.762	412.144	340.914	334.005	320.743	357.049	55.3627	77.6699	75.3026	42.0732	39.9574	43.2311	108.502	95.9613	104.574	113.888	122.611	123.196	116.835	112.567	99.6403	122.357	130.534	120.181
jg5149.t1	306.405	385.95	360.182	342.369	323.273	310.128	395.954	382.723	369.942	313.644	307.549	310.327	472.06	457.407	463.621	369.465	381.481	351.055	386.503	409.947	377.747	571.521	578.7	596.109	603.421	554.106	651.741	771.905	730.524	716.329	363.531	344.504	358.065	349.488	368.131	335.932
jg19138.t1	304.547	325.476	492.997	164.373	173.633	181.652	245.617	168.364	312.19	211.061	232.791	267.096	59.7796	118.059	148.858	167.304	178.176	158.416	48.2127	23.2425	22.9725	39.7711	38.4114	38.0115	47.5476	52.129	62.4535	71.6353	69.3796	67.9464	100.71	99.4314	112.517	78.62	73.2911	74.6713
jg20228.t1	304.293	311.563	288.069	236.637	256.251	216.214	259.821	278.584	233.651	246.24	245.437	235.407	279.784	364.894	326.951	332.776	342.937	356.099	116.325	132.114	139.278	126.414	125.237	124.728	156.07	149.633	155.903	144.93	150.499	142.226	174.591	171.05	158.186	173.318	179.403	172.035
jg2304.t1	301.623	191.363	142.781	656.541	651.261	1091.34	452.819	594.029	455.651	891.877	768.764	691.525	350.523	122.141	220.079	373.71	261.067	261.718	363.866	302.522	343.078	118.977	148.212	116.308	396.73	488.318	190.55	323.572	223.13	193.553	115.21	176.21	132.527	77.817	114.213	104.443
jg11105.t1	300.035	297.513	205.593	415.617	451.025	358.889	412.318	418.664	345.723	318.383	301.139	304.449	440.055	312.042	338.848	245.856	331.539	295.736	122.361	191.418	154.762	93.1482	87.1609	90.38	197.877	175.776	155.725	186.122	189.64	214.873	210.309	224.157	212.539	189.095	201.702	184.622
jg14692.t1	299.497	313.176	309.298	245.303	251.112	229.13	191.635	198.229	180.571	191.377	179.502	178.22	228.858	308.246	284.014	196.904	205.483	210.581	26.7333	30.789	29.6982	27.3399	27.4348	30.6898	55.9745	51.9444	54.7776	64.782	65.9482	64.9621	66.6457	66.2757	62.3958	54.716	49.4998	50.4907
jg4368.t1	298.879	283.915	242.086	241.338	241.824	212.994	173.387	201.372	136.905	185.468	170.845	160.252	292.676	319.452	257.885	303.907	313.433	354.49	61.4405	89.7006	84.6408	33.986	26.367	32.8889	101.537	98.4616	96.1295	97.7036	107.978	114.504	60.7184	67.6181	55.0714	75.3939	70.3577	71.3126
jg6613.t1	297.52	388.576	313.259	212.323	311.854	177.741	268.948	262.966	241.365	193.983	191.755	190.588	382.385	462.019	406.083	318.448	370.147	359.377	111.462	141.553	135.021	91.5623	84.3623	92.1348	148.047	146.294	174.478	216.87	190.864	188.342	167.602	173.519	169.662	134.082	191.237	142.171
jg10230.t1	297.124	315.407	448.077	320.295	271.97	309.247	469.817	323.981	638.396	192.522	222.851	248.607	38.417	113.407	146.261	180.425	214.297	191.657	65.2074	32.935	41.0286	190.387	187.476	213.646	50.4457	46.6148	89.3278	78.4602	81.7441	103.005	188.623	153.128	170.769	135.367	109.624	135.606
jg23133.t1	297.119	345.404	365.409	349.601	374.913	352.678	332.966	357.816	321.825	290.233	274.15	285.742	344.665	348.207	321.263	261.771	271.87	284.043	370.253	448.742	422.923	329.823	326.194	325.053	391.532	341.894	390.642	368.881	381.523	379.262	241.514	248.37	231.586	159.318	144.177	154.196
jg1314.t1	297.039	277.733	251.214	452.293	438.449	403.229	304.69	341.478	280.359	377.665	346.778	339.168	480.516	601.307	542.436	300.644	280.746	304.47	126.601	144.299	153.814	176.222	171.873	167.927	178.305	171.741	174.01	186.228	183.082	183.482	118.747	127.558	115.173	95.4731	92.3428	89.0813
jg22563.t1	295.559	286.199	358.438	176.059	143.114	191.409	179.191	164.225	213.269	190.663	227.247	227.368	118.413	204.818	204.41	207.909	210.018	208.564	285.535	200.378	202.513	242.271	238.574	246.764	252.161	254.88	318.4	204.985	232.241	239.288	263.644	233.732	233.677	252.786	258.705	265.815
jg4367.t1	295.231	219.895	172.178	262.755	229.733	229.259	154.15	183.758	132.233	218.365	188.008	184.987	300.002	312.205	262.512	331.206	290.791	331.159	84.9453	106.28	114.291	47.7229	46.2436	51.0595	100.478	94.2456	95.4009	93.6391	102.537	93.1653	71.0628	74.4055	64.1255	84.9972	86.3118	83.8126
jg22123.t1	294.869	269.392	389.276	137.057	84.8495	117.444	244.224	192.431	336.496	122.187	155.187	165.59	48.1503	86.5816	90.6041	103.405	118.478	100.808	4.12547	1.87743	3.59016	19.4193	23.6461	21.8206	9.58736	7.59488	14.8766	11.6536	8.07155	9.85673	40.7954	30.4435	43.009	24.1342	21.0303	33.409
jg19183.t1	294.472	300.673	326.676	243.384	249.673	239.62	303.364	272.164	323.648	241.19	266.391	293.506	195.108	265.196	286.361	254.366	279.989	304.839	113.067	87.9662	87.5076	162.354	150.646	155.755	173.592	191.331	261.759	185.07	189.474	229.115	265.022	254.678	239.411	222.984	213.857	216.887
jg16967.t1	293.393	462.908	377.603	192.579	235.59	182.965	230.637	231.654	214.581	186.47	208.072	201.522	369.953	331.856	349.992	229.421	298.878	221.177	90.5223	131.557	121.298	131.6	128.769	132.905	221.118	177.912	197.805	254.356	244.442	224.244	113.779	107.364	131.556	122.404	143.599	118.04
jg12275.t1	293.141	287.701	430.766	242.212	166.751	195.582	660.659	485.336	788.813	316.657	367.021	398.477	70.4919	198.368	202.742	186.768	224	175.827	210.423	103.536	155.158	1282.96	1263.08	1315.74	326.786	272.761	405.249	428.705	415.898	310.166	393.041	263.105	467.073	264.141	157.783	325.535
jg18321.t1	292.634	178.08	250.225	527.446	578.761	1054.18	966.14	865.623	1490.14	938.438	1137	1269.15	104.544	102.136	138.03	378.584	533.42	566.098	6162.32	2853.99	4127.92	9341.47	11201.5	7575.79	3035.37	3525.41	4154.8	1997.54	2059.06	3208.06	6204.56	6502.31	5665.75	8261.7	7196.12	11113.8
jg1692.t1	292.457	282.08	260.084	363.587	452.485	356.585	303.079	331.403	284.925	302.478	288.219	276.482	389.055	316.076	317.876	272.442	298.759	338.509	150.356	195.747	207.026	163.497	150.41	141.435	217.057	193.074	198.329	171.104	179.958	193.54	118.129	163.861	152.398	152.095	142.052	157.306
jg10100.t1	291.629	359.82	363.293	315.68	619.134	792.361	895.693	820.495	737.72	717.925	649.04	684.803	473.447	460.677	375.202	323.653	338.707	427.022	448.144	579.827	550.984	399.284	365.7	397.353	619.5	205.714	232.341	208.704	248.411	236.393	130.514	140.491	112.102	140.72	113.369	128.159
jg13532.t1	291.399	566.534	474.941	359.823	445.521	428.396	481.316	491.879	441.476	420.783	393.2	388.918	685.379	95.7432	260.423	111.554	132.532	73.4492	707.127	904.22	880.057	468.857	437.534	458.121	623.201	510.137	434.283	552.48	454.34	293.617	550.755	632.984	709.607	495.612	603.269	448.554
jg16626.t1	291.227	329.606	381.692	236.117	239.922	231.328	202.735	194.245	205.836	189.339	185.171	187.713	215.789	185.407	196.066	195.931	187.238	189.379	47.5021	54.6743	49.9372	25.5031	23.8932	23.6996	43.9873	46.3699	50.3343	62.2132	64.1033	58.4891	65.9478	63.7163	62.389	46.9796	39.3073	41.0685
jg13787.t1	290.415	343.338	364.942	172.499	149.445	156.908	159.176	143.921	154.778	187.825	185.936	185.405	245.834	271.067	275.12	214.669	186.966	192.709	24.8158	28.0287	27.6281	45.6417	44.9949	44.6354	34.431	31.7118	34.1462	42.2885	39.785	36.0469	97.751	95.5203	95.4082	117.684	118.492	106.029
jg5588.t1	290.368	322.11	298.805	321.834	333.716	265.61	241.849	243.275	210.851	231.172	218.112	219.917	295.854	364.223	339.823	290.657	303.545	300.442	95.1567	113.061	102.842	80.845	77.6418	77.9446	150.163	125.987	135.822	146.27	139.756	128.162	116.386	113.051	115.228	105.727	124.842	102.439
jg12661.t1	290.033	234.238	182.141	346.058	349.202	331.975	209.921	284.982	198.603	308.073	273.381	241.232	613.926	298.824	284.393	275.994	305.517	311.604	142.064	226.783	230.164	98.4386	106.151	88.9661	163.202	151.54	162.077	106.891	161.133	170.63	128.75	125.89	113.809	153.276	135.859	153.84
jg7431.t1	289.025	586.008	550.76	353.262	698.982	692.161	503.523	580.288	418.661	462.151	430.775	387.905	328.357	130.356	149.436	125.704	147.052	132.911	75.4756	122.153	88.0884	18.5282	16.3855	18.4228	51.5333	44.5706	22.898	51.7312	36.7603	22.839	36.4394	44.7852	61.6949	35.8121	40.2175	27.7787
jg17847.t1	288.479	232.225	220.262	350.688	374.6	320.76	250.475	298.239	208.481	298.499	263.788	256.476	501.646	473.691	415.517	415.512	402.088	440.167	127.396	172.262	192.484	234.222	215.996	223.183	268.296	234.062	244.653	223.647	250.193	262.893	113.446	126.257	92.5581	140.488	141.953	132.161
jg17297.t1	287.943	354.219	340.797	296.84	327.537	296.148	334.626	333.156	314.01	253.23	238.239	242.721	576.12	459.393	405.02	313.594	333.576	353.167	217.581	262.238	259.678	347.959	325.255	348.761	422.091	333.203	461.314	460.592	445.926	421.664	215.606	218.604	224.512	258.297	248.499	236.226
jg16929.t1	287.674	314.25	307.178	808.441	868.653	808.256	403.583	440.892	414.354	415.503	385.544	449.555	455.057	552.729	503.589	511.814	622.989	639.899	725.025	992.492	866.711	1476.45	1473.47	1511.53	1183.47	956.146	1049.4	663.486	731.771	762.56	305.348	317.257	293.853	167.39	192.193	191.24
jg22703.t1	286.898	310.078	320.46	191.44	177.243	179.428	275.002	193.184	313.482	228.204	255.956	275.354	108.077	217.856	280.163	248.475	245.51	234.925	231.304	137.187	136.173	260.204	256.069	258.527	297.147	269.504	311.634	316.876	310.133	302.592	398.413	388.141	379.864	398.328	453.168	392.119
jg12924.t1	286.553	199.117	189.035	260.001	214.621	262.237	194.942	218.701	190.701	227.194	220.091	222.139	163.392	216.622	205.284	216.491	191.736	241.709	105.289	110.578	122.239	74.9566	73.6144	67.1067	109.44	119.489	111.522	96.342	103.633	122.543	97.6571	104.806	87.2415	118.921	103.143	121.041
jg4844.t1	285.096	278.8	232.474	347.379	321.511	371.346	246.037	319.323	217.791	311.945	297.436	281.143	575.608	407.364	347.047	325.744	284.826	349.571	102.386	137.536	145.76	111.323	90.8898	90.9032	167.408	139.924	158.832	140.482	151.618	144.818	113.551	119.939	111.713	127.181	105.977	118.148
jg2384.t1	284.92	354.121	320.631	272.938	359.331	254.611	249.599	267.26	226.606	218.359	210.152	203.659	293.23	313.606	311.959	225.244	260.149	267.474	131.747	184.993	176.487	126.461	120.867	125.473	197.254	167.413	184.322	201.57	173.49	168.584	87.1633	100.039	113.257	97.3279	118.444	98.8597
jg367.t1	284.131	338.417	285.539	290.301	285.087	270.152	265.833	271.846	255.46	234.631	244.014	225.547	295.504	367.976	326.619	277.008	288.707	272.978	98.9047	108.241	110.46	82.8461	78.1112	81.1826	144.641	122.068	128.36	143.778	151.086	140.375	102.023	102.259	101.027	93.9586	114.798	94.1563
jg7484.t1	282.642	239.217	325.884	327.267	266.997	320.148	231.844	186.833	293.429	285.518	316.512	321.206	91.8545	235.238	288.578	226.513	227.229	208.887	194.36	107.065	108.848	356.207	377.473	398.18	316.14	418.771	463.233	383.053	399.874	422.31	226.127	216.576	205.271	189.211	203.512	197.993
jg15448.t1	281.835	278.075	253.282	292.728	267.22	267.964	219.12	251.775	191.851	271.753	241.906	224.453	422.876	435.815	404.133	445.134	380.17	420.486	93.5788	120.417	121.421	83.4014	79.4511	83.3435	115.846	104.562	106.684	111.835	110.226	100.975	132.992	136.524	129.136	148.088	141.963	135.003
jg17076.t1	281.72	323.88	283.017	221.39	226.227	188.041	219.724	209.421	201.531	182.85	181.852	176.345	333.465	366.585	328.646	276.874	302.381	315.288	124.876	168.455	136.323	76.7075	79.3558	88.6005	118.764	104.47	104.315	102.937	105.342	111.086	76.6931	71.2747	70.9327	74.4759	83.8408	68.5855
jg1961.t1	281.106	289.825	251.031	473.657	591.116	489.976	309.043	354.554	282.577	290.456	252.104	293.639	515.077	367.006	404.14	265.495	316.423	294.773	243.849	439.085	386.471	135.597	125.338	125.117	239.621	197.412	213.771	176.871	213.548	224.35	175.825	194.313	162.17	143.31	137.153	139.474
jg6230.t1	277.894	292.612	272.828	299.226	277.734	280.865	217.409	252.324	203.474	231.715	218.646	207.138	342.075	386.502	331.712	289.081	287.201	316.739	95.336	127.881	132.246	71.3329	71.7528	73.7751	129.553	107.048	115.94	118.407	124.251	122.209	110.581	109.037	91.1629	97.384	93.5885	99.7984
jg2275.t1	277.651	253.843	247.187	278.109	230.679	251.184	210.419	236.789	191.819	287.551	259.154	250.924	350.072	413.742	377.705	321.294	281.245	303.843	73.4282	85.1796	90.1116	62.805	64.0244	61.4672	118.401	116.218	119.145	141.843	157.378	152.473	61.4996	65.7027	55.226	78.3978	72.3533	71.9332
jg5382.t1	277.452	277.396	274.718	171.858	164.842	172.943	159.115	165.459	137.564	208.356	194.732	183.099	206.123	221.353	217.078	186.998	168.248	184.583	16.8097	15.0198	17.1871	11.4854	10.5418	9.94469	14.1087	16.3833	17.646	19.704	17.1698	16.2278	99.9574	107.052	100.732	141.95	123.013	122.461
jg20891.t1	276.928	231.477	247.077	223.314	204.252	202.884	176.87	188.188	153.085	218.075	196.352	189.544	356.344	345.203	314.277	283.704	282.314	293.837	46.1185	69.0902	59.2472	30.2387	27.5369	28.1141	69.7723	59.3661	61.5292	84.0935	89.8003	85.4256	129.536	145.042	125.796	102.976	101.136	96.9037
jg9742.t1	276.751	177.541	153.143	302.897	268.787	369.4	314.919	433.616	281.286	268.959	244.489	253.862	302.585	290.222	212.149	265.887	299.464	386.295	150.892	227.641	219.094	130.24	153.265	108.035	256.811	249.22	230.499	165.587	183.136	291.839	206.021	195.961	144.543	132.422	142.434	162.13
jg12628.t1	275.437	276.295	232.247	372.996	377.151	364.007	220.878	223.195	213.488	317.924	296.342	331.417	460.16	436.242	411.951	297.219	329.124	334.581	890.696	979.86	1012.49	383.946	396.34	364.724	565.548	505.323	586.666	540.68	590.292	668.419	506.68	539.976	487.586	369.205	422.748	418.947
jg22648.t1	274.358	352.043	362.257	211.387	230.318	214.515	213.314	203.422	234.968	198.357	194.366	208.35	261.607	196.024	259.065	227.654	240.236	205.467	909.937	927.756	846.606	357.301	335.909	348.516	586.091	556.902	503.916	449.583	433.105	376.137	691.687	709.141	780.359	705.621	840.628	731.72
jg20723.t1	273.225	278.793	261.771	199.006	214.893	229.341	149.042	183.39	146.821	290.87	325.027	298.262	321.128	198.917	187.171	179.541	184.714	209.4	152.707	177.032	168.547	97.7408	101.308	90.2305	107.737	133.109	104.413	124.234	121.795	145.102	91.0631	103.417	97.8191	78.4071	78.7276	84.3185
jg16321.t1	272.916	294.357	431.998	292.253	296.182	332.502	435.274	309.361	606.627	343.916	376.405	483.243	119.691	188.093	244.914	324.64	331.71	311.632	484.059	223.529	249.679	970.126	943.782	964.259	458.672	553.215	773.626	589.536	573.494	705.233	709.295	706.835	764.197	587.243	514.824	602.457
jg9765.t1	272.383	361.13	345.498	319.998	354.967	266.802	261.385	291.328	249.25	221.848	224.333	218.162	324.966	392.303	383.234	300.682	326.581	295.549	184.484	214.52	238.349	163.659	163.074	165.712	265.393	272.92	303.317	319.494	306.97	280.162	162.817	160.051	170.531	180.435	219.357	178.732
jg5669.t1	272.336	475.872	453.863	258.162	488.248	343.518	346.516	325.627	335.094	266.216	264.995	254.878	294.901	206.814	280.522	179.429	205.648	196.376	170.549	241.521	194.506	118.526	125.927	142.972	213.493	135.587	121.719	211.988	156.852	117.729	97.5268	106.106	119.924	92.1028	125.841	86.3815
jg9286.t1	271.92	309.766	300.054	163.007	148.364	152.329	139.268	121.787	144.518	130.514	136.122	118.905	275.566	279.518	282.743	216.726	220.402	215.75	1.50071	1.79678	1.67868	2.4256	1.86559	2.12119	2.32062	2.65199	2.84953	2.8071	3.34704	3.03001	4.45252	4.03139	4.20771	4.29017	3.50288	3.02912
jg10939.t1	271.865	359.694	347.459	284.689	332.68	263.245	376.466	397.492	352.6	204.083	218.54	227.087	439.309	429.715	405.07	324.708	451.928	430.803	380.09	558.038	479.271	351.004	332.96	361.409	468.274	354.461	398.183	460.517	442.562	415.726	334.824	294.608	335.883	250.191	269.59	261.878
jg22602.t1	271.666	259.23	268.137	246.435	205.82	260.812	249.801	286.345	281.027	256.943	264.904	272.509	233.284	227.773	224.913	234.814	230.819	222.86	283.915	288.911	315.307	390.731	395.414	411.796	246.15	300.002	296.623	225.335	251.881	265.509	336.076	326.386	319.759	457.303	475.589	471.611
jg620.t1	271.451	256.995	198.106	311.975	316.441	313.745	299.893	325.276	286.187	374.396	418.019	414.071	418.152	420.175	385.87	268.569	309.767	319.127	182.177	217.347	248.97	220.698	236.287	216.07	291.445	290.945	277.727	289.4	285.656	329.504	124.365	125.899	126.713	86.1367	116.584	98.7274
jg5233.t1	270.916	369.538	335.017	276.962	338.074	240.778	261.598	258.169	226.981	182.297	190.853	188.21	295.873	226.582	330.14	191.325	233.34	174.88	82.9155	124.681	100.242	92.6318	99.3206	96.3807	150.296	120.31	126.448	166.966	156.139	141.838	120	120.324	125.213	101.757	124.249	111.629
jg22584.t1	270.597	255.495	307.114	219.317	176.867	196.555	192.757	168.391	205.296	223.078	215.521	224.01	134.31	239.462	280.499	194.379	190.275	170.675	94.4717	67.1147	70.3153	94.7245	93.0217	96.945	121.473	121.626	129.438	140.365	141.558	130.133	126.91	124.365	114.919	114.27	117.775	110
jg12914.t1	270.526	311.243	351.036	349.246	350.194	322.625	296.269	312.208	297.483	259.372	255.812	260.746	342.586	352.792	389.78	293.101	295.622	300.225	272.341	369.763	316.575	177.607	171.766	166.733	174.487	179.717	183.114	138.34	140.714	144.66	215.177	221.018	201.754	83.027	74.4183	79.2999
jg10233.t1	269.7	327.89	344.883	308.407	302.812	308.13	293.697	282.993	268.955	247.557	245.651	248.351	312.719	303.112	293.703	252.998	252.804	255.586	155.776	172.026	171.305	131.363	141.916	133.865	203.743	175.827	195.011	209.258	194.647	196.277	122.502	117.491	121.268	101.265	104.835	103.179
jg22724.t1	268.416	344.815	328.455	530.043	660.139	630.957	544.579	655.737	571.027	457.874	454.524	497.153	701.278	471.783	433.365	299.896	427.624	423.789	1345.19	1859.44	2072.41	2027.07	1975.89	1926.91	2190.28	1824.46	1912.8	1657.76	1760.11	1792.34	1200.49	1280.07	1176.1	1465.49	1409.83	1515.6
jg16669.t1	267.441	253.834	395.374	242.931	134.469	189.441	705.13	541.627	812.617	334.851	420.63	443.737	99.5843	274.879	232.724	223.3	264.962	203.351	366.334	193.189	250.77	1685.17	1654.98	1671.72	456.013	330.529	561.925	483.881	539.641	326.302	266.852	161.742	243.332	194.698	113.873	182.917
jg1643.t1	265.99	251.752	258.71	291.24	291.174	286.029	276.132	279.584	276.921	268.594	260.529	269.706	239.634	251.278	275.526	254.655	236.869	249.419	123.381	133.627	136.762	117.721	113.457	103.946	177.282	158.992	148.515	132.597	127.734	127.538	142.312	153.268	126.542	134.779	131.448	126.883
jg17678.t1	265.832	332.599	315.733	212.51	199.871	202.728	233.99	208.419	241.786	199.024	204.829	204.619	304.99	340.413	330.104	271.74	276.502	265.611	146.734	139.985	156.749	281.544	306.36	293.228	326.23	285.276	354.17	328.111	318.342	300.392	227.715	214.695	206.478	224.197	253.93	220.987
jg20849.t1	265.33	290.97	243.425	328.334	358.403	327.193	278.809	316.677	228.153	282.394	274.906	262.041	423.495	352.895	340.735	313.268	338.377	354.493	391.453	560.35	554.688	318.617	301.06	303.734	438.783	346.518	321.365	336.906	332.196	321.141	210.081	249.97	219.68	275.921	248.462	238.071
jg9129.t1	265.193	210.63	178.003	235.466	178.547	190.142	136.456	158.645	117.617	156.153	150.969	137.403	271.539	287.56	235.832	254.758	245.299	258.473	55.3137	73.0277	76.2593	42.1096	46.8101	40.6191	79.9705	69.2021	74.3946	66.823	64.0453	84.5212	72.332	69.1403	49.882	70.0063	74.2241	64.3073
jg906.t1	264.948	248.153	349.457	347.398	296.394	347.407	641.551	376.991	1003.67	380.732	451.788	554.633	57.428	129.212	184.491	255.756	310.664	254.863	659.822	236.842	328.249	3012.76	3040.06	3029.97	714.104	769.796	1221.99	880.387	776.518	931.885	1432.63	1217.11	1519.05	1162.72	1032.38	1344.17
jg5083.t1	264.913	271.14	261.18	300.136	262.419	256.31	443.509	406.695	436.874	489.314	466.572	448.875	386.083	400.238	391.443	362.219	350.639	348.658	348.673	313.414	414.329	672.484	697.351	640.519	722.989	683.587	707.912	840.861	807.988	765.92	698.681	671.55	642.524	543.35	648.742	590.96
jg12029.t1	263.929	332.295	330.804	306.294	344.936	327.454	392.759	381.153	368.632	317.457	309.262	314.249	322.549	278.76	301.111	151.947	156.665	159.389	42.8355	48.561	46.7342	77.526	77.3335	72.4692	59.3152	54.5997	50.5478	49.2232	50.0673	45.8584	53.613	56.5443	54.612	65.5372	71.2353	62.8041
jg17229.t1	262.914	332.261	308.872	352.589	388.482	340.93	380.031	389.467	348.658	343.087	345.817	349.944	433.172	434.829	399.144	228.934	240.578	254.293	260.466	307.474	286.698	158.392	150.655	169.693	278.365	231.64	268.257	408.528	391.657	384.472	237.625	239.681	245.406	120.184	136.874	115.831
jg19015.t1	262.58	252.145	280.379	219.809	210.235	206.153	280.071	248.094	287.245	204.955	242.363	259.594	144.445	214.472	238.969	231.711	260.053	263.512	74.0594	55.4943	53.2659	115.332	115.078	114.013	105.719	108.579	157.181	114.64	121.521	146.166	185.36	179.983	171.971	187.133	175.077	181.049
jg14442.t1	262.23	198.185	185.775	133.899	117.231	160.314	174.959	171.463	172.749	231.639	247.072	218.726	171.191	210.641	215.115	227.61	195.944	245.61	121.292	96.593	116.595	92.6488	89.0145	87.2683	124.642	138.212	129.883	140.316	128.627	140.248	241.918	271.875	254.544	321.608	242.008	270.711
jg5277.t1	261.709	295.467	307.041	290.58	287.193	316.052	333.705	310.613	326.287	266.412	269.05	282.928	284.842	265.437	271.105	232.612	222.948	227.907	206.022	211.069	189.834	166.467	173.786	167.67	255.074	262.707	283.597	240.439	245.352	254.247	195.072	196.483	190.499	183.895	193.038	187.566
jg14380.t1	261.337	282.51	377.316	190.544	181.26	198.589	266.017	206.74	321.729	262.109	285.103	304.025	95.2545	200.119	220.269	177.395	184.596	171.33	279.098	148.848	147.334	398.495	395.008	415.26	270.885	296.745	358.086	370.988	371.005	373.307	321.236	305.521	335.114	170.99	167.412	172.468
jg3507.t1	260.573	277.241	244.632	208.759	203.874	189.944	158.985	171.417	134.387	184.729	169.967	161.906	223.89	219.056	221.464	220.482	213.946	219.088	31.1973	39.0582	37.702	20.7121	19.5708	19.5478	31.2868	26.8004	26.488	34.4474	32.8061	31.6512	128.165	127.604	126.735	119.12	125.387	107.406
jg5493.t1	259.922	255.61	221.234	227.509	243.708	217.914	198.151	222.776	183.56	232.867	209.512	204.486	278.573	250.335	228.714	259.504	245.276	268.381	119.537	152.435	159.288	85.4982	83.2525	80.976	108.821	102.324	96.3679	90.4886	93.2041	94.652	204.62	224.749	188.49	208.042	181.567	189.412
jg7380.t1	259.52	340.991	336.011	246.923	282.172	284.381	344.323	300.676	355.548	243.681	255.516	281.604	290.208	245.553	264.067	222.479	244.283	228.06	740.34	750.394	571.081	505.567	495.988	517.822	445.698	417.995	442.539	367.823	357.936	387.188	538.997	570.599	612.739	462.741	536.915	502.469
jg10403.t1	258.923	282.549	303.706	270.339	271.218	242.483	259.38	246.595	264.73	227.435	223.736	232.023	206.159	300.924	320.447	223.482	230.466	202.391	199.276	194.168	202.04	215.309	220.894	202.956	273.174	239.863	273.464	268.924	257.231	228.485	119.678	122.579	122.782	98.6654	99.4214	94.4855
jg19836.t1	258.422	229.562	202.419	244.177	254.079	237.54	222.439	245.886	184.307	261.662	233.795	224.016	326.512	332.179	319.236	328.614	292.297	348.047	115.102	147.091	156.613	123.712	115.064	113.236	149.648	124.685	120.75	126.571	137.742	129.428	197.637	201.416	187.922	214.68	185.534	191.051
jg19807.t1	257.934	246.711	250.637	188.991	178.811	170.337	185.974	192.406	171.906	218.63	211.587	203.911	172.404	241.722	242.577	177.238	180.051	184.376	60.4093	57.5384	61.9652	53.2991	53.3793	55.1414	111.027	115.84	111.806	117.62	114.519	111.863	65.9573	66.4566	60.2979	63.532	66.1218	60.9723
jg10773.t1	257.779	294.598	249.944	244.398	295.999	248.999	267.439	270.715	237.157	218.179	215.633	223.153	339.793	322.487	285.113	225.948	256.15	268.714	138.462	186.408	190.628	188.499	188.37	184.506	281.721	215.217	232.912	227.3	238.753	249.665	101.595	109.067	90.8166	89.8409	90.4991	92.9333
jg1385.t1	256.357	234.261	188.997	211.892	187.76	174.797	124.976	139.809	105.493	142.476	135.772	114.971	326.61	285.67	255.007	210.759	188.136	217.011	36.1916	51.6119	47.3334	23.2818	18.466	21.6747	49.37	38.3653	37.2562	41.4496	43.2682	50.232	30.4295	24.0412	23.3088	18.1021	19.259	15.7749
jg11608.t1	256.34	216.692	126.011	404.875	529.205	384.811	447.963	516.281	404.542	364.901	399.688	376.73	591.47	166.799	241.444	224.545	286.115	333.565	234.647	331.385	327.131	298.493	314.187	288.521	433.715	318.452	223.721	193.271	172.573	249.311	98.8839	138.603	86.5109	107.951	126.65	127.458
jg327.t1	255.265	234.754	407.59	152.623	95.3259	130.374	373.042	246.565	493.894	147.913	180.193	199.601	39.6672	127.874	130.83	103.778	129.608	91.0787	21.393	11.568	12.8006	78.8386	74.0781	77.5875	32.4354	25.4322	41.57	38.0149	41.4625	27.1598	22.3377	14.3783	21.8124	13.559	7.83553	14.4295
jg15749.t1	254.686	232.113	246.106	357.556	356.558	342.628	513.985	497.409	549.172	525.641	545.037	606.453	267.113	485.77	508.581	483.886	496.03	586.162	958.826	635.815	763.165	1592.77	1555.37	1497.9	1405.62	1617.49	1882.76	2039.38	2245.68	2630.36	1291.68	1336.93	1148.55	1408.2	1264.5	1342.61
jg9927.t1	252.892	273.606	240.445	292.477	307.451	289.121	229.812	282.194	206.003	243.3	237.486	228.673	393.866	310.451	283.001	267.191	288.713	314.094	115.14	175.905	186.557	102.292	100.48	100.714	163.969	138.396	135.387	148.057	169.775	182.303	105.822	107.222	88.042	142.375	147.753	142.502
jg6798.t1	252.64	245.187	217.98	358.167	408.773	362.618	324.063	319.937	304.743	314.513	318.973	316.574	392.472	256.795	296.424	268.21	313.337	305.835	622.651	781.77	734.855	369.871	392.244	381.739	567.861	421.582	320.799	323.568	300.732	354.662	305.739	340.241	332.692	378.795	442.689	363.545
jg7896.t1	252.574	237.738	188.063	249.058	240.175	228.901	152.654	188.668	129.488	211.033	194.807	181.385	379.2	320.918	277.6	310.689	302.708	355.878	89.7342	124.523	135.477	61.9412	63.9949	59.0967	108.454	94.7399	103.214	100.338	109.977	104.863	164.958	174.543	149.486	184.401	161.206	170.865
jg14392.t1	252.506	203.81	211.284	188.813	156.891	184.364	205.965	221.095	225.379	161.263	147.442	156.133	168.336	254.528	277.959	286.698	235.919	254	353.194	357.597	360.848	101.998	88.2751	96.037	110.461	117.555	109.508	93.2065	116.87	146.727	253.401	264.678	226.48	293.495	269.786	256.572
jg17089.t1	251.411	212.923	198.051	218.589	192.308	215.286	182.453	186.827	172.194	239.787	225.157	219.736	163.37	239.816	253.138	214.773	184.726	202.574	97.8454	87.8663	92.0897	83.2019	81.1363	81.4512	150.456	140.809	136.208	121.937	127.109	118.094	108.503	112.629	102.315	116.407	107.397	103.031
jg17919.t1	251.275	276.45	310.847	161.322	144.581	155.516	158.392	133.302	157.384	163.587	165.108	168.35	141.001	152.882	167.032	178.604	154.417	151.039	171.173	158.082	148.278	146.801	146.805	148.417	128.998	131.141	141.505	132.742	136.56	125.353	314.808	310.17	302.589	329.406	339.614	328.723
jg12881.t1	250.689	234.904	227.501	175.668	146.026	162.362	147.682	145.157	139.783	198.401	187.594	181.253	192.515	230.454	245.804	214.786	184.835	173.082	125.923	117.422	121.199	160.914	156.975	166.917	186.159	184.716	189.487	194.303	188.982	168.768	141.326	139.173	134.609	161.02	148.71	150.818
jg22758.t1	250.078	273.676	249.04	137.16	154.408	131.274	181.357	189.285	160.611	179.165	175.037	167.029	544.702	321.724	305.983	270.902	261.235	293.175	137.733	174.239	150.082	81.5352	80.8073	78.7949	130.705	115	145.661	157.773	138.427	132.527	128.464	137.217	136.281	170.308	152.001	144.234
jg18898.t1	249.976	236.475	295.451	278.912	293.113	330.342	224.7	196.077	251.202	581.303	564.43	620.726	186.352	283.662	339.337	299.259	287.835	297.01	219.899	130.241	142.371	202.516	203.732	187.456	245.832	250.064	231.798	320.821	316.875	328.493	220.061	244.35	251.88	156.02	154.157	165.951
jg13600.t1	248.397	264.622	303.883	207.538	192.483	211.324	276.116	229.633	328.851	267.255	281.096	290.495	145.721	239.349	285.769	235.029	232.568	227.494	184.939	118.872	116.57	328.013	336.308	333.621	291.888	273.435	313.025	325.94	311.172	332.295	182.05	181.192	183.967	161.538	167.37	166.076
jg9012.t1	248.285	198.228	166.458	313.15	319.534	307.477	200.311	268.25	158.289	260.1	222.857	210.139	597.182	346.766	271.298	325.363	300.997	394.388	168.989	311.317	316.594	149.855	140.399	126.806	253.826	226.479	209.423	195.426	206.138	208.287	118.31	134.868	112.973	140.723	106.419	125.175
jg18741.t1	247.023	255.584	230.916	224.313	231.579	199.188	202.726	226.268	178.735	197.726	186.705	179.656	412.016	379.058	340.531	312.236	321.432	358.227	218.758	328.345	341.419	306.763	285.769	284.265	367.873	344.162	368.016	400.14	419.27	407.505	224.621	222.175	204.916	202.398	186.331	192.277
jg3225.t1	246.87	234.09	226.42	280.723	267.111	281.452	207.705	225.836	175.836	231.559	218.442	205.27	301.552	316.829	293.95	282.274	255.265	301.39	115.976	165.982	162.148	112.805	103.958	92.9962	166.112	157.267	148.282	165.439	165.307	151.87	125.529	136.352	120.695	123.473	116.377	116.273
jg8789.t1	246.115	254.928	348.471	181.804	163.745	192.62	295.842	205.608	368.158	153.966	169.734	195.459	50.4701	101.667	127.323	103.438	112.975	101.331	4.62318	2.33583	2.69079	12.8175	12.9276	12.9011	7.94233	7.64406	11.5455	6.39702	6.26918	6.2821	21.4389	18.9363	19.5594	20.662	20.2812	19.5673
jg8602.t1	246.047	252.744	266.274	269.782	218.59	250.889	203.283	198.091	201.301	208.904	199.404	196.025	240.656	254.186	254.015	244.588	198.198	199.026	61.7145	60.7231	61.326	60.8389	59.53	62.4249	122.301	121.082	124.687	141.992	145.153	127.829	56.5279	54.5774	52.2919	60.2455	59.9524	56.5842
jg12236.t1	245.602	326.228	291.395	211.165	319.563	199.451	232.221	262.122	198.031	190.693	189.255	197.814	353.305	272.021	274.411	198.34	285.826	267.872	141.081	229.324	216.077	170.568	182.62	159.424	226.749	233.276	238.848	266.917	269.11	251.618	142.704	151.806	160.915	167.764	157.598	148.439
jg12507.t1	244.851	219.717	235.058	132.282	110.633	132.181	232.938	276.034	207.867	276.836	289.118	248.656	307.177	285.241	247.569	287.052	261.547	298.14	399.793	377.129	635.632	278.73	305.505	253.131	370.331	458.512	421.053	371.968	396.287	377.558	338.736	368.91	328.598	289.24	295.803	306.317
jg2937.t1	244.283	208.291	153.172	275.12	221.315	272.366	163.339	208.605	153.854	190.535	183.975	167.97	297.503	221.119	191.49	174.503	160.967	164.84	88.2117	136.138	116.572	68.517	61.6797	70.1131	115.833	97.8354	95.9058	88.2448	91.9454	101.728	63.5342	61.7668	48.6534	61.5514	60.7704	65.7304
jg10572.t1	243.701	315.426	271.231	199.276	242.385	187.187	148.334	150.27	140.547	133.42	128.129	129.947	247.002	243.064	283.78	156.059	199.787	189.874	320.961	406.059	355.805	173.605	170.778	168.306	137.669	116.158	123.933	115.391	118.912	105.274	232.517	235.033	247.575	303.254	359.796	298.113
jg507.t1	243.688	220.144	277.033	288.787	259.992	325.675	397.95	318.916	534.908	568.667	634.388	657.54	114.901	195.35	256.072	234.079	223.487	215.497	136.195	68.8742	86.3243	656.085	640.099	629.821	500.045	581.633	690.981	737.17	737.737	789.543	285.978	273.071	285.717	261.398	242.187	243.833
jg15050.t1	243.38	249.786	282.479	200.528	183.116	190.256	195.346	193.557	193.991	252.139	239.257	230.874	170.638	218.152	263.048	230.874	207.221	185.576	232.669	204.593	210.945	221.946	218.072	218.056	234.851	218.232	212.896	259.827	247.521	204.097	296.021	298.597	297.379	355.871	358.957	342.979
jg11641.t1	243.263	241.632	217.171	179.648	143.789	167.444	122.638	125.276	97.4678	138.209	136.372	122.301	266.127	248.399	231.084	257.907	236.016	239.718	1.4854	2.24962	1.01976	1.22137	0.589809	1.09304	1.45471	1.85447	0.947991	1.93479	0.583975	1.42364	5.2	3.61985	3.9037	4.55206	5.16085	4.32608
jg19169.t1	243.07	244.829	230.764	259.277	231.52	226.577	190.532	196.709	163.016	183.539	163.031	161.258	269.356	256.768	257.04	235.673	235.102	239.502	121.298	154.923	146.617	87.4449	77.3652	83.2672	142.579	119.61	124.597	116.796	119.934	122.229	122.84	105.649	93.6924	112.465	120.217	111.212
jg17036.t1	242.235	236.807	271.807	209.918	239.966	283.817	408.73	317.478	480.926	414.363	440.937	471.68	97.9585	135.535	188.912	212.019	229.667	226.148	447.104	235.996	316.975	498.097	532.933	483.59	601.423	548.767	431.826	432.365	423.166	415.226	463.64	512.17	529.803	434.403	506.917	471.638
jg17895.t1	241.676	251.568	369.941	150.739	110.515	141.322	277.388	171.255	438.796	184.309	216.222	255.905	34.0321	86.0659	110.634	208.755	241.302	179.174	225.446	88.3618	110.96	1026.66	1006.6	1102	206.237	202.624	384.213	274.277	252.364	263.063	629.976	475.366	635.669	590.763	478.503	713.722
jg5549.t1	238.032	218.603	154.335	245.696	250.9	213.407	189.019	182.118	175.827	150.031	146.404	151.42	297.144	243.27	237.58	168.929	206.02	212.337	76.8835	120.432	88.7742	41.5372	39.8756	42.1642	74.3052	60.1336	63.4224	48.009	61.464	79.3773	39.3841	41.1011	32.373	27.0589	28.5286	33.0289
jg17192.t1	237.555	233.654	242.891	257.706	209.334	238.549	190.377	181.287	201.346	176.603	183.17	181.539	150.9	196.052	203.646	185.386	161.709	155.945	167.421	139.713	134.369	163.826	159.475	168.38	208.373	197.996	215.366	179.237	184.035	188.844	103.109	103.587	99.778	108.373	116.956	108.741
jg5808.t1	237.552	310.891	330.878	424.485	509.712	453.678	880.753	771.921	845.269	826.523	838.321	848.99	541.624	504.563	531.043	331.791	359.82	354.55	168.463	150.156	185.729	441.45	455.61	404.047	987.066	963.319	951.405	1591.3	1428.68	1262.84	724.697	713.175	841.08	585.56	658.866	568.085
jg19434.t1	236.921	165.827	148.696	260.639	230.147	250.963	206.741	282.762	174.833	306.918	289.468	248.316	548.671	410.76	318.518	378.506	361.001	418.648	70.5339	111.094	119.003	76.6977	82.9787	72.2365	156.31	148.984	134.725	137.109	161.062	175.957	85.8092	88.0837	59.7723	96.0533	91.0946	93.3272
jg14344.t1	236.271	200.045	183.964	281.52	241.487	243.991	161.113	217.869	145.916	216.468	183.802	177.511	323.816	316.757	263.974	252.373	243.109	278.985	78.1908	132.67	134.663	83.1139	74.8603	74.1426	116.52	112.079	114.616	110.227	112.996	116.263	81.3944	84.0943	76.006	93.6368	85.2251	87.6779
jg6389.t1	236.05	234.464	212.862	252.126	263.625	238.112	205.537	217.853	180.897	194.174	178.646	172.077	313.942	291.436	264.99	224.941	248.454	269.767	94.7351	144.12	136.56	86.5776	85.9945	74.803	138.173	104.612	117.975	101.705	123.647	122.231	108.845	103.921	83.3699	94.441	86.0672	81.5083
jg12429.t1	235.795	240.878	244.784	305.79	273.935	258.818	205.377	218.821	215.066	222.867	208.103	206.505	280.821	415.719	388.021	307.769	279.116	279.989	288.34	314.891	280.926	243.596	233.793	257.722	340.871	338.773	388.933	391.931	381.592	367.023	243.026	242.373	235.898	186.658	191.719	182.558
jg10443.t1	235.712	258.848	270.168	62.0355	56.0734	61.4941	271.253	257.069	217.183	361.076	355.061	314.792	329.494	267.377	253.602	276.865	235.709	197.85	36.3412	34.6771	53.8032	197.32	218.767	175.395	195.132	187.454	198.292	292.134	275.026	199.341	141.73	131.925	132.668	136.692	142.799	132.769
jg5442.t1	235.206	264.206	243.909	230.584	234.853	207.328	253.128	231.132	232.829	197.341	197.873	206.597	275.897	310.839	305.223	236.777	250.718	235.516	127.534	146.235	140.669	127.691	137.352	139.216	185.387	147.711	171.628	175.123	184.41	180.421	97.7714	92.2978	85.6139	94.7691	106.69	92.9536
jg9130.t1	235.138	232.067	289.824	146.624	125.112	166.601	154.562	140.657	165.177	294.916	308.942	320.212	156.054	237.851	254.667	260.225	260.728	243.602	450.824	340.697	306.97	337.792	342.884	350.161	242.011	260.661	271.458	237.618	248.613	268.312	342.746	332.632	339.173	279.243	299.357	314.272
jg18513.t1	235.037	242.24	269.564	160.809	136.379	188.152	323.487	321.427	321.399	311.828	331.622	338.86	162.241	235.222	252.81	230.623	213.995	216.398	162.03	101.815	139.792	254.152	290.935	236.582	299.346	326.685	328.977	321.875	308.589	299.335	188.934	195.602	207.578	176.537	179.141	171.094
jg18033.t1	234.89	269.765	339.67	208.991	188.919	208.325	284.787	227.243	307.769	253.028	255.369	263.096	134.546	211.809	255.18	209.629	194.131	170.653	380.118	299.776	246.218	315.066	310.144	319.207	311.914	318.489	339.317	273.726	252.649	237.412	385.365	378.462	440.159	157.034	168.954	154.075
jg17223.t1	234.21	258.105	267.807	233.422	188.175	220.385	158.976	156.065	148.73	143.054	151.804	147.55	254.942	224.274	202.874	179.539	169.334	165.289	94.9461	105.397	82.7035	70.9783	68.9189	74.9944	91.2508	113.624	123.993	118.575	113.204	119.404	86.766	76.1526	76.6434	60.8203	69.2958	59.6184
jg17519.t1	233.914	274.948	276.458	220.287	257.374	243.965	322.216	281.027	327.257	277.085	292.685	327.005	185.656	258.055	307.223	244.389	272.496	255.369	191.149	150.463	145.78	668.503	608.551	598.47	574.263	591.239	689.014	642.047	656.607	672.213	192.425	209.695	193.612	164.038	143.981	137.154
jg6112.t1	233.17	242.966	286.601	204.687	202.787	217.26	284.026	224.448	324.781	211.473	218.251	242.299	85.4171	168.632	203.377	163.908	163.217	155.149	297.023	201.327	170.152	63.5441	61.5722	65.6938	106.655	100.069	120.013	99.611	97.3852	98.4192	268.596	267.823	276.709	153.387	149.692	153.693
jg18431.t1	232.791	239.446	243.274	165.97	143.934	166.735	139.715	132.308	142.927	140.591	142.514	141.586	140.651	229.579	231.29	152.141	149.575	147.138	77.5647	71.4954	59.1936	55.5792	52.8215	61.644	82.8579	77.8169	86.3536	91.4373	85.7317	83.8745	57.0891	54.1957	49.2037	34.3899	37.8125	37.9533
jg11041.t1	232.751	259.903	298.13	206.397	193.965	216.535	174.065	168.311	182.567	253.255	234.195	272.647	178.02	223.418	236.283	195.808	192.557	191.292	903.62	903.777	922.4	1185.68	1171.29	1248.92	1153.25	989.559	1093.31	1009.47	1027.03	1081.71	528.677	527.799	546.816	529.287	547.296	536.196
jg5338.t1	232.463	205.617	237.858	149.284	124.587	161.056	197.821	182.54	213.833	189.015	210.169	230.796	72.471	161.492	183.318	170.598	175.083	184.745	38.0932	23.2781	24.4685	42.5956	39.4476	44.471	59.0482	61.1973	77.241	76.3616	90.8966	106.744	133.544	124.352	102.479	109.393	94.9238	101.405
jg12576.t1	232.008	231.804	214.551	214.166	196.503	204.501	158.18	180.821	143.571	199.104	176.718	175.808	276.029	218.474	208.7	181.925	162.54	165.869	52.6708	68.4444	72.6025	47.5209	46.4181	42.9421	90.1788	81.5352	76.1591	85.7061	88.6445	80.2592	49.8778	54.2128	46.6587	53.4337	46.2103	45.5135
jg14418.t1	231.47	215.732	216.833	194.131	173.57	161.929	173.481	168.73	168.037	217.071	206.829	214.269	160.991	254.184	260.038	224.678	229.713	243.536	121.432	100.278	106.993	123.601	113.291	112.362	156.314	165.589	156.26	145.595	165.98	152.753	104.927	108.353	95.0633	122.694	125.05	111.506
jg8018.t1	231.326	233.398	226.667	187.509	150.388	160.381	272.477	272.404	239.212	259.126	260.063	245.68	320.167	399.96	374.829	367.278	382.949	376.19	86.8872	85.2739	82.1008	191.662	196.579	202.163	216.074	222.356	210.692	323.804	297.473	282.675	117.613	119.014	111.544	93.2476	96.9675	87.555
jg5453.t1	230.988	256.371	346.732	91.3494	84.6286	96.7271	138.834	104.967	165.278	126.153	149.343	163.73	67.3973	132.078	173.492	182.651	186.074	173.156	183.372	117.209	93.9003	94.9039	91.6346	100.801	93.8125	91.3008	130.675	61.2197	55.1705	62.4738	283.361	274.537	275.781	151.168	148.672	146.807
jg11490.t1	230.92	143.55	123.126	219.884	187.719	260.563	235.629	224.454	212.289	281.018	280.752	310.692	168.575	186.207	208.459	249.901	240.787	306.327	119.432	96.5891	98.7084	253.326	237.828	235.244	175.039	197.709	201.298	144.607	185.681	251.779	130.436	144.704	101.071	102.024	105.197	94.8453
jg3727.t1	230.469	232.641	241.067	188.845	197.868	184.769	208.147	180.137	212.58	165.909	175.052	186.951	119.251	227.69	227.086	162.891	180.222	174.096	100.535	91.9195	78.9158	68.8367	68.3737	69.909	110.263	104.758	117.963	107.012	118.172	119.303	103.357	100.828	84.8032	73.8955	76.9166	81.5297
jg7265.t1	230.412	255.016	307.492	189.386	186.381	208.288	179.421	164.617	175.372	178.294	173.86	183.579	152.254	190.431	183.26	168.996	155.254	159.85	49.0651	47.0204	41.0429	42.5538	45.8538	45.3482	78.4816	74.2087	77.5176	89.4399	88.6268	85.9165	65.5029	65.8582	67.2204	48.6711	46.1242	47.3633
jg9882.t1	229.819	287.536	282.601	224.965	226.518	208.633	208.532	214.776	196.955	188.163	184.79	188.098	278.142	323.562	292.266	225.295	235.491	237.709	89.364	109.375	105.207	101.773	99.7906	95.6511	140.211	121.166	147.433	172.366	175.85	157.447	108.051	106.638	106.192	107.124	105.998	99.79
jg22765.t1	229.616	292.82	303.211	351.386	492.726	496.542	441.879	408.327	448.954	370.16	332.531	344.571	341.592	276.674	305.393	221.814	250.902	225.97	329.431	377.124	377.397	405.496	386.547	368.762	472.477	345.602	310.008	416.944	397.812	317.364	139.332	159.274	150.528	132.798	136.223	118.934
jg11402.t1	229.282	220.174	279.507	196.026	144.2	236.399	221.788	177.883	290.825	216.156	271.569	306.624	55.2597	149.247	215.412	231.945	233.851	233.641	105.121	44.8882	51.4684	176.082	176.666	194.828	154.418	167.983	246.955	180.007	198.56	233.298	228.444	202.998	187.881	219.722	222.487	217.049
jg3359.t1	229.071	208.92	214.157	386.049	415.832	401.995	425.676	401.163	409.91	466.866	432.357	503.043	169.079	321.061	379.726	313.448	309.092	356.416	156.618	118.386	123.432	48.7685	49.6761	51.2669	103.642	84.5436	94.7704	184.165	189.253	227.655	273.146	257.159	211.515	289.332	257.576	248.535
jg2870.t1	228.862	188.548	194.266	256.118	242.375	309.006	307.004	321.287	298.307	482.259	504.255	484.688	309.77	259.427	248.306	224.885	227.923	239.083	261.491	246.481	307.521	165.072	176.163	155.986	278.39	255.733	214.211	196.189	217.512	252.667	232.936	241.252	215.033	173.459	195.675	205.887
jg19927.t1	228.421	247.066	229.984	228.014	196.131	198.86	189.482	183.205	151.745	196.123	190.533	167.333	243.587	278.559	281.964	248.366	244.294	221.993	89.5256	111.512	119.566	74.1466	70.7063	70.7583	120.142	104.69	100.725	137.899	125.678	123.773	90.7234	88.9062	77.4336	96.7517	100.152	84.3526
jg19637.t1	228.15	296.841	330.652	307.605	322.614	313.519	277.937	230.533	277.061	238.053	233.47	242.484	201.05	221.342	251.616	166.69	161.103	145.82	172.904	141.693	138.466	107.262	103.691	108.257	144.729	132.094	149.818	163.98	151.262	130.279	146.084	143.147	165.576	170.762	178.619	159.943
jg14360.t1	227.983	292.534	369.608	172.09	149.762	169.467	196.72	167.901	217.548	157.192	172.028	187.696	149.872	239.727	243.547	212.241	207.046	186.115	152.265	133.731	98.781	159.927	166.304	173.172	180.732	182.194	229.337	202.156	192.663	190.871	167.461	151.495	171.578	114.538	121.844	115.323
jg19017.t1	227.915	228.846	209.838	203.247	194.011	181.162	143.038	163.605	117.851	185.69	167.199	159.535	283.652	270.49	262.128	286.226	280.311	300.995	113.05	173.961	181.857	79.2524	75.9649	68.6941	136.053	118.459	118.682	139.598	146.801	136.867	230.07	241.767	220.864	280.193	263.946	254.703
jg4923.t1	226.874	306.46	319.164	187.684	202.401	194.183	245.263	229.63	230.621	175.764	184.243	190.675	208.178	230.41	246.267	174.075	187.623	166.522	135.314	155.361	134.029	136.324	141.056	143.658	210.423	180.121	214.084	241.542	216.271	198.979	146.116	139.884	163.111	120.347	137.8	126.085
jg20964.t1	226.795	218.944	247.582	300.864	259.365	329.422	193.962	181.344	244.632	108.338	125.944	111.883	60.5806	107.512	156.479	171.84	175.301	145.487	216.361	144.618	157.384	190.317	184.99	219.702	265.899	281.449	301.197	189.615	226.936	254.918	285.208	232.922	248.698	243.957	299.208	244.759
jg22275.t1	225.751	186.656	214.601	174.591	152.02	194.28	188.887	170.297	232.007	234.981	256.808	271.384	111.365	204.949	249.762	229.362	209.416	243.456	140.015	84.3836	93.4947	169.313	158.743	162.492	186.932	203.656	241.431	266.669	271.24	285.249	238.165	242.104	229.64	251.75	213.616	235.833
jg5207.t1	225.395	276.676	274.878	212.85	201.592	210.2	223.17	206.646	211.437	206.345	200.743	205.208	256.769	232.21	244.112	215.069	201.401	189.354	180.733	181.265	175.564	190.76	185.274	199.207	203.15	188.966	206.13	224.325	217.214	212.127	166.212	153.653	164.491	192.548	213.322	191.279
jg16829.t1	224.917	283.085	312.216	179.224	195.653	186.88	214.953	217.712	199.406	198.325	184.574	197.025	219.289	261.138	247.671	195.15	191.829	206.533	65.5609	82.1748	84.3311	78.8918	73.3972	74.1558	129.404	99.6382	99.1271	117.657	108.734	96.1882	55.6696	59.2362	55.2065	53.1539	48.1709	49.2887
jg18406.t1	224.65	337.309	315.675	215.289	326.687	247.78	263.736	264.967	242.67	187.456	198.603	200.606	261.81	143.747	205.335	110.125	164.189	133.903	101.291	135.93	121.271	96.8993	91.6507	92.5299	178.181	138.528	127.502	179.396	149.699	123.185	98.3206	103.451	110.817	71.8336	95.799	72.0017
jg5589.t1	224.555	242.236	211.011	240.906	279.678	215.494	201.887	230.965	186.453	192.46	169.818	175.538	578.762	261.858	248.227	204.729	206.473	245.083	80.0483	131.318	122.163	100.192	92.2154	93.9914	126.431	100.44	118.051	119.573	118.939	122.355	85.7811	96.0512	84.4484	94.0428	89.3273	89.3016
jg20595.t1	224.554	156.945	165.26	191.06	253.215	64.9707	120.418	106.23	67.4678	68.1275	58.8372	54.935	201.667	310.368	333.964	566.916	440.141	218.451	82.1829	87.2123	71.8822	135.601	128.735	212.959	133.219	311.125	221.35	318.655	402.635	322.086	256.619	185.514	296.687	250.53	125.39	136.032
jg2051.t1	224.489	221.358	201.723	343.359	341.183	324.876	229.161	261.442	202.064	244.352	222.516	209.17	397.775	297.028	301.628	281.958	249.929	224.79	297.506	392.039	394.36	295.445	275.531	290.896	331.387	320.253	297.013	272.369	265.4	235.176	238.873	260.205	262.54	125.948	128.298	118.743
jg11539.t1	224.401	188.726	274.161	141.975	125.251	168.924	236.455	186.176	333.408	204.109	236.187	262.033	111.564	180.972	241.706	313.738	320.885	325.794	762.135	323.266	401.027	736.414	720.08	749.898	280.708	341.852	368.201	236.102	238.849	291.082	713.119	706.518	743.236	513.448	488.146	528.657
jg1247.t1	223.719	294.005	314.776	223.297	230.617	218.655	253.5	218.492	271.824	177.833	182.486	196.741	218.753	303.956	303.97	219.478	231.521	218.056	711.42	678.752	594.909	446.975	439.852	465.436	536.49	472.256	591.054	422.319	419.429	389.675	567.402	563.501	618.431	490.741	567.09	510.684
jg23021.t1	223.15	277.354	204.832	236.399	276.876	359.93	241.676	305.785	180.805	259.348	239.759	204.099	208.014	95.2466	96.1772	108.99	98.0004	114.061	28.5623	68.5504	60.4874	16.6476	10.148	12.7756	36.8115	21.1923	21.6285	30.7752	33.6142	19.796	28.6773	32.5207	21.8434	19.617	23.3958	22.0412
jg7659.t1	222.833	267.716	314.767	90.6432	83.399	91.4916	137.59	125.144	149.885	149.016	148.063	152.325	176.802	189.723	208.913	222.657	213.056	201.588	388.648	352.83	292.32	165.118	175.523	164.83	204.024	205.776	210.753	202.411	192.538	168.087	421.624	414.841	440.435	254.072	277.938	248.684
jg13097.t1	222.627	238.786	191.213	263.49	302.416	237.246	222.81	301.923	214.835	203.896	213.825	206.837	438.77	402.413	331.384	228.49	298.302	348.969	108.078	175.126	162.805	118.72	102.883	117.406	172.411	148.174	172.132	162.495	197.109	220.543	101.457	93.0378	77.004	106.459	95.053	101.076
jg15468.t1	222.311	202.491	233.328	215.606	183.244	244.318	246.062	198.684	319.818	216.057	256.487	310.254	73.6222	153.432	217.307	257.46	273.935	281.696	95.7656	46.2311	54.2232	149.408	148.125	150.714	107.256	147.437	214.786	144.772	150.535	222.549	233.719	236.007	193.796	226.081	224.847	231.496
jg22021.t1	222.289	202.392	179.075	216.504	211.583	219.984	176.466	208.359	170.122	200.047	189.797	181.532	276.135	249.474	218.14	186.361	180.223	203.144	65.0302	84.7044	86.9833	64.997	63.3085	60.4425	113.485	104.015	109.018	95.3397	97.7997	113.843	60.7015	65.3366	53.9587	68.1574	58.0805	59.8076
jg16605.t1	222.275	211.909	184.178	197.76	181.557	172.849	153.162	172.038	131.632	126.558	116.093	108.251	209.264	189.111	182.78	188.893	171.056	186.473	37.4298	56.2076	50.0124	27.5689	23.9192	24.8236	43.6595	38.2283	44.1246	47.7697	45.9958	47.1575	43.9316	48.0365	41.7736	42.1815	37.4608	36.6298
jg1800.t1	222.191	488.943	443.799	350.537	726.995	442.078	443.887	491.461	394.454	419.99	426.287	459.631	430.347	116.933	202.819	135.501	152.745	171.394	313.582	480.486	402.666	467.821	439.251	426.421	516.378	419.686	339.777	552.31	517.768	320.615	239.873	288.631	356.066	223.721	240.221	185.939
jg6592.t1	222.104	285.519	309.478	169.702	182.874	176.089	372.764	328.104	379.515	202.731	203.448	213.136	262.635	265.372	309.863	253.489	263.3	239.619	305.099	315.612	258.444	75.1772	68.5744	77.6775	121.122	108.586	118.098	128.197	123.839	121.167	232.606	230.955	261.225	173.203	204.498	183.691
jg10425.t1	221.934	249.338	186.571	213.006	276.361	230.052	136.623	193.81	136.982	154.308	167.365	144.193	279.067	115.017	168.164	120.015	161.896	129.014	129.7	276.831	227.624	109.943	82.9505	78.9274	141.527	105.378	98.0826	86.4695	107.516	102.499	51.5964	68.3454	54.1426	63.2288	54.8908	65.6396
jg21863.t1	221.647	260.989	246.973	195.923	186.206	175.161	186.936	179.632	170.465	206.956	198.141	191.666	197.849	284.338	273.236	275.821	271.496	259.241	548.885	543.328	539.553	305.309	295.546	313.778	474.646	419.771	443.846	445.93	468.152	401.807	313.363	297.914	298.502	384.399	434.176	359.027
jg20188.t1	220.551	209.386	292.039	164.976	139.64	185.718	242.848	170.258	333.603	192.717	232.484	258.711	61.7462	141.905	175.729	189.451	189.563	176.912	196.673	88.7381	92.5869	266.005	272.672	289.331	204.768	220.629	298.316	269.108	276.647	308.047	229.288	202.646	215.579	217.847	221.289	231.462
jg23123.t1	220.26	305.613	255.328	193.22	271.832	200.712	220.554	228.886	181.84	167.066	165.997	159.629	223.332	171.476	188.931	146.717	194.504	185.534	189.436	279.525	225.604	162.056	147.402	143.598	231.996	173.113	200.13	209.45	233.482	202.202	128.364	150.339	132.324	145.822	135.922	131.781
jg731.t1	220.058	221.628	222.156	209.925	241.562	218.919	217.719	211.039	211.981	204.99	201.602	183.87	266.44	294.998	277.944	219.469	227.481	241.194	166.757	182.771	195.21	162.41	159.17	157.514	253.196	232	260.077	245.824	256.297	262.914	124.646	118.848	103.063	134.43	133.999	135.054
jg7229.t1	218.97	209.687	181.116	213.889	188.328	214.038	153.585	149.725	147.811	145.566	141.85	140.647	158.273	166.049	162.811	126.162	114.376	112.547	35.2315	41.2784	32.7234	18.3665	17.6001	20.0578	39.1671	36.1168	35.6875	36.3242	40.7909	36.8971	25.1688	29.5665	25.0505	19.9419	20.4976	20.6675
jg13486.t1	218.708	182.848	143.182	217.337	201.633	204.745	145.588	168.038	118.187	159.033	147.72	133.133	239.147	202.474	171.463	168.558	154.402	175.965	37.0505	48.0512	44.7014	37.8426	34.9507	36.2069	85.4642	85.205	76.453	69.2582	69.7172	76.2526	34.8526	36.8433	30.4155	25.8552	24.6025	24.551
jg1153.t1	218.372	225.165	163.592	315.548	332.23	256.427	217.054	251.637	224.992	179.589	188.173	159.502	337.608	309.355	277.036	234.345	300.438	285.296	119.774	155.674	133.795	72.3414	82.6214	65.2215	152.603	158.816	143.415	147.979	149.858	152.498	160.262	178.891	153.335	128.328	143.062	141.275
jg13744.t1	218.126	246.653	236.199	197.877	294.987	222.26	290.71	300.774	273.318	230.161	232.495	246.806	374.539	303.546	306.748	224.861	291.019	292.679	74.8116	112.202	105.57	137.098	129.903	126.998	190.208	174.138	158.003	188.6	189.234	198.949	98.383	94.5418	106.042	107.069	112.991	102.819
jg7099.t1	217.982	285.116	297.271	199.056	222.382	151.984	163.314	138.355	154.283	135.336	141.139	146.402	189.047	247.395	280.482	197.897	202.882	157.074	87.5183	86.3217	84.5139	104.286	75.5328	87.4673	109.312	93.7302	113.633	155.932	148.686	132.983	148.688	114.806	147.619	108.773	145.681	110.086
jg23129.t1	217.977	251.256	251.081	175.066	169.605	158.677	159.672	151.288	157.74	152.125	155.593	150.107	168.333	238.553	231.127	171.179	180.898	182.101	63.2588	62.3677	59.0755	58.3667	61.0157	61.2175	105.026	95.7886	104.481	118.479	118.996	106.559	59.2027	55.3969	55.0055	53.1863	56.6061	52.1103
jg21983.t1	217.967	238.725	210.693	192.022	181.446	176.122	179.581	184.486	149.054	189.948	162.751	161.645	303.948	298.273	275.512	236.765	229.812	241.568	65.2311	78.3475	78.1594	66.5405	57.6346	60.885	87.1099	75.5133	85.3767	108.919	100.623	96.9866	148.142	149.825	149.841	169.699	174.144	152.56
jg1213.t1	217.647	200.178	218.638	196.585	178.615	195.556	178.98	186.663	180.105	206.331	205.794	181.459	232.244	208.263	226.114	205.365	200.425	199.593	118.416	125.63	130.64	126.551	128.923	121.065	145.232	180.892	178.098	169.277	156.662	169.012	90.1869	89.1651	83.5453	101.328	101.531	100.464
jg19593.t1	217.556	132.327	117.49	201.266	143.596	153.762	141.09	116.375	145.574	232.559	244.108	247.772	46.542	98.3259	179.86	200.918	168.382	134.211	422.765	164.867	154.249	157.406	148.278	176.801	319.373	542.711	491.931	539.528	472.794	430.385	346.218	346.619	300.109	131.661	268.235	226.83
jg13242.t1	217.353	246.342	297.242	149.557	129.577	151.651	185.38	136.13	195.429	202.702	213.663	228.897	98.6567	168.242	211.461	196.031	183.321	159.027	120	71.5349	68.4052	100.215	99.7926	107.776	138.472	154.584	172.487	172.335	165.491	156.387	145.907	138.981	158.124	154.953	168.974	156.998
jg20850.t1	217.234	223.671	199.18	274.209	300.048	290.073	208.716	265.067	163.311	258.842	236.969	207.498	341.351	150.544	211.59	164.829	162.915	119.914	96.6879	155.498	162.996	103.379	88.8986	93.0274	164.248	117.724	112.08	135.409	128.523	110.604	98.5749	105.459	127.876	116.412	120.986	103.69
jg2653.t1	217.105	204.472	186.904	233.384	240.372	208.069	156.427	195.554	128.53	197.048	170.99	158.696	376.594	309.792	271.354	235.253	228.12	263.72	49.0833	77.4549	78.4898	57.4266	52.003	47.3379	98.9431	99.5034	100.506	102.271	106.48	109.949	64.1933	72.3276	55.07	62.0162	52.2349	54.6835
jg5694.t1	216.714	198.531	240.143	220.562	226.938	255.231	518.645	399.784	620.181	302.237	336.523	399.077	95.5638	205.827	226.983	279.606	310.501	319.603	340.16	172.156	220.937	1001.37	1005.77	949.155	475.123	513.897	823.809	515.777	501.928	639.663	453.171	429.191	428.321	371.454	319.234	377.916
jg9845.t1	216.676	208.831	175.547	236.624	201.92	232.924	177.024	187.652	164.095	212.129	189.94	180.523	242.57	269.374	239.094	255.222	244.11	249.169	97.4574	118.194	130.466	85.9088	85.4703	88.9543	131.518	120.001	128.075	125.259	140.551	144.459	92.897	92.1394	80.4087	93.857	94.6264	88.4706
jg9267.t1	215.85	472.581	448.079	351.124	782.19	672.664	748.373	761.793	676.659	492.695	472.428	513.371	527.287	127.891	243.902	138.612	173.226	150.155	979.243	1305.96	1222.26	739.214	686.279	684.703	1123.52	755.714	556.982	1014.65	716.063	505.822	622.439	845.718	1113.51	765.587	823.592	633.473
jg3654.t1	215.526	132.959	146.568	328.067	338.593	312.008	358.477	516.126	369.716	343.791	361.329	353.564	490.087	292.753	235.176	255.51	330.724	435.634	295.963	455.56	511.327	655.073	594.252	490.725	705.094	822.327	583.894	333.382	412.233	603.156	417.855	451.936	308.384	554.927	532.637	678.267
jg1319.t1	215.482	272.592	255.663	180.161	201.126	167.336	198.195	180.493	186.776	139.268	151.15	148.776	212.034	237.15	239.045	160.342	191.301	183.804	56.8175	63.5334	56.645	71.2328	70.1243	67.4105	104.386	97.57	112.721	115.74	107.834	113.715	66.8661	59.7494	56.5607	55.3461	68.264	60.8051
jg19007.t1	214.67	280.586	339.661	183.99	209.352	225.725	306.589	251.421	310.161	240.405	257.112	271.246	143.639	168.523	185.148	177.385	189.398	166.839	158.189	133.501	113.669	226.855	234.219	230.078	237.16	249.614	262.672	282.716	267.341	263.868	163.898	164.416	177.886	142.407	154.963	146.923
jg22118.t1	214.561	185.941	170.577	215.886	226.069	204.11	147.796	187.266	121.962	171.72	167.211	156.569	337.685	297.726	239.338	231.619	227.241	274.734	87.3912	126.775	135.035	78.7681	65.3545	62.2085	122.127	111.464	108.983	103.882	113.002	118.48	94.9715	93.1521	71.7633	95.7638	90.8681	84.7317
jg18343.t1	214.295	296.791	289.037	222.783	459.466	482.557	1371.64	1598.62	1318.67	916.38	903.779	993.957	519.148	150.364	193.916	210.023	308.071	393.005	401.694	544.583	588.755	560.85	584.434	462.057	580.896	370.722	150.64	250.548	185.188	183.991	205.749	259.334	326.253	165.673	197.634	198.872
jg18725.t1	213.691	171.361	163.793	140.726	126.169	125.604	91.7491	122.802	83.4788	136.928	122.186	104.019	301.117	252.811	225.298	264.643	247.783	280.504	505.418	751.392	823.812	292.292	256.528	251.772	442.227	470.594	425.817	415.124	494.102	459.933	986.825	1018.51	796.273	1389.3	1160.64	1207.13
jg4532.t1	213.162	207.207	181.126	199.454	178.268	171.49	140.341	158.554	131.754	175.026	165.367	158.121	194.502	188.694	218.329	167.859	153.4	143.474	72.3194	81.7116	76.9651	87.6033	88.5371	87.0954	137.482	130.488	135.361	116.033	121.923	117.351	49.1529	50.1256	46.3389	48.5343	52.722	46.3592
jg12348.t1	212.891	233.023	242.062	143.06	125.233	141.977	136.204	130.753	130.986	142.023	136.772	134.052	155.925	192.502	195.844	159.163	140.303	137.429	65.3128	63.945	65.165	54.4082	51.272	55.4318	59.3983	49.4295	61.1079	64.5827	63.283	58.159	109.598	104.025	107.019	127.777	126.354	118.269
jg2405.t1	212.581	238.876	237.078	220.959	285.12	231.325	253.028	267.455	253.894	177.637	176.04	185.024	311.52	231.787	244.482	175.455	212.727	204.3	189.088	243.157	240.502	246.58	235.772	223.272	293.531	273.078	303.37	264.343	276.505	289.584	233.193	236.528	215.404	263.249	238.945	235.099
jg14246.t1	212.472	285.297	311.627	215.967	248.214	267.596	306.193	264.997	325.121	199.36	219.539	225.868	197.686	199.461	201.188	152.318	174.79	159.872	143.061	135.004	115.907	190.139	199.941	198.599	218.725	218.706	218.068	252.564	243.094	245.658	141.716	132.453	139.732	116.658	131.619	113.945
jg11605.t1	212.113	252.477	227.387	214.943	232.3	185.118	204.652	223.099	174.489	176.712	168.304	161.212	302.741	307.258	285.631	219.722	243.511	247.968	118.672	153.537	143.707	90.8883	87.8678	94.5707	150.559	133.691	145.632	172.693	164.557	159.889	89.6651	92.1818	89.1337	94.1405	105.841	96.2415
jg18411.t1	210.222	238.255	295.846	154.25	149.88	153.717	174.271	144.591	175.243	165.527	166.46	172.417	121.871	175.603	186.022	178.001	170.699	154.324	133.668	123.603	97.7394	75.5743	74.4675	75.2523	107.813	112.871	119.788	109.163	111.376	103.194	190.285	190.181	188.876	113.121	110.706	107.957
jg5726.t1	210.126	216.018	275.531	141.555	147.251	172.73	145.46	118.948	195.518	191.593	201.522	236.61	90.9537	129.377	165.257	174.553	180.899	172.107	1010.43	623.47	645.618	878.562	889.78	890.774	740.268	852.568	839.246	685.602	672.796	807.39	931.5	930.943	995.101	1096.33	1186.25	1199.21
jg11913.t1	209.705	203.728	172.379	303.599	310.541	284.218	208.841	267.317	193.991	204.223	176.72	193.737	325.708	417.027	347.435	305.334	311.366	358.498	132.046	187.217	152.348	38.2631	38.1597	38.4423	81.8631	71.1606	72.8619	66.9706	77.8916	80.7024	130.332	131.428	103.075	80.2433	74.3526	77.3531
jg15664.t1	209.332	137.64	94.2587	163.087	86.8506	167.102	90.6339	97.562	74.9101	153.883	134.112	105.731	241.849	227.745	181.162	233.192	149.559	172.323	6.31548	6.2253	5.70614	3.85777	3.86493	4.38361	6.0456	5.39547	5.90473	8.58813	7.75564	6.78001	8.90459	8.04687	6.32125	6.75524	7.34368	6.91007
jg21357.t1	209.127	194.111	155.489	265.28	304.036	316.959	271.557	330.73	238.766	272.943	253.112	244.931	451.178	307.093	283.942	278.05	282.574	308.001	276.322	392.485	400.986	224.677	205.295	201.645	317.273	244.902	246.952	261.464	267.002	264.097	198.971	216.435	178.808	248.44	227.973	222.998
jg19484.t1	208.685	232.417	308.184	142.667	132.126	148.423	264.901	196.589	302.394	177.402	198.179	238.883	59.907	122.65	160.38	179.63	208.817	197.15	96.6634	48.0542	60.5739	288.905	275.011	285.28	110.748	125.159	216.249	162.55	159.185	181.363	432.885	412.486	440.321	450.708	383.497	432.717
jg16755.t1	208.22	229.947	227.02	158.706	165.844	140.179	139.793	163.518	124.924	151.503	132.322	134.163	267.389	215.398	214.306	171.595	159.99	171.437	40.8044	54.4765	56.264	43.7104	43.0423	39.3994	79.6857	79.3125	74.1173	91.3723	89.4301	80.5128	45.7461	45.7322	42.7232	41.3655	39.7828	39.0046
jg2639.t1	208.063	260.408	269.686	191.772	196.189	166.979	163.4	157.129	149.049	169.785	165.715	165.679	286.578	267.61	305.237	247.589	238.514	221.148	71.9571	82.7456	82.8408	81.6019	76.0771	71.5875	110.641	101.531	109.132	116.242	116.108	101.498	68.2516	70.6838	68.5226	68.2373	74.5867	64.8838
jg22158.t1	207.759	269.389	204.613	161.286	195.748	188.795	249.266	216.72	233.995	204.556	211.954	215.631	227.451	135.067	166.548	160.523	167.068	166	122.93	118.911	112.356	111.971	116.136	109.237	140.137	113.449	93.3603	104.087	89.3174	86.411	84.1808	93.6855	93.2102	113.868	139.37	117.16
jg16494.t1	207.62	183.404	165.731	352.147	425.144	360.276	320.938	388.712	302.741	294.988	308.038	304.606	383.844	373.45	322.196	267.922	328.448	375.639	208.823	293.076	285.834	166.355	166.512	159.32	307.674	248.08	234.126	226.395	243.699	273.507	132.045	136.087	119.134	141.541	137.564	141.223
jg20965.t1	206.919	239.802	233.246	221.476	247.58	191.344	169.52	179.48	138.654	150.341	145.208	138.183	309.976	299.516	271.85	189.443	218.532	230.986	88.8573	138.199	118.637	92.3441	97.1525	93.9799	114.008	104.98	117.42	130.699	139.674	138.315	89.3851	85.3549	83.8536	90.5299	101.566	94.9792
jg21976.t1	206.054	237.486	251.528	177.997	190.567	152.844	171.747	164.123	167.95	212.987	199.999	206.407	151.098	240.025	261.896	203.785	206.672	204.186	310.494	270.096	265.638	307.283	306.522	304.526	327.619	331.326	322.953	384.356	373.79	308.407	307.57	309.895	310.03	429.464	439.689	395.13
jg11983.t1	205.674	139.618	109.497	224.412	210.977	248.057	134.277	160.38	110.962	185.895	154.514	142.236	350.309	215.316	194.686	238.979	202.787	266.703	63.3653	92.5066	96.1469	45.2543	44.9565	37.192	101.563	101.685	92.0844	86.0004	101.504	98.1062	61.0024	72.4973	50.8827	67.8843	58.8387	59.345
jg4531.t1	205.306	152.647	117.211	262.801	222.654	269.303	149.417	204.7	138.585	273.716	220.276	215.664	393.337	369.34	299.225	313.83	253.017	318.912	96.3344	126.687	137.033	97.5619	96.2891	93.0967	139.243	142.935	113.957	103.177	121.625	113.704	74.3535	71.9049	58.4828	75.1361	56.2613	54.5265
jg4612.t1	204.38	178.841	217.174	155.532	100.219	130.089	387.545	318.706	447.958	277.174	321.077	311.169	93.6816	205.474	184.602	233.394	232.587	222.01	93.5157	52.0531	65.9968	845.957	820.966	906.06	228.214	187.869	313.452	287.205	289.431	268.955	198.493	136.385	187.876	173.216	125.456	196.179
jg19783.t1	204.25	198.595	206.991	164.67	159.022	163.283	171.497	168.739	167.247	200.305	195.438	186.343	167.495	237.212	235.652	219.318	204.09	208.442	57.6894	54.3932	53.6097	61.3937	60.6198	57.4837	73.2415	66.0042	64.3167	63.7327	70.4013	64.7878	83.6303	86.6451	78.3909	91.4172	83.6106	85.8772
jg19295.t1	204.086	224.657	224.46	173.565	165.484	163.812	141.751	139.274	134.665	147.714	146.662	139.199	232.976	229.479	228.649	195.827	182.62	196.078	84.7553	101.524	90.9696	80.4893	78.4643	81.7633	109.493	96.1694	105.687	106.591	113.458	108.872	62.1075	62.0088	62.8491	63.0816	66.5653	59.8616
jg2480.t1	203.934	268.859	247.604	289.669	311.102	337.039	239.288	231.382	232.228	210.925	197.103	207.088	183.651	116.012	141.774	113.134	108.809	105.136	148.541	165.885	159.915	167.725	163.891	169.772	184.974	158.281	144.408	160.906	160.106	137.021	92.1135	97.6664	94.6419	101.64	111.021	99.1442
jg1834.t1	203.102	215.555	237.244	165.049	178.344	186.097	195.36	175.975	205.718	200.872	203.001	219.857	113.961	191.416	215.572	159.5	167.51	174.999	108.225	74.3204	81.372	106.688	103.318	101.557	153.327	143.402	131.69	157.739	149.278	144.409	130.4	130.548	130.095	126.946	121.169	119.202
jg4639.t1	202.974	186.609	192.089	226.463	208.332	212.285	153.146	156.071	153.66	195.311	175.563	171.932	213.891	230.407	212.24	200.752	180.693	176.092	71.5804	73.9205	71.2969	68.9014	69.315	65.1142	103.299	102.288	102.737	97.7405	105.187	94.3055	91.9776	85.3354	85.7198	79.3322	72.1642	70.0899
jg1997.t1	202.116	242.589	208.658	237.131	280.346	228.687	273.621	276.2	236.598	172.875	179.525	186.248	322.106	272.562	266.742	133.567	181.146	163.718	299.258	405.593	351.98	223.391	230.915	231.511	312.206	252.561	266.725	284.802	288.099	287.275	191.022	184.644	186.106	276.697	328.633	288.135
jg10890.t1	201.78	274.598	290.5	169.47	164.728	166.059	191.675	183.42	191.283	153.879	161.158	163.604	221.36	256.748	240.616	183.588	194.668	185.02	162.658	163.193	144.394	134.226	143.223	142.581	155.136	149.585	191.032	186.588	175.76	164.477	168.788	158.122	166.991	161.753	180.292	161.399
jg21394.t1	201.664	211.434	207.134	384.545	389.112	404.641	186.901	190.021	187.808	204.752	182.079	201.943	282.661	270.938	266.204	213.115	199.925	210.636	346.818	483.401	365.406	128.787	113.125	127.049	211.948	183.657	180.981	217.942	237.067	263.788	114.429	124.754	121.985	59.4045	55.0054	56.9183
jg2736.t1	200.615	178.014	155.096	146.935	135.311	174.376	316.079	294.044	358.126	382.977	398.606	410.412	228.983	164.849	208.713	196.868	210.185	214.825	282.455	226.769	265.991	821.066	867.467	793.013	651.232	597.875	499.075	441.841	418.84	496.184	430.651	467.91	449.448	728.054	784.589	818.029
jg6394.t1	200.543	169.951	152.043	269.013	254.258	250.912	206.972	281.011	193.313	198.28	215.373	204.706	275.472	125.1	171.139	136.497	174.096	137.199	70.7741	121.068	112.427	51.4925	62.8782	61.1329	134.79	126.52	119.272	79.743	82.9297	105.206	72.3859	64.8844	49.6263	46.3596	57.5207	60.6967
jg20845.t1	199.47	230.332	194.445	193.733	253.801	231.041	209.647	263.988	173.124	233.774	215.739	205.694	611.091	221.932	218.812	152.82	160.294	150.003	77.3275	113.834	114.711	75.1505	67.1712	66.472	132.005	126.767	135.843	139.506	133.447	118.786	63.2194	80.0516	86.0084	67.8679	56.0075	59.4984
jg7932.t1	198.812	208.959	186.158	205.751	183.209	185.461	279.723	265.429	261.692	270.398	267.467	254.829	307.143	339.685	343.703	219.605	201.496	196.694	7.32759	7.84694	8.96025	8.79996	8.60699	10.2503	10.7722	9.34444	10.074	12.0169	12.1744	12.1129	47.5216	47.6242	45.3595	61.919	70.8011	62.2828
jg2855.t1	198.774	177.186	229.177	292.641	265.704	328.915	258.902	203.312	334.319	313.863	345.804	417.514	96.7603	222.383	304.209	188.95	193.389	201.877	135.68	75.5231	81.7893	134.438	125.915	127.744	91.6519	95.534	111.89	90.6554	99.8299	113.34	145.085	151.665	135.205	47.8709	43.9938	46.8428
jg8178.t1	198.511	196.4	260.18	129.267	120.33	122.342	117.29	111.356	130.265	121.536	118.641	126.031	65.4205	94.1793	114.166	124.149	107.469	106.189	28.0736	23.7904	19.5198	11.0776	10.3759	11.4481	18.4319	19.2369	21.6061	25.2807	27.4641	25.4168	34.3333	33.7404	31.4123	29.2981	25.9262	28.1969
jg19100.t1	198.389	208.272	198.149	281.934	454.647	430.501	469.116	509.956	435.534	378.433	364.356	398.871	340.81	256.676	236.557	196.241	235.692	268.353	270.23	338.449	329.954	346.051	357.469	326.303	460.029	281.187	251.898	297.94	259.106	313.796	156.567	176.692	209.46	179.102	175.128	174.585
jg22117.t1	198.116	179.778	190.915	138.108	129.123	121.323	81.527	88.3231	84.1689	113.658	115.007	105.865	65.9931	100.982	113.875	101.645	100.124	96.4427	39.846	27.6696	27.5566	43.0503	44.0265	46.3238	65.8262	67.4752	72.2662	112.458	120.282	113.279	37.5511	38.941	36.4602	35.5557	31.1814	30.9871
jg10304.t1	197.832	193.172	202.64	297.036	278.868	349.33	317.511	345.997	355.366	416.477	384.825	444.701	368.768	317.074	306.829	312.601	311.15	349.101	338.715	408.108	378.289	373.172	383.84	352.702	360.276	324.882	319.439	301.342	327.015	343.627	317.212	336.297	318.329	313.277	260.533	296.34
jg1349.t1	197.417	245.232	261.352	294.089	310.561	285.06	252.826	250.305	255.446	206.56	194.949	207.618	278.203	273.477	264.111	190.589	221.055	201.564	228.714	270.378	265.087	276.653	276.038	276.869	382.713	342.313	382.611	378.054	371.781	349.459	285.461	290.826	272.313	249.818	282.382	241.884
jg22547.t1	197.26	219.998	228.253	136.028	132.675	148.353	182.458	175.953	163.384	196.856	176.759	199.751	219.559	186.285	196.463	174.722	164.429	159.326	264.735	270.742	320.703	307.815	307.644	289.785	305.76	265.445	278.091	265.462	270.857	262.322	304.741	326.346	325.829	405.43	380.439	389.002
jg3637.t1	197.219	232.255	301.999	226.068	225.291	229.747	252.011	193.086	285.207	195.705	196.118	217.053	107.993	168.529	204.948	147.898	140.198	122.919	240.624	172.996	149.731	314.151	291.884	320.577	292.228	301.631	339.896	285.95	274.412	257.405	246.208	239.071	269.005	198.075	200.558	196.385
jg1685.t1	196.994	183.414	217.074	539.809	556.502	683.923	385.965	328.673	483.153	323.502	340.975	394.2	115.527	213.336	259.461	286.449	286.815	299.182	688.272	488.564	491.143	618.648	604.875	622.843	669.431	671.501	658.245	645.501	653.894	724.155	432.624	470.874	466.094	450.662	446.024	435.882
jg718.t1	196.508	205.973	239.502	133.378	108.674	126.094	119.374	105.07	133.805	107.126	110.268	114.704	74.2655	129.532	138.278	106.764	100.907	91.477	15.0052	10.458	10.5322	14.362	15.2152	15.3023	25.917	27.6284	29.9658	37.8222	36.9035	36.7416	41.2057	36.2147	40.5277	37.4874	41.3638	39.456
jg19137.t1	196.487	202.597	290.871	169.005	145.394	170.602	172.329	121.99	224.818	151.993	179.701	204.611	63.4041	144.15	177.73	156.332	163.108	150.062	199.131	97.727	101.968	454.259	450.709	490.771	231.274	270.42	367.088	175.116	173.77	184.242	158.442	144.981	154.675	110.265	111.906	109.041
jg19988.t1	196.436	221.928	229.79	55.8523	72.0827	67.1395	86.7103	93.7616	81.6888	133.23	121.285	115.532	208.169	224.825	211.504	264.356	261.978	297.103	245.64	358.545	224.205	18.3705	18.0449	17.6019	44.2364	36.4376	38.4424	34.4156	37.8681	28.5007	162.362	196.385	184.451	76.3406	69.5366	65.61
jg9259.t1	196.401	193.661	366.477	191.55	86.2031	157.213	791.85	451.729	1269.61	265.577	365.093	472.129	65.5728	164.113	171.911	326.873	378.013	247.999	180.671	60.5581	98.8467	2021.05	2017.07	2077.81	358.097	299.748	798.308	493.002	555.953	243.798	106.874	57.71	78.876	82.9847	50.1672	65.7039
jg13239.t1	195.653	223.386	216.868	134.646	161.875	136.141	150.647	149.694	124.552	153.668	150.487	149.628	207.367	217.163	225.971	192.812	199.034	187.833	116.601	140.293	144.304	97.8418	93.6275	95.4529	132.31	135.236	130.696	154.479	152.456	143.629	87.3005	83.9685	82.891	100.627	115.809	94.0685
jg22582.t1	195.599	179.041	203.077	152.968	140.1	151.597	156.836	145.811	166.875	173.101	182.711	201.633	81.1038	166.711	187.783	163.375	163.812	171.693	54.24	34.2588	39.5381	61.092	60.5201	61.5655	93.204	91.8786	102.609	92.1896	100.431	101.304	109.687	110.622	93.3934	102.595	95.3978	95.7733
jg21779.t1	195.532	238.51	243.446	160.768	178.16	159.145	145.089	143.651	137.312	103.348	104.953	110.142	178.974	185.377	156.108	101.158	110.958	113.397	12.8168	15.8235	13.1925	7.5192	9.20379	9.63638	18.4597	14.8394	18.4612	25.5131	27.1335	25.7277	28.2762	25.4041	24.8847	22.5833	23.764	19.7508
jg18331.t1	195.066	257.756	248.949	167.809	277.403	172.193	265.285	236.206	220.655	122.722	128.787	128.108	196.28	217.777	209.06	102.025	121.657	129.417	134.726	164.429	151.473	78.9923	79.1259	79.1231	110.503	72.5381	83.9661	89.2803	86.7604	77.248	57.5003	44.6149	65.3117	68.7955	59.9968	63.9912
jg13995.t1	194.985	159.355	159.858	112.522	111.716	109.652	166.139	167.56	179.745	146.62	154.963	165.766	79.0205	125.707	141.925	174.924	167.567	189.8	11.5428	9.19123	6.75166	45.4826	39.0438	39.6933	30.8922	34.3724	35.804	25.3641	25.4862	31.6312	16.7171	16.4229	15.9035	17.7757	11.6967	14.6843
jg783.t1	194.377	210.58	198.584	228.94	256.477	215.156	227.895	243.28	209.821	175.322	165.285	168.399	245.124	245.673	237.717	204.622	234.225	243.586	186.5	248.446	202.548	102.677	99.689	97.2665	157.112	136.272	136.424	122.36	112.627	119.979	126.395	137.565	138.805	75.0196	79.4502	83.0029
jg4271.t1	194.246	246.901	240.363	300.616	333.751	288.228	521.664	493.04	543.943	209.172	207.264	223.996	297.333	294.623	327.4	265.738	261.371	246.322	247.823	287.483	229.212	117.818	116.858	121.579	171.179	167.55	190.616	173.061	170.485	169.103	195.899	196.442	220.316	112.107	125.151	114.781
jg14094.t1	193.875	194.314	172.963	178.289	146.332	162.224	124.333	116.487	120.584	119.871	120.701	114.879	186.196	201.626	186.043	153.823	145.724	142.163	59.7296	72.5908	56.0724	42.7356	43.248	44.2473	65.0694	60.8686	72.4366	65.773	69.9822	74.5088	40.5375	36.5659	37.5256	29.082	30.984	30.0205
jg20222.t1	193.835	158.941	152.103	129.627	113.666	112.555	116.993	124.558	104.489	160.371	150.008	138.286	162.368	175.9	176.754	189.307	166.852	167.757	36.7203	34.7621	37.9332	28.8391	28.729	28.8398	37.0869	39.261	36.8614	35.4013	37.2698	35.1877	107.636	109.712	92.7912	118.616	114.461	112.189
jg21262.t1	193.773	192.727	248.241	150.025	131.485	164.407	192.875	149.738	235.42	162.74	191.464	229.783	48.9495	128.029	171.534	159.146	167.133	172.85	87.372	40.8935	45.8993	128.934	128.561	130.105	116.567	126.291	174.913	143.168	150.928	177.169	186.187	177.37	167.216	173.248	172.46	164.515
jg21638.t1	193.629	184.626	306.968	135.308	94.5184	114.214	282.928	186.645	374.513	129.221	153.865	179.39	40.225	99.9417	108.416	82.6367	107.069	79.7269	30.0475	18.9365	20.0568	111.722	105.642	108.861	33.0293	26.3453	42.1623	35.4657	37.3293	27.9251	27.6337	19.4411	30.983	13.2427	8.7209	15.2273
jg3873.t1	193.21	158.936	133.852	166.09	117.677	145.047	86.4579	98.6132	82.8805	92.6381	97.6042	76.8572	122.757	158.117	121.54	169.431	163.22	157.553	42.6462	52.1127	45.4564	39.5616	35.6955	35.8195	176.63	188.068	162.808	258.379	269.944	266.969	48.5337	49.8213	40.6862	43.3482	47.6626	38.2147
jg1513.t1	192.935	188.251	265.74	71.6144	64.7115	76.1647	121.663	80.1339	159.484	134.761	154.103	164.324	44.8534	95.9834	131.095	158.5	150.342	141.563	36.668	15.0427	19.5431	52.3047	54.7474	54.6416	45.0733	57.766	62.3007	63.5232	60.6125	58.1465	206.174	185.37	190.923	240.305	225.382	206.555
jg11347.t1	192.77	170.118	213.374	160.192	137.956	204.004	154.9	119.488	229.269	153.724	180.295	219.009	57.3824	93.8834	115.62	166.494	174.635	174.668	476.018	227.6	251.42	455.855	469.96	493.127	242.505	339.549	434.965	298.414	294.531	414.962	458.146	455.013	463.516	380.605	392.824	422.988
jg23132.t1	192.593	225.211	205.529	191.518	168.243	177.833	184.476	169.219	175.814	143.488	143.413	145.37	224.41	238.32	224.119	173.269	169.293	158.51	116.058	122.631	124.689	110.36	112.547	119.802	154.395	132.799	165.348	164.758	161.326	154.341	95.3334	89.3584	90.8455	85.5798	98.0939	86.9788
jg14693.t1	192.027	254.148	257.111	148.846	151.107	139.773	183.236	156.446	177.258	130.106	140.88	138.556	228.564	230.32	213.221	167.206	173.25	159.416	169.543	164.813	156.157	190.105	182.324	188.584	209.653	196.422	227.318	225.491	219.604	214.16	118.293	112.804	123.44	124.727	141.976	126.054
jg16717.t1	191.693	203.928	181.573	271.26	215.551	281.667	228.367	223.255	248.854	224.4	225.012	224.325	287.413	261.93	225.211	199.07	203.32	206.516	296.019	319.246	290.263	284.389	311.097	309.129	336.865	357.77	359.484	327.93	312.629	337.861	218.312	212.53	216.933	193.538	224.944	202.509
jg9704.t1	191.599	183.345	171.556	337.714	408.502	374.929	344.695	402.656	311.873	287.787	272.736	276.968	298.502	249.731	227.842	210.153	226.165	255.994	193.807	277.63	258.207	208.631	209.399	202.006	318.853	276.204	222.752	276.927	272.086	284.931	137.923	153.458	149.715	158.888	165.801	154.909
jg15383.t1	190.716	214.387	270.085	203.012	193.761	207.413	194.289	160.136	229.146	143.169	154.287	172.503	110.265	182.504	197.187	164.508	171.618	160.762	427.198	323.95	278.66	256.658	257.205	265.461	276.048	299.06	357.261	247.06	257.089	264.276	409.224	392.212	423.301	338.606	334.026	352.48
jg35.t1	190.459	244.29	177.59	232.072	336.756	310.401	283.299	346.461	247.8	341.899	292.427	280.171	274.931	102.535	139.386	117.816	131.927	133.988	252.199	347.2	350.649	145.084	126.95	122.235	208.717	148.009	96.0695	113.65	105.981	68.0522	86.0954	84.7467	92.1128	92.2392	105.416	79.8896
jg5745.t1	190.308	180.972	175.507	225.909	249.215	203.875	213.599	211.111	201.8	133.527	125.474	126.266	145.425	96.0391	105.499	116.107	122.868	121.552	229.213	308.696	295.166	125.655	134.241	130.418	204.246	199.895	192.831	217.723	235.689	253.981	105.476	107.222	91.308	98.2867	109.877	105.3
jg691.t1	190.049	192.911	209.068	212.037	200.468	197.533	165.462	172.857	164.611	185.1	178.539	171.23	180.419	222.565	224.818	179.572	167.943	173.295	92.4915	103.035	98.4188	98.1616	96.9503	93.2284	144.848	133.66	144.479	143.534	145.621	133.218	127.558	130.882	118.061	102.803	89.9292	92.5233
jg9931.t1	189.982	178.444	230.745	75.291	59.4206	70.0317	135.77	110.412	157.111	104.445	112.926	127.895	40.3502	71.003	81.3815	135.998	135.531	139.81	54.883	34.8619	49.3315	212.519	201.928	198.279	65.9073	66.2711	113.865	78.8369	81.5143	98.3573	206.075	189.528	186.822	226.224	162.433	222.14
jg7146.t1	189.969	236.535	233.698	145.001	151.601	140.301	171.645	177.555	159.82	130.633	130.801	132.863	155.727	155.436	158.062	131.9	139.571	127.417	59.1708	72.9821	64.9228	83.4708	80.7092	88.9374	108.489	98.8935	111.493	72.4478	75.0343	69.7059	111.142	106.616	111.874	47.3685	55.7955	45.7658
jg15537.t1	189.711	192.097	218.595	236.953	247.535	249.545	220.029	212.263	236.228	212.027	223.813	241.617	99.2688	194.908	206.842	152.868	168.317	178.893	199.412	153.921	153.048	273.881	270.155	273.211	260.001	267.92	313.749	173.95	173.467	185.747	131.249	133.645	129.048	104.177	96.0244	100.186
jg10791.t1	189.655	235.124	234.547	345.075	351.439	383.902	471.93	380.295	463.088	313.142	319.397	313.306	580.562	563.067	598.806	380.383	374.377	360.05	0.825658	0.617619	0.561474	0.312324	0.360592	0.314959	0.450921	0.12167	0.166712	0.0748445	0.166013	0.199341	0.814141	0.459936	0.850474	0.059506	0.300414	0.154382
jg18171.t1	189.334	156.264	119.894	239.179	292.041	239.802	228.358	278.5	252.155	270.012	259.044	259.661	249.733	205.237	219.775	237.019	261.025	234.073	181.516	254.774	276.73	177.158	189.538	148.975	218.38	221.615	200.997	179.006	197.001	251.402	147.121	169.677	148.279	189.771	202.171	206.594
jg13300.t1	188.86	225.03	238.496	100.616	122.075	137.752	129.1	116.411	134.361	237.128	238.84	261.711	206.248	168.816	215.605	175.376	172.433	161.542	746.975	665.619	575.497	506.038	506.087	514.688	456.269	416.447	310.498	355.795	312.628	318.932	554.358	629.301	739.282	437.226	501.316	476.696
jg913.t1	188.709	181.759	168.729	193.77	243.092	151.883	127.766	176.607	119.452	132.213	125.422	125.078	449.313	231.164	221.589	167.856	207.603	241.857	37.7665	63.1123	63.4579	51.6795	46.2933	47.8044	67.971	68.1704	79.7033	99.8931	106.19	105.514	65.2223	66.5606	65.54	80.3907	61.0963	66.9801
jg9299.t1	188.694	219.266	221.585	135.945	136.334	123.237	142.31	140.811	122.551	150.102	144.801	142.632	199.004	203.326	204.671	194.473	204.366	202.56	24.9867	28.1424	30.4122	18.3983	17.6754	17.9797	29.8859	26.477	28.7098	27.6844	30.6468	26.3791	30.0216	26.6248	28.4568	29.1719	29.041	27.639
jg2631.t1	187.91	174.463	191.494	98.138	98.4843	105.335	150.412	117.684	168.905	149.838	168.695	180.493	75.9391	142.073	166.315	149.195	150.93	149.613	98.2243	58.5444	62.6503	65.4756	64.2816	63.6065	57.399	55.5077	64.4628	58.3412	60.8344	67.1914	161.769	165.85	146.252	176.739	165.34	170.125
jg7641.t1	187.872	192.895	214.67	185.856	175.318	181.468	154.467	144.174	150.772	130.473	128.237	127.204	101.678	129.94	130.603	133.476	119.421	120.466	59.7125	63.6102	51.3763	15.6226	15.1533	16.8319	36.342	36.0818	38.7058	36.0158	35.099	35.4135	37.7641	39.6211	39.9902	25.8713	25.6296	27.1575
jg7219.t1	187.594	242.843	290.024	144.44	134.469	144.164	171.28	142.649	172.342	154.733	154.225	157.1	156.295	157.23	182.236	171.363	153.137	138.625	81.6992	75.7459	68.5038	75.409	72.8966	77.3327	74.2065	64.553	77.2408	92.5722	85.4118	73.5665	142.719	132.549	146.952	131.264	140.852	128.378
jg7309.t1	187.551	185.3	328.769	59.637	35.6193	53.4008	359.88	210.494	498.965	108.25	149.031	158.965	26.2455	71.3557	80.2645	74.9489	88.4867	60.8047	54.7006	21.5782	35.8179	330.427	305.507	315.441	81.1977	68.3617	129.169	103.64	107.114	63.1002	173.563	115.406	149.653	248.338	145.404	200.763
jg16655.t1	187.27	267.368	206.702	193.459	241.384	182.118	207.983	205.66	185.51	177.529	195.63	189.847	216.009	150.919	185.948	133.545	170.994	146.672	125.603	153.472	147.379	113.252	108.144	100.764	155.883	136.984	113.5	136.61	128.226	92.5766	101.473	82.7022	98.51	87.4377	96.4812	84.0405
jg19369.t1	187.131	180.76	163.091	184.248	153.824	163.534	142.671	174.349	132.614	142.452	138.341	125.3	214.709	239.171	198.59	225.633	211.128	220.445	77.7765	88.2111	98.2352	93.074	91.322	92.4831	126.928	118.235	127.835	126.599	136.865	123.978	98.8506	103.444	96.139	81.0492	86.2902	77.0404
jg4874.t1	187.02	206.646	198.759	309.788	618.836	727.827	940.893	1325.8	844.385	783.848	863.804	806.976	538.656	74.2933	118.441	126.569	168.959	242.557	330.341	551.241	628.685	472.549	569.194	426.258	600.658	466.028	177.633	328.336	264.201	218.298	191.758	258.53	228.838	173.154	205.822	183.462
jg20278.t1	186.56	196.625	265.507	168.51	141.728	188.963	253.708	180.602	342.081	177.846	208.942	230.597	45.5324	124.788	158.379	174.488	179.577	157.994	234.267	92.6243	101.334	287.698	301.721	319.235	231.997	252.071	341.215	267.871	246.681	256.24	263.197	242.406	279.952	227.623	246.552	241.072
jg1973.t1	186.395	176.483	222.361	212.436	213.473	222.487	175.435	153.139	216.085	260.318	293.206	317.585	81.6296	151.824	178.616	131.236	139.061	142.022	153.675	89.1853	102.182	145.979	161.42	131.096	185.473	265.964	240.097	250.072	253.132	281.635	133.3	140.654	125.059	104.305	111.755	110.978
jg16623.t1	186.258	217.558	230.405	214.536	232.892	241.257	251.874	235.553	233.761	95.9999	97.064	95.2718	151.777	144.958	147.805	134.301	130.209	126.657	190.138	202.909	178.265	91.2875	91.879	86.306	97.2586	96.2161	93.694	83.1249	76.6191	75.8355	148.607	145.239	144.564	109.672	121.388	110.15
jg6732.t1	186.081	198.814	203.551	146.76	124.41	144.301	131.753	137.38	128.575	140.663	142.793	135.244	178.496	166.87	174.613	178.332	160.726	156.642	80.7145	88.877	88.0993	34.4653	36.0232	36.8748	76.1712	72.3214	79.4952	105.554	105.066	97.5619	107.241	96.6443	101.955	109.135	129.003	118.238
jg19515.t1	186.05	206.33	221.97	215.489	215.624	200.266	194.823	174.136	197.45	169.219	164.36	167.471	176.55	199.609	206.416	154.464	149.524	144.477	80.8408	81.4965	80.0528	89.7723	90.0184	89.9627	136.787	118.811	128.526	124.604	113.358	112.803	76.8121	79.8745	79.3595	70.9656	76.8428	67.7743
jg17896.t1	186.04	212.501	341.495	117.918	116.385	117.436	237.917	141.974	383.905	153.576	171.5	196.952	39.6963	68.6123	96.5343	156.145	164.283	133.977	188.21	71.6898	91.6354	849.984	790.234	843.384	156.096	172.769	290.008	239.668	193.291	200.107	464.907	369.654	603.212	445.298	401.062	542.21
jg13614.t1	185.873	181.042	213.588	181.701	187.139	213.939	251.227	213.542	316.321	223.621	228.111	284.057	105.228	151.942	183.579	194.723	220.236	222.209	256.618	171.156	176.773	352.596	319.447	342.294	210.364	207.524	301.832	232.566	254.236	327.236	313.246	309.34	285.368	260.016	211.321	252.217
jg13166.t1	185.555	220.012	220.003	157.045	142.428	156.315	172.776	158.067	173.36	151.243	151.939	154.955	189.123	226.505	214.011	180.956	172.662	166.7	105.321	106.882	105.219	128.36	133.173	145.314	186.012	154.412	181.092	187.996	186.777	179.585	104.315	92.8639	107.051	113.022	127.019	111.593
jg3608.t1	184.876	168.172	145.015	179.897	190.798	182.935	167.284	224.542	158.976	187.485	190.863	190.296	309.811	195.748	184.112	195.778	205.801	236.977	118.824	192.176	201.334	83.9736	80.2315	72.398	104.862	97.9138	90.7876	71.3269	77.223	78.9078	63.9941	75.4322	67.5357	83.7868	83.9141	82.6306
jg23125.t1	184.698	183.931	253.301	107.36	125.192	145.287	92.2199	73.3193	130.429	73.7801	85.0164	89.2511	41.8233	72.2469	94.167	104.545	122.378	119.725	939.485	444.837	425.831	86.117	79.8195	87.5107	59.7711	67.1763	66.3936	39.7809	36.4877	39.691	242.843	266.797	297.874	135.034	136.978	152.212
jg16377.t1	184.619	173.771	184.328	114.031	107.806	97.7164	111.312	111.193	111.952	163.216	161.146	152.151	170.476	215.052	241.489	218.627	191.572	191.832	6.07122	6.11637	6.99898	16.375	17.7641	16.5291	11.3679	12.1397	12.6039	11.797	12.7981	11.2814	27.412	26.2098	26.5539	46.6181	40.6908	40.6456
jg8863.t1	184.377	161.448	199.065	151.453	134.882	150.356	148.595	131.754	169.059	177.965	176.189	188.872	79.3274	150.915	179.053	152.408	146.617	151.524	87.1515	54.9627	58.2057	94.0148	91.1265	93.5433	131.923	138.376	145.175	121.669	125.437	123.179	134.598	142.059	136.973	118.395	97.7571	104.237
jg22987.t1	184.267	212.786	191.595	539.244	596.403	629.084	391.676	419.679	412.509	262.581	251.466	281.997	274.559	317.102	292.605	199.809	226.942	221.193	1223.9	1658.84	1382.3	979.587	969.101	1080.42	1052.56	766.696	866.174	565.417	623.747	691.05	344.188	374.517	343.211	201.106	231.496	227.262
g38.t1	184.017	140.997	97.6462	387.547	364.251	652.397	281.284	361.705	259.846	467.148	402.124	367.506	283.443	116.967	143.161	223.051	149.789	196.533	641.05	689.918	677.797	198.87	186.994	178.386	415.026	320.923	132.779	215.74	163.969	145.037	204.794	232.063	249.697	191.602	271.214	198.761
jg18036.t1	183.739	216.001	216.599	188.386	197.285	180.726	193.655	186.076	177.476	173.579	163.402	161.015	167.294	221.728	222.98	179.249	174.165	177.763	112.122	119.339	123.843	90.9052	89.4731	89.9144	140.646	137.339	139.22	156.736	148.002	133.895	103.534	104.617	98.2964	118.894	126.594	112.602
jg14184.t1	183.58	186.248	264.777	140.346	135.588	161.708	214.04	167.095	254.578	202.403	217.835	278.123	59.0163	131.956	198.498	216.263	225.714	228.791	290.787	147.24	171.868	453.946	438.98	434.206	361.66	384.337	470.258	423.804	444.031	462.605	532.175	530.558	483.355	668.611	599.622	622.448
jg1169.t1	183.454	204.053	176.148	132.947	141.921	127.655	94.5818	105.682	79.4855	93.1389	83.6864	83.4904	148.944	150.141	128.311	146.191	147.42	164.544	62.4082	85.0348	83.7637	62.4487	60.068	61.0755	107.165	105.28	104.501	122.544	117.302	111.464	84.4056	88.6303	95.0677	94.6795	100.597	87.4203
jg4833.t1	183.4	239.115	234.546	177.512	204.444	174.286	211.551	185.708	209.058	129.973	139.024	141.337	171.993	185.87	189.778	132.134	141.267	131.945	66.265	67.8972	61.0651	83.3051	87.0392	85.8297	116.428	97.2949	112.024	117.543	112.69	112.684	63.5539	58.6371	61.7556	47.792	56.641	50.6573
jg6269.t1	183.399	123.548	144.31	155.649	144.18	115.846	168.758	108.935	252.862	195.394	249.316	330.144	53.6021	72.302	179.816	301.278	309.073	308.805	614.919	167.286	185.901	474.712	496.053	544.25	399.667	1001.45	1485.74	1003.96	912.336	1180.74	1378.38	1389.44	1265.7	380.982	851.194	707.354
jg4695.t1	182.938	189.274	173.62	154.014	135.162	149.55	104.24	124.651	98.9585	99.6592	91.5402	89.1773	143.752	149.577	131.548	113.947	113.894	123.967	16.9702	22.5244	21.3834	16.9013	15.5274	17.0425	33.8998	28.5011	35.0558	35.2243	48.0602	47.2027	34.3642	30.6567	26.2069	20.9876	23.1739	22.4023
jg6390.t1	182.79	281.818	296.368	237.929	344.979	256.464	279.373	256.495	260.462	171.876	173.345	171.3	221	231.101	243.395	156.248	174.641	171.154	352.099	412.98	369.919	274.295	266.068	291.944	449.126	348.481	393.204	446.792	405.075	365.62	210.788	209.594	236.808	197.583	237.833	192.374
jg9755.t1	182.573	192.105	201.405	114.22	107.834	105.758	77.9192	63.2529	75.601	85.8385	94.2195	102.557	50.7873	111.101	132.468	96.7369	102.518	105.096	57.8902	33.3794	35.2643	49.6687	48.6622	50.6853	42.9012	49.3339	48.3623	52.503	50.3711	51.7317	52.1264	52.1034	54.5797	62.9725	62.0432	60.1533
jg19934.t1	182.482	196.849	219.195	169.372	166.859	152.36	162.705	155.322	164.924	136.867	141.34	141.964	132.1	158.147	177.302	139.906	137.326	123.271	76.0134	74.5597	69.1464	81.1225	82.8521	82.2934	109.682	120.597	119.518	127.9	126.017	125.289	89.4849	85.9382	87.0157	78.0932	71.4616	68.8576
jg6910.t1	182.149	172.297	146.779	324.674	334.064	344.421	416.165	409.984	455.47	416.211	372.423	439.491	236.863	228.815	251.772	203.491	209.824	221.894	256.396	250.442	299.234	502.659	509.907	452.131	603.825	563.675	472.699	523	542.806	472.775	259.371	294.684	276.143	244.281	273.201	253.743
jg9082.t1	181.468	230.454	217.599	227.517	255.088	226.018	241.028	240.928	214.434	183.846	178.916	179.101	215.272	193.329	204.111	149.696	164.614	159.302	130.992	163.266	162.686	110.552	116.62	111.265	163.484	136.084	139.973	151.191	134.996	136.216	89.9971	89.0501	91.2936	76.9423	99.4535	77.0002
jg23076.t1	181.373	152.915	177.631	117.403	102.435	121.304	133.865	119.352	159.054	161.498	182.115	196.754	64.9224	156.385	189.997	180.282	183.165	194.071	79.862	46.7268	53.603	81.397	73.5077	74.3666	131.975	149.197	168.214	142.37	165.66	182.401	130.319	123.559	103.131	120.773	109.641	116.335
jg20364.t1	181.323	147.009	173.543	190.244	185.903	210.673	166.12	136.928	200.729	180.645	194.742	203.2	106.224	117.483	132.311	175.768	164.255	173.203	732.164	406.834	508.287	497.419	515.797	469.657	570.695	647.435	588.358	685.651	664.04	714.627	528.657	577.661	575.966	374.878	360.89	399.227
jg5445.t1	181.311	216.994	183.066	200.121	211.181	166.399	196.686	182.114	177.705	133.364	133.086	135.061	187.636	198.17	208.95	148.413	165.267	137.639	115.581	136.247	123.553	99.525	103.907	108.148	168.408	157.728	178.066	186.341	168.753	171.87	107.452	106.652	105.009	115.165	150.086	118.517
jg19683.t1	181.309	232.091	238.967	151.907	141.875	140.24	180.196	162.63	189.05	223.656	216.866	238.127	323.876	322.673	346.548	299.761	288.267	268.651	229.971	210.765	233.467	232.843	227.403	244.572	330.403	317.973	358.255	452.198	432.597	384.605	477.011	444.918	497.232	537.892	626.163	537.042
jg1242.t1	181.276	143.115	172.22	124.631	107.548	120.216	133.496	116.273	154.14	170.406	184.889	180.977	71.8342	128.182	154.256	121.458	129.239	121.524	85.7128	54.9758	61.3961	86.1583	86.1694	82.7732	120.433	135.922	132.395	112.194	122.89	127.737	75.1235	72.2786	65.3123	77.6353	75.2453	79.3163
jg18957.t1	180.916	242.66	238.512	197.293	200.343	167.151	140.864	132.611	132.908	103.408	99.7028	106.776	180.057	226.305	207.138	125.039	143.221	137.17	80.5066	99.7599	86.4757	68.5149	68.7408	70.6022	106.442	99.6431	110.956	91.346	92.3256	82.6681	54.4983	55.3441	51.0797	36.2571	45.2661	34.8387
jg2892.t1	180.689	179.478	230.582	142.92	134.905	150.932	201.198	146.141	231.311	262.549	275.96	306.963	121.632	171.985	201.608	205.309	205.315	203.481	265.985	168.483	187.928	87.1612	87.4963	86.1024	221.572	221.57	236.753	432.338	430.849	437.027	434.733	446.094	458.157	460.287	412.673	435.287
jg10290.t1	180.598	74.5798	47.0682	327.834	251.102	288.398	104.581	152.801	109.504	229.061	209.964	186.138	258.654	135.845	128.705	242.753	175.735	223.281	237.442	289.116	319.126	95.4872	98.5777	93.0412	200.397	216.801	147.622	110.186	139.409	194.066	99.981	116.292	72.3126	98.6682	119.606	130.347
jg19945.t1	180.506	185.992	137.514	225.288	262.67	230.506	196.635	247.351	176.652	197.004	192.785	184.895	318.183	263.644	216.668	197.453	240.953	265.36	166.448	240.485	245.687	134.603	138.168	127.228	215.712	178.682	172.734	180.954	189.901	204.548	124.795	138.572	112.331	127.606	136.779	133.97
jg1136.t1	180.273	200.536	232.233	207.177	208.91	196.928	221.866	187.39	246.123	190.586	192.227	202.591	110.943	199.246	222.901	154.221	162.642	150.889	200.664	155.318	148.577	255.424	255.997	266.715	283.392	268.902	318.553	305.958	307.064	280.369	150.495	152.296	146.632	136.614	137.829	131.967
jg17737.t1	179.851	146.314	189.083	114.383	103.06	115.588	120.477	101.843	142.616	154.973	157.671	167.522	66.6233	125.454	142.902	123.68	120.765	121.864	84.152	53.9668	57.5312	87.5323	85.6583	82.1847	80.3529	83.7981	94.6242	71.0159	76.9961	77.9518	89.6409	87.3307	81.2909	72.9774	64.3897	72.5904
jg8164.t1	179.341	153.245	207.926	194.366	149.405	244.675	182.994	144.737	283.366	330.888	394.936	493.557	74.7597	162.735	231.618	240.483	237.428	244.999	637.627	269.949	309.805	662.724	665.332	690.894	682.11	864.982	969.851	641.595	734.236	896.299	644.029	624.054	590.31	390.981	389.312	408.126
jg5764.t1	179.101	162.084	135.431	288.281	385.503	336.059	210.575	299.538	183.434	166.663	164.48	157.822	275.436	200.265	152.17	134.078	176.196	218.126	413.202	885.28	691.655	234.314	231.179	224.302	434.979	416.126	342.771	274.187	310.878	477.544	145.744	173.856	138.817	115.309	131.358	130.074
jg21259.t1	178.745	206.947	225.722	156.884	142.774	148.981	151.871	141.766	155.367	135.551	150.777	145.294	178.236	170.318	158.983	149.649	142.788	139.312	114.476	109.17	98.8376	130.028	133.765	133.057	124.005	146.372	154.469	129.515	128.447	124.595	109.044	103.289	104.152	101.156	103.585	97.5499
jg14420.t1	178.669	245.742	231.431	142.213	206.665	141.244	126.116	119.193	124.687	100.435	95.9267	104.945	172.208	167.303	176.397	98.8801	125.679	113.136	25.4073	35.0991	28.6816	19.0284	15.6988	20.4478	44.9561	44.3086	40.8497	61.1596	50.8698	48.4709	23.0572	29.8288	31.0112	21.5949	24.2034	18.5177
jg5939.t1	178.53	160.09	203.006	147.209	136.417	170.979	138.957	116.729	170.859	182.401	202.186	208.778	74.4711	115.959	127.807	151.594	147.732	150.449	411.222	241.993	268.034	424.566	411.602	430.1	296.882	308.195	308.684	250.164	259.75	283.693	341.376	340.796	332.152	337.3	313.235	340.312
jg1401.t1	178.382	234.788	222.72	226.029	259.228	217.77	166.355	148.376	160.21	112.489	113.131	115.482	166.133	188.327	186.579	117.906	126.713	117.433	103.278	124.77	106.664	188.339	206.691	217.727	250.875	217.934	272.513	168.138	152.645	146.864	77.4931	73.699	77.3222	46.4159	54.2321	42.1276
jg22748.t1	178.301	234.75	197.704	146.204	200.033	153.114	227.568	235.383	207.575	119.715	131.554	126.991	218.386	212.81	176.183	160.216	190.95	221.034	305.744	407.893	400.385	250.414	227.951	205.847	308.597	232.672	277.876	165.084	178.096	182.084	255.675	264.665	259.528	171.435	162.373	156.297
jg19287.t1	177.8	168.443	148.261	175.654	194.25	176.333	106.515	126.743	92.2652	102.109	100.06	98.0166	181.512	120.212	130.417	111.885	122.793	117.348	25.0488	41.0012	33.5831	17.5913	16.9604	14.9496	32.14	30.7378	31.4076	33.1627	33.1162	33.3843	29.5976	24.3962	22.006	23.4599	24.2046	22.4377
jg4877.t1	177.735	179.278	263.09	118.78	122.787	129.763	201.119	162.692	250.584	180.289	203.931	224.35	67.9027	127.09	159.244	186.338	199.916	183.135	281.469	175.104	158.487	246.205	254.948	254.505	210.997	241.06	289.726	257.914	257.043	259.52	390.33	377.758	396.924	223.32	215.844	231.638
jg18195.t1	177.272	222.985	194.951	76.2583	101.655	89.5127	195.361	199.75	172.606	476.655	462.896	458.98	380.096	214.995	225.128	159.126	186.043	213	36.7648	37.8708	42.2543	123.599	134.552	130.119	153.332	107.65	92.5264	119.054	107.355	96.9265	30.2907	32.7832	30.7497	38.2787	49.759	45.8093
jg13775.t1	176.72	188.943	249.824	75.1546	72.2062	84.5148	170.334	113.436	252.994	195.135	226.798	240.196	88.7299	107.858	143.336	243.699	271.557	250.136	110.372	55.2001	80.469	510.089	513.898	485.729	124.548	147.754	241.143	170.033	146.513	178.893	308.31	284.754	326.706	288.37	240.322	281.417
jg23078.t1	176.648	180.553	146.267	224.088	245.798	226.571	257.531	246.011	249.798	244.975	223.125	249.561	370.319	280.221	314.108	279.851	305.258	331.854	729.879	860.473	738.836	283.037	271.671	258.561	271.619	238.027	192.658	213.86	201.492	194.311	200.276	254.991	256.572	113.839	137.434	141.736
jg14559.t1	176.488	180.921	186.22	145.668	146.222	137.447	131.179	121.659	114.036	152.119	139.71	142.747	146.23	166.313	177.037	153.603	139.508	128.04	47.1754	53.0369	56.6644	42.145	41.3539	40.6768	74.6196	72.6518	63.3629	79.8107	72.5726	62.1119	42.77	48.2493	48.714	46.6072	50.1604	45.5802
jg6556.t1	176.466	196.697	194.991	261.552	339.577	466.247	518.594	582.387	474.284	383.068	398.775	436.509	397.601	333.059	264.322	188.56	296.473	349.816	658.718	912.999	880.563	332.309	343.977	290.982	346.233	203.023	190.794	179.187	182.264	238.369	162.141	175.751	174.708	96.7853	105.668	122.756
jg7981.t1	176.451	184.311	160.186	240.986	231.532	262.43	246.325	227.771	230.411	204.817	206.871	201.401	245.736	225.482	212.609	229.334	232.006	232.978	181.688	178.034	165.082	77.3912	77.4708	82.8397	73.4121	66.8314	67.3293	71.8516	75.1139	79.9884	156.258	161.8	149.329	55.7761	66.7512	61.4369
jg6188.t1	175.815	187.726	207.922	191.037	154.35	184.008	151.918	133.503	154.562	142.634	146.189	143.553	125.817	151.549	170.382	130.163	115.449	111.681	77.2525	69.693	66.182	95.1351	94.7785	100.333	107.168	99.0982	108.659	113.748	106.313	100.556	91.2012	85.2053	92.2315	73.2282	77.6115	72.7044
jg15127.t1	175.809	185.202	188.865	306.103	286.068	306.453	348.745	352.15	376.245	501.913	456.212	551.534	525.425	503.276	451.075	301.698	309.451	322.305	744.811	832.37	861.526	1813.09	1761.34	1726.64	1814.76	1760.54	1923.83	1734.5	1840.64	1887.77	511.804	540.271	507.977	441.29	429.27	451.934
jg1959.t1	175.245	166.951	179.76	89.3258	72.0378	76.7263	72.0248	75.6225	73.8933	134.175	125.842	123.717	219.842	237.839	262.207	225.713	201.912	190.796	261.932	221.327	233.166	55.1456	53.8666	52.5211	103.241	104.351	100.118	83.2587	83.94	80.7819	164.976	175.365	169.201	88.7619	110.198	102.31
jg18379.t1	174.985	183.885	194.937	159.386	139.072	155.423	134.793	134.785	129.144	147.976	141.307	138.227	168.659	179.706	172.08	158.347	133.309	135.7	71.3459	76.7463	78.3129	67.2038	68.0046	67.5294	102.444	100.308	100.895	101.488	103.001	99.8787	61.5719	64.0411	57.7991	61.3989	59.6455	57.7778
jg19758.t1	174.792	223.924	213.471	143.812	163.201	154.384	119.836	124.392	121.459	103.04	103.281	95.8885	182.761	189.679	175.305	121.907	129.186	123.363	34.2197	42.2821	35.3947	27.9763	28.8551	28.1464	56.3791	50.9261	59.3243	71.758	63.2649	62.0728	33.7014	32.9434	36.1163	26.0888	34.1328	27.4583
jg13918.t1	174.76	193.464	235.528	187.472	191.076	202.674	304.25	231.91	386.63	247.217	274.224	321.644	103.199	189.979	225.551	196.827	208.143	188.116	363.981	220.636	215.297	565.662	582.201	606.365	497.404	502.824	633.942	533.673	521.254	582.795	642.754	612.121	671.074	530.65	568.173	571.031
jg3148.t1	174.759	206.228	225.801	114.833	109.371	106.993	233.054	199.18	235.677	140.83	156.301	166.351	95.6821	170.255	165.309	154.398	181.141	175.164	89.6779	70.7693	74.1875	174.916	175.531	165.989	79.5805	67.332	116.679	81.1404	82.8593	83.4138	134.019	123.362	126.333	123.732	108.421	136.942
jg10624.t1	174.687	208.524	212.577	162.766	204.08	171.733	280.061	279.228	255.916	166.32	148.55	158.132	288.973	188.593	213.487	200.671	194.288	187.39	292.028	405.366	315.395	65.9986	60.9804	60.0875	111.112	101.156	92.1087	101.827	98.0156	83.0026	160.583	182.45	178.562	121.698	126.496	111.791
jg6825.t1	174.62	184.458	184.942	198.969	168.989	200.476	180.839	202.847	175.078	182.944	183.633	165.373	218.961	236.638	210.703	194.12	194.147	200.832	196.315	242.693	253.088	174.095	163.435	166.588	183.74	183.908	196.495	181.322	189.326	176.873	97.7762	99.3705	87.2263	73.5433	78.2387	70.9634
jg9492.t1	174.324	146.824	131.322	203.898	179.019	187.867	143.185	168.619	127.169	165.672	151.328	143.442	241.181	227.544	201.6	201.27	179.726	196.93	63.6927	81.4267	83.713	73.7157	73.8652	75.37	87.3256	83.9362	82.9572	103.004	113.758	117.774	56.869	62.5099	57.0209	48.9913	50.5225	50.3536
jg17786.t1	174.16	184.113	188.904	109.108	103.302	119.648	123.755	113.105	139.241	160.94	160.348	159.84	176.594	171.89	191.25	198.654	182.746	162.983	93.1988	84.8228	87.3617	81.1589	80.8966	79.2221	79.1157	83.456	74.0564	97.5676	90.0916	81.7674	160.709	158.318	166.159	181.709	198.909	175.462
jg171.t1	174.136	146.562	143.797	247.961	215.393	226.101	129.199	162.698	111.421	166.851	163.495	154.713	232.568	196.448	188.094	193.888	157.93	198.347	303.284	412.032	435.099	207.405	212.288	203.222	293.136	291.845	269.832	230.883	266.77	243.539	216.669	218.558	173.199	240.737	192.816	218.811
jg5466.t1	173.803	214.291	255.845	133.949	135.494	138.494	160.982	129.151	171.4	124.162	127.985	131.06	109.923	142.343	144.726	115.283	118.369	110.831	59.734	58.0459	47.3478	60.4022	59.8503	63.3549	74.8469	71.119	87.7173	87.5007	86.4595	82.7393	70.3753	70.1498	69.7661	60.8879	57.371	56.2155
jg17937.t1	173.518	182.092	205.456	113.721	103.774	127.701	173.969	142.685	185.527	138.043	162.797	186.655	53.9016	113.572	153.997	136.883	151.102	156.868	25.3648	14.6655	16.123	30.3296	30.4515	28.4086	32.1948	36.0753	49.3998	47.0813	54.3073	61.6495	106.705	103.589	92.4012	93.58	91.7489	84.0198
jg19738.t1	173.369	205.118	210.134	184.416	172.684	179.157	173.345	170.87	171.99	145.5	139.061	138.066	240.754	232.02	205.73	180.543	168.674	170.978	171.818	206.762	195.657	162.085	167.244	170.173	188.759	162.462	204.411	207.341	205.354	187.97	121.08	110.913	116.012	107.152	113.98	106.129
jg12929.t1	173.34	171.762	132.126	130.523	119.346	133.723	158.793	168.905	135.424	144.134	153.657	145.227	264.256	203.474	191.228	181.66	187.794	186.053	81.9229	99.406	106.819	161.141	149.062	154.897	183.836	149.405	165.919	184.729	185.308	197.593	87.5683	80.8539	75.8786	67.8478	78.1383	71.7649
jg22169.t1	173.312	234.216	266.839	129.554	135.192	145.622	168.2	147.542	167.602	135.997	141.766	142.661	154.538	142.888	143.229	131.952	129.058	119.234	98.2658	98.8248	86.1772	80.8695	79.6193	81.2086	108.07	102.657	112.443	117.348	114.782	112.956	96.7861	96.4172	108.924	100.067	107.64	99.0041
jg4917.t1	173.059	158.385	141.474	219.24	241.641	205.667	154.808	178.327	138.251	174.904	158.06	151.624	225.708	185.9	189.31	179.039	174.179	190.592	79.086	107.833	107.523	70.9663	64.7918	56.96	114.964	103.86	91.5922	85.8381	97.1099	86.1061	81.7478	88.8479	81.038	79.862	66.9387	71.1554
jg6247.t1	172.884	217.083	213.723	314.435	340.442	319.611	247.728	225.356	236.908	205.762	197.202	223.791	250.976	328.181	307.928	222.935	258.786	242.014	184.521	208.024	177.949	140.504	142.714	156.971	177.806	127.062	150.661	164.988	161.387	176.226	135.741	131.123	137.414	90.7033	108.464	101.448
jg20642.t1	172.178	178.975	172.792	186.292	195.948	160.4	133.543	150.489	115.005	133.807	120.733	116.43	185.17	196.109	190.279	174.508	162.796	179.625	68.0619	94.2676	94.0006	48.3025	46.859	48.9212	77.7885	72.1367	70.958	82.6741	89.2878	84.0412	48.1049	50.8361	46.5186	54.2209	51.3582	45.8004
jg13916.t1	172.05	229.389	253.205	134.648	129.366	143.304	99.5264	93.2294	98.886	97.4154	101.419	104.857	135.49	154.82	143.093	107.899	103.074	95.0712	46.0986	54.9554	35.0663	34.5568	33.4263	36.3089	39.5485	42.2447	47.8372	49.567	47.0841	48.2914	35.0153	35.5401	38.2964	23.9457	27.5856	24.0243
jg19458.t1	171.378	180.009	163.126	137.869	133.179	143.917	119.816	119.686	118.714	111.502	112.552	107.742	235.951	209.175	197.091	144.912	140.452	142.083	138.411	186.668	151.4	84.1197	84.9067	92.0009	113.533	107.852	120.582	73.1697	69.3306	74.7337	68.1723	70.2612	62.0525	28.4743	32.8844	29.1968
jg21985.t1	171.247	119.501	97.0751	152.094	151.157	153.631	148.687	222.344	125.593	201.891	211.34	183.206	369.543	349.763	239.71	230.528	297.21	339.99	49.0674	93.858	92.3559	48.0671	51.6509	52.4893	91.4709	100.891	99.2044	96.6015	113.422	144.23	61.3792	57.0383	37.1498	59.5327	52.3107	61.2448
jg21505.t1	170.921	168.916	166.832	141.37	130.518	131.093	146.316	140.484	132.563	155.433	150.208	146.44	153.694	174.144	186.906	157.828	144.826	154.136	69.2515	66.4842	67.1288	57.4703	57.3312	57.5254	84.6124	75.6342	75.408	88.3877	91.1609	85.9498	49.874	49.7689	44.7306	55.9912	63.3873	51.5751
jg6865.t1	170.589	171.679	232.621	97.9566	88.2178	97.1367	129.301	95.6502	159.037	119.126	134.705	143.151	39.8814	83.0659	103.623	97.4068	96.8432	84.7568	60.2338	36.9853	30.4117	19.2997	17.3738	20.1376	37.3887	41.0389	47.647	46.8853	48.4044	50.2318	73.4404	69.7324	72.2303	50.2973	50.531	49.8676
jg12160.t1	170.338	180.239	159.752	240.894	235.667	199.45	178.844	193.475	168.236	188.18	161.302	170.043	236.863	294.693	271.165	230.165	236.538	237.918	163.683	213.731	198.044	224.937	205.616	217.763	266.323	244.207	263.026	293.791	303.762	283.113	128.835	134.154	125.395	113.521	122.783	104.012
jg22322.t1	170.336	227.862	239.613	115.994	100.962	107.417	132.017	126.592	133.348	118.335	123.261	125.136	156.091	193.585	183.826	141.817	149.22	136.282	72.188	53.2206	56.5755	59.3186	59.6695	61.3787	55.8351	60.4953	78.9834	88.8182	84.9397	83.7389	139.089	125.785	137.463	142.798	152.482	142.564
jg19286.t1	169.904	219.499	163.361	427.256	539.19	349.486	322.69	292.841	330.738	308.22	281.879	346.488	268.598	330.864	314.338	163.717	220.667	210.533	375.734	471.997	435.285	636.919	631.767	646.111	849.206	743.592	852.734	1229.79	1212.51	1229.36	249.763	233.641	238.176	273.097	346.216	264.103
jg7743.t1	169.809	178.981	178.764	166.723	164.236	155.962	145.996	156.983	126.791	158.196	148.422	136.945	247.802	245.83	238.395	204.467	184.922	196.287	53.9686	64.2911	68.6035	52.7105	57.1071	52.4764	91.7068	77.5363	82.5664	90.3357	94.7754	79.8674	65.7322	65.0226	63.2797	65.4744	67.5323	58.4751
jg18891.t1	169.769	147.217	178.435	131.116	133.04	144.449	161.27	128.093	182.918	209.641	209.556	212.581	69.7813	112.061	158.16	142.989	134.434	129.939	191.502	113.69	119.046	205.662	202.98	195.013	197.696	198.844	198.436	196.289	200.433	190.708	220.155	226.146	208.027	220.441	209.794	210.349
jg18954.t1	169.517	103.618	94.8257	173.329	117.105	150.348	93.7309	95.4871	77.8708	173.73	153.05	131.548	81.4024	133.269	157.398	213.937	151.958	154.324	312.918	237.128	274.496	118.997	124.01	121.712	251.864	314.576	253.673	273.614	269.351	253.662	192.642	196.414	149.5	221.364	251.34	215.066
jg3382.t1	169.499	159.15	150.797	180.904	156.803	162.014	155.368	148.86	132.067	148.027	134.459	136.495	207.903	191.32	180.37	174.878	157.957	182.77	65.124	79.7706	88.5914	71.5187	69.0771	71.0672	107.869	95.8997	100.656	87.5359	97.4512	100.656	82.0206	84.1538	71.1852	80.2429	80.5497	79.5909
jg17082.t1	169.267	182.463	155.807	112.195	120.895	136.15	98.0275	126.465	86.9993	118.145	101.101	95.3633	334.107	194.196	176.707	162.122	137.391	169.051	38.6684	62.1771	58.1156	7.94955	8.11703	6.22159	10.9619	9.23619	10.4615	10.369	9.0585	10.175	52.056	60.3982	56.9336	30.2683	21.9301	25.6878
jg496.t1	168.547	262.501	203.371	196.496	259.03	185.155	218.21	228.644	191.295	199.569	208.013	184.583	275.669	62.5456	162.113	87.7719	104.486	55.0209	172.04	213.709	195.37	231.642	204.962	218.739	265.896	211.751	211.368	287.572	272.574	220.748	160.821	168.47	198.905	184.298	242.026	176.43
jg678.t1	168.54	168.701	146.037	198.514	204.234	196.599	132.681	171.509	120.447	173.17	148.653	139.126	399.519	290.57	219.537	208.947	211.114	248.454	71.071	102.596	106.505	65.839	62.0051	58.4767	95.9781	97.4949	95.9586	112.113	115.763	117.611	75.5441	78.8728	65.8962	80.4391	57.3504	61.4289
jg13867.t1	168.305	168.712	124.226	218.003	217.983	252.523	175.898	214.941	158.444	218.517	194.505	185.428	338.918	152.671	184.401	163.222	154.682	148.133	86.1383	127.914	125.199	58.1782	66.5741	64.2583	143.258	110.076	98.9289	108.198	98.924	89.6584	72.2205	92.9187	83.1286	76.4603	76.3048	75.8908
jg14031.t1	168.085	183.681	202.131	155.315	165.642	161.93	115.537	116.415	113.51	123.059	113.046	116.189	138.903	164.937	158.028	104.102	107.617	100.455	52.6761	75.2171	60.4678	35.888	31.1762	32.3024	54.6838	52.582	53.8268	55.1004	60.7265	53.7973	30.8566	35.6718	36.6128	21.8339	20.961	22.8018
jg17554.t1	168.053	133.754	118.908	167.254	174.548	170.083	146.517	157.682	135.385	170.392	159.219	160.176	169.606	186.085	171.342	147.162	157.331	169.563	99.6266	110.447	120.14	87.6686	82.426	78.0565	121.048	118.945	120.518	81.4672	103.926	111.844	93.9504	97.9803	76.9827	96.6029	79.3306	94.9612
jg3722.t1	167.93	191.749	277.057	85.1521	85.6407	94.8822	173.287	120.193	206.422	177.837	197.925	219.289	77.2799	106.114	141.721	165.077	159.651	135.935	12.8858	5.70884	6.81566	33.7205	33.7135	33.2647	11.2307	13.9236	15.8128	16.3662	14.9142	13.4124	29.7981	29.1737	36.5271	39.9381	38.0681	39.4056
jg18676.t1	167.752	191.817	238.969	125.229	117.389	125.39	119.904	108.743	123.694	122.817	114.446	126.622	89.2609	119.725	122.711	122.783	109.13	102.886	167.034	157.693	142.371	169.501	172.173	172.553	203.503	185.4	213.567	227.026	227.566	206.451	167.52	165.376	173.259	181.773	169.865	174.811
jg11508.t1	167.751	174.079	140.583	259.343	288.754	229.797	188.645	186.423	176.22	139.992	140.55	148.675	206.88	233.314	216.986	153.659	176.876	169.723	212.303	247.777	246.466	263.368	271.491	257.46	292.204	269.932	328.54	224.501	225.566	240.469	125.863	122.231	115.948	103.897	115.309	104.92
jg15768.t1	167.685	165.774	146.315	345.439	364.639	342.163	214.347	225.497	250.745	240.669	213.664	248.938	208.224	208.951	225.113	152.637	169.366	160.006	631.989	631.531	702.004	536.302	519.327	522.471	602.127	642.788	667.03	644.673	712.216	720.245	460.476	501.283	448.071	261.743	260.74	261.457
jg17924.t1	167.327	174.525	243.278	169.403	200.142	191.627	246.638	189.307	294.647	227.59	234.413	256.857	76.1246	114.832	144.161	134.019	134.95	123.582	282.827	163.809	172.198	471.903	450.555	445.151	225.332	241.797	271.034	211.618	212.958	197.545	182.116	190.08	206.646	137.236	120.026	127.74
jg5397.t1	166.843	233.76	286.324	78.2171	87.1908	92.8012	107.565	96.8097	104.584	110.243	117.269	118.334	127.523	147.001	156.271	174.754	176.289	163.277	174.034	177.886	119.858	67.286	67.7008	68.6123	61.0039	64.601	72.0628	64.3144	66.1048	58.0174	198.959	197.999	213.989	149.041	158.991	144.957
jg2751.t1	166.259	169.541	164.133	149.231	123.634	126.399	101.14	111.038	100.822	104.36	98.6609	100.984	168.477	181.295	170.669	138.061	130.556	129.548	32.7679	38.1137	41.6789	29.1746	28.4469	29.4214	48.754	47.65	47.9973	43.7417	38.7225	38.147	33.8479	33.3001	34.0276	21.0317	22.4624	19.7384
jg22044.t1	166.16	200.382	232.839	219.469	199.616	219.278	195.421	171.18	212.705	161.783	166.231	169.256	145.077	186.672	188.655	162.258	156.283	141.494	145.624	125.583	108.07	222.651	213.489	228.174	197.296	193.777	238.849	230.572	244.327	227.583	164.53	153.474	163.287	128.536	128.301	128.964
jg16146.t1	166.15	168.952	155.452	103.097	116.196	105.223	112.983	105.787	104.433	149.798	148.699	148.884	269.876	202.236	222.08	168.194	194.668	179.219	4.2545	5.59888	5.19214	3.16965	3.87538	3.98151	4.6703	4.56365	3.94826	5.58939	4.98915	5.39234	2.55854	2.29484	2.41759	3.95308	4.462	3.34759
jg11568.t1	166.09	235.086	232.35	121.206	123.564	132.325	117.317	101.745	114.2	105.335	112.667	108.472	207.363	169.954	174.045	113.427	114.408	105.824	63.7182	75.177	48.6886	35.2969	33.4716	38.4663	45.7089	43.7713	48.1936	54.565	48.9454	49.1023	40.1612	38.5427	46.0543	22.8898	26.6945	20.841
jg2588.t1	165.843	181.893	205.182	121.672	118.153	132.764	156.264	147.501	164.134	139.778	145.81	154.373	94.8434	120.938	127.61	147.417	144.791	148.74	285.506	228.547	264.548	243.164	244.365	241.893	253.76	219.219	256.37	187.516	191.745	209.369	360.161	367.254	362.814	327.557	333.85	361.81
jg12196.t1	165.336	157.32	150.974	153.158	117.818	140.131	122.335	127.214	115.731	147.898	142.365	134.924	182.616	189.123	177.783	184.805	155.391	168.308	45.7716	47.2779	50.562	45.1477	44.355	43.0669	54.1954	52.6947	54.1136	59.5138	60.3283	57.0559	82.1833	80.8318	74.2506	88.4197	78.3945	81.1209
jg9397.t1	165.086	118.383	82.1277	119.258	185.01	169.152	120.746	146.479	116.268	84.8467	78.5701	90.2222	192.145	124.928	125.175	119.786	162.629	201.747	475.421	939.707	659.655	102.81	91.4875	87.2884	67.004	43.8781	28.6979	38.0943	28.9371	50.6937	79.0842	102.081	83.3536	49.2986	68.5475	71.551
jg8091.t1	164.806	161.517	159.23	140.26	132.062	122.901	122.484	140.663	113.577	150.623	137.148	130.006	166.279	203.472	199.477	183.188	162.65	173.588	71.45	89.2547	96.7161	113.619	106.741	104.492	111.471	94.9196	100.816	105.197	122.91	107.968	106.984	108.771	91.3589	136.597	116.706	120.151
jg22855.t1	164.711	207.984	221.425	141.816	127.06	139.034	143.044	128.435	153.078	115.614	118.24	126.592	145.826	197.609	205.488	156.319	152.407	146.679	374.52	377.526	306.462	148.087	146.95	161.046	193.015	191.625	241.823	182.172	165.399	170.205	286.55	272.741	310.401	179.141	193.026	182.517
jg20756.t1	163.759	168.17	250.254	134.663	132.793	161.764	196.86	132.475	285.009	161.738	180.463	226.553	43.5005	70.3559	92.7151	110	121.672	115.144	53.9075	26.8341	30.9424	163.67	158.122	157.577	88.3422	114.259	172.883	92.6408	91.0638	108.48	236.973	232.334	256.462	97.7936	77.2931	96.6936
jg20360.t1	163.565	221.154	219.772	157.992	231.474	205.806	194.133	191.539	162.166	165.636	156.625	148.847	173.988	188.635	177.548	152.041	152.121	165.047	52.5754	67.9581	63.8009	43.2698	46.246	45.2338	93.7038	65.1112	65.8905	83.3314	72.9282	69.281	39.9949	46.1836	60.1691	37.0934	42.8381	33.8022
jg13521.t1	163.053	190.528	197.792	158.983	148.668	143.642	143.218	131.996	135.664	122.961	118.018	120.667	171.786	197.751	198.085	153.183	142.022	141.049	60.7608	64.5594	62.0641	77.7106	74.6475	80.4689	97.7866	91.8622	99.3016	95.2868	100.317	91.6137	67.6793	66.0771	59.9333	73.0828	80.5877	71.6502
jg12995.t1	162.758	151.138	195.576	106.557	98.7699	103.991	131.58	108.635	150.005	148.785	159.464	165.996	60.7254	129.388	162.511	148.362	142.675	150.118	289.069	171.096	192.07	380.061	374.057	374.568	343.325	368.829	419.352	390.977	404.68	413.346	472.654	475.166	427.812	568.045	497.667	528.114
jg2690.t1	162.627	162.364	194.844	138.042	107.21	120.851	248.492	170.989	331.034	161.751	187.999	215.242	47.1922	120.954	137.339	133.003	139.392	125.789	32.0896	12.9968	14.3253	94.4812	98.4217	94.0022	42.1067	56.151	72.6677	52.5768	54.9332	51.8419	46.9837	34.0237	40.7682	32.6736	27.9923	35.0132
jg3155.t1	162.61	153.284	136.057	172.668	155.662	156.499	114.449	137.608	99.2001	133.844	120.295	118.392	240.039	190.754	174.146	167.767	163.778	173.785	90.746	132.583	132.985	62.6396	61.2411	60.5753	102.556	90.2939	89.5431	85.8937	98.5216	92.5181	78.0522	83.939	67.0245	82.2956	78.3934	74.6061
jg17974.t1	162.475	206.084	200.349	122.217	153.967	150.651	150.334	146.045	149.982	141.785	142.858	161.617	250.362	153.402	168.354	141.202	163.71	164.91	678.685	823.925	725.966	217.923	209.434	206.717	245.562	201.766	177.925	141.471	142.201	150.024	329.359	372.046	377.719	353.554	357.55	375.878
jg2805.t1	162.448	163.033	204.783	141.925	127.537	150.102	280.186	220	333.233	133.696	149.746	168.096	81.6675	138.393	162.805	140.756	149.952	142.642	119.11	76.0631	86.2105	150.134	155.512	153.231	142.527	138.672	171.5	138.369	136.627	156.62	159.765	144.276	136.664	121.038	122.784	120.455
jg20833.t1	162.367	138.511	121.96	304.082	303.808	296.47	162.37	199.171	142.7	194.319	172.437	177.752	279.572	267.813	233.158	215.18	207.976	239.204	322.884	484.319	478.605	251.911	239.583	237.291	339.333	306.525	309.276	268.395	293.155	312.497	259.745	270.22	230.022	207.717	201.089	194.595
jg626.t1	162.116	174.208	207.408	107.738	109.462	121.658	180.986	153.526	198.624	149.518	165.358	194.025	50.9006	111.979	139.971	147.657	162.739	172.717	50.0541	27.2667	35.0672	44.9885	42.2646	45.2408	38.0206	39.7224	58.5233	55.1188	56.6706	70.6432	168.148	166.469	160.744	171.425	153.082	162.024
jg22090.t1	162.022	174.473	157.973	203.383	259.109	243.423	137.619	150.668	126.121	139.691	133.228	135.313	245.787	203.121	204.278	150.4	166.234	157.664	151.179	220.544	175.196	68.1858	62.3167	67.9197	95.8787	70.5266	72.7578	76.2622	72.2785	75.1567	44.9416	55.382	48.8768	33.4407	34.7953	30.8803
jg7555.t1	161.856	176.418	184.345	145.696	158.638	165.246	213.037	165.034	218.796	151.9	173.37	175.6	93.4236	119.988	135.153	132.7	144.637	143.378	390.716	273.921	282.481	314.379	332.533	311.079	279.14	262.937	278.078	287.305	267.793	281.227	309.003	314.305	306.274	302.008	310.331	309.287
jg10750.t1	161.83	187.884	163.662	166.425	187.255	174.348	151.985	178.893	131.198	155.38	136.472	142.17	234.342	164.745	180.082	135.504	139.116	109.419	82.4266	108.656	115.05	77.4356	75.4181	70.5265	115.357	104.596	105.412	111.146	104.555	90.4256	83.0121	93.9052	87.1507	89.807	90.5179	78.5584
jg6228.t1	161.708	193.572	172.693	225.166	305.919	218.631	203.733	218.575	171.58	158.444	155.364	152.993	251.096	249.275	228.288	159.807	219.117	213.432	113.348	172.917	170.07	119.353	125.717	124.992	203.607	172.203	163.499	237.775	238.584	236.365	115.537	110.318	124.891	112.537	115.288	103.247
jg17628.t1	161.107	145.652	202.508	122.109	89.7455	110.741	422.092	268.664	569.356	199.236	228.883	255.945	45.9216	120.003	130.647	142.83	167.037	134.287	126.337	53.2984	74.8777	811.545	837.794	870.615	202.311	166.94	278.343	282.613	268.145	241.056	293.566	208.446	295.792	221.494	161.916	270.991
jg21462.t1	161.075	149.963	152.395	176.037	178.383	167.63	163.571	153.799	150.83	167.62	161.677	155.751	144.231	179.921	174.29	151.805	147.469	156.099	117.035	117.837	117.933	106.671	103.36	98.1056	144.191	126.877	118.676	101.565	111.903	108.61	101.839	97.9073	85.4027	92.0732	92.981	90.8054
jg16088.t1	160.876	128.732	130.434	200	189.64	176.803	133.84	155.928	119.813	159.589	140.126	138.411	229.098	216.701	197.063	192.074	172.749	191.792	165.384	204.538	209.324	101.29	98.6994	98.1256	172.344	175.619	155.123	152.059	159.943	152.716	106.056	108.843	99.4765	107.18	94.938	102.371
jg20229.t1	159.961	162.36	149.558	76.8621	67.0495	73.3095	61.4406	64.6766	54.6858	96.3737	97.2224	87.5	87.9659	127.491	119.112	138.198	130.754	132.254	96.3133	100.52	109.496	105.448	107.525	111.14	138.409	123.112	127.814	167.3	157.715	146.03	207.667	201.51	192.875	232.725	242.078	212.164
jg2047.t1	159.642	199.547	222.43	151.963	158.636	158.793	214.765	174.918	241.498	176.213	187.471	206.205	114.58	170.882	180.227	184.323	192.044	180.129	268.748	182.726	171.693	347.139	351.27	359.209	272.096	276.878	322.045	330.614	312.66	334.975	351.228	339.153	370.77	418.39	476.838	455.494
jg13185.t1	159.483	155.221	186.331	126.8	125.028	140.822	167.372	144.818	173.324	150.089	161.938	175.796	65.7374	126.497	151.524	133.685	142.944	147.09	75.4394	49.6784	54.6939	93.4028	92.7331	86.5187	123.777	112.26	128.024	110.919	113.124	122.278	122.187	124.122	110.236	122.337	109.662	110.416
jg22106.t1	159.195	130.736	103.226	165.691	172.794	168.688	129.279	166.794	109.215	165.724	148.376	132.692	205.068	203.698	170.618	211.474	210.368	236.84	121.786	170.189	163.35	81.9169	85.0806	77.3614	136.022	141.998	125.782	122.104	136.426	146.441	91.1247	83.8361	70.7224	101.649	110.481	98.6072
jg9574.t1	158.631	162.971	184.67	110.424	118.248	113.691	139.339	118.329	145.026	130.242	140.62	152.061	59.37	115.119	140.742	119.51	126.615	121.216	78.4891	53.2826	54.5279	110.94	110.613	115.821	120.753	127.936	145.298	144.696	146.114	147.007	140.542	144.769	141.848	153.798	152.438	147.579
jg16055.t1	157.925	150.007	114.758	110.221	108.044	91.1903	597.912	673.293	552.986	162.73	162.478	176.467	318.259	357.212	304.167	256.953	328.862	359.796	360.608	534.01	507.083	149.41	141.021	158.716	212.578	160.148	186.864	162.591	176.277	259.781	355.806	390.9	302.848	229.632	301.109	308.739
jg14370.t1	157.754	110.048	74.2993	143.694	75.427	150.285	80.0996	90.1167	68.0674	150.502	130.975	108.673	241.563	231.434	175.993	257.047	163.515	192.041	17.081	21.2022	20.4308	9.79644	10.2752	10.1999	15.6908	17.5381	13.9893	19.2475	17.9889	17.8335	24.4073	23.1557	21.5263	19.834	24.9456	21.1351
jg10309.t1	157.553	163.282	160.975	215.513	190.894	224.811	133.342	132.569	126.988	180.2	170.637	169.679	140.628	119.189	140.695	181.841	151.795	137.381	386.624	330.787	383.275	303.936	298.931	304.486	389.283	426.786	368.404	488.446	471.569	424.664	413.213	434.41	465.706	402.488	438.236	392.846
jg21741.t1	157.405	151.952	201.921	92.6613	84.9695	93.4984	136.842	110.464	154.003	136.757	140.959	149.943	50.0974	102.64	130.351	130.031	117.485	116.615	104.434	59.0149	60.6611	63.8427	59.539	63.8327	106.221	116.768	126.699	136.088	132.898	125.094	149.892	148.693	157.348	170.395	158.508	162.159
jg7907.t1	157.334	215.152	225.609	266.076	292.028	262.24	231.051	201.376	256.781	255.556	238.151	297.971	317.657	293.92	325.306	271.758	283.835	254.433	333.787	387.4	276.103	197.479	193.591	195.608	228.512	209.114	229.005	269.585	261.633	243.507	267.797	278.315	317.685	177.275	206.075	187.357
jg22018.t1	157.018	165.206	205.119	115.734	107.423	120.052	209.003	173.631	236.961	167.788	185.564	217.479	67.681	147.395	188.319	201.092	221.618	218.309	72.4808	39.4836	48.6545	85.8686	81.8735	83.6209	67.7474	76.9941	116.054	94.0342	88.4776	112.857	180.525	182.783	170.544	174.639	149.297	163.336
jg15060.t1	157.01	188.074	156.195	166.71	176.618	135.685	133.281	157.806	135.171	136.778	123.812	127.205	259.133	279.01	242.992	222.915	239.358	250.419	91.2594	113.307	101.853	91.5583	94.0144	99.1055	144.598	142.675	157.263	198.889	207.683	177.984	86.0152	80.0155	96.449	78.113	96.8716	76.0799
jg6814.t1	156.744	150.392	162.668	151.069	134.454	147.779	121.256	124.412	120.833	151.542	135.007	133.72	106.975	160.405	158.737	124.459	113.597	114.465	62.9157	61.2326	63.1156	62.9061	62.1824	64.0955	96.685	80.2559	84.292	78.7542	88.0394	75.7201	80.3261	80.2438	69.0587	75.7505	69.571	67.289
jg11471.t1	156.424	140.559	138.622	230.872	201.099	231.712	201.236	201.358	214.677	223.523	228.075	215.563	193.787	179.534	169.326	171.689	162.418	160.968	504.785	491.494	473.339	446.089	465.511	453.921	482.729	557.387	463.478	432.135	426.764	471.11	369.363	368.969	335.317	375.562	405.238	386.975
jg22065.t1	155.332	176.496	155.319	151.851	164.661	131.259	139.008	149.995	124.499	141.017	133.118	127.83	240.497	245.497	247.16	213.806	239.098	239.872	40.013	50.9774	46.5909	56.0884	56.5747	50.2504	74.5677	65.7563	73.4197	94.8741	94.2696	90.9064	58.9732	59.576	54.5648	54.903	69.0357	57.2337
jg7976.t1	155.149	128.964	108.839	175.791	164.014	185.246	93.7968	164.261	73.9595	188.697	140.18	134.289	370.243	210.402	166.172	197.51	165.332	199.799	68.6727	125.926	117.055	61.0618	53.7513	51.3343	97.861	103.146	87.4284	98.8475	86.8292	94.7026	67.5778	68.3029	91.5322	82.4796	68.3115	79.9974
jg6515.t1	155.042	154.899	138.683	164.529	142.802	148.309	121.536	119.075	113.959	93.8917	88.8091	93.9898	144.039	157.032	138.182	132.544	132.486	139.219	37.3903	39.7374	38.4622	25.495	24.2405	27.005	71.3396	67.0474	68.5659	84.4147	91.6605	97.1427	37.254	37.2725	33.5279	33.0388	38.0311	35.0649
jg9976.t1	154.878	95.6468	77.9901	191.197	164.56	158.65	82.9854	132.873	70.9114	172.038	146.546	119.206	358.388	268.605	206.632	322.326	223.223	285.412	23.8458	44.4033	53.4343	33.1906	35.4298	34.0238	45.0597	68.291	53.5942	59.9496	73.0574	69.7009	63.0891	62.5762	49.9139	51.1891	41.6121	36.4908
jg17892.t1	154.779	147.189	181.809	74.7636	64.5901	70.0411	91.3162	72.4755	96.3621	96.8929	101.918	103.995	54.1897	108.014	131.16	99.0741	96.5769	93.2935	16.9569	11.4526	11.9154	10.3229	11.2908	10.7664	22.5667	22.1396	23.5275	40.7889	39.8544	35.2775	55.2981	54.675	54.6018	54.7775	56.9153	52.9307
jg12582.t1	154.718	84.8001	70.9424	167.448	98.8895	171.891	65.8506	98.7744	51.1615	113.26	97.7004	87.2689	187.536	211.693	160.666	282.69	155.745	223.48	42.9997	65.8827	74.7188	26.8513	29.242	31.972	101.427	131.061	95.0554	123.611	135.624	138.389	31.5774	29.5531	20.1973	32.591	35.2129	31.4463
jg20339.t1	154.632	140.044	196.423	109.326	73.9832	84.1049	354.184	284.107	399.257	191.154	229.685	233.961	52.452	138.488	135.86	124.676	143.916	119.889	72.0258	38.7558	58.3271	864.444	856.026	878.228	257.118	222.636	335.672	262.342	264.483	211.687	117.063	81.0763	127.949	81.9704	46.3462	94.2631
jg14291.t1	154.191	197.26	206.705	179.395	207.782	184.853	242.475	225.866	236.69	144.436	153.27	155.442	176.675	150.572	174.988	122.95	139.101	127.655	143.402	148.153	137.19	133.141	139.168	131.919	181.571	174.441	194.443	173.214	168.599	177.999	123.088	120.28	127.68	84.9588	96.6085	85.2806
jg17576.t1	154.091	152.876	136.101	167.459	221.684	156.72	149.312	190.549	129.362	155.252	139.565	134.547	253.392	222.38	206.183	170.45	193.551	217.298	106.53	174.514	182.731	117.101	111.543	94.8948	178.503	160.426	161.805	156.703	165.008	160.488	82.4299	93.6964	83.1176	90.4754	83.2163	85.2738
jg22667.t1	153.598	89.1055	64.6929	192.737	143.729	155.308	136.254	144.669	117.795	144.427	135.726	123.232	247.711	242.702	177.21	171.427	170.697	198.07	54.0131	73.9302	69.0342	62.0745	66.8574	60.3977	83.4165	75.7953	80.0892	54.9178	70.4577	94.3255	49.2329	58.4213	31.3393	41.8742	49.4195	50.1164
jg2150.t1	153.594	130.576	111.015	227.863	236.376	230.47	239.281	281.286	226.392	232.246	213.657	209.067	295.496	243.241	196.113	211.169	228.947	260.92	268.601	358.441	361.357	372.857	377.297	398.43	436.813	350.204	351.526	331.762	373.086	446.74	163.493	175.775	133.912	132.076	132.472	146.38
jg20354.t1	153.372	169.77	166.274	85.6429	80.9369	77.9393	65.3728	68.5618	66.6252	85.1834	81.2356	86.7683	165.666	158.742	149.369	193.766	184.937	194.394	438.038	545.831	429.846	229.669	226.77	221.796	159.329	164.228	172.061	131.423	135.495	132.224	166.085	171.288	161.525	119.311	109.029	111.458
jg22708.t1	153.175	209.03	216.062	136.537	167.089	127.728	156.374	156.246	149.909	107.609	108.673	111.974	177.225	159.053	160.401	108.247	124.115	116.214	61.0393	72.6844	70.7408	80.072	82.5885	78.8746	116.601	104.997	115.779	122.234	110.399	112.59	54.5838	54.7581	54.2034	46.1908	54.6564	46.201
jg2330.t1	153.119	162.782	234.911	175.409	133.691	183.617	495.824	328.097	722.998	248.699	290.641	334.049	52.3296	138.182	164.861	236.632	277.967	234.201	304.137	134.637	174.793	3002.9	3022.48	3159.78	558.624	608.566	1106.43	1035.62	927.88	1086.88	766.398	639.203	800.387	605.485	505.972	634.107
jg6435.t1	152.616	159.348	172.19	139.615	135.385	132.876	155.507	140.635	153.145	175.187	164.661	166.85	150.196	169.781	194.509	165.891	148.366	141.997	69.0103	57.9624	59.2998	60.1455	60.5458	57.8973	65.7771	65.3905	68.534	73.1433	72.6413	66.9697	88.9685	91.5409	92.7424	102.916	99.0734	96.3368
jg623.t1	152.234	165.188	236.72	86.7388	89.1706	96.3275	167.328	115.136	193.711	156.088	170.844	187.396	52.1833	88.6577	118.63	121	120.989	106.369	53.0164	24.7888	26.7715	104.708	100.277	104.175	73.1892	76.0513	86.4209	81.8162	77.3867	72.1805	126.811	126.103	144.885	116.225	113.404	113.349
jg10322.t1	152.094	161.624	204.477	157.094	119.775	141.97	379.104	307.566	401.235	204.061	236.768	225.615	61.0182	150.1	144.72	102.871	112.207	95.9896	57.4084	35.243	46.4694	312.127	299.715	312.972	113.663	87.5035	122.985	126.111	113.638	94.8124	126.549	92.0532	156.616	99.5142	62.6738	122.081
jg20329.t1	152.018	197.714	142.304	235.05	237.528	242.697	101.891	129.285	95.4505	237.812	232.23	225.137	93.1951	25.3373	52.8928	81.1153	85.6622	97.9452	7239.14	4280.22	4938.63	1930.72	2479.75	1459.81	1743.65	1826.12	643.43	749.371	588.619	1013.11	1996.75	2582.52	2617.09	3046.88	4335.97	5370.13
jg1889.t1	151.661	185.98	195.409	42.5419	56.6795	62.7648	81.6972	76.8225	74.3818	129.56	135.668	122.872	165.511	80.6635	100.652	105.67	104.479	103.473	42.0635	40.2439	43.1039	38.017	38.308	34.8786	31.0846	27.8319	24.4557	34.7219	33.3314	30.3933	42.161	46.2777	47.4798	33.449	33.2577	34.1042
jg13969.t1	151.658	161.976	143.61	141.275	158.831	127.458	133.635	132.16	108.621	157.992	152.949	136.038	227.903	202.395	227.31	264.527	241.762	216.453	37.8236	38.977	42.4045	58.8252	60.3099	54.9948	64.3706	60.2392	61.5902	69.0178	65.8712	57.1672	135.096	129.942	135.947	181.493	195.636	170.158
jg6480.t1	151.636	141.77	115.546	152.208	144.246	140.796	137.226	134.408	121.321	149.539	134.304	126.286	181.849	171.342	191.014	176.982	162.898	154.556	83.8332	101.823	104.069	104.488	105.106	96.16	165.502	139.971	143.667	140.958	143.135	150.072	68.758	68.7359	56.3211	69.508	74.5105	69.4838
jg19489.t1	151.545	111.187	73.4327	144.809	73.4626	165.045	89.0245	103.545	71.3229	169.973	139.133	114.478	264.764	255.786	184.836	244.696	137.281	188.42	6.21013	6.47021	5.90945	3.34633	2.32851	2.94633	6.40649	5.67683	5.40136	7.7345	6.41683	7.64099	6.9569	7.11516	6.49182	4.20683	6.25406	4.08478
jg2984.t1	151.523	148.823	189.995	74.2869	78.39	91.5443	102.006	80.9999	124.178	167.805	177.449	200.837	73.5885	111.021	148.11	172.158	175.283	162.698	491.44	251.334	270.573	260.522	264.426	270.9	272.181	329.089	315.318	305.079	281.52	313.556	504.682	537.641	580.409	514.046	542.269	526.74
jg7536.t1	151.109	135.154	150.691	120.889	108.546	122.053	139.314	121.883	150.373	157.38	163.356	168.155	66.4487	109.157	129.831	116.195	112.711	111.468	78.1402	52.642	53.8581	88.6939	91.0035	84.7529	112.247	110.987	114.322	101.731	109.312	115.863	81.1057	84.7955	75.5148	78.0586	75.4785	77.6555
jg109.t1	151.062	157.691	147.628	124.43	112.347	124.249	93.3245	94.7162	85.4256	91.2273	82.4073	82.9136	152.449	147.067	142.252	127.493	105.865	109.238	5.49866	5.76579	4.24681	7.82343	7.67533	7.60762	5.18146	5.48041	5.90033	4.8813	5.27733	4.48823	12.2467	10.614	10.7979	11.3044	10.3898	10.3601
jg12795.t1	150.935	213.563	187.931	169.012	194.812	181.019	186.145	168.512	161.846	149.309	140.7	148.076	143.982	59.7496	108.743	79.1046	78.7041	63.0787	75.5773	77.4726	76.829	49.9808	46.5224	51.3961	82.358	66.8237	57.9477	86.8948	70.4364	53.1315	81.8599	83.6159	92.7414	67.9947	89.3973	64.6285
jg11584.t1	150.29	159.048	162.943	164.787	150.22	169.695	151.39	147.546	152.448	143.746	138.214	129.565	127.369	141.403	150.262	134.652	127.05	121.047	111.252	112.278	112.603	89.6774	86.3898	92.0221	137.969	131.895	119.059	135.571	130.635	117.994	90.5588	95.1709	90.3861	91.6545	98.3232	85.8948
jg15558.t1	150.096	140.964	123.474	146.758	168.769	153.743	117.013	147.43	108.841	139.329	122.69	114.585	232.389	158.846	139.689	145.394	142.983	168.025	78.5115	113.272	118.808	80.9679	74.3956	73.3377	98.8055	87.5652	76.565	99.5997	93.5862	90.0939	110.687	129.63	116.518	138.465	120.682	126.417
jg1826.t1	150.065	137.566	182.962	95.2233	87.2552	95.833	107.888	83.8875	128.604	122.502	134.124	136.584	46.1122	97.1478	119.053	102.335	101.417	102.85	52.489	30.5046	34.4158	66.9854	62.7262	61.488	65.7582	70.4552	78.2521	84.4907	85.8537	83.9577	81.5406	79.2585	73.2356	94.8536	79.1465	84.36
jg12057.t1	149.841	173.953	146.315	139.285	170.394	125.771	103.316	111.026	95.9292	103.775	89.6	90.9521	184.505	171.977	170.057	141.04	150.227	155.38	46.758	69.1867	46.8585	22.5603	20.6874	24.302	62.024	56.2074	58.7372	76.0922	75.0747	74.1575	51.244	48.8713	53.6141	45.7674	51.5348	42.7179
jg18937.t1	149.705	130.538	168.965	119.586	109.302	129.766	133.592	107.704	160.09	151.931	161.042	182.172	55.8055	114.151	142.296	115.383	115.794	118.106	62.1196	33.9402	37.375	84.3242	76.6462	78.7987	90.9837	100.396	113.755	92.2168	102.122	101.404	93.7714	95.9087	86.8688	85.0073	79.9829	77.5158
jg16916.t1	149.677	192.396	191.556	185.609	231.114	194.282	205.051	203.373	200.95	137.992	131.097	146.132	216.375	192.262	186.651	146.041	160.162	161.417	284.211	343.884	348.453	434.427	417.72	420.084	472.917	399.715	480.76	387.351	406.691	376.558	279.114	294.527	286.734	296.548	280.48	283.617
jg18714.t1	149.653	163.632	155.66	170.245	205.306	173.602	128.042	134.107	110.469	145.958	121.352	114.09	173.396	167.121	173.672	148.405	145.466	137.128	61.9917	78.7954	85.138	56.2245	55.764	53.4294	89.5963	74.3851	68.6835	76.2331	80.2288	65.1026	63.0168	58.7772	55.5717	57.1216	61.592	55.0879
jg11322.t1	149.12	161.437	188.322	105.863	100.885	107.242	101.21	97.4235	118.451	187.659	199.867	198.851	127.727	161.484	181.361	179.608	172.252	172.447	301.965	288.87	232.566	180.236	179.687	179.488	134.666	135.11	138.604	133.443	131.872	136.662	137.945	133.401	148.268	127.299	132.333	128.785
jg6807.t1	149.103	241.158	226.045	125.577	143.305	133.136	187.068	164.188	180.833	127.4	141.195	143.519	154.916	133.911	139.805	103.335	120.707	101.888	120.177	113.017	96.0199	136.078	137.929	141.216	133.84	131.738	140.441	135.947	134.731	113.307	119.485	117.972	135.474	125.124	150.142	124.935
jg14071.t1	149.093	170.804	135.28	180.105	226.274	197.508	197.205	188.375	162.78	162.202	138.438	141.385	298.741	181.31	175.063	159.13	166.633	193.61	73.6115	107.351	103.866	99.3548	85.1411	81.6552	166.399	118.798	116.85	149.69	138.173	135.452	113.385	125.349	112.6	98.63	83.2264	84.1123
jg23049.t1	149.068	131.923	175.177	116.617	107.976	117.843	127.521	99.2309	152.295	147.325	155.354	160.892	56.1537	115.51	146.538	115.355	115.253	114.801	60.4441	34.0077	36.4142	57.0375	56.0239	58.0898	87.6408	93.6693	95.9608	95.4078	95.0551	94.709	96.9837	95.8128	94.2748	87.4526	81.5009	85.9346
jg10581.t1	148.767	186.284	191.562	115.515	149.213	93.2372	121.568	114.413	112.551	98.4034	97.4267	94.2884	155.026	195.258	197.32	133.968	170.62	167.908	45.7567	52.6717	54.2533	34.9097	31.7236	42.8976	75.7745	57.1972	62.8528	84.6871	77.1624	67.9749	50.8608	49.8183	51.019	49.3045	55.6711	50.4639
jg17052.t1	148.643	164.206	160.416	160.911	156.046	154.239	122.15	121.957	107.856	119.888	115.856	113.251	186.961	178.733	189.081	149.235	148.954	137.877	98.6837	117.203	111.069	91.4127	94.6919	103.946	113.854	102.535	114.56	120.677	113.488	107.362	53.0471	56.1888	52.9962	63.7301	64.1563	58.6294
jg18261.t1	148.405	164.699	166.572	127.873	115.488	129.84	128.97	114.007	128.676	133.597	129.793	133.787	125.355	120.941	129.2	150.984	133.524	128.713	139.195	134.973	130.933	121.939	123.28	127.029	170.959	156.527	150.974	188.595	181.912	169.505	156.324	155.236	156.63	180.663	206.49	174.777
jg20890.t1	148.011	128.196	128.508	91.1941	87.8247	95.9124	66.4425	71.9783	65.0143	79.924	75.5612	78.5451	220.44	183.203	180.076	137.595	152.037	155.749	422.803	440.11	533.907	178.972	200.726	168.082	186.823	206.227	195.703	187.095	213.971	207.632	204.166	212.096	196.034	163.575	183.184	186.281
jg5783.t1	147.91	137.631	196.195	106.288	92.3709	107.489	143.88	102.769	175.716	128.711	151.292	177.541	29.9863	94.1464	126.081	124.432	125.48	120.219	40.6075	18.3447	19.5598	70.6687	68.7625	77.9068	51.2955	58.7256	79.596	67.4318	77.3574	81.553	93.4095	92.8578	88.734	73.0744	72.3646	72.9641
jg498.t1	147.705	168.208	193.149	120.618	117.777	145.066	156.603	151.06	154.873	170.061	167.46	151.427	223.468	199.999	208.957	200.483	179.507	178.23	204.311	223.259	210.242	54.2152	51.78	55.7193	92.0585	80.0768	76.8971	58.2051	54.8556	58.1024	144.907	153.588	161.781	90.1612	89.6179	86.5761
jg20148.t1	147.544	113.31	110.55	50.9159	30.9804	44.3389	23.2334	21.2551	20.3887	20.4448	18.7912	17.0624	17.695	27.824	34.2699	14.3488	16.3822	12.4381	1.77959	0.980834	0.367695	0	0.235553	0.164283	0	0.171886	0.285733	0	0.423324	0.143599	1.07159	0.323317	0.146622	0.752281	0.425683	0.327305
jg14311.t1	147.504	203.346	247.766	121.147	120.784	121.731	135.091	111.791	152.197	112.324	124.26	126.791	100.926	141.309	154.239	119.087	115.816	105.738	91.514	75.6726	65.9558	108.822	105.68	112.578	110.477	113.544	138.754	133.226	124.187	116.468	84.5607	79.4911	97.0159	76.0561	82.0344	77.3687
jg10282.t1	147.437	156.557	144.852	139.484	175.221	139.28	133.718	168.501	119.356	129.656	128.811	125.598	259.786	184.936	159.842	132.916	163.788	178.903	98.6906	174.343	167.146	78.9642	75.2695	73.4122	104.649	99.4316	102.718	87.4009	92.2578	106.792	69.688	66.8221	63.5084	74.1167	71.1343	72.8212
jg18749.t1	147.317	113.87	93.2751	145.213	116.931	146.12	121.945	136.69	105.89	150.756	133.069	129.259	270.763	215.015	181.439	186.212	179.537	208.077	91.0795	114.734	116.354	54.6057	59.2056	56.345	96.1424	76.8969	85.2865	85.7412	81.7917	87.8278	66.4677	71.2564	52.4271	81.3769	82.0409	78.4685
jg20876.t1	146.928	175.08	175.429	75.1723	74.0259	73.3989	109.119	121.868	118.091	83.6333	79.9065	97.6073	232.777	217.793	201.573	148.709	157.986	158.997	383.392	508.259	462.166	215.55	207.435	209.466	289.98	295.34	305.571	262.604	264.602	266.216	292.234	304.428	305.286	365.689	372.831	348.258
jg12030.t1	146.818	101.56	86.1437	214.979	171.942	118.901	62.4033	73.5279	54.3958	110.391	96.6691	93.3762	193.899	80.2607	122.847	186.233	117.074	121.408	166.742	151.599	153.954	55.3334	55.7213	57.3104	113.107	198.281	162.007	226.367	191.636	155.251	139.256	146.507	139.521	67.939	131.962	94.3671
jg16156.t1	146.431	148.049	128.226	174.24	164.365	149.343	162.673	175.042	139.115	154.313	140.868	135.786	238.679	237.565	213.754	200.961	177.928	185.037	64.6147	82.5076	80.0323	50.222	49.7328	56.5052	105.623	98.3384	101.937	161.961	147.804	135.206	142.931	148.025	144.68	101.19	100.715	94.4153
jg18382.t1	146.343	130.888	193.118	66.6435	62.7024	76.965	128.539	92.7348	171.584	108.215	119.146	138.156	44.6631	91.3022	129.955	161.293	156.626	154.755	299.709	140.588	170.723	199.401	196.972	201.666	180.462	205.194	227.331	197.013	197.533	200.333	381.191	386.328	380.342	245.234	219.003	231.534
jg6120.t1	146.284	144.095	182.274	103.489	92.1279	99.116	173.606	134.237	201.433	126.107	135.928	153.144	43.0338	93.0108	111.639	104.14	116.817	112.933	144.401	83.4561	99.4128	304.473	293.607	294.452	163.428	159.382	247.769	181.898	184.303	204.321	320.999	305.734	294.822	347.182	297.716	326.946
jg10093.t1	146.019	161.234	159.039	141.205	172.497	118.051	139.665	136.502	139.88	134.495	136.508	137.786	165.497	183.226	182.602	140.968	155.737	165.894	112.979	126.91	131.887	173.806	161.597	150.274	193.265	182.209	211.255	200.537	219.924	205.436	156.684	160.236	153.754	145.002	133.684	131.399
jg21926.t1	145.669	181.712	184.75	125.46	160.346	139.387	148.476	160.586	124.394	129.261	142.854	132.91	166.024	168.522	168.973	136.516	165.106	155.143	65.9688	92.5941	85.7927	71.0588	68.8192	67.4367	106.3	93.7521	83.8283	98.7302	88.128	84.0044	62.2583	61.4961	71.5377	70.1677	82.6693	71.5377
jg19742.t1	145.548	179.235	183.791	146.009	145.282	145.263	136.42	130.637	124.646	128.32	125.149	120.966	205.352	166.147	168.633	128.269	119.932	122.172	81.2304	96.7339	92.4353	122.407	119.539	122.484	139.383	113.967	122.617	119.808	113.424	100.751	67.1479	68.5243	72.8396	54.3252	51.8074	47.2152
jg17821.t1	145.195	186.973	128.31	96.9915	113.197	90.3245	74.0655	89.522	63.3266	66.8512	74.5006	61.0971	128.84	81.4855	94.1902	62.7892	81.6807	57.9852	15.641	21.5513	18.3281	18.3501	16.6905	21.3371	45.4957	40.7133	39.4767	50.8575	48.982	38.2737	21.4902	22.1654	20.9542	23.1196	29.8269	24.8206
jg841.t1	145.003	152.657	150.085	169.656	183.818	188.567	210.153	198.937	186.062	165.11	157.951	157.396	202.45	148.544	172.013	133.051	135.774	133.414	115.12	124.841	132.658	125.366	124.494	117.632	167.079	122.639	126.25	126.219	121.903	130.193	77.5599	77.0492	70.5657	85.6266	85.5824	84.9709
jg3497.t1	144.8	163.876	136.58	220.987	322.43	244.721	274.522	283.324	260.326	174.893	166.534	188.702	201.389	97.4448	136.017	102.164	125.802	117.588	126.688	154.446	151.678	112.724	118.978	111.856	175.151	118.925	118.471	128.594	124.065	118.009	85.5214	88.1393	87.6153	60.8494	72.7425	66.5128
jg45.t1	144.781	153.605	221.728	107.934	110.825	131.407	165.769	115.782	212.944	136.768	160.936	185.123	40.8332	95.5862	121.139	124.046	122.423	120.999	162.129	71.67	76.2122	217.357	213.332	219.76	173.081	190.572	251.084	198.296	202.514	216.495	181.169	165.505	182.385	139.054	131.227	139.868
jg2591.t1	144.624	175.022	204.011	150.4	157.951	164.153	261.796	217.304	302.599	170.219	178.049	204.393	106.381	90.7543	116.734	114.101	136.613	126.789	129.682	116.711	120.732	243.025	244.987	242.333	172.371	150.228	173.744	177.085	159.943	164.089	233.418	221.463	247.418	232.109	221.98	234.613
jg9330.t1	144.492	130.785	117.958	104.849	76.7625	99.881	105.28	121.308	104.494	157.414	155.093	147.391	188.908	215.024	199.828	202.346	186.549	204.236	102.432	97.9905	105.635	77.1456	77.9175	79.2818	129.91	121.818	138.002	176.673	184.361	183.854	150.978	152.15	134.258	155.918	142.877	152.145
jg14166.t1	144.416	129.26	122.959	131.185	119.999	110.689	77.4788	101.734	67.2908	109.678	96.8841	93.9397	160.895	157.075	143.413	140.071	130.287	136.414	18.9283	26.6861	27.9913	13.869	14.3722	14.1204	29.8419	28.5419	28.7016	33.4734	37.7043	35.2679	34.0858	34.8443	30.878	36.0352	30.5598	33.7899
jg2265.t1	144.119	132.16	194.486	65.5692	45.9378	54.3936	160.803	111.913	207.726	86.1525	105.388	107.835	19.1009	48.8743	56.3233	83.2589	93.6283	78.0787	78.2778	37.8883	57.1684	470.588	460.046	477.056	97.7409	87.8398	146.789	112.394	109.701	99.8664	342.314	259.038	355.164	343.616	212.77	370.956
jg16607.t1	144.109	142.472	139.602	137.28	144.217	135.703	128.764	142.597	116.23	138.979	134.4	127.75	156.038	161.353	158.267	126.726	127.428	145.727	59.7882	63.8316	66.4557	62.6045	57.9336	55.7539	86.1671	73.4337	79.9996	75.0228	78.9727	79.5513	73.0974	78.3561	70.9536	71.5714	59.6033	64.1396
jg10051.t1	144	158.327	209.375	121.944	121.651	128.453	169.151	132.727	191.189	138.328	159.508	188.805	41.1923	107.717	156.886	136.349	139.114	139.379	58.5293	28.0586	32.5257	124.978	121.655	118.925	99.7653	117.993	151.452	128.636	137.075	140.803	131.006	135.373	122.484	110.907	102.405	100.36
jg10507.t1	143.849	179.721	199.628	111.052	111.583	103.664	100.748	90.1694	100.002	83.8686	86.7656	85.8274	117.71	132.33	122.907	109.309	101.867	102.514	26.7199	31.2588	25.761	17.9483	17.8831	18.5178	34.8279	35.647	42.8291	50.1229	48.5511	45.4718	45.1142	46.5206	50.4085	27.9414	30.9801	28.5722
jg15301.t1	143.479	161.889	148.339	162.077	188.418	170.022	145.819	197.052	147.21	106.486	141.75	120.366	231.015	162.672	156.449	120.65	154.185	166.64	80.5012	138.366	114.128	62.2786	75.7778	64.2874	109.086	122.919	116.777	102.423	103.218	111.335	56.2077	49.7803	61.0979	56.2483	64.8073	58.1495
jg10549.t1	143.361	185.359	160.063	116.427	150.895	107.174	102.983	102.457	87.8418	86.741	80.3837	83.4627	173.873	159.455	160.712	90.0691	120.006	107.311	33.0756	46.418	38.8318	23.5876	24.2345	21.7454	45.42	37.9179	42.7992	44.1249	40.6003	38.6469	19.6168	20.4678	29.3305	13.9318	20.516	16.3269
jg6258.t1	143.014	220.744	189.659	190.164	303.288	224.731	287.964	284.84	260.458	165.093	175.254	183.616	219.945	133.305	138.339	112.006	135.348	137.916	190.247	246.683	230.718	84.4431	90.122	82.3053	138.017	120.862	95.1811	142.588	113.802	106.726	122.982	140.664	158.1	132.442	162.911	123.589
jg16410.t1	142.92	141.931	136.387	142.749	130.84	122.402	111.336	124.56	98.1445	120.005	111.69	111.272	234.183	222.152	195.845	179.454	184.803	194.792	129.118	172.687	176.413	213.659	209.049	219.261	203.243	191.317	198.815	192.441	210.461	212.68	73.4004	73.2578	59.709	71.7022	65.5743	67.4964
jg10008.t1	142.517	232.902	203.514	230.804	287.096	272.589	268.231	267.38	246.456	195.522	194.275	204.196	228.143	197.724	196.924	139.678	169.892	163.308	409.171	480.846	444.493	480.073	473.943	493.746	669.47	508.346	456.242	526.282	444.66	379.056	350.817	358.405	416.397	282.595	357.991	275.515
jg18927.t1	142.5	151.438	159.133	110.632	99.8387	111.281	121.588	112.857	122.786	120.89	124.844	125.898	136.611	133.807	133.301	114.178	108.372	109.317	45.2482	42.314	41.5612	46.9679	47.6156	45.6012	69.9851	65.6186	69.9575	68.5692	70.04	70.1251	45.0859	46.414	41.4058	43.3973	42.2819	43.9287
jg3009.t1	141.908	162.313	158.594	127.207	155.481	145.917	166.743	181.988	154.922	136.457	126.807	130.358	196.196	193.687	181.686	131.985	146.364	152.051	105.557	127.145	125.941	103.395	100.762	102.896	145.348	110.708	128.861	118.742	121.446	126.723	87.1658	90.815	78.8919	67.2382	69.2625	73.1109
jg9078.t1	141.819	170.394	157.143	150.789	170.19	157.918	141.912	143.377	136.962	125.191	115.893	119.117	179.731	161.707	150.928	130.41	138.52	140.884	86.677	108.172	96.3528	36.0931	35.0307	33.0539	53.2205	48.464	46.2264	64.421	58.684	60.6835	79.1418	86.7915	91.6379	83.6683	84.7545	79.7367
jg3167.t1	141.78	130.991	149.31	135.24	123.059	139.835	107.093	96.1769	123.027	137.472	136.011	142.17	91.1703	139.164	146.237	149.499	140.411	137.072	224.173	186.606	241.954	454.871	440.949	453.414	473.622	477.903	495.291	505.394	494.805	447.443	397.674	387.939	395.828	395.31	403.199	395.829
jg14129.t1	141.642	120.377	95.112	124.831	149.884	123.848	96.5796	105.797	73.3441	80.9387	84.479	84.1294	192.883	117.004	116.228	92.6606	99.1404	105.207	34.0835	55.8668	48.2406	20.5898	14.4473	12.4736	31.2297	36.4713	25.9871	21.1015	27.441	21.9584	17.0426	18.5607	11.3068	15.0318	14.4046	10.5352
jg1948.t1	141.489	155.673	149.789	87.7806	87.2299	91.5028	120.734	111.738	112.502	96.1469	90.801	89.0901	125.749	117.411	130.905	116.414	110.069	98.8937	89.3929	96.6972	87.8365	53.8293	49.7414	53.1039	73.4296	66.3103	64.5552	70.728	67.5232	57.9279	77.0492	82.1769	85.0639	53.3296	55.9712	47.4744
jg16328.t1	141.389	306.681	338.56	181.498	366.279	280.52	334.055	345.807	299.303	276.347	268.818	261.723	195.308	81.1965	102.884	98.3444	107.689	112.299	156.568	182.472	158.979	170.176	162.649	160.772	228.641	162.669	86.5029	244.634	158.698	89.5242	160.415	207.957	262.762	161.753	221.61	137.868
jg2608.t1	141.351	128.29	149.446	125.761	107.377	113.154	96.4328	93.5316	99.4546	120.119	121.345	118.77	81.7567	118.086	134.661	106.955	98.2865	90.9447	42.6846	32.5175	35.8089	33.1699	30.9388	32.4041	58.5383	59.6402	52.7653	57.5222	61.3053	54.2896	68.2165	69.2852	62.9755	64.6188	60.5407	57.6646
jg19256.t1	141.205	181.399	170.229	174.291	195.573	171.013	173.884	171.374	173.318	116.755	119.136	124.542	195.573	150.89	159.5	118.597	140.907	128.325	126.057	147.746	132.765	173.223	180.246	173.288	195.917	159.991	171.89	165.482	153.425	153.121	164.957	160.988	171.411	128.608	143.296	136.284
jg5140.t1	141.11	145.152	184.412	78.4841	60.899	73.9342	125.763	91.0425	155.487	104.748	118.92	136.638	38.7666	83.5119	99.7851	127.161	132.906	116.564	30.5919	14.7256	18.272	78.1733	78.4759	84.7013	51.7936	55.736	79.2708	62.1058	55.0749	59.7102	53.459	47.7075	51.8935	47.7378	45.3713	49.7109
jg18662.t1	141.031	140.06	171.004	115.992	115.726	107.387	112.636	102.138	125.652	125.674	124.363	122.626	64.2331	109.837	122.685	97.6171	93.4204	88.2433	75.6499	59.2574	53.7255	55.6493	57.3142	57.0812	89.0494	92.1233	97.5909	93.3632	99.5487	91.6769	71.2229	71.0752	70.1844	52.8501	48.6932	48.1265
jg9114.t1	140.68	104.983	113.815	214.369	191.491	242.618	146.72	177.78	136.371	201.648	187.246	194.371	232.261	171.295	150.909	163.261	150.391	174.453	120.097	173.829	181.415	78.5573	78.0442	73.8274	111.716	134.518	119.275	96.1476	104.487	119.942	86.407	88.1672	59.8053	71.9705	72.308	77.8824
jg9975.t1	140.57	166.537	157.377	183.603	217.95	205.569	189.327	201.222	172.018	185.59	171.297	164.7	256.343	224.203	197.335	193.471	168.869	191.652	130.953	154.611	153.349	132.159	135.286	131.764	200.828	161.172	157.629	168.19	162.033	138.089	108.59	117.174	126.633	91.6891	101.279	87.8052
jg10546.t1	140.526	156.829	174.268	151.761	137.456	141.586	121.007	109.245	132.838	122.109	120.194	131.179	90.703	122.095	133.265	113.889	110.725	102.631	163.905	142.646	131.734	200.21	200.292	204.137	187.674	201.757	219.238	220.768	223.308	217.143	120.877	117.506	123.083	119.563	128.386	124.222
jg5480.t1	140.474	175.757	188.208	135.187	121.174	139.853	147.152	139.515	143.25	132.214	128.881	125.85	160.048	161.897	158.151	132.337	131.294	124.82	83.0601	93.1034	86.889	101.291	102.096	107.65	128.339	124.932	140.941	141.517	149.98	140.431	89.335	87.5632	87.4741	76.4316	82.3369	75.2961
jg14467.t1	140.455	142.46	200.102	80.1682	70.2236	85.1188	116.891	76.1907	163.677	103.465	124.315	149.994	33.8637	60.9418	83.4389	103.896	100.925	90.4459	22.1766	9.97512	10.3312	16.5077	15.4778	17.1701	21.7448	25.9047	30.9736	28.7925	29.7432	32.2296	84.9409	82.0376	89.5725	54.2153	51.3777	53.544
jg19106.t1	140.174	143.627	183.589	100.558	100.134	101.094	103.381	78.8569	117.794	110.808	113.819	124.222	62.3658	94.9065	110.782	94.8753	94.1381	92.6601	109.109	85.5891	64.3816	71.6174	67.5626	71.4426	68.4614	74.9623	85.3968	74.4736	78.3364	79.4678	70.1793	71.3107	75.7646	69.818	61.2056	66.668
jg20297.t1	139.805	132.628	177.437	104.851	89.9364	117.797	130.433	98.5973	168.684	154.852	177.978	203.193	70.9732	156.953	216.253	258.325	249.405	244.594	137.221	63.7256	78.8889	285.282	278.993	279.893	233.663	276.358	316.477	272.122	292.428	294.23	439.804	428.548	394.301	568.532	511.347	528.357
jg21219.t1	139.536	160	144.009	118.905	147.384	136.373	123.765	152.485	110.958	138.044	126.119	122.17	218.204	149.769	137.541	107.99	108.658	119.897	43.7997	64.987	67.9839	47.3139	46.2478	40.0901	81.3958	73.0009	64.8222	91.9068	84.6023	73.458	39.7547	43.562	41.032	40.7112	36.4911	38.4384
jg18907.t1	139.464	169.716	178.593	124.036	140.646	120.435	111.84	104.928	105.944	98.2195	100.53	106.1	143.499	128.852	141.427	84.4579	93.7023	88.0848	68.7361	82.7296	68.3733	55.8589	54.8327	50.7348	66.1627	66.01	71.2475	76.7288	69.742	72.1192	49.379	47.8604	48.0085	40.2734	37.6658	36.6082
jg2070.t1	139.429	140.363	167.525	142.766	122.246	138.142	195.561	156.974	232.832	180.421	194.043	199.758	88.7192	154.363	178.315	156.936	153.735	146.114	273.997	161.99	166.574	474.604	465.093	478.227	337.571	353.932	413.19	422.631	418.004	424.696	236.797	226.123	244.621	164.784	178.227	173.246
jg218.t1	139.375	167.14	170.404	120.123	105.868	128.282	102.674	96.6093	104.381	81.574	81.8094	84.5598	107.805	114.972	114.566	90.4781	89.9994	93.5484	58.8139	67.7073	48.1002	60.4837	57.8519	64.937	58.7657	57.9366	59.5362	52.0992	50.8727	51.9722	30.874	33.9295	34.5445	18.5876	22.4707	21.0452
jg21233.t1	139.175	133.609	180.882	121.576	108.023	123.22	168.931	121.199	222.402	145.488	172	190.601	46.0047	98.1547	131.963	133.963	141.371	128.618	183.928	86.0611	88.201	380.145	394.235	400.987	252.802	313.014	375.614	377.095	370.482	383.842	229.394	222.481	219.719	213.713	214.117	214.549
jg16963.t1	138.846	163.319	168.473	139.45	128.198	132.871	128.433	125.673	125.34	115.818	120.754	117.905	151.354	150.933	164.049	133.173	127.372	113.314	80.0872	87.8964	90.6455	82.1438	79.9905	87.2485	125.251	119.782	120.441	139.69	132.366	116.077	78.9643	70.3072	75.1102	74.8156	87.6887	73.1221
jg396.t1	138.74	110.819	81.8438	141.206	140.191	150.654	123.68	113.243	124.911	115.298	100.012	117.985	81.0338	112.78	92.1747	103.589	88.0997	93.8917	71.1952	78.1357	71.9198	66.7111	77.7237	67.0485	91.0108	66.9692	76.9562	46.8296	61.4717	64.4215	49.6499	44.2442	41.582	52.7501	57.0648	56.1392
jg17711.t1	138.628	153.081	156.036	110.439	100.389	109.442	110.148	107.511	110.294	100.802	103.632	101.779	125.831	141.035	133.062	96.8289	96.3995	93.0277	38.8437	40.9722	39.1827	43.2626	44.0657	45.6415	67.5483	56.6224	66.3013	66.2558	68.6018	62.4355	39.9711	36.705	32.4436	33.8439	34.6774	33.5064
jg4842.t1	138.562	158.023	172.808	95.9496	78.4417	91.221	82.6756	77.0858	85.0968	107.956	117.735	112.179	130.97	161.433	141.026	176.978	164.438	165.089	129.193	114.211	102.084	75.554	74.7618	78.5231	92.3941	91.9172	108.4	100.401	113.653	117.02	166.491	147.448	145.892	199.485	203.714	200.32
jg20527.t1	138.554	157.374	208.435	220.726	221.729	249.147	259.384	207.383	308.97	215.305	234.345	257.923	110.183	187.19	226.156	115.727	119.12	110.136	10.6579	6.94597	7.0685	12.2322	11.3372	11.288	7.15142	8.04186	8.96068	7.75236	7.62333	7.60979	19.3331	20.6915	21.7428	12.62	12.419	13.1528
jg3266.t1	138.523	196.681	183.879	181.346	282.07	239.901	216.038	229.396	181.121	183.609	167.892	165.393	190.272	182.633	172.873	141.579	148.843	160.857	185.65	245.319	248.3	197.057	190.637	189.104	279.096	200.445	166.835	225.187	195.189	174.565	98.7618	117.008	119.942	115.356	122.139	103.273
jg22821.t1	138.253	201.865	210.442	252.949	312.623	336.543	318.804	296.804	317.261	245.856	261.907	300.562	209.926	174.676	176.894	131.348	155.851	147.472	602.407	594.218	467.458	656.59	655.363	679.4	592.851	536.277	584.25	534.742	563.883	562.199	339.572	355.885	381.712	267.121	298.346	283.749
jg16968.t1	138.241	147.258	269.24	52.6947	24.5972	44.2663	297.92	145.832	555.778	87.6239	125.524	153.838	28.5921	65.79	76.604	138.203	159.757	100.05	22.6141	5.35917	10.8938	221.441	226.254	220.484	35.9992	32.9126	87.2903	46.7542	45.2246	21.0259	48.2248	27.1705	43.2935	63.2426	43.7714	49.6061
jg16787.t1	138.178	148.212	148.296	124.384	205.363	150.689	154.622	201.771	146.589	179.86	160.621	158.282	208.064	180.913	165.919	163.102	178.499	200.147	106.958	165.96	164.143	73.9278	74.2993	64.0797	92.6849	73.2413	65.0312	63.4779	56.2556	67.2057	46.3871	61.5186	57.9787	61.6784	65.7382	58.1302
jg870.t1	138.104	154.088	132.28	202.343	220.76	207.013	177.536	164.264	188.784	162.028	172.729	186.627	218.347	183.635	196.812	138.619	155.074	153.885	261.401	294.555	275.44	212.576	209.965	214.793	281.217	226.749	243.418	265.023	265.623	280.842	153.626	153.651	155.465	122.722	162.588	142.588
jg6934.t1	137.97	141.635	168.497	144.956	131.622	146.806	189.28	171.433	205.672	149.665	153.587	158.246	86.8722	140.982	150.968	141.42	139.039	132.943	274.265	199.883	210.803	261.612	268.577	271.517	263.057	250.732	278.352	261.914	253.749	247.534	184.625	171.276	174.644	173.103	170.77	171.258
jg19174.t1	137.809	150.257	157.868	109.006	109.028	108.094	105.913	110.883	94.1599	121.916	114.423	109.924	136.23	160.008	156.72	124.878	120.952	130.634	35.3619	40.1701	42.865	34.0867	33.2826	29.3858	65.1224	58.2431	57.7077	66.2186	60.1504	60.5672	33.9635	40.9998	38.6549	38.0239	34.8969	37.7935
jg12273.t1	137.606	143.359	145.907	136.362	113.745	112.392	95.35	99.9637	89.9266	95.5012	96.3582	86.6744	121.158	137.32	145.839	133.974	124.476	109.966	242.221	267.039	270.756	127.913	128.653	132.922	133.356	134.979	142.433	150.421	148.655	129.066	114.46	111.812	107.573	115.967	125.59	106.968
jg9659.t1	137.285	142.335	136.696	170.847	213.942	181.285	170.984	184.174	170.417	117.646	112.593	123.135	210.036	182.082	173.552	120.823	140.411	144.547	84.8091	125.843	108.409	50.6593	49.7521	55.5867	86.9351	71.2106	71.869	62.222	66.3885	84.5107	55.348	57.7408	50.8329	32.2936	38.5824	36.7772
jg15906.t1	137.273	137.352	151.646	418.303	454.587	520.054	403.503	396.577	448.3	610.511	573.495	694.086	283.64	318.481	352.147	247.07	249.518	250.978	301.641	281.493	271.58	377.565	373.671	370.459	351.072	354.35	325.075	369.698	374.053	406.332	178.769	194.577	200.163	161.53	166.061	176.043
jg7797.t1	137.177	178.298	167.054	132.357	147.469	125.838	137.529	127.344	127.614	96.0559	91.9643	90.6246	144.363	169.217	157.71	109.115	120.192	113.757	40.4559	48.7719	42.575	35.9545	35.1607	37.2718	63.4675	54.7795	61.4878	73.0269	66.8208	65.1426	43.4557	39.3061	43.4973	27.86	32.9452	30.0674
jg9797.t1	137.167	98.8295	99.8923	166.737	151.791	181.18	165.827	149.075	180.472	177.183	186.265	183.127	103.113	115.939	127.808	121.185	116.169	105.493	146.033	111.475	113.566	92.4797	104.596	89.4724	124.966	140.801	129.365	93.5077	101.992	122.694	91.9893	92.8683	87.2512	87.5408	92.8458	98.222
jg17556.t1	136.945	118.061	124.743	99.5984	90.8153	86.6148	83.9974	86.744	82.7204	104.475	96.5268	93.2036	81.2271	113.11	113.35	106.609	102.148	98.3443	92.3776	91.733	100.867	91.4587	93.3868	89.4765	116.106	114.967	116.987	116.047	125.2	119.83	109.145	113.715	97.2119	141.154	134.809	129.705
jg9639.t1	136.842	161.188	145.572	128.359	169.161	138.145	141.885	155.348	115.263	140.043	125.981	124.189	254.732	138.688	153.424	132.192	140.156	131.117	162.671	249.638	260.089	112.226	105.352	103.851	159.496	153.031	146.872	149.078	152.088	123.987	109.029	128.219	119.105	137.069	111.202	125.738
jg16478.t1	136.806	140.71	144.335	148.301	149.817	139.613	108.656	118.134	94.9733	105.986	103.493	99.0348	159.511	178.983	161.451	140.972	142.42	155.732	56.5729	73.1834	72.5858	53.3097	49	50.6996	91.5851	78.0189	73.0848	75.0081	83.8328	76.0164	68.203	67.8598	52.6658	54.9877	47.8659	48.4554
jg90.t1	136.214	155.243	178.536	52.7812	55.401	52.1512	82.7406	82.1892	83.9075	69.4189	63.9864	63.9023	89.6056	88.3789	92.2831	114.062	112.19	103.02	449.338	552.869	577.098	198.136	188.804	170.085	102.075	90.8642	106.128	74.6344	77.0964	69.5444	254.484	254.325	222.611	143.427	142.87	148.95
jg19841.t1	136.147	173.718	154.457	111.192	125.278	104.263	125.606	126.82	115.711	76.3474	77.548	74.0611	129.295	134.717	122.139	71.5732	75.9553	73.3443	20.7105	27.6089	26.0222	20.9994	18.9486	18.2802	28.1167	25.1485	31.7513	34.53	33.5355	30.9414	30.2574	30.0736	31.8614	32.3029	37.6563	33.6166
jg13812.t1	135.921	145.544	157.508	125.158	107.469	115.381	84.0182	84.0606	84.1392	80.9711	78.9254	82.4944	98.8331	113.331	98.4685	77.6984	80.0272	78.0168	16.3861	18.6782	14.2688	16.2367	15.282	14.8484	24.1443	24.2714	29.9675	31.4078	32.5276	31.7204	26.0472	26.0406	24.2444	20.7779	19.3605	21.8973
jg174.t1	135.765	137.135	136.948	141.917	139.688	126.108	97.1018	107.351	87.5665	113.157	104.826	100.683	176.147	188.424	169.105	149.554	144.602	154.466	58.4393	72.8986	78.6563	52.889	50.8024	50.42	78.2557	76.673	85.5593	87.415	93.1535	80.3392	67.117	68.1673	62.4378	71.5301	57.9327	60.9169
jg21191.t1	135.693	149.233	122.48	278.307	349.004	267.148	252.371	279.327	239.934	197.052	177.332	184.094	199.588	159.529	150.847	100.939	129.89	122.828	234.039	311.469	289.112	405.191	408.867	393.082	446.071	340.906	363.236	445.867	500.385	515.448	112.075	112.766	96.0019	124.893	147.921	134.712
jg23111.t1	135.676	148.515	182.142	112.098	116.192	124.576	166.539	128.893	191.667	137.612	145.776	163.9	67.491	90.001	110.416	125.61	123.658	122.631	367.864	224.998	251.706	321.096	330.223	330.765	276.653	296.786	304.935	340.412	333.321	326.122	403.645	406.444	428.405	520.356	523.876	533.83
jg7581.t1	135.532	182.847	159.771	130.414	160.684	130.507	111.694	109.947	95.9047	80.3118	80.6967	77.3538	173.27	149.425	150.435	104.234	119.167	97.2365	26.3598	34.8667	26.7199	13.1462	13.6322	14.6291	30.1164	27.1124	24.5791	40.2151	32.6756	32.7588	20.5049	19.3333	21.2801	15.9892	19.0977	14.8303
jg21749.t1	135.313	123.006	167.389	99.1543	96.7716	125.721	128.298	94.686	165.711	148.098	166.231	191.057	46.1124	80.0272	105.012	121.415	121.34	122.728	123.341	55.9104	67.033	214.023	210.305	206.115	145.531	169.164	194.775	162.418	161.065	180.405	90.7005	96.5432	90.6166	100.696	86.9184	95.6641
jg18127.t1	135.233	113.878	84.4481	142.597	138.577	182.531	129.58	141.534	108.596	201.502	185.466	156.023	244.819	211.932	162.939	187.972	145.163	194.357	109.625	134.581	145.542	121.276	99.4159	95.9491	141.328	142.894	120.772	158.955	141.877	138.858	73.0454	95.2232	79.8662	81.5765	55.7909	61.5618
jg6409.t1	135.002	127.674	116.637	163.426	155.185	152.695	115.605	119.431	108.615	123.098	109.735	114.79	179.261	155.514	149.928	145.064	132.473	138.51	46.8958	64.0674	67.0676	49.341	48.9135	47.1856	76.6319	68.2733	69.1907	61.5539	67.8303	69.2265	50.4495	53.4269	47.0622	52.8623	47.2865	44.3028
jg20980.t1	134.726	113.147	101.592	127.748	131.804	105.419	83.3635	88.9799	77.5754	82.703	77.2033	73.3436	120.159	121.015	127.173	92.8731	92.1647	95.4433	32.2657	41.0161	30.893	19.1795	18.9621	20.4694	34.0432	33.432	34.1787	27.4319	30.8011	33.6505	32.2211	25.7962	22.8963	23.8004	27.9449	18.6561
jg20353.t1	134.478	131.399	181.977	55.8238	44.803	59.7322	127.695	87.9786	172.977	99.1915	113.106	121.922	33.4547	47.4175	62.9876	100.392	111.771	105.311	48.0303	22.999	34.0497	238.724	231.97	236.994	52.614	54.8135	91.3003	72.4967	67.5981	68.6149	496.012	442.748	498.815	516.102	385.493	511.041
jg15253.t1	134.364	112.494	114.066	53.6966	40.8046	53.1297	35.5041	37.3235	42.2267	47.4404	49.8567	42.0636	40.5337	71.0906	69.245	57.112	51.6083	49.1513	13.0358	12.3684	9.79288	10.873	10.5436	12.5502	14.8438	15.6699	17.0779	12.5971	11.1976	10.5818	19.8544	16.8752	19.7399	11.5282	10.3894	11.3772
jg19408.t1	133.919	141.668	139.349	141.119	156.977	148.41	131.929	139.048	116.795	124.658	109.867	111.562	180.704	146.015	139.775	108.884	117.514	121.338	47.9893	62.9735	64.9352	61.3108	65.3409	60.031	97.8109	83.7538	86.6762	97.716	103.72	102.221	57.9202	58.2063	57.3434	55.2999	55.3829	50.997
jg6948.t1	133.807	130.082	178.751	125.29	110.869	144.666	146.501	121.597	203.743	316.52	382.751	452.594	59.7656	102.931	142.95	149.918	172.003	162.872	88.795	35.3373	59.3324	582.554	614.047	555.268	299.715	432.711	634.187	511.962	479.853	573.781	284.942	289.258	317.401	257.149	245.969	276.453
jg1908.t1	133.785	103.968	96.944	278.281	292.378	347.745	359.6	417.684	364.789	289.172	314.836	288.476	234.463	154.845	154.837	199.064	197.67	225.685	152.588	170.411	201.553	111.092	127.76	104.156	163.71	152.93	108.656	111.527	107.513	137.48	119.687	131.399	103.696	116.116	124.822	133.515
jg11192.t1	133.588	143.139	96.372	180.439	198.315	152.025	112.383	149.537	112.667	140.519	131.178	126.747	300.469	135.839	132.64	112.435	123.079	120.804	83.3788	141.522	139.355	104.221	95.459	92.6334	150.963	151.825	145.888	115.887	121.63	136.248	80.1308	77.5193	55.7958	60.984	49.7043	47.3138
jg3660.t1	133.546	172.451	187.486	158.34	175.2	164.963	180.996	173.347	181.755	141.301	143.77	148.728	175.61	173.355	173.666	136.958	144.13	138.706	178.981	189.035	177.38	194.616	185.659	183.688	193.767	191.553	220.853	233.951	224.056	207.897	150.173	143.712	152.771	145.717	151.697	144.896
jg18241.t1	133.52	167.839	183.742	164.339	180.311	175.942	176.289	160.065	180.739	168.771	166.924	185.138	165.476	174.841	182.31	149.801	159.843	153.011	201.738	202.882	209.885	262.932	271.42	260.166	263.943	245.557	288.64	387.331	368.814	342.044	202.264	206.703	226.764	197.723	208.313	193.58
jg8994.t1	132.895	100.159	114.936	102.282	85.6001	109.282	135.888	121.112	141.443	186.533	176.745	168.627	90.3193	133.722	156.925	149.667	144.899	144.372	93.4804	64.5968	71.1828	52.0956	51.724	48.9119	46.9312	48.1813	44.2353	40.67	41.233	42.2773	108.212	113.28	96.871	93.289	79.7442	87.3187
jg14202.t1	132.744	131.537	126.435	133.357	108.739	133.931	112.065	107.099	110.759	123.791	121.112	114.339	114.098	140.788	139.467	122.901	110.373	111.004	63.9641	61.4688	63.1668	58.4875	54.6904	55.6909	83.4241	74.4956	80.3758	77.6839	76.5139	74.292	69.4751	69.0958	67.8581	68.1216	67.4067	64.327
jg1187.t1	132.694	163.854	163.759	124.012	119.618	128.222	119.846	104.561	115.965	88.8056	88.8534	90.2899	91.8428	93.6629	92.2052	85.698	76.9329	78.1266	29.2231	32.5366	26.4994	13.1536	11.3113	11.727	24.1403	20.0296	23.6291	27.7042	28.6198	25.5219	28.8115	31.6413	28.951	20.649	19.3406	19.575
jg13040.t1	132.441	175.596	216.503	118.606	133.462	122.593	149.909	117.498	159.803	109.779	118.031	123.556	111.989	142.91	146.278	132.082	133.885	118.038	153.344	137.78	104.013	165.64	163.327	172.947	152.226	162.337	203.14	179.844	177.912	164.63	162.208	155.282	183.999	157.437	163.426	153.46
jg2488.t1	132.171	147.849	185.071	93.8186	87.3271	92.1512	129.24	105.896	149.188	115.205	121.472	131.022	60.9035	113.48	126.375	102.672	104.557	98.2201	98.7035	62.8082	61.1065	100.668	100.884	103.581	115.78	122.423	146.989	149.523	151.196	145.204	109.775	103.927	107.478	105.859	102.97	104.619
jg18851.t1	132.146	124.395	123.483	119.574	115.339	128.717	245.366	229.17	252.072	238.824	249.45	255.514	122.025	212.977	221.085	196.07	205.881	222.937	143.291	111.064	115.064	266.841	270.555	267.571	251.412	213.48	245.01	289.751	288.88	311.486	120.65	125.792	118.553	93.0775	87.3427	95.3124
jg7495.t1	131.983	155.119	132.372	107.404	145.082	137.697	134.098	150.912	123.293	178.469	174.991	177.031	177.565	158.111	161.162	134.945	150.445	161.926	287.846	333.65	352.734	124.758	123.726	113.856	181.555	166.643	147.529	165.045	154.674	148.79	127.847	160.327	161.274	107.655	120.539	117.179
jg6504.t1	131.964	173.266	186.312	215.898	277.319	250.265	187.782	183.128	183.543	145.247	133.073	140.828	165.496	161.94	172.007	151.769	160.624	155.719	486.091	532.514	531.474	470.087	448.958	487.64	414.239	321.479	302.004	312.193	271.851	243.101	274.847	301.737	347.805	320.107	342.302	307.658
jg13006.t1	131.748	71.6408	53.9746	183.886	187.505	176.265	94.2682	167.08	77.7616	154.182	163.373	133.008	204.205	171.208	134.192	191.591	180.41	218.78	104.238	185.04	194.397	60.8372	69.9513	53.9303	136.095	140.635	129.811	78.0494	102.88	120.683	66.0664	70.6024	39.0361	73.5421	76.235	79.4164
jg22732.t1	131.735	132.617	117.445	214.551	277.785	250.707	150.322	185.594	138.978	193.056	165.161	169.577	284.283	185.115	180.601	165.111	147.103	164.216	316.345	447.098	456.8	294.879	283.418	278.78	410.651	387.697	330.176	342.906	350.765	315.582	223.667	261.628	243.597	219.396	195.192	195.321
jg15755.t1	131.443	147.735	126.328	156.395	158.359	147.847	153.952	144.958	149.648	129.933	129.939	126.137	174.297	215.427	196.525	162.055	154.492	156.349	103.8	102.61	107.997	176.484	196.941	194.363	210.481	176.679	197.931	197.686	186.796	181.053	79.1742	73.8489	79.4312	85.5156	103.456	93.618
jg14363.t1	131.358	132.063	112.9	129.494	128.409	127.682	110.216	134.148	101.011	116.738	103.973	98.2498	153.675	159.317	147.241	140.036	137.514	147.049	134.321	162.422	156.793	73.7408	77.0466	77.6485	126.682	87.4853	98.5997	89.5768	116.739	106.152	96.3764	88.371	69.3736	119.66	127.045	109.582
jg20955.t1	130.53	144.78	158.53	148.728	131.483	140.89	136.066	123.77	140.606	117.083	117.038	119.337	103.916	137.481	145.438	121.639	110.189	102.861	95.915	86.4972	80.1764	87.5858	89.1087	93.4516	101.127	103.039	115.041	105.64	104.741	97.2181	75.3299	73.4232	79.1402	68.7284	71.1795	66.9928
jg10668.t1	130.443	139.857	184.314	136.179	134.271	149.72	267.84	174.302	403.299	180.796	207.668	261.696	49.6452	86.7928	119.409	188.811	206.843	182.881	440.754	183.465	233.945	1134.96	1132.66	1148.93	354.365	467.802	710.348	680.515	645.064	800.649	945.629	896.635	971.698	1152.24	1050.72	1189.2
jg17119.t1	130.434	203.684	186.154	31.6751	44.4935	39.1225	66.3359	69.0608	59.5804	72.7493	65.3002	68.4515	190.971	79.0801	120.285	107.487	122.094	118.345	245.418	374.29	275.952	20.0942	19.8116	20.2266	34.0227	24.9982	23.2552	20.3887	17.5279	14.8645	149.322	177.473	180.706	77.5815	85.1778	76.1907
jg4247.t1	130.433	164.133	182.3	174.998	184.03	176.129	152.96	147.014	156.915	119.531	119.631	132.711	196.239	217.695	206.472	157.059	172.359	166.594	456.809	511.792	491.804	474.642	466.377	498.639	503.135	470.823	544.434	446.441	447.915	431.087	377.146	362.552	384.648	392.951	433.457	402.697
jg10115.t1	130.256	123.858	155.531	139.066	129.448	143.394	155.483	133.858	184.965	135.048	159.503	186.969	45.8712	103.143	130.648	120.967	122.512	132.304	62.9505	33.4646	44.4477	108.292	101.151	101.515	72.3076	84.2596	127.131	94.2472	107.171	132.419	179.119	178.464	155.719	153.1	126.342	146.727
jg202.t1	130.143	162.977	145.189	108.343	112.065	109.713	108.066	116.506	99.3541	101.39	97.2146	99.0879	148.417	111.052	127.285	105.327	109.063	88.4061	69.3668	82.6849	75.088	52.7211	51.8924	57.5363	78.955	62.3199	73.276	96.0522	84.9091	76.0062	57.1811	59.9551	58.2113	69.5395	75.2851	63.4533
jg21846.t1	130.138	176.685	163.54	116.774	145.256	126.7	150.468	135.563	139.114	106.982	112.958	114.812	145.391	122.741	132.418	92.058	103.505	101.678	134.325	160.178	144.923	175.615	170.483	168.909	211.519	170.46	188.916	172.417	160.822	154.977	66.5207	71.6155	77.3711	54.1456	59.2406	52.8936
jg19078.t1	130.047	158.527	208.962	62.4718	68.5093	68.8672	72.5748	57.1066	81.5364	41.9443	45.3609	48.1866	26.138	40.0183	40.4822	32.0474	34.6237	29.4942	3.65568	3.15647	2.68325	7.62108	7.73841	8.09773	20.5286	23.09	27.7441	33.4598	35.1607	35.9079	13.5444	13.366	14.2552	11.063	8.95875	10.4741
jg19456.t1	129.761	120.593	201.799	206.109	108.567	172.63	328.648	206.541	513.197	144.156	175.353	216.356	42.8823	97.892	98.1718	114.45	134.968	100.189	594.805	286.794	362.493	4188.45	4034.36	4326.11	673.504	529.838	939.456	344.815	365.807	225.248	139.875	87.2007	127.277	48.6431	30.7282	43.6524
jg1749.t1	129.699	131.681	126.897	144.12	149.592	133.551	98.355	117.704	81.5518	114.51	95.7454	97.6796	182.75	179.059	154.734	149.099	135.611	151.927	52.2559	76.385	83.8506	41.7168	42.857	43.4126	79.0336	75.4226	66.9594	72.6522	71.6907	62.586	65.2442	70.2484	57.2792	64.6401	59.0799	59.0734
jg9369.t1	129.656	119.342	120.82	96.4956	99.1892	82.3829	62.976	64.2901	52.0146	67.9475	61.784	58.9402	78.8547	88.1273	73.4571	98.0899	112.664	108.133	8.64639	15.0412	13.432	3.65316	2.92878	2.31045	12.9567	15.991	7.46591	9.69825	14.3562	12.3014	10.003	12.6773	13.5101	9.59017	10.2598	10.1069
jg15954.t1	129.628	144.279	116.82	155.702	178.336	167.295	107.09	138.361	93.6998	129.826	124.805	119.204	129.82	120.029	119.382	92.4056	80.3074	97.6163	37.2361	52.8894	54.5058	18.8759	18.73	19.2441	25.3612	28.2249	20.8911	17.8446	27.131	18.7316	188.547	186.039	197.867	194.295	188.053	189.069
jg14000.t1	129.505	147.005	178.693	102.683	104.122	123.895	156.004	120.159	190.228	128.853	139.382	150.424	60.1894	92.4834	114.408	119.932	123.059	112.018	147.175	77.4372	88.2803	179.928	178.039	181.312	112.85	129.257	161.546	125.142	118.571	120.04	240.023	233.745	250.758	173.202	162.841	171.395
jg14405.t1	129.421	112.657	145.935	116.803	110.912	130.718	136.965	127.273	161.778	147.846	163.833	180.465	54.6247	114.142	137.226	123.351	128.081	139.083	56.2447	30.7682	40.3239	89.4421	92.807	84.4638	93.6271	111.99	121.332	94.5059	102.282	114.067	98.4398	101.002	88.9086	85.9375	82.5377	89.3159
jg2020.t1	129.402	125.2	144.959	76.0181	75.56	79.3317	89.7443	80.7613	86.6592	112.664	104.959	109.791	46.3516	88.3393	100.224	95.6826	89.9317	92.0463	52.7479	38.4868	44.6822	39.4641	39.5544	36.3629	81.9861	75.038	77.5023	89.6869	91.6507	85.5344	72.5796	75.0494	73.1676	85.9087	73.1151	75.3755
jg12210.t1	129.247	172.759	192.926	127.593	159.433	136.069	155.319	144.54	147.964	138.423	135.119	140.851	157.742	162.752	188.893	145.441	145.645	140.635	79.9788	80.9474	82.4586	83.3556	81.5654	79.8345	106.594	95.1402	97.5522	127.257	118.102	97.4984	115.348	114.142	123.055	109.653	114.419	102.682
jg6922.t1	128.645	107.843	104.697	154.172	152.13	149.868	91.753	109.195	81.3133	127.196	111.098	105.525	169.964	146.845	140.279	143.328	124.639	143.109	48.5371	66.3001	75.5393	50.8857	45.2281	42.4684	77.2074	69.8543	69.9303	62.9541	67.0835	72.3379	54.1665	60.2369	47.0202	60.7722	48.4444	56.4568
jg18833.t1	128.337	147.114	119.882	107.019	119.93	100.895	96.3339	91.245	83.0005	69.2597	72.3295	72.9964	116.208	137.915	133.303	98.4982	119.993	108.877	47.0801	72.6063	52.3375	41.3366	35.4895	39.3445	54.5267	48.1671	48.7704	52.2531	50.9351	52.9213	32.8242	30.0285	28.6907	23.0977	29.4973	24.194
jg15464.t1	128.267	157.985	174.268	105.938	99.4729	107.839	129.678	107.471	134.483	84.995	91.7662	94.2865	92.5291	114.028	122.513	75.9198	74.9201	69.9417	54.6009	47.1511	44.3602	82.9465	84.4373	90.0142	86.2917	86.3737	96.3252	97.4006	90.8052	87.114	65.0175	60.3754	70.108	65.5345	70.9258	66.2853
jg3701.t1	128.252	156.782	161.318	145.427	141.6	131.73	143.172	138.085	139.923	104.887	106.303	104.983	143.411	154.026	148.26	115.015	120.036	110.176	114.236	126.134	121.487	103.126	99.8765	104.012	127.128	125.735	140.884	142.887	140.435	129.721	100.829	96.7201	98.5062	85.7455	98.7523	86.217
jg229.t1	128.24	154.728	152.046	160.325	178.365	170.591	189.55	179.745	181.938	206.32	193.313	205.795	190.032	123.38	134.196	141.104	140.809	143.744	196.915	197.313	207.196	338.505	345.883	325.286	278.019	274.54	249.619	268.841	267.218	249.537	180	189.895	184.326	193.381	212.908	189.831
jg18846.t1	128.051	148.46	145.2	117.39	107.218	111.581	119.747	112.108	115.425	104.244	104.944	110.977	135.001	138.88	138.375	113.324	114.999	111.845	67.8992	74.8237	70.8449	86.7938	89.9168	87.2088	113.946	106.913	120.595	115.21	112.853	117.28	55.0946	51.0541	53.738	61.4671	66.3713	66.3209
jg6827.t1	128.05	108.073	85.7705	113.267	85.0261	91.5681	76.3247	82.7326	61.2334	85.8163	86.8335	70.1476	155.086	154.201	140.459	160.137	134.783	145.634	23.866	28.9992	27.7905	13.1619	7.56753	12.7181	21.8325	27.026	23.5209	30.4812	26.2768	26.8102	12.0163	10.4941	15.2523	20.1935	21.5685	18.225
jg22248.t1	127.93	168.193	151.124	99.7185	130.183	95.0477	90.4683	87.9925	83.9581	62.08	61.9916	60.282	100.274	114.554	106.873	65.228	83.7805	75.5182	11.4792	18.2566	14.9665	9.62703	10.2763	7.94681	21.4085	17.1976	17.7391	27.5576	23.6638	22.2128	16.2979	17.7364	16.1059	13.3481	15.3021	11.8503
jg71.t1	127.892	146.93	176.319	97.4334	85.0373	100.446	110.658	90.4876	113.585	95.2399	97.9323	97.506	74.0788	97.5557	103.298	87.1983	76.7289	71.1148	19.0821	14.2409	13.0307	13.8859	13.7495	14.4509	13.6905	14.5842	15.4274	18.5684	17.0253	16.8644	32.1079	30.7298	33.3179	35.4764	37.227	34.0576
jg11600.t1	127.786	165.705	156.008	99.0189	99.4744	92.305	131.482	130.182	119.041	116.459	122.95	121.064	157.771	158.978	163.266	117.168	132.736	119.835	52.3626	56.2017	49.8149	62.0262	62.1996	64.8081	103.045	101.64	113.649	127.008	115.921	104.535	112.292	108.139	114.209	76.7605	86.9094	74.0858
jg12198.t1	127.748	133.883	160.979	125.591	131.925	148.972	182.074	146.617	210.555	150.006	178.011	176.404	72.7066	118.377	134.773	126.95	138.095	124.566	227.546	135.661	136.73	200.084	217.111	212.46	175.891	219.429	238.704	207.42	195.045	218.685	258.281	245.844	253.15	259.412	265.077	260.497
jg12646.t1	127.656	127.325	117.244	90.4688	96.2086	78.4112	87.2362	84.9106	83.0686	86.2608	84.9424	81.2657	134.291	147.178	130.283	128.309	119.965	122.906	88.0204	95.7346	102.886	70.0676	66.9963	69.9228	100.13	97.9709	105.717	105.121	110.78	109.29	151.247	149.343	128.419	184.126	202.422	160.813
jg20432.t1	127.52	121.382	123.285	131.02	151.389	141.551	161.037	131.566	185.439	147.536	151.359	158.439	78.4478	112.047	132.985	122.562	126.701	119.541	150.516	98.9395	100.878	138.679	137.695	145.053	153.257	153.773	164.741	146.907	140.076	154.52	140.048	138.828	148.581	133.456	142.17	140.171
jg18953.t1	127.378	163.334	140.3	131.467	173.213	165.09	133.265	153.042	109.112	153.276	144.197	133.924	181.473	89.0332	101.475	98.0794	105.957	101.637	54.1273	83.2824	78.6657	29.8062	29.998	25.9853	66.1368	45.9988	35.7597	47.5273	40.7294	38.1	37.322	42.76	51.4426	49.9663	51.1335	47.764
jg21629.t1	127.324	156.474	170.802	116.8	108.812	116.064	89.7388	90.6056	85.4719	86.8829	87.508	85.7997	94.8622	126.948	121.871	91.7554	89.3116	84.0275	30.8481	36.1261	30.6916	30.8711	29.167	28.8963	43.7741	41.012	42.8937	51.2004	52.9296	48.5013	30.5625	29.4171	27.3955	22.7072	22.8457	23.2831
jg8444.t1	127.277	157.703	137.404	74.5993	67.4259	51.3523	80.8681	67.3097	73.4158	68.4876	71.6678	71.4416	123.627	118.583	130.763	94.1597	101.941	91.2445	24.4084	28.5838	25.0203	40.5718	39.2439	41.1394	48.7557	47.7858	56.7182	69.0507	67.3582	65.4022	54.3715	52.5501	55.1097	46.8155	54.5529	43.5523
jg5682.t1	126.776	141.321	127.695	105.089	123.407	103.569	98.3116	128.939	86.0496	101.663	95.2893	94.6437	179.089	147.567	131.572	99.3761	111.711	114.706	26.9695	40.0918	44.7038	24.7954	27.016	23.6646	51.2255	51.3261	46.8763	50.5634	53.6632	57.9552	29.1685	32.1905	27.8227	30.0545	25.8211	25.9663
jg11482.t1	126.756	149.216	125.495	120.703	162.242	125.057	116.903	129.884	102.709	71.1428	66.5603	67.2049	117.531	102.52	101.939	27.88	33.8011	34.4226	0.774008	0.796524	0.705716	0.83397	0.401767	0.500345	1.66227	1.16388	1.01285	1.48237	1.10971	1.43514	1.0488	1.03864	0.952929	2.07086	1.11383	1.47211
jg8842.t1	126.681	142.554	195.074	90.4977	90.6517	96.6002	134.633	105.737	146.149	131.966	137.592	147.589	62.0124	100.256	117.94	108.67	106.488	99.0769	94.1058	54.4766	53.7295	117.028	115.156	115.394	96.1855	99.7691	114.467	98.1084	99.7234	94.6086	141.963	136.797	151.081	137.008	131.656	135.019
jg17997.t1	126.669	107.414	109.878	123.224	116.589	114.91	99.5606	101.128	102.033	117.294	111.202	107.063	87.2144	128.873	134.661	116.31	107.834	105.258	100.153	96.0526	99.4779	69.6412	66.9809	65.9693	107.147	107.03	112.578	94.7166	102.445	98.1366	91.7136	92.8649	80.6082	95.8608	92.777	95.7553
jg13727.t1	126.361	116.467	108.682	142.722	119.711	140.035	104.643	107.377	102.963	117.344	113.288	107.928	140.705	127.918	123.677	130.91	110.054	114.382	75.2995	80.4589	84.1955	75.9662	80.8455	75.3612	98.9379	90.2502	89.3988	73.6754	80.5744	82.2159	74.1214	75.2744	69.5122	70.1749	69.033	68.7457
jg19018.t1	126.358	100.96	122.785	143.696	141.608	183.388	291.504	273.439	346.011	530.78	566.475	619.028	82.6796	113.871	143.344	152.862	166.888	186.319	234.621	121.506	209.527	858.13	962.723	756.155	795.104	1085.91	1010.64	947.036	969.25	1111.66	548.556	603.637	516.995	436.886	390.537	458.661
jg854.t1	126.067	139.918	130.035	140.456	148.264	132.412	123.56	144.893	120.377	111.609	104.031	100.434	145.953	85.7927	114.771	83.1983	98.0892	88.4018	41.4763	58.0842	65.8334	64.4726	65.7453	61.2254	75.8324	68.0219	64.1199	63.542	72.7604	55.5716	32.4581	35.731	30.4807	39.4798	37.9284	33.8034
jg14531.t1	125.912	111.36	112.083	72.8047	76.2509	94.4928	73.6501	78.2583	66.6987	90.5303	94.0328	79.2948	123.002	85.0546	89.7688	124.963	107.798	115.743	489.602	460.506	495.643	89.6563	92.3136	92.6943	202.117	203.244	151.359	105.151	100.735	108.718	209.704	238.237	231.962	132.098	129.205	137.572
jg4391.t1	125.902	121.682	86.6139	120.293	105.477	104.218	108.584	137.239	86.3405	82.3485	77.0257	67.7928	150.008	136.103	135.84	132.84	130.495	144.059	35.3873	46.1402	45.5598	21.9683	19.6446	22.2282	37.925	34.743	36.8089	42.7587	39.7076	38.2722	47.7285	44.3734	44.1376	46.4491	47.4781	53.0822
jg2146.t1	125.713	107.29	87.5941	90.3249	84.0569	82.2155	70.5551	91.3799	70.5839	85.9821	83.0631	82.3106	145.042	116.035	107.124	112.317	107.593	109.254	19.33	24.7521	26.6029	16.3528	16.139	14.2467	33.4216	36.0789	33.801	36.8624	37.981	37.0929	18.9998	22.0335	16.3739	20.0297	18.5897	19.7077
jg8957.t1	125.53	162.202	192.688	122.018	120.54	114.022	122.483	106.846	125.336	111.804	115.087	118.703	150.401	143.338	154.796	131.903	122.472	115.598	114.851	117.298	108.415	274.588	263.3	260.4	187.917	196.203	226.974	193.684	194.243	180.199	99.9198	100.704	104.863	109.449	104.868	99.13
jg9221.t1	125.394	191.047	154.466	61.2272	119.281	86.7334	134.076	134.637	145.962	83.0182	86.096	120.618	157.929	150.083	161.145	115.688	152.46	131.031	88.1361	94.8729	82.3302	101.652	93.9473	108.502	109.302	93.0125	104.672	111.063	116.452	116.976	159.465	147.618	138.284	124.712	167.684	136.068
jg2692.t1	125.387	146.806	170.345	57.4791	49.4055	53.9591	47.4563	39.557	45.6188	42.4532	43.7248	43.4068	38.1581	53.2244	58.1008	48.5746	46.3919	41.8967	18.3705	14.1228	13.4833	21.2355	21.4061	22.8934	35.9227	38.5522	44.3174	49.3442	45.651	41.1978	5.29084	5.44479	5.82876	6.28609	6.91604	7.09507
jg1868.t1	125.381	138.828	131.283	219.458	244.658	220.633	109.491	104.094	106.591	109.564	104.578	110.004	148.479	146.806	141.034	100.553	109.731	107.323	214.562	298.246	241.853	184.074	174.587	181.607	181.915	168.112	175.239	92.6862	95.8019	98.0139	81.5102	82.8386	75.5085	43.0556	44.637	41.9855
jg12245.t1	125.271	150.188	139.511	125.059	135.945	121.879	140.143	143.538	118.634	117.784	114.463	116.978	156.584	137.178	152.943	114.019	131.336	121.879	72.0276	86.3956	77.3514	65.5284	77.9265	65.9635	104.586	84.0093	81.57	107.822	110.018	102.033	64.6833	73.4021	68.2942	68.0349	76.7978	63.1074
jg20802.t1	125.122	133.136	112.433	133.028	146.016	115.58	123.235	127.779	106.187	108.695	108.248	100.711	143.703	160.15	157.946	116.184	127.039	127.452	37.1749	43.3325	44.0844	30.4241	34.9373	30.9283	65.1912	63.6735	60.9693	70.3945	67.2495	66.7157	43.6972	45.0156	44.3127	42.6772	48.4729	48.8338
jg20818.t1	125.077	190.045	190.418	135.587	436.17	338.152	708.324	870.176	723.118	749.646	819.04	844.003	366.138	116.258	132.45	108.871	140.84	158.314	334.466	466.406	511.456	813.011	922.896	712.643	1065.51	737.965	336.729	567.483	409.765	276.882	339.396	463.607	596.115	548.793	683.106	539.522
jg1303.t1	125.036	148.875	155.677	115.16	104.242	107.565	113.11	94.2556	115.71	99.8507	104.374	107.337	124.917	139.999	139.856	106.053	99.5086	90.9999	42.9329	39.6246	36.9914	37.7676	37.1543	37.2989	55.9472	57.6347	63.8758	77.7606	76.498	75.2326	68.4136	64.1286	65.9317	59.302	67.4846	61.1893
jg2354.t1	124.763	114.011	113.359	132.588	122.006	117.643	81.5816	97.3672	73.4867	106.63	95.9776	90.0951	160.574	161.155	137.293	150.251	142.23	159.481	109.283	164.653	180.87	131.246	123.823	129.545	110.36	107.45	106.14	89.9838	102.157	105.357	111.894	103.345	80.5169	59.5225	72.0527	61.6708
jg22309.t1	124.743	108.434	116.234	112.144	85.342	108.654	90.8314	86.6121	94.9976	119.647	121.12	114.793	63.686	109.904	111.27	101.33	92.4863	91.5373	70.4469	49.1669	49.1121	64.4588	60.8811	63.2251	83.7276	80.6728	89.2167	81.5034	85.7071	84.0022	73.6071	75.1424	67.4053	62.6795	58.975	63.0489
jg9468.t1	124.703	138.743	142.772	109.879	100.103	117.957	102.43	107.166	88.944	119.824	118.721	107.436	205.813	170.419	164.732	166.577	144.917	140.903	166.351	177.601	191.629	93.4985	95.4945	87.39	95.4132	91.1211	87.9417	95.5702	96.3664	85.0485	131.798	132.259	127.257	68.1182	73.5634	65.0307
jg2995.t1	124.639	146.219	153.573	119.594	100.018	112.63	115.929	100.585	115.43	100.607	98.9932	95.057	127.817	143.241	136.087	111.491	101.196	95.0287	41.4444	42.1872	39.2515	46.3868	43.2852	44.1106	61.1743	60.1285	67.8093	62.7535	64.2062	60.5831	55.5153	51.3273	55.9157	45.8917	54.869	44.4082
jg8093.t1	124.621	143.987	139.359	122.411	157.469	121.235	109.811	118.955	95.0521	88.7333	80.3846	79.2228	118.893	94.0957	99.4022	92.0231	96.5498	106.05	27.9803	45.32	41.7579	8.42275	8.20553	6.20993	24.9788	22.423	19.62	26.6063	29.2804	25.15	25.3201	28.0002	25.5738	21.2648	14.7472	15.5213
jg19947.t1	124.427	131.414	159.886	136.614	144.986	126.311	121.168	108.499	125.365	122.248	120.933	121.706	93.5097	126.583	142.495	111.899	101.743	96.1882	86.4256	84.0316	76.2153	80.7221	83.2747	78.4135	109.442	108.139	113.356	105.902	101.627	101.233	65.3487	67.1899	72.8108	69.7845	72.1803	67.0499
jg2662.t1	124.215	130.939	164.522	130.335	124.536	147.701	130.081	98.8973	168.823	164.467	179.961	205.237	66.9158	118.781	135.817	137.888	139.176	129.104	52.4687	33.0874	38.5491	149.93	153.205	152.72	131.975	151.524	187.683	190.423	179.154	192.423	105.661	105.965	113.646	128.39	133.895	130.257
jg19928.t1	124.033	149.402	150.38	136.783	154.902	141.798	174.527	181.408	163.782	151.613	147.788	147.31	199.346	162.219	163.842	122.559	133.202	134.112	103.585	125.444	123.324	126.22	126.734	112.628	157.122	124.087	142.429	150.011	158.198	154.817	86.7475	85.8984	84.2888	78.0574	73.4951	85.8036
jg20025.t1	123.949	129.717	170.513	110.841	102.524	140.812	160.947	109.725	251.507	199.897	239.614	303.297	48.5899	75.2672	111.763	166.053	173.981	158.122	120.09	48.0594	64.0453	450.517	468.702	488.39	203.787	257.167	388.178	258.461	231.543	305.385	466.14	431.144	477.828	521.324	529.728	528.955
jg15549.t1	123.831	113.565	104.454	81.6894	65.3175	82.4829	82.1029	84.7124	80.982	99.1136	95.7681	92.4018	127.972	118.309	114.629	144.451	125.061	133.739	37.0717	42.2082	41.7543	26.9164	28.2025	30.1753	53.28	51.8654	54.7138	59.8913	62.4169	67.4872	50.8768	48.3193	47.4921	62.6481	61.1992	61.8106
jg5142.t1	123.61	154.801	174.127	89.441	107.578	115.51	130.39	130.488	109.935	133.34	119.876	116.264	131.741	87.4814	94.5084	106.837	105.64	102.172	53.4482	49.5109	57.5509	51.8604	54.4742	43.851	75.7253	66.5306	49.4579	71.5361	62.656	52.6737	43.9325	51.6689	46.5951	28.2576	29.254	28.2423
jg83.t1	123.592	164.114	182.609	114.956	103.461	111.594	119.142	102.935	118.635	113.672	111.581	116.251	126.395	136.644	147.453	128.948	115.27	103.942	68.6471	62.2998	55.5192	71.8829	75.56	76.94	80.9175	78.3406	86.2061	94.7973	84.7453	80.3302	56.507	53.9993	59.2052	57.0241	63.8601	55.9953
jg9344.t1	123.582	125.757	129.991	447.226	471.946	403.145	272.252	293.103	228.351	350.739	319.075	321.422	535.243	495.958	499.724	111.603	106.332	115.051	132.449	169.756	172.199	446.6	423.141	413.615	432.228	404.802	405.427	387.039	396.597	377.844	377.131	395.115	354.87	97.5951	84.2669	89.1962
jg6221.t1	123.44	132.701	125.387	84.7887	78.7046	74.7966	65.1152	74.1779	56.8473	89.7658	79.3338	75.3782	159.299	157.921	138.409	141.569	127.879	145.455	64.8393	89.1041	88.8548	46.5154	48.0037	46.266	80.7213	68.708	72.1674	96.6608	100.563	83.5211	167.04	175.357	164.585	201.761	195.21	180.336
jg7546.t1	123.131	126.419	102.986	131.175	156.957	151.315	144.772	181.188	139.674	148.962	169.728	145.359	262.371	182.07	172.961	164.352	184.669	203.128	77.1963	84.8212	114.022	82.1068	97.2822	68.5284	113.632	122.471	98.0833	76.1472	81.7106	97.8511	70.7315	74.0787	58.3453	63.8168	81.8775	80.0777
jg12034.t1	123.036	128.872	128.021	165.875	131.55	186.486	182.847	172.991	196.882	188.585	182.822	203.855	142.034	176.786	174.817	152.601	143.373	146.602	111.166	105.703	107.609	85.333	83.774	83.1591	126.031	124.359	139.072	122.169	139.994	151.402	157.729	161.023	136.166	100.231	100.829	105.822
jg13444.t1	123.023	134.931	124.09	107.142	125.516	105.689	132.043	133.943	114.879	111.128	109.255	102.295	169.431	153.98	148.079	114.93	136.851	146.757	125.986	182.259	174.332	89.6487	84.1611	91.7205	125.192	110.236	103.38	101.132	103.196	103.16	71.5252	75.6815	62.3512	66.7837	72.0718	66.9881
jg23016.t1	122.937	100.154	78.733	102.603	102.843	94.7694	67.9691	94.7945	55.9918	97.2631	92.7965	75.7066	152.81	118.241	87.6827	145.986	125.76	162.307	36.7609	59.5033	68.1527	52.2886	48.5536	43.5884	51.9616	55.2284	48.917	50.8224	49.0835	57.4706	26.9382	29.0491	20.1527	32.3953	24.5565	24.2137
jg7982.t1	122.907	113.754	124.686	102.076	105.481	131.577	160.883	140.701	180.862	277.856	299.494	316.177	133.099	150.929	171.982	168.643	177.524	183.648	109.713	75.0773	66.4542	23.7838	24.4474	24.6184	54.6903	62.348	53.744	85.8202	81.6384	104.233	87.8968	104.566	105.008	73.6333	74.4593	83.3301
jg12602.t1	122.813	129.373	115.454	110.044	115.424	112.755	71.4969	74.2931	61.1603	82.8128	72.0603	67.4836	165.788	118	119.09	81.5106	87.3848	79.9847	40.3635	63.8056	55.8578	24.2303	20.759	24.294	49.0282	40.8586	42.1731	41.2839	40.9353	37.2956	25.3803	23.6928	25.9305	21.1912	16.7795	17.6429
jg19810.t1	122.434	96.4792	90.1907	80.407	68.4814	70.2522	71.5573	71.2862	70.8135	85.2312	76.8254	74.0884	79.3904	107.539	106.676	99.7981	92.9113	88.7236	56.1191	59.5109	55.292	15.1472	14.8416	14.2521	27.616	28.608	29.4301	32.7569	34.5319	33.0518	125.278	126.381	113.534	76.2338	76.9932	72.0371
jg13461.t1	122.291	162.608	164.328	117.097	125.436	115.783	112.779	105.9	107.287	92.9783	88.6239	90.9259	125.737	131.711	139.684	104.436	104.263	100.416	58.2375	65.6094	62.9849	68.2711	70.3847	72.7348	82.9338	69.4728	81.8275	90.572	87.5132	81.1902	58.2064	56.7966	57.5881	45.4871	48.9968	43.9312
jg13872.t1	122.039	144.713	180.329	119.911	152.91	153.547	242.872	201.829	271.03	215.418	236.519	271.644	102.552	123.533	126.898	123.638	140.373	143.03	277.167	227.255	192.913	434.071	432.163	425.792	257.945	250.336	288.956	306.091	310.994	349.904	166.335	180.095	186.899	175.135	171.077	186.874
jg20883.t1	121.851	116.017	96.8203	167.38	194.763	168.257	165.636	198.191	156.297	150.644	118.016	126.692	264.842	194.562	157.205	140.648	153.83	196.353	47.1989	74.6528	75.7191	35.0671	32.6491	29.0979	59.2058	50.4811	42.9012	34.2241	40.5205	46.5853	52.6517	61.2865	45.4319	55.7351	51.3634	58.3059
jg1413.t1	121.75	122.462	152.901	42.9363	43.5322	44.4137	129.224	107.182	136.858	93.2344	104.002	116.348	38.1684	88.2041	104.72	120.435	130.332	126.895	7.69001	5.42005	6.81482	7.71071	6.66042	6.77616	7.45104	7.54755	10.8931	7.78124	9.14002	8.36846	83.3897	84.3685	70.5703	107.475	90.1245	95.6881
jg3716.t1	121.68	118.693	125.317	153.381	178.065	161.415	232.731	237.508	228.579	247.425	231.533	251.56	125.865	129.325	137.4	123.033	130.044	147.301	227.861	229.564	259.632	440.302	466.637	384.065	518.481	391.579	358.34	382.315	393.716	410.84	216.962	242.396	217.265	309.022	257.456	290.117
jg6562.t1	121.631	132.996	194.746	78.0823	81.2968	99.9371	191.636	131.882	256.208	152.343	176.127	214.633	46.7272	80.6591	92.853	114.611	131.604	120.406	112.471	52.3414	52.846	90.1403	89.9707	95.377	65.8841	76.1517	99.3127	79.1683	78.2983	88.6056	155.088	152.449	171.77	101.951	96.1132	106.857
jg16622.t1	121.295	177.643	205.648	76.575	83.0627	85.8346	122.868	106.828	119.394	88.9671	94.7998	101.857	113.704	126.846	122.132	111.177	118.455	112.141	127.61	121.986	102.893	136.72	138.005	139.035	104.834	102.965	123.314	124.054	121.435	110.014	140.798	135.942	145.88	87.0244	93.503	85.6925
jg5341.t1	121.283	120	142.333	155.84	157.923	154.831	131.498	125.153	141.253	125.605	121.814	131.369	99.1641	131.153	133.43	106.996	100.341	99.1244	342.422	344.954	320.858	303.12	298.619	303.955	323.894	308.261	362.319	293.263	312.021	295.203	235.016	228.434	231.823	227.664	214.965	222.556
jg8065.t1	120.964	141.304	89.4937	122.441	156.034	104.931	86.4981	90.7385	86.2008	81.7401	76.9361	78.3656	139.56	131.491	131.385	92.5451	107.174	108.111	40.5131	60.5965	46.5017	18.4743	18.7791	17.3898	33.4279	34.5075	28.5027	35.2823	31.7439	30.1505	20.8163	15.0767	16.73	12.2017	13.9813	15.0579
jg246.t1	120.86	101.507	101.842	46.3722	41.2701	36.978	28.2712	31.9442	25.4853	40.2556	40.3204	34.6281	53.0707	55.6529	54.8438	48.6879	46.6436	48.6667	10.2131	11.8775	10.7989	14.838	16.0181	12.4432	18.8191	21.3897	19.9678	16.9451	18.7367	18.2351	23.4799	24.5308	18.3873	23.6176	20.2999	21.2983
jg13570.t1	120.806	186.407	187.25	129.635	195.819	156.898	188.747	200.229	170.436	156.401	160.534	160.312	187.672	84.9034	162.204	93.9902	118.344	95.4249	38.9418	52.2482	46.4858	32.5368	35.4998	34.1982	59.3701	36.5175	37.6347	35.5762	38.5606	31.49	20.7656	20.8267	16.1915	25.6078	27.9696	22.7221
jg15328.t1	120.774	98.7402	122.913	117.916	128.245	120.735	192.819	137.351	225.172	155.973	177.181	195.933	50.1511	81.0126	94.9033	96.7933	118.376	107.059	204.083	92.6269	105.801	273.152	288.938	266.015	192.369	219.855	251.195	179.815	185.073	247.632	190.968	185.513	168.209	207.709	228.472	231.195
jg5276.t1	120.288	122.913	146.942	80.0871	77.2937	80.0587	94.1844	74.3355	109.473	105.039	113.932	116.927	37.8831	86.6354	110.541	86.3394	88.89	85.8921	60.7301	35.006	37.5131	70.7254	72.3231	71.5579	123.273	126.047	144.355	151.531	155.143	144.695	105.61	107.822	107.017	78.0338	74.078	73.2789
jg5657.t1	120.153	114.005	184.86	139.757	90.7569	132.835	187.32	117.194	284.617	116.639	146.272	162.288	24.4251	55.9073	68.5913	74.2506	92.8106	69.2187	185.621	92.5217	117.095	1224.05	1200.66	1263.4	193.199	176.6	262.422	101.717	92.4321	77.7597	120.232	84.9694	145.555	46.8486	28.7967	56.2945
jg18415.t1	120.103	165.289	161.019	129.913	134.986	139.026	137.616	132.727	137.498	99.9005	105.86	111.159	131.033	117.242	114.741	88.9647	96.7278	87.2886	89.6027	85.5109	77.2778	89.1956	95.191	96.4319	116.9	114.175	118.793	132.836	116.459	112.211	79.4812	82.3583	87.6468	55.7145	70.9887	59.0238
jg4545.t1	119.852	125.987	109.348	120.644	103.387	112.435	104.697	95.3798	103.66	100.274	95.5723	95.6957	133.705	139.051	147.945	119.307	115.858	108.318	60.4018	62.371	54.5487	140.577	147.22	148.474	150.69	146.126	160.698	139.412	135.828	136.408	57.9979	61.8817	61.5973	59.3809	67.2777	58.8551
jg17219.t1	119.807	147.279	171.698	95.155	91.6078	98.7882	118.816	97.5127	125.067	105.875	110.129	109.595	68.0948	96.4283	115.014	99.5827	94.3977	87.8194	87.1489	57.8761	59.1002	111.207	114.533	115.475	119.436	125.612	138.384	150.126	134.343	121.173	75.5831	73.0454	79.6188	75.9369	84.0253	73.9619
jg22.t1	119.783	108.056	141.71	96.6001	87.1443	101.052	123.264	99.8844	141.147	128.777	138.998	152.082	53.559	98.9086	123.765	114.689	104.418	104.321	134.125	76.5525	80.7686	252.925	251.278	243.803	190.642	193.661	223.793	188.045	196.078	198.484	154.554	152.439	143.938	180.2	164.442	169.777
jg4577.t1	119.601	159.828	186.841	106.491	110.675	126.747	120.169	100.02	130.456	101.815	112.769	112.706	73.8944	83.3496	93.8898	83.2378	81.3533	72.6648	56.1034	47.0886	38.9105	55.0892	56.8379	59.2824	71.7043	75.9874	81.9177	90.7058	83.4929	76.3974	63.5695	59.8177	70.6471	52.6043	65.0612	54.5582
jg2994.t1	119.417	134.881	151.308	102.298	98.8906	90.6243	114.215	99.1648	111.887	116.818	119.186	119.38	128.207	145.059	144.345	115.127	116.588	110.802	204.308	199.031	183.342	197.899	195.832	195.398	191.358	210.575	212.974	222.795	227.571	211.906	183.636	184.62	175.156	189.742	189.598	180.107
jg16056.t1	118.948	231.315	171.629	66.5062	101.733	65.6697	336.05	387.615	303.642	139.994	144.846	149.481	265.574	138.377	153.474	108.561	162.91	120.77	290.086	450.008	396.216	172.58	145.602	175.665	277.76	214.657	212.403	310.829	280.118	201.919	211.691	269.983	263.241	205.979	277.75	227.3
jg7749.t1	118.868	119.242	127.772	110.178	105.844	120.283	112.601	110.571	124.204	82.1271	84.1884	88.0891	51.4372	72.1628	75.5495	63.2942	62.8072	66.033	357.408	380.946	325.094	304.208	329.127	281.501	384.645	317.328	347.056	335.875	353.468	343.803	249.529	237.862	218.516	301.15	309.977	281.235
jg22944.t1	118.547	123.843	134.278	96.3314	93.5851	102.736	114.734	105.51	119.189	120.05	114.304	109.477	108.008	124.513	134.984	117.82	113.069	115.263	82.7755	80.9352	79.6796	95.1964	89.1485	87.5277	93.8871	90.9452	109.259	103.764	101.184	106.559	73.8253	73.9345	70.9764	77.1302	75.5117	78.4874
jg14777.t1	118.401	112.691	154.532	48.2693	51.5549	55.4688	79.2548	57.4559	96.6228	91.08	98.6885	108	34.2542	54.2593	72.0736	81.2704	79.2256	72.4953	33.1069	15.4444	18.1806	50.4938	48.659	47.048	42.5074	47.7743	51.0425	53.3774	50.2392	47.1091	103.584	105.519	110.808	111.84	104.08	105.851
jg10705.t1	118.318	182.532	197.749	139.585	164.233	146.071	174.924	148.868	169.816	121.488	128.755	142.522	170.953	122.621	128.546	113.2	127.78	111.63	802.467	786.043	636.151	512.492	519.77	548.467	484.568	492.241	486.253	521.14	450.783	398.151	707.818	702.269	882.42	698.563	885.66	737.31
jg20696.t1	118.223	158.509	198.017	87.3416	106.785	106.266	138.66	121.013	137.199	120.273	130.763	131.527	116.09	126.436	123.724	106.167	111.509	103.658	18.0654	17.5521	16.3537	23.5531	25.4393	25.5925	24.3401	22.4666	26.1528	25.2457	21.7097	23.1003	13.6107	15.2744	16.728	12.9819	12.9832	12.8541
jg2188.t1	118.124	142.565	166.623	36.5022	36.229	36.839	54.6912	45.2074	55.9054	66.0518	67.5087	64.7776	72.8199	91.5938	95.8295	96.8406	94.3805	81.0149	64.5206	61.6071	54.2221	27.2906	28.5454	27.4791	25.2358	27.5285	31.0895	71.6222	67.3536	63.5245	73.3396	68.4069	70.6291	55.5023	60.527	56.0214
jg1331.t1	117.731	108.616	106.834	103.343	88.6323	95.6613	74.2456	86.8485	64.8175	96.4514	88.3554	83.5243	100.588	120.754	115.612	110.249	94.0835	100.107	49.2928	56.9125	61.6901	58.0936	55.3562	54.5751	74.4633	64.6621	62.6823	54.1935	57.0217	51.9832	56.2677	62.2509	51.6508	64.192	57.8825	61.499
jg7568.t1	117.617	143.564	138.925	87.2444	110.184	79.075	98.3792	101.774	91.8311	71.1867	74.6606	74.0517	125.163	102.786	119.044	95.6244	111.355	95.4401	110.425	150.665	137.333	75.0297	77.78	84.5951	99.5269	93.2572	91.4078	95.3605	93.063	87.3169	69.3687	76.3837	72.5149	69.3715	76.6553	66.6302
jg7266.t1	117.599	135.92	130.794	120.816	106.589	114.554	103.592	113.024	103.342	103.541	97.6422	94.0699	188.246	202.047	172.481	145.215	145.133	151.818	84.3067	103.681	105.059	102.109	107.687	110.184	166.632	151.095	169.981	140.88	149.71	141.473	68.3159	63.451	61.3035	52.1251	54.1737	51.8187
jg4404.t1	117.589	145.336	130.541	98.4885	146.851	118.624	138.408	135.274	122.992	90.5637	99.2298	95.1028	123.893	96.3913	103.697	68.9971	85.619	89.1136	72.7375	97.3333	77.8054	56.212	63.81	64.1132	100.784	77.0251	71.8386	74.7449	64.6278	65.0418	54.8766	52.9705	69.4223	37.5607	49.6553	36.4397
jg6514.t1	117.537	105.712	88.4448	156.133	188.682	154.145	111.596	148.562	103.889	140.581	119.752	117.236	258.564	105.159	112.778	111.834	102.767	125.958	80.689	107.655	124.1	66.5949	61.9564	62.9586	97.4737	85.9799	68.2177	70.6034	71.5434	62.4291	67.4066	76.3368	67.3171	67.3063	54.9256	61.6138
jg16706.t1	117.507	88.2419	76.985	154.751	132.057	155.99	90.2728	126.163	82.5105	127.443	123.742	110.72	168.71	161.158	126.675	133.399	137.747	158.09	53.8141	77.7228	83.7926	34.0719	33.473	30.5667	71.2707	65.7673	57.9774	53.0131	57.2672	61.1876	49.31	51.584	41.8205	52.6483	50.632	50.6123
jg10553.t1	117.482	96.6149	88.4316	98.5202	76.4801	104.562	87.1955	127.864	79.9066	110.011	114.337	107.582	170.198	107.036	95.5454	103.872	99.3437	112.328	35.6015	47.1478	56.8391	26.2461	32.2056	28.5116	40.6136	53.477	54.843	41.3775	54.8132	50.4939	48.6759	47.5429	37.1095	32.1123	38.2687	44.6446
jg11175.t1	117.479	134.412	171.534	109.846	110.571	120.574	156.276	139.671	171.643	124.665	131.333	132.679	87.4852	128.683	126.858	114.418	112.429	105.547	128.494	104.375	99.3722	168.281	166.033	168.632	157.299	171.065	199.137	174.837	172.515	161.214	138.358	136.16	145.954	112.465	111.061	111.769
jg1797.t1	117.426	178.069	130.354	117.216	183.584	102.219	177.447	150.857	155.983	107.456	108.198	115.272	203.374	130.372	183.254	110.173	141.429	143.067	55.5558	66.5426	59.0974	48.5683	52.8095	49.1966	101.474	84.2515	75.5234	113.478	88.2448	78.7147	67.4999	78.1366	75.0656	76.654	89.0297	72.6141
jg17526.t1	117.203	149.995	136.275	183.36	277.154	206.226	272.098	296.712	255.121	140.867	143.997	147.489	166.437	180.26	167.391	126.143	150.906	160.11	250.845	335.268	324.208	505.584	484.786	470.819	524.729	383.992	458.887	488.926	498.045	495.67	226.101	246.183	245.69	155.712	146.887	153.371
jg19393.t1	117.12	105.864	105.975	103.897	107.051	99.8369	85.2777	96.2689	82.6956	100.919	98.7054	95.4046	125.007	135.815	118.49	102.342	96.5938	107.114	31.036	37.7817	39.4151	34.1068	33.9513	29.8626	57.1267	60.5714	60.3883	58.8409	59.5334	61.814	28.5094	32.0162	29.9895	26.0047	22.5427	24.9042
jg10903.t1	117.107	137.032	121	124.533	119.12	121.058	100.399	111.581	84.8218	102.221	92.8041	89.6964	144.287	117.07	116.559	100.922	97.4447	92.3593	63.9453	80.2217	77.3453	66.2359	66.176	68.2331	116.366	98.2463	97.2841	103.736	95.2674	84.9509	48.2997	52.8646	50.1411	33.775	35.6086	31.4234
jg5237.t1	117.073	98.9437	108.451	111.03	95.9428	115.588	80.807	71.8819	97.6352	124.256	122.977	127.156	58.3831	78.9695	90.5084	105.672	98.5552	98.1116	318.823	242.398	236.422	210.028	208.843	219.841	229.694	253.236	207.233	175.457	172.976	193.547	153.935	159.493	147.707	177.989	190.205	182.609
jg2377.t1	116.996	137.876	148.242	115.399	110.769	112.351	107.404	96.454	105.545	76.1835	75.8522	79.3111	76.9761	77.1917	80.0879	82.8972	79.2403	81.4528	45.112	44.7888	38.8336	15.6108	15.6121	15.842	34.144	31.2092	35.8145	39.9275	34.5905	32.3362	29.4965	28.837	31.8401	22.0829	24.5066	24.5478
jg5872.t1	116.989	121.469	131.262	165.643	150.631	169.099	143.311	119.656	169.74	129.574	133.21	146.945	61.4514	103.626	124.041	98.0502	104.485	92.1187	929.915	637.826	668.81	814.996	812.729	860.186	872.779	1011.58	993.034	657.629	637.64	692.047	853.255	857.352	895.249	904.879	1007.45	961.129
jg19883.t1	116.812	91.5292	69.4493	127.426	118.751	120.731	102.855	124.728	90.1961	112.922	110.314	95.7917	187.676	180.096	150.971	135.963	138.018	161.088	33.3113	46.6725	47.8627	33.9042	31.5702	31.3999	49.7908	50.6206	49.5462	48.9269	44.0843	55.2512	43.7293	45.4111	40.6686	45.652	55.1784	52.3262
jg17004.t1	116.647	120.027	106.436	136.115	139.451	133.336	132.999	129.149	128.153	105.095	104.68	103.417	107.93	132.004	126.318	111.022	109.114	112.605	90.0737	96.8589	98.738	89.1425	84.8079	89.3942	126.573	105.327	115.687	110.5	113.257	111.047	74.1294	71.0008	68.8245	49.4023	52.4451	48.6207
jg12267.t1	116.397	130.138	122.275	106.512	112.991	102.568	70.6895	81.8829	66.7876	77.0694	73.3141	73.3003	147.579	140.814	134.4	96.2346	98.9	96.9296	40.8898	68.0036	58.5568	25.096	21.5589	23.419	41.3349	33.8786	36.2756	39.141	41.0753	37.0302	24.9984	28.4901	23.2298	15.8221	17.6767	15.5216
jg1567.t1	116.146	132.26	105.78	115.115	127.089	119.431	111.628	126.817	103.954	109.612	105.572	107.501	173.364	167.627	141.16	124.465	149.941	156.797	333.562	456.298	408.122	114.738	108.681	113.432	186.386	137.582	150.698	144.302	151.6	167.879	206.267	208.757	199.9	261.776	305.576	287.731
jg8158.t1	115.663	137.723	158.086	94.4747	77.1964	90.7267	95.5264	82.8853	94.4109	77.2027	82.2059	83.9687	86.1925	112.548	101.705	75.7023	70.5454	65.2875	20.8334	19.7963	17.3052	17.3407	19.715	19.3255	27.8824	30.3941	34.4415	39.6672	37.9787	35.7026	43.6631	39.1239	47.7345	36.2653	37.5443	36.7812
jg4894.t1	115.65	118.224	131.493	110.408	110.715	118.978	113.632	104.51	109.693	122.07	119.309	117.966	88.9084	115.629	121.352	100.417	96.671	92.6969	136.141	122.927	123.427	91.206	93.4738	86.9576	114.711	105.428	105.732	109.463	111.022	105.804	96.5555	94.3802	95.995	92.7913	94.7463	93.1293
jg13284.t1	115.104	145.945	131.783	116.713	126.073	104.608	114.569	121.562	104.021	96.9353	100.669	104.651	188.146	207.258	190.476	143.262	165.597	160.343	130.428	174.275	158.375	135.447	131.821	143.252	97.7136	91.592	107.903	134.481	134.248	130.297	83.6087	80.0076	83.1961	66.9026	67.3714	58.3764
jg18077.t1	114.967	143.98	151.947	109.629	113.278	99.9497	118.13	111.534	110.798	109.165	101.45	117.522	154.832	160.608	176.69	107.244	113.045	105.165	4.35474	5.45131	6.55486	5.58937	4.187	4.50572	4.67285	4.88838	4.52567	4.24468	4.94342	4.00478	12.4329	12.2675	11.4837	8.43665	8.18118	8.31307
jg6071.t1	114.845	153.588	197.32	100.478	107.051	104.41	150.178	115.473	162.647	107.778	115.408	123.358	76.7347	108.817	116.871	101.995	105.417	95.1532	91.8034	75.8926	61.4567	115.651	114.999	116.436	108.364	108.075	130.59	121.527	117.646	110.818	126.295	122.312	137.848	82.4791	87.233	85.8804
jg1887.t1	114.82	139.16	120.189	145.486	162.791	127.994	117.302	121.491	100.81	97.0902	88.763	86.8839	172.005	162.59	168.915	109.325	122.675	119.744	23.5336	33.6553	23.9598	21.8552	20.0411	20.5373	36.168	31.9588	36.4451	39.2557	38.6774	35.6214	34.4499	35.7446	36.1013	26.0655	29.937	27.5381
jg20712.t1	114.667	212.077	182.749	134.238	240.48	168.076	170.851	167.425	159.457	121.513	123.616	119.647	125.226	41.5239	72.3568	44.8478	52.3077	51.3989	39.7521	46.6991	40.4967	36.4532	30.1068	27.1722	64.9937	47.9496	34.2416	65.2917	50.1547	30.4548	25.4453	31.9855	39.6142	23.307	26.5124	19.9092
jg21404.t1	114.45	70.0657	53.0575	293.384	186.511	271.297	178.676	259.1	165.046	278.28	227.439	211.647	269.982	234.206	141.135	132.28	122.922	160.885	87.4948	105.311	115.545	146.29	145.99	163.253	261.247	204.651	205.575	264.85	277.351	306.112	75.7816	71.299	52.8055	110.076	102.806	93.9936
jg13101.t1	114.306	103.715	86.2474	132.058	123.959	130.271	90.2655	109.878	74.4319	121.011	107.063	93.1966	196.62	159.129	136.112	135.34	112.543	133.075	59.182	83.7309	91.9857	49.6553	46.8401	45.2084	83.3999	73.6926	72.8879	71.8085	71.8747	72.5172	53.7009	60.6508	46.6658	63.2026	53.2366	56.6878
jg10365.t1	114.273	110.594	99.4359	138.835	181.923	154.214	153.052	176.792	133.742	196.364	177.648	179.235	219.408	153.607	156.64	126.914	146.192	164.99	51.5207	76.1839	86.0361	37.6907	33.8538	30.8647	91.0811	82.4341	65.5532	109.722	112.266	111.005	72.0956	85.1397	70.926	71.6626	75.2255	66.9065
jg5612.t1	114.086	136.296	162.274	93.125	83.367	91.0281	102.21	89.1004	112.338	75.2574	82.8574	82.6561	67.9228	106.925	102.209	98.7253	99.4497	91.4722	207.595	175.84	152.135	124.362	128.9	134.657	162.249	165.44	205.78	172.789	179.771	166.558	235.675	216.98	231.871	189.67	199.818	189.127
jg21479.t1	114.048	132.207	117.009	107.867	124.967	114.516	181.386	186.81	163.368	126.878	123.758	125.767	160.838	127.065	125.872	118.074	125.026	125.419	68.2616	79.2245	98.3304	125.323	129.474	125.564	150.646	125.406	119.374	155.415	152.42	132.343	140.553	148.945	132.919	192.438	201.859	180.054
jg12668.t1	114.043	110.055	92.3209	108.874	142.118	103.808	86.5722	99.7556	76.5521	81.3637	76.9733	69.0206	132.139	78.9306	85.1854	90.9028	103.779	105.119	25.5086	36.9789	35.7889	10.3714	7.67862	7.64436	22.9175	16.7551	16.7773	21.6635	22.7269	19.4168	24.6146	29.2104	22.9336	22.9124	22.1307	22.6535
jg1972.t1	113.981	159.124	190.549	94.9846	100.205	106.223	116.994	102.306	123.4	125.899	132.473	148.079	99.5551	88.0352	117.256	79.0863	82.8975	67.9048	126.433	106.736	108.261	254.759	256.641	262.108	238.722	241.023	248.111	288.391	277.041	262.104	166.81	156.676	185.704	129.874	150.579	128.819
jg7855.t1	113.927	107.463	109.493	87.9964	70.6591	90.1445	60.6519	64.2961	58.2895	63.1533	61.4214	57.6268	93.392	76.6559	74.9862	64.5386	61.6398	59.3967	11.8338	13.9917	12.3313	9.68731	9.01897	8.38626	16.2041	15.3233	17.133	18.9865	21.1967	23.1681	18.7678	17.5796	16.4183	15.7101	16.7408	15.2558
jg20313.t1	113.826	131.574	121.824	86.9119	96.1507	96.3553	122.117	110.469	114.398	87.1137	90.4023	91.2444	108.149	96.2692	101.211	81.142	85.1232	76.3928	49.9169	51.6069	48.5263	45.9871	41.7653	41.4002	71.8387	54.8249	62.7686	60.9662	56.3144	62.42	45.9394	50.1191	50.5748	46.2395	55.1856	51.4071
jg2820.t1	113.705	109.581	99.4592	124.544	162.846	142.391	154.002	122.651	134.156	110.551	109.996	117.848	116.945	116.934	101.814	73.2997	88.6063	99.2475	69.1894	89.9333	83.2532	87.6894	82.248	83.6299	117.684	67.1369	79.5922	63.995	73.0604	74.3799	38.3422	40.6033	36.218	27.4767	28.5359	29.5316
jg16310.t1	113.694	155.028	173.198	50.4579	53.8734	56.8312	107.223	86.8652	108.646	101.809	107.943	109.41	72.8247	73.3397	89.4407	89.3145	87.6658	74.09	62.1926	47.7569	43.6652	48.7545	50.9538	50.837	55.7658	58.1709	58.5733	64.4045	60.3621	55.1613	63.959	63.4629	74.2691	64.8176	72.9399	63.0082
jg7936.t1	113.67	135.932	145.523	93.0371	84.469	76.665	133.733	116.848	137.414	96.2033	99.8112	102.837	112.41	136.094	139.849	120.478	128.845	114.637	72.0461	66.3252	61.4706	125.517	123.075	125.42	96.6414	95.7518	117.192	146.983	138.997	133.05	90.2053	88.4085	91.6638	65.5406	76.5025	70.8115
jg19673.t1	113.647	118.129	118.241	54.1014	49.7351	53.9665	69.58	76.7834	62.9617	78.1602	65.1573	64.3327	104.423	89.7445	83.5017	91.6157	79.2346	80.3847	132.145	164.787	188.352	100.444	103.243	94.2534	132.924	124.126	130.429	129.319	134.632	118.713	480.434	496.173	447.664	652.272	540.481	555.648
jg12251.t1	113.621	127.637	144.579	114.106	124.54	164.115	177.483	159.223	192.109	225.302	247.668	280.521	118.692	132.852	145.26	126.527	137.886	136.165	351.125	285.846	252.086	363.815	370.926	368.667	272.514	284.821	272.647	291.274	274.336	296.019	243.978	259.264	287.151	205.818	234.129	235.59
jg12583.t1	113.541	61.3084	46.242	141.394	92.643	141.03	47.4236	77.7113	38.3622	108.605	75.9838	77.9894	175.93	155.121	143.146	278.248	150.588	213.352	18.0832	32.8864	38.351	12.3116	12.3859	12.7972	43.1933	41.9612	30.6608	42.3049	56.1204	42.5333	15.5725	18.7986	13.3297	20.3329	13.0808	19.4587
jg8941.t1	113.432	118.696	112.856	128.385	134.074	122.715	110.634	117.886	96.5277	110.502	101.691	99.1679	149.916	154.857	143.811	146.203	139.925	156.319	75.2443	98.6966	98.6854	56.0894	56.9283	56.3228	78.0291	71.7537	69.8969	71.162	78.62	71.9123	79.2822	83.4618	74.8858	75.4128	68.331	69.8229
jg21614.t1	113.411	112.4	119.555	113.449	116.615	110.777	119.96	122.282	116.35	117.733	111.465	112.476	73.05	118.87	120.359	89.696	84.7278	88.6691	201.663	206.105	210.364	146.082	140.886	137.782	188.858	163.346	178.712	165.712	179.209	160.627	129.247	132.377	120.486	126.518	111.788	117.531
jg7708.t1	113.4	172.219	206.219	174.839	209.558	202.131	224.945	184.241	238.001	187.835	203.027	221.794	127.232	148.658	156.347	109.574	120.738	109.759	424.947	372.804	297.308	687.152	667.775	711.992	475.762	466.329	538.136	549.336	528.029	492.158	314.216	301.215	386.191	246.893	297.403	257.059
jg22050.t1	113.203	119.777	142.86	102.439	102.768	111.964	161.527	130.463	181.085	125.298	124.536	137.808	80.1952	110.817	129.103	127.19	125.622	122.294	151.361	114.477	112.45	59.2865	58.5487	59.4276	78.1973	78.6308	83.5417	65.0943	65.4445	62.1854	125.581	131.143	137.112	82.7466	78.7009	79.4494
jg22017.t1	113.006	107.423	102.225	116.863	119.68	121.241	199.492	215.403	185.949	174.101	173.191	167.927	296.703	230.759	206.209	216.934	237.981	247.023	156.402	208.071	228.687	232.303	248.068	229.211	229.85	245.785	239.849	310.416	310.757	343.238	152.127	148.145	124.267	135.391	148.805	143.839
jg11228.t1	112.972	103.428	114.595	107.589	87.6961	100.303	102.809	84.0274	105.558	110.146	112.226	109.45	88.4935	109.627	121	110.231	89.2025	89.4582	32.5843	25.4066	23.2544	47.9538	49.9544	50.7951	52.5594	52.0424	54.7084	63.7959	66.4533	66.8414	49.8501	49.7888	50.3287	51.8419	54.3167	50.57
jg14215.t1	112.851	139.532	105.425	117.013	132.123	107.2	91.1872	91.1598	84.2445	78.4155	73.2568	73.3054	111.651	88.4887	109.164	70.3917	75.2498	62.9153	59.4648	76.0038	69.8474	51.0305	51.2601	51.8188	66.2857	52.6132	57.7994	61.1408	59.0712	54.0644	33.959	32.699	34.1272	34.0045	40.509	31.5707
jg3450.t1	112.663	110.237	100.878	97.1034	106.621	85.5879	49.1122	51.6408	40.0935	48.6132	43.741	41.126	49.6406	41.8272	51.6685	27.7879	24.8837	21.0382	10.1174	12.3861	14.0477	5.01794	3.849	4.23846	6.4391	7.67797	8.25669	4.65174	4.49492	7.08003	26.6095	21.3502	18.8557	20.1936	26.3227	24.5935
jg21824.t1	112.582	115.66	107.077	146.53	189.999	163.668	158.796	180.466	149.618	129.883	133.829	122.8	215.967	94.7453	111.051	74.037	110.931	121.117	59.9964	92.4951	101.284	71.7016	73.647	62.9038	114.963	93.6561	86.0215	76.2606	92.4007	92.9677	42.4333	48.0553	36.1293	49.1546	45.5087	46.3212
jg16975.t1	112.409	123.842	120.504	89.102	102.362	79.9351	84.8339	73.8115	78.4874	77.9501	70.8264	73.4136	94.6322	99.8878	116.152	86.2061	93.4563	84.7569	74.2468	82.1626	74.5416	64.2656	70.7334	64.1565	66.1195	58.3555	60.8719	69.0625	64.1027	54.3654	27.8221	28.9869	27.583	37.8018	45.137	39.7904
jg13871.t1	112.344	128.328	126.153	117.338	135.374	124.836	118.752	123.57	132.59	126.071	100.48	110.042	104.922	78.3813	112.256	103.587	105.129	94.6703	126.623	142.797	143.843	78.3459	74.2178	70.4937	81.8306	81.5965	68.5285	75.0403	61.5038	67.0109	52.3663	64.1556	70.2686	59.2634	82.0353	67.3109
jg17072.t1	112.162	134.663	176.095	82.0712	83.4128	87.4394	157.95	115.861	186.861	118.568	132.141	149.991	64.638	107.885	135.918	120.154	121.964	111.969	148.048	78.7792	83.0421	216.616	228.478	225.946	178.978	191.261	231.096	275.604	251.517	253.863	200.796	191.815	211.933	163.342	166.305	171.392
jg8962.t1	112.074	106.934	91.6015	170.221	157.658	178.453	140.232	138.757	149.747	121.304	115.359	119.341	109.865	127.424	113.87	104.814	102.459	106.697	178.99	194.363	179.551	119.98	121.603	123.651	163.964	152.659	140.864	124.669	116.424	129.98	100.059	108.237	102.032	89.0045	100.34	91.2515
jg21771.t1	112.041	139.431	137.794	79.4358	81.8421	64.9597	76.5722	82.3395	74.8192	61.8412	66.9585	68.5137	105.677	92.1349	97.3249	79.5069	85.6674	77.3059	55.3187	58.1908	54.9339	51.1393	54.2166	56.3917	56.1471	57.3004	74.445	69.7923	67.4614	64.4275	50.1592	49.2523	50.0066	55.8536	69.5581	60.4854
jg13049.t1	111.982	142.926	140.788	71.2811	80.4724	64.0413	78.5494	68.8511	72.6718	66.4459	65.6074	69.5651	92.7615	98.0217	113.766	72.5851	73.5353	67.5212	12.4323	14.7847	12.8818	9.58001	10.3539	11.7055	23.0315	19.8925	20.2083	26.5207	28.6555	25.5675	28.0151	28.222	31.5567	22.0249	29.819	22.0353
jg7859.t1	111.973	127.519	158.064	89.3556	85.9123	93.5929	130.058	123.644	139.008	101.305	99.5595	90.298	79.8293	87.123	100.43	86.0728	83.2815	68.0005	258.278	218.002	203.713	137.657	144.19	157.714	166.686	121.659	150.184	129.812	109.622	120.978	124.565	119.382	111.03	103.474	129.097	123.753
jg21348.t1	111.936	108.28	108.364	133.469	159.428	127.255	118.745	124.025	114.395	103.203	109.769	111.611	104.043	155.253	147.258	85.2593	94.523	97.265	44.0585	51.3125	51.1494	30.7452	26.7434	26.5106	47.4823	50.1093	55.6827	53.3378	55.2794	56.5865	62.3918	67.0096	62.6886	54.5898	53.7745	51.0516
jg18329.t1	111.928	136.916	114.739	102.177	111.101	92.1679	118.861	112.939	108.843	82.1254	81.8855	84.5144	136.121	138.942	132.798	107.348	124.561	113.803	111.002	135.787	134.065	71.7535	76.7563	75.3118	111.689	104.744	118.124	108.549	111.132	109.272	92.4588	96.48	92.6086	73.7783	80.2531	79.1546
jg1591.t1	111.848	161.776	160.286	86.2981	124.879	114.875	168.181	145.684	144.14	142.024	134.805	139.704	143.994	71.7138	95.9051	88.1483	83.7132	82.6292	56.2721	60.3973	64.1229	53.6084	53.802	56.7574	65.5122	52.6264	42.7878	66.0581	53.1616	41.6583	133.399	148.671	174.206	144.975	160.129	131.245
jg20823.t1	111.841	109.922	130.527	80.6098	68.0261	82.2666	134.782	119.421	149.489	103.321	102.895	103.161	104.422	148.963	155.473	164.287	152.481	152.124	95.1503	73.0185	87.9532	123.327	126.859	121.417	104.845	104.016	126.008	157.173	150.015	144.373	111.117	103.15	112.487	102.317	99.2333	103.759
jg9279.t1	111.767	105.167	123.581	96.513	89.8096	100.415	74.1295	72.6839	82.1712	87.9033	96.5113	113.213	47.6727	85.3951	119.08	111.287	114.156	139.803	30.5637	24.2448	26.4945	53.0365	53.353	46.7372	42.0671	51.8339	60.8553	46.0256	50.6708	64.9169	45.3096	49.7914	40.0656	67.5221	52.7537	57.991
jg20821.t1	111.762	129.887	141.094	95.8254	98.2549	95.826	80.5733	80.4909	81.114	81.7572	80.6335	78.8864	122.099	113.377	114.409	83.1019	83.8621	83.5846	42.0599	50.2693	45.8802	36.0365	35.24	34.0013	56.0831	45.9426	51.3324	54.8665	51.6156	54.2191	31.7294	33.8336	32.7384	26.0535	24.7381	26.0459
jg16283.t1	111.641	116.898	111.853	120.884	121.723	125.521	132.146	124.06	126.537	136.227	129.586	136.132	168.961	149.414	153.719	157.938	146.533	144.458	98.8163	109.352	110.165	48.9914	53.6561	54.2354	90.4389	89.673	90.5425	113.078	116.778	119.453	122.052	117.63	115.35	137.559	147.635	133.94
jg12169.t1	111.553	118.069	93.1431	105.362	160.059	118.234	112.794	123.048	91.7447	89.805	92.7702	87.6805	115.92	102.846	103.836	80.5131	100.165	97.4862	17.8911	28.9996	24.6554	10.319	13.1341	10.0926	27.6708	27.4036	19.9833	32.5789	23.7744	27.4812	19.8464	22.1535	21.3661	16.252	26.8552	20.0131
jg19996.t1	111.333	63.6921	71.4385	145.868	181.35	412.708	425.498	529.905	555.569	557.963	877.621	656.747	97.3986	69.8424	74.5323	130.045	156.263	209.978	425.861	334.67	390.923	294.57	497.197	315.423	305.127	264.172	136.982	96.0208	87.4512	137.543	173.043	182.49	192.274	214.265	260.526	316.346
jg5774.t1	111.265	169.05	155.062	101.883	147.028	122.167	166.312	161.275	156.793	127.919	132.176	141.93	157.181	98.8909	122.239	91.4359	120.983	103.9	82.1626	98.6137	93.1509	76.185	78.8872	75.3975	109.17	74.901	70.698	90.8132	81.718	72.4269	50.838	53.9229	57.3954	54.8461	71.1682	56.263
jg10305.t1	111.257	124.123	134.758	179.479	159.981	171.686	79.7381	82.2722	81.6274	71.4562	63.4936	70.3728	88.3223	85.4973	78.1622	82.1096	76.7867	81.7578	95.9782	122.024	93.0564	73.3776	74.1046	75.1643	92.8548	96.4303	106.167	72.9466	80.2108	82.9367	81.493	85.8261	83.988	61.1026	59.7404	60.2367
jg9467.t1	110.911	113.586	150.726	149.626	127.81	160.163	187.37	137.368	273.764	163.411	179.653	215.155	58.0906	97.4989	115.73	148.728	155.664	144.967	337.163	177.004	216.276	707.171	666.188	707.182	218.418	239.48	448.437	295.283	272.875	356.84	479.672	452.734	537.343	426.18	352.006	450.982
jg6304.t1	110.887	120.807	113.067	134.447	165.821	125.204	113.639	128.846	100.94	108.713	98.3636	97.3908	181.565	135.743	128.224	110.647	122.056	133.651	46.1391	67.2426	66.6232	38.6731	40.2132	34.0775	62.6481	63.7291	55.7992	57.1226	61.0208	57.0098	52.2939	54.7729	48.0269	54.6557	52.9299	46.3329
jg3303.t1	110.878	109.871	125.055	103.844	95.8189	105.031	226.795	218.188	228.854	237.861	230.152	229.555	183.734	261.291	288.572	177.385	169.274	166.591	2.90922	3.50313	2.74853	8.35639	9.83957	8.12277	11.4572	10.8593	10.9397	11.5325	13.1797	12.1472	42.3525	42.0495	36.9229	45.8959	41.2107	41.1913
jg14532.t1	110.58	108.108	133.501	87.2748	80.6552	91.6638	80.8266	62.4014	100.107	74.3476	82.6782	89.373	34.1918	70.0043	91.473	74.0316	79.7456	65.8588	89.3284	54.1612	47.8156	45.0056	46.4748	46.836	72.5595	79.2197	90.9201	66.187	66.8956	70.1633	71.2211	71.341	64.4386	37.0478	40.1539	39.5953
jg18095.t1	110.546	109.987	136.647	94.4164	95.9186	107.77	84.3996	72.2723	114.46	120.095	122.131	160.092	67.0867	109.133	145.404	126.205	133.837	125.001	373.359	200.971	235.632	169.522	163.594	178.004	159.14	170.185	196.648	168.823	178.073	208.783	298.129	306.229	305.51	230.192	236.691	240.85
jg8187.t1	110.419	109.651	154.22	84.4824	56.4751	67.2728	218.985	170.627	242.318	106.919	125.337	128.239	32.5118	88.1625	85.9991	69.1919	77.5115	64.3298	28.8341	17.9261	21.7719	158.611	155.21	156.72	51.0705	40.6276	58.342	56.0263	59.389	44.6777	46.2624	33.5392	47.3506	37.4148	20.9005	42.0621
jg13362.t1	110.315	103.741	98.9587	95.7605	88.5419	105.288	79.4252	92.082	75.9504	105.599	97.4526	88.098	153.138	106.68	101.288	102.4	85.9088	92.9569	27.5071	37.5387	37.9974	40.2638	42.2918	41.4711	42.1731	44.1084	42.5501	30.1763	30.3798	29.0296	30.9108	34.1752	29.9704	32.4195	27.5307	29.86
jg5406.t1	110.266	114.445	139.874	57.5433	55.9067	60.1124	84.2913	69.019	84.7329	99.0849	101.157	103.198	59.4085	80.6189	90.6166	93.1384	90.8818	83.5564	80.2186	59.7127	59.9276	70.0264	69.1264	69.282	74.7853	80.8459	77.8207	78.4163	77.8766	74.2981	54.423	53.6509	58.2889	78.9581	76.2397	75.0452
jg4602.t1	110.243	125.059	105.281	138.923	124.663	101.054	94.8427	125.756	91.5925	87.9137	81.075	85.9636	111.973	129.352	129.008	113.303	150.102	124.337	157.637	218.273	204.327	89.297	78.9904	83.9612	181.465	160.835	157.396	157.977	155.544	170.456	211.936	207.85	218.772	159.872	184.531	147.464
jg6288.t1	110.035	112.722	104.284	136.428	135.133	122.079	100.748	123.698	95.7763	109.153	106.435	100.187	149.382	154.733	138.144	126.908	123.317	124.06	105.007	135.158	149.612	106.055	110.231	104.508	153.367	141.706	146.87	126.444	142.895	145.823	75.2528	76.6152	61.3926	79.7051	69.2817	72.8346
jg3883.t1	109.988	131.478	122.641	110.97	114.071	104.768	120.635	125.226	115.368	106.021	98.6099	99.3115	149.724	154.519	143.468	133.341	128.107	132.67	89.0839	107.159	115.246	130.776	127.195	120.893	128.397	116.141	120.483	158.116	152.288	139.796	91.4493	96.3507	96.9232	113.812	110.468	101.492
jg12659.t1	109.849	142.62	125.377	84.8832	91.5767	80.446	97.0281	91.9116	93.9042	81.3883	79.9772	78.907	114.902	107.402	107.515	87.1177	93.657	84.0256	30.8792	33.951	34.987	30.6995	27.8264	31.4048	43.2669	36.2401	40.6996	50.3095	45.7895	47.5057	40.2263	39.903	41.4371	43.9425	46.1347	40.8035
jg3397.t1	109.846	116.969	97.5782	119.571	145.1	107.875	157.867	203.03	157.778	128.584	150.872	139.955	270.371	188.626	156.005	151.063	214.718	234.406	103.965	166.34	177.548	137.999	139.565	126.633	194.709	202.933	205.819	236.871	245.856	288.047	138.015	131.001	116.868	146.224	160.338	158.206
jg12853.t1	109.845	96.965	91.2038	97.0951	116.251	104.248	68.1486	82.2324	60.7685	85.6003	77.9644	66	220.562	146.651	124.214	100.836	112.775	141.546	35.4612	62.7183	66.9259	33.9062	29.1919	21.4077	53.1963	46.3491	46.1432	49.1866	54.7296	49.6954	33.8345	35.1107	35.4222	35.9513	26.7988	29.8999
jg179.t1	109.83	102.233	90.0932	124.288	136.382	121.452	101.236	96.8217	88.1905	82.0399	77.3008	76.9266	108.283	84.6255	81.8765	88.9388	87.0855	96.9716	26.5337	36.5628	35.8764	16.8257	18.2035	16.638	27.7488	24.2165	25.7233	24.6986	25.4312	30.5772	23.9742	26.1177	21.3168	20.3304	18.64	19.7817
jg14250.t1	109.732	134.188	140.594	68.6976	68.677	75.2081	80.7782	70.0239	77.6753	70.8636	74.296	70.2995	75.402	69.5143	75.8115	84.7086	74.6782	66.856	16.767	14.5411	14.3058	13.6573	13.3485	14.2733	16.2495	14.1156	15.3789	17.5586	15.8814	15.4971	22.3939	22.9017	23.0261	15.5496	16.2973	15.3686
jg17040.t1	109.679	168.014	166.66	102.303	122.63	94.4661	129.479	117.346	118.778	95.4352	97.0308	105.336	149.258	157.84	157.438	101.74	111.526	106.703	44.7117	51.4389	50.0238	48.6159	48.7283	48.9839	74.0682	64.4306	75.1186	101.483	96.1263	82.5584	63.7585	61.3202	70.3592	61.9008	72.048	60.9529
jg19992.t1	109.553	129.301	117.713	113.75	124.821	124.106	119.722	120.177	107.335	120.185	117.754	109.394	173.828	107.262	119.353	99.6233	93.3044	97.4832	81.8844	97.0982	99.0084	74.5791	70.7681	74.7649	93.503	76.6474	75.2631	91.3925	93.1154	80.681	81.433	85.2523	81.243	83.6073	81.4315	76.7025
jg15944.t1	109.277	98.161	95.1909	126.262	99.1834	114.549	110.32	104.54	108.33	106.961	105.318	102.718	125.965	135.171	130.275	112.532	105.675	112.354	98.9285	98.5185	100.6	146.868	152.693	151.127	166.249	149.003	163.975	139.592	151.553	158.59	61.1031	56.0794	47.6608	54.5885	62.9574	61.8856
jg21487.t1	109.116	163.205	161.552	155.894	230.603	231.3	275.306	254.143	281.964	165.185	175.55	187.262	168.803	146.025	148.815	101.834	116.341	113.199	318.542	327.521	322.263	431.043	433.111	449.316	518.148	381.441	365.225	400.371	324.093	319.871	238.776	256.848	324.188	248.324	313.486	254.432
jg13230.t1	108.736	92.3821	90.2829	113.698	172.563	149.904	179.338	326.056	187.267	270.275	276.274	274.877	551.085	78.7486	64.7291	79.8394	165.966	274.561	97.7166	207.942	238.766	57.2999	76.5067	50.5688	98.9829	55.3913	28.8834	25.1234	30.2618	42.2001	49.975	71.3761	45.3806	33.0904	42.8299	68.8741
jg17893.t1	108.366	99.6972	160.635	95.3791	90.5462	104.535	192.48	123.631	306.672	122.238	136.872	152.93	17.4464	36.0777	43.1722	80.8196	106.892	91.5384	167.758	69.5376	96.7906	733.93	819.686	708.204	152.934	161.68	232.238	157.322	144.993	153.831	332.381	277.305	390.119	282.693	238.207	369.208
jg2705.t1	108.341	86.8134	80.0213	100.837	110.625	108.549	61.8102	79.1993	56.7909	77.5922	68.1564	61.5815	105.247	91.1687	88.3378	83.4174	78.8108	82.075	3.37201	3.90961	5.45123	3.66758	1.87314	3.74937	7.47847	10.0193	5.89182	7.41257	6.96065	8.23039	2.45543	2.02816	1.67194	3.02004	2.44385	2.49926
jg13958.t1	108.332	111.322	114.343	98.6577	100.877	95.6877	102.061	97.0532	103.273	105.04	98.1633	103.823	106.411	114.125	120.992	110.825	103.095	101.024	49.5551	51.4958	48.4017	50.8231	48.9298	48.8752	66.1915	64.3549	68.806	63.4345	67.7473	63.7574	76.6389	81.3374	73.0928	77.255	74.3479	73.172
jg13396.t1	108.273	97.0194	104.083	79.7044	76.293	82.4104	80.9348	87.1374	78.1664	102.856	99.6426	94.9116	76.6783	113.092	113.161	86.2359	85.7068	89.875	48.9791	45.7944	48.6859	45.9821	44.3221	43.8723	79.8117	78.6745	82.2762	73.2514	83.4466	79.2246	42.1456	44.851	37.9762	38.1338	34.4569	39.2535
jg9810.t1	108.234	110.294	125.036	106.794	101.354	110.255	116.065	96.5475	124.233	102.598	103.625	107.022	113.474	122.934	129.124	116.301	107.431	113.497	138.198	113.606	114.356	192.89	201.991	191.539	181.617	176.75	193.152	190.965	193.165	182.401	92.0221	87.2073	83.2512	76.3073	81.7698	80.3867
jg19781.t1	107.889	123.339	116.796	180.871	202.302	158.357	117.254	125.125	108.089	92.4632	87.7757	94.4082	166.231	189.561	168.675	115.466	133.276	132.882	85.0384	115.615	100.358	98.7491	89.2604	97.2647	136.61	138.026	147.452	139.606	135.184	136.576	71.4653	71.8169	77.0557	52.3549	60.242	51.1607
jg13720.t1	107.731	95.2358	167.531	65.9461	38.7279	54.9886	275.339	156.786	418.541	135.208	181.862	199.189	33.0774	73.0842	84.6146	96.3677	111.704	82.4947	42.5791	17.9865	27.349	365.596	362.63	360.534	84.7757	76.1056	113.113	136.428	127.695	83.8241	70.955	50.152	78.4597	55.0605	34.7011	58.1821
jg13506.t1	107.715	148.839	144.448	129.643	164.525	113.318	110.848	95.5175	94.2742	79.8341	78.8285	84.0222	128.201	90.9693	118.544	71.3953	80.6984	73.7495	95.2289	128.698	98.1989	89.6	86.0094	90.9832	91.9517	73.3856	84.5898	101.66	96.4973	81.8782	60.8255	63.1944	69.4011	50.204	64.3794	50.5243
jg3893.t1	107.653	107.188	105.039	115.218	111.413	113.833	87.2906	94.048	89.9912	107.544	96.4519	111.957	103.726	176.088	180.571	109.382	113.209	110.544	42.8586	48.6847	47.6978	21.5935	20.8227	22.9849	25.9576	24.1138	24.4332	21.0665	21.3179	21.8614	24.5017	25.2813	22.1092	20.6143	21.3329	20.619
jg14368.t1	107.619	135.86	160.867	28.9613	31.1518	32.3997	45.4652	43.3814	42.5364	38.7744	38.4874	33.081	54.6397	48.6527	52.2194	60.4576	62.0123	58.2034	232.681	264.821	181.007	42.3309	40.2177	45.0147	42.684	41.3819	47.0883	28.4568	26.5774	25.0179	167.365	167.345	171.797	67.5903	67.2935	65.7941
jg12252.t1	107.434	107.942	85.1578	65.0504	83.1426	61.868	101.728	126.673	81.3216	181.98	174.835	160.24	237.919	105.349	92.2643	113.639	131.946	152.501	102.588	138.396	200.996	95.4504	112.306	75.3942	143.117	141.437	103.562	133.564	115.296	88.9938	76.0822	93.3758	84.3747	103.365	101.951	109.045
jg21666.t1	107.431	117.416	104.8	94.7158	106.739	98.8461	102.428	95.5129	93.586	99.6614	90.4811	100.343	121.276	116.033	122.404	112.005	113.092	115.412	106.865	130.751	128.85	94.8136	89.6303	86.1639	110.243	87.7566	94.0838	95.046	95.3492	89.9548	128.369	140.922	134.717	149.801	136.439	135.059
jg3062.t1	107.299	113.027	102.826	96.5493	103.904	98.3819	93.1454	96.1389	81.9815	92.6033	91.0281	84.8658	141.889	130.584	118.964	104.188	107.889	113.95	35.4906	44.596	45.1086	34.2599	33.5466	30.3196	55.5716	49.8813	49.7504	54.95	52.4585	52.9139	29.9543	31.0428	30.7379	30.1276	30.0009	29.9247
jg6542.t1	107.202	103.217	116.774	89.2373	78.5284	86.8057	124.453	109.62	138.977	100.764	112.046	127.675	41.4291	94.5308	110.359	122.456	136.908	145.644	13.8148	9.15512	13.5297	31.089	29.6289	25.3823	24.4905	25.4837	43.3507	30.5327	31.8073	51.3912	78.9807	77.5018	62.6491	70.801	55.2507	64.9678
jg12462.t1	107.173	85.2792	81.0816	302.767	387.886	305.795	214.013	223.542	193.293	168.042	152.113	153.822	168.898	106.211	136.215	120.806	153.945	143.235	506.56	755.006	575.448	128.847	113.229	129.748	201.23	179.393	136.194	99.1221	103.602	134.933	126.59	145.248	120.004	58.4603	72.9933	65.2613
jg16067.t1	107.139	84.79	66.0962	124.335	143.438	126.592	138.428	141.74	136.905	107.137	109.778	104.367	124.63	89.8356	96.8234	93.2938	121.141	135.171	205.972	262.09	243.524	169.496	173.186	161.852	249.959	188.111	181.688	167.732	165.029	222.922	142.16	144.167	114.19	143.248	164.634	151.23
jg1634.t1	107.087	106.454	128.774	64.1698	64.4371	63.5515	65.2523	55.7061	65.7642	58.6567	66.5112	70.3955	32.0828	55.5068	65.7347	51.2429	54.5553	59.6053	3.78317	3.19235	2.10341	3.37679	3.42781	3.79317	8.32056	10.2576	12.2657	14.0004	14.9038	16.0257	20.4203	22.3757	19.251	14.0118	14.561	14.4465
jg4878.t1	106.928	143.117	145.254	94.3698	101.402	95.2522	107.374	106.493	101.172	78.2052	74.4535	79.1039	116.311	127.325	122.442	96.2327	104.626	105.793	37.0844	52.3461	43.2912	22.5466	22.2844	22.2813	42.862	37.2057	45.9713	39.76	41.8728	39.8871	63.1998	66.2069	62.8724	28.9109	29.6546	28.4844
jg541.t1	106.663	105.027	101.57	56.0512	55.2204	62.6367	87.4988	76.1671	89.9797	103.565	106.158	106.45	44.9133	88.2318	104.256	101.289	102.216	106.774	74.8541	53.6496	64.3011	68.0772	66.0643	66.4363	87.9781	87.4974	107.627	101.862	113.626	113.441	185.923	191.985	155.889	243.854	201.77	197.136
jg7394.t1	106.617	159.534	151.039	71.2923	78.0845	87.55	115.351	100.63	117.657	84.0096	92.8104	91.9436	127.755	90.578	105.221	74.4186	82.3892	64.2175	56.1639	52.181	47.4465	56.6799	58.9735	62.3044	65.9517	67.5891	69.5952	84.7235	73.3658	71.3823	41.8915	43.7003	49.5024	57.2328	67.4274	56.7548
jg12343.t1	106.606	112.554	105.078	82.2584	88.7178	69.7585	60.6294	79.3183	53.6984	74.9005	61.4842	58.3589	122.874	133.686	116.38	118.419	127.725	143.52	68.5672	96.5225	98.4338	47.1643	40.1371	45.4397	57.3994	53.8889	58.3852	49.1843	55.9962	53.0968	46.4893	37.4542	38.1053	45.6477	43.8062	39.7896
jg20391.t1	106.515	111.88	119.225	389.334	423.091	389.912	293.781	322.487	261.705	309.084	279.601	278.139	402.439	437.204	410.198	62.9146	61.6288	67.8433	35.8474	50.7365	46.7842	287.934	282.231	260.109	260.696	210.43	226.404	181.204	188.569	182.019	166.112	175.405	158.815	16.2105	17.1145	15.067
jg17978.t1	106.506	102.619	123.859	39.7748	41.6052	43.4828	72.0436	63.3335	75.8006	70.9983	71.0671	72.925	22.9037	40.2696	48.1408	86.3546	84.4663	83.5335	8.66783	5.93373	8.63425	20.7964	20.8104	18.1384	17.0625	16.9815	17.8279	16.2116	17.096	15.9933	25.6256	27.4652	24.0254	21.6454	18.9686	19.8139
jg6828.t1	106.431	125.144	153.328	223.145	203.485	240.254	124.378	102.946	138.985	107.663	114.381	119.33	73.2449	100.464	108.229	90.3995	87.5297	81.625	223.047	200.69	158.77	376.464	384.701	409.248	242.117	272.419	297.702	169.026	167.754	173.224	114.349	114.34	126.947	57.8257	61.9297	56.6378
jg22769.t1	106.334	102.3	104.454	114.009	109.323	112.028	90.3024	98.7223	83.6554	83.3416	82.2191	79.6222	102.14	111.499	104.704	94.3097	88.6027	95.5937	35.6549	45.341	45.4959	31.5156	31.4011	34.3997	38.0021	37.6585	41.4801	40.5198	41.7414	42.9431	55.3766	52.6127	50.486	40.1514	34.4623	35.1289
jg18977.t1	106.306	141.672	135.332	97.2036	112.078	102.395	128.227	117.673	124.45	89.477	88.5699	94.0884	94.6089	93.8024	105.064	64.8549	79.8739	61.5637	61.578	66.5947	63.3355	58.2197	61.6103	64.6317	90.4736	77.9323	84.6301	84.4942	80.9881	72.2972	55.4247	54.7788	58.9239	34.6163	43.4238	35.5409
jg11236.t1	106.182	117.229	141.675	97.1633	101.777	92.947	94.2838	83.1946	104.002	88.456	85.908	95.8338	55.5394	89.4244	105.282	85.479	85.8142	84.7567	87.7922	69.948	72.7524	114.043	106.84	112.602	116.522	119.644	147.794	131.734	135.697	134.758	111.399	118.967	111.802	91.0626	85.3685	85.8492
jg6915.t1	106.138	120.922	120.164	110.851	110.238	98.7462	106.066	108.844	86.8572	108.61	100.43	103.827	163.595	189.821	194.102	147.974	146.056	149.506	44.776	57.9084	54.5442	56.0394	58.1307	54.3902	88.9882	78.7598	77.4467	104.582	96.8375	90.8216	54.5253	51.8078	54.5231	52.7255	64.5784	55.0493
jg13569.t1	106.116	122.705	113.505	106.999	191.894	134.267	154.845	149.153	149.231	106.376	105.923	100.709	141.927	98.2274	119.113	68.6186	90.881	94.894	61.4042	82.6809	72.7345	71.7096	68.8863	59.8932	106.839	68.3034	56.1192	71.2724	54.6087	54.2756	28.864	31.1747	29.886	34.5072	35.1081	30.4686
jg7974.t1	106.031	118.076	151.725	155.435	149.177	200.547	155.985	162.011	193.067	206.168	207.204	197.836	117.438	116.129	125.514	148.746	139.064	142.124	315.556	294.481	296.101	495.354	498.243	504.163	378.598	343.972	357.974	313.747	320.103	325.675	305.146	321.466	307.983	357.634	332.267	346.718
jg5460.t1	106.013	116.472	102.671	128.815	193.228	168.113	135.368	179.285	114.205	147.916	134.525	130.099	207.696	146.484	114.936	112.645	124.81	146.376	28.7696	48.4912	57.1721	26.7	22.5106	21.0423	47.5845	57.3331	44.6738	53.2756	56.3139	51.7139	48.6799	63.4396	44.994	49.6739	43.5816	42.3851
jg2781.t1	106.012	133.586	119.772	98.3398	111.031	91.3507	141.734	129.2	134.588	85.3094	92.1829	94.4173	158.13	157.226	143.313	111.117	130.819	124.589	85.659	99.8591	90.2483	125.549	122.806	122.2	145.796	122.619	142.472	158.582	155.332	158.259	89.7821	93.1369	95.4874	94.2042	114.046	98.6189
jg15273.t1	105.945	120.378	125.925	105.146	102.675	92.1799	74.566	71.6124	71.9115	69.9242	68.8631	67.2646	96.5365	114.661	117.016	85.3532	85.7958	78.5319	27.1517	32.7404	28.2072	17.0507	17.5869	17.2983	31.4441	36.9859	35.8973	36.8922	36.9487	35.7785	23.0574	22.6579	21.4945	21.2194	20.4867	19.3628
jg16196.t1	105.72	123.465	116.796	87.9909	96.5653	81.4748	81.1791	80.473	67.3999	72.8262	68.2796	66.6707	96.2022	86.0797	85.7583	93.4614	90.6337	93.6132	4.17085	6.52186	5.77143	2.68326	2.31427	2.64293	4.41076	4.49689	4.44351	5.78519	6.0454	5.74592	3.59942	3.00211	2.88313	3.11668	3.25933	2.72183
jg2537.t1	105.578	109.708	96.1771	105.937	93.0942	100.582	85.2195	102.917	74.1689	96.9496	99.5883	97.2049	167.733	139.629	137.67	118.438	121.354	126.209	97.6873	137.633	136.027	79.1113	72.1568	74.201	106.83	85.8716	92.7251	92.1958	104.651	110.855	77.7574	68.9313	53.7511	74.4493	81.9475	75.7012
jg7273.t1	105.536	102.053	119.068	106.384	103.942	99.656	96.2864	98.2205	101.122	117.978	112.729	115.075	82.0484	112.888	121.387	95.9798	96.1288	94.8348	83.5893	80.6542	78.824	99.7935	97.4953	95.2669	105.175	122.803	122.217	109.999	121.641	117.653	83.3988	85.2476	78.1377	82.5071	72.5643	72.6098
jg532.t1	105.447	104.858	107.591	121.375	114.092	127.074	96.2129	100.684	93.6634	91.1397	86.4738	92.7377	133.878	111.009	107.334	120.793	121.671	118.42	161.635	206.364	190.329	126.415	124.306	123.647	106.226	106.949	113.331	98.2387	98.2071	106.584	87.3575	85.9687	90.1509	122.198	128.378	123.028
jg19399.t1	105.396	135.429	164.726	94.5236	118.408	127.459	155.927	123.294	167.67	102.209	107.711	116.43	54.5861	69.9691	79.0129	45.9571	49.3886	45.1988	58.8482	44.3874	37.2837	71.6707	72.0072	73.5274	68.138	59.5243	63.9628	59.639	55.6987	55.6706	44.77	47.5072	59.506	41.7761	48.0415	42.0102
jg19962.t1	105.375	70.7995	60.0899	142.784	115.191	143.478	152.943	183.436	129.383	159.227	124.709	145.607	244.568	163.291	137.851	153.346	136.924	169.001	47.6873	53.2587	62.2314	29.1862	32.6719	24.2057	45.03	44.0504	31.6169	36.97	41.1761	46.2959	49.837	58.0202	42.6795	28.2576	26.4254	34.2696
jg20191.t1	105.322	113.989	97.5657	112.603	118.634	117.082	139.722	157.434	114.399	122.837	128.266	110.339	231.488	197.114	165.502	144.365	156.675	199.877	88.2804	108.719	117.988	120.415	98.0663	100.166	191.614	148.352	170.442	218.819	182.394	192.621	159.652	164.459	142.951	156.434	141.896	139.735
jg22172.t1	105.099	137.547	143.921	78.3728	83.7872	85.6128	88.0835	76.7408	82.1004	62.3739	69.9551	74.6113	88.79	86.7151	81.6162	60.2476	68.0592	60.948	25.0551	28.9491	19.3939	33.8982	36.0674	37.2617	37.5268	37.6098	44.5372	42.6715	41.9295	47.6194	31.7881	30.3641	30.8937	20.7895	24.1155	21.6001
jg14746.t1	105.057	119.423	137.43	360.896	329.327	396.915	276.202	254.159	280.282	297.554	299.413	330.163	198.042	243.275	229.502	184.512	179.086	182.399	478.705	440.687	440.886	468.151	470.805	494.8	594.596	609.485	666.101	680.959	720.649	764.797	418.505	401.747	413.06	249.611	277.021	270.869
jg19049.t1	104.704	109.651	150.349	96.8599	93.8808	104.536	111.928	88.6575	126.18	116.586	124.635	130.333	41.1603	84.014	104.087	89.4844	92.929	84.4453	110.666	65.332	63.8396	175.78	179.574	181.908	154.267	174.143	197.205	163.359	159.121	156.418	112.131	112.211	117.095	132.273	133.562	131.804
jg22843.t1	104.698	106.071	115.419	88.9106	80.2292	76.1073	104.831	91.4543	112.76	118.137	111.604	115.32	101.949	146.496	150.102	115.273	112.391	104.888	55.9827	49.1342	44.6623	64.3114	65.4423	69.7249	64.105	73.7136	75.5463	98.2479	96.892	93.5516	67.224	61.2049	63.22	45.7677	52.2036	46.6312
jg6472.t1	104.671	148.105	116.065	91.0255	113.984	83.6919	96.3482	87.6221	82.7491	69.1774	69.7406	73.6132	125.732	121.605	116.998	69.6063	93.8115	88.9466	32.8921	42.7786	37.573	22.8737	23.5655	25.6866	45.2031	36.9157	39.559	38.0499	40.7983	43.8443	45.0855	40.6587	38.6929	30.7702	34.1923	30.8181
jg16734.t1	104.557	119.651	151.183	80.8682	80.1678	83.1617	76.0567	66.8387	80.741	56.775	57.9152	61.3743	38.4857	57.7426	55.6706	60.8314	65.7401	60.3063	13.3959	11.0707	9.74183	26.0085	27.313	27.903	71.6861	78.7601	88.5579	110.47	117.28	126.409	19.8997	20.2826	20.1406	16.4521	15.4897	17.5201
jg6518.t1	104.523	87.4332	79.5284	103.394	89.9979	103.426	104.217	129.073	95.5308	105.868	96.3803	87.1217	158.926	137.389	122.323	161.761	138.432	155.137	94.3724	120.286	138.022	54.557	51.9352	52.4328	86.2483	73.1022	74.7541	92.1796	109.675	99.0584	119.507	115.73	92.3775	154.734	119.042	134.237
jg20351.t1	104.429	123.775	175.715	68.6642	68.904	85.2844	174.462	116.952	222.383	115.763	141.684	159.21	39.7397	78.6245	94.0299	105.59	112.5	96.7056	192.818	76.2992	83.4358	301.833	307.999	319.509	193.914	222.073	293.81	276.886	266.661	267.746	293.435	273.447	320.523	244.646	250.695	250.638
jg10621.t1	104.38	85.6094	92.7693	105.678	91.1284	110.127	125.401	107.109	147.852	126.754	135.148	132.853	79.0667	104.37	125.202	91.5557	89.8871	80.8762	46.1829	36.8971	34.9591	52.239	58.3486	51.3465	63.4804	76.658	78.9334	72.3888	67.3943	72.8085	56.0951	56.5624	55.6531	63.8538	75.8641	69.6111
jg2057.t1	104.324	182.753	162.205	86.4154	150.127	128.332	196.869	181.679	178.437	145.339	162.181	147.702	153.316	99.1756	111.471	86.3899	85.3791	75.6976	169.621	182.737	169.444	129.838	126.188	128	189.28	139.978	109.439	173.008	120.123	98.5265	104.088	126.993	167.319	114.485	142.662	108.732
jg17027.t1	104.315	98.818	89.2738	120.397	135.766	127.654	108.608	107.547	98.3953	105.45	99.0562	98.4785	155.054	147.622	127.166	121.632	114.639	126.995	68.4242	78.9331	83.0948	61.9272	60.8103	56.3791	94.1578	78.6948	77.0323	71.3957	76.4162	73.383	50.0908	57.9104	46.5854	50.2623	47.5256	45.7288
jg5208.t1	104.214	124.717	116.31	95.319	99.3876	103.501	97.4341	100.874	90.1306	109.375	99.0091	99.7082	132.716	94.5369	117.011	103.989	96.9899	85.3891	9.40825	11.4383	11.9861	7.0017	7.10306	7.1921	9.41799	6.78106	7.74328	8.93967	8.73529	7.96394	4.37296	4.98503	4.67641	7.13343	7.13421	6.65034
jg21655.t1	104.203	100.884	115.431	190.724	199.909	206.196	134.997	140.924	158.532	213.116	202.521	236.704	146.728	147.502	154.765	150.124	145.768	162.494	455.507	437.041	495.565	584.535	566.211	568.472	668.471	630.152	630.24	600.157	663.764	715.491	455.949	500.557	494.568	594.979	554.843	592.355
jg10278.t1	104.061	148.438	99.6411	90.0076	142.948	105.242	141.055	120.522	134.064	91.4439	100.803	98.5358	118.545	60.1456	84.3435	50.5349	76.7696	64.0581	34.2062	43.7832	38.4892	44.2035	46.5828	46.8046	84.8044	54.043	50.9901	80.3897	67.7716	58.6239	37.0707	36.7377	43.8754	40.2176	53.1463	40.5477
jg20011.t1	104.057	101.857	92.8247	89.9651	99.9839	82.0632	58.4793	62.4864	52.4351	62.0221	54.3212	50.1859	112.782	99.2367	94.6812	70.0839	76.9252	77.5734	20.736	36.052	27.1095	13.8775	10.1644	13.1862	30.173	31.2988	25.8767	27.1011	23.1145	26.4614	13.7882	14.6368	14.3336	11.6279	9.2081	9.66289
jg588.t1	103.996	103.84	94.4238	114.799	146.478	117.429	123.488	115.968	112.143	97.5127	94.8609	94.9774	154.488	114.74	129.748	101.199	114.908	109.603	81.3114	91.9158	91.1817	87.8268	85.4195	78.3134	135.469	117.541	110.135	118.129	96.4582	102.061	38.1996	39.3841	40.4667	43.3723	50.0851	39.9953
jg22177.t1	103.947	152.117	131.118	76.6066	106.193	84.7337	124.918	131.738	108.83	89.0323	95.6479	94.5328	123.783	101.949	97.3569	74.4608	100.472	88.5176	58.8679	73.0014	68.329	42.4817	38.205	42.3546	74.4605	62.9809	59.7905	86.6892	73.4812	57.7865	60.8581	63.2488	64.7583	65.8773	80.5161	62.9088
jg1229.t1	103.929	128.287	129.707	82.5622	74.9936	87.6379	108.058	102.291	109.567	98.1878	105.592	103.914	98.2497	94.7716	103.839	90.3825	90.3825	78.7192	70.9384	72.0538	70.4851	36.0034	35.0942	37.761	83.9316	78.3523	88.5665	115.773	109.184	106.468	98.2415	93.2632	102.969	93.2395	110.891	93.5302
jg4779.t1	103.889	101.704	79.3737	125.242	160.498	144.072	119.869	164.28	107.435	110.491	124.679	102.436	152.233	154.494	117.174	101.818	135.866	157.387	109.185	187.616	190.442	90.9726	82.152	76.1645	135.04	119.172	93.8509	80.333	96.0094	103.936	56.3804	69.7208	47.3113	60.3054	52.9585	54.0588
jg9089.t1	103.827	145.089	157.052	26.9653	32.1785	31.1755	59.4456	46.759	61.3246	55.4967	59.143	60.5941	65.3005	66.305	73.5783	94.7501	95.1328	84.4924	90.1337	94.1833	54.7759	22.6283	21.9385	22.8354	27.7078	28.8335	28.3394	22.875	21.3668	20.0193	111.325	116.337	132.218	68.3919	78.2817	69.4149
jg7399.t1	103.634	150.56	184.655	369.805	716.765	774.069	522.538	431.832	609.421	1389.62	1419.01	1636.18	320.448	41.2226	50.8064	119.948	130.263	223.288	2154.08	1590.12	1483.66	1893.22	2102.41	1817.92	2090.06	1720.01	307.802	923.061	493.49	423.546	323.526	668.479	935.962	458.496	652.584	592.726
jg7634.t1	103.513	98.4906	101.127	121.714	127.846	172.254	192.074	200.541	206.737	213.359	221.047	207.51	150.573	89.3248	90.045	132.817	117.601	139.64	111.807	102.541	143.899	408.301	424.334	371.88	327.978	302.564	194.097	208.744	183.885	179.355	156.334	172.478	180.636	192.585	208.964	201.318
jg902.t1	103.438	102.271	123.443	91.0152	83.5256	93.0074	143.996	121.897	161.128	110.961	124.801	142.568	48.051	84.8562	107.693	102.635	109.98	112.663	29.5115	17.5823	21.1988	136.88	132.678	135.034	32.7487	37.6035	58.4518	48.3722	49.4451	63.1614	88.6151	87.7584	84.8755	47.4357	39.2013	43.1426
jg10228.t1	103.166	111.668	104.342	112.855	134.437	106.544	105.788	110.374	86.3144	94.5271	92.7335	90.4612	157.287	144.643	132.945	103.992	107.027	129.72	43.4019	61.4722	59.3734	43.6851	38.6614	36.9845	70.0412	60.2419	58.0795	70.894	67.3497	60.4298	53.0857	58.8923	55.9509	47.9497	48.8064	49.179
jg14198.t1	103.061	101.097	89.0797	127.338	139.357	133.513	143.447	163.265	134.303	111.986	113.362	108.453	189.271	125.807	122.308	105.417	126.317	128.23	58.6913	83.7081	91.461	78.392	83.0923	73.1437	100.697	84.1831	89.0766	82.8991	89.3764	98.5185	45.5192	49.1993	43.4727	39.9487	40.1524	43.0929
jg13282.t1	102.992	122.062	126.837	60.9479	62.4338	61.589	84.2416	82.5689	78.0577	85.831	92.2037	90.564	89.7725	120.028	124.385	102.63	114.713	115.249	39.2074	38.6752	40.9383	33.354	33.2514	33.0518	53.7695	40.7192	45.5348	54.309	57.6871	56.0139	47.4249	47.6393	42.3217	57.6045	58.3242	53.4557
jg20355.t1	102.919	140.901	133.531	76.8266	90.4748	68.1814	87.0816	84.5896	80.1175	71.1588	66.2219	69.4512	128.732	154.835	145.98	110.645	139.24	131.639	76.6133	104.509	78.5387	49.1222	49.8437	49.5289	76.6275	64.751	75.7143	81.8193	79.7098	66.071	63.8726	63.2771	78.878	44.6394	48.6306	40.851
jg7373.t1	102.864	129.372	128.556	105.779	109.285	124.083	109.856	107.317	110.581	97.2422	99.8779	98.6504	130.082	114.356	115.741	86.5886	82.0337	82.4035	44.9279	48.7257	51.2887	71.2983	76.4074	72.9846	112.814	96.8513	92.9688	87.3908	83.8473	72.9006	29.6715	32.1978	34.4573	35.5847	43.8189	36.244
jg3616.t1	102.83	131.606	146.358	75.316	64.0498	70.6401	82.1516	70.2453	86.4153	70.569	76.3985	76.9708	96.3976	112.765	113.042	94.6605	92.9935	83.7438	84.3461	81.5259	68.7126	68.3928	69.6794	70.0842	71.1579	69.0564	82.8645	79.691	79.7522	75.2162	66.3476	63.2599	63.9267	62.6947	70.4407	61.615
jg21321.t1	102.741	103.059	126.383	83.7323	73.0323	78.0057	65.1324	58.2921	69.5512	71.4094	71.8122	71.9606	57.4072	83.5082	89.834	73.1907	66.4695	63.4379	28.8395	27.746	27.2285	27.241	25.1739	27.7029	37.8102	38.9192	39.3235	37.3633	37.5882	37.4751	30.515	30.3771	29.4188	26.783	24.9166	24.3673
jg9289.t1	102.625	129.134	97.7263	96.0576	142.662	163.927	158.677	293.876	132.799	252.104	252.738	246.338	254.009	47.5981	49.5337	97.9581	126.1	184.374	195.76	334.549	413.221	80.0897	80.689	53.0328	74.7786	88.2951	18.6297	45.5513	20.2733	24.4931	30.3871	46.2337	70.641	56.2076	61.7505	59.7094
jg5616.t1	102.461	102.351	97.3455	93.3243	80.3958	83.1436	62.6792	60.0855	51.8625	53.1326	49.682	48.3759	72.039	73.4682	74.8524	60.0769	61.9364	59.6324	7.5406	9.11147	8.90707	4.76399	5.63713	6.04599	18.4912	17.2076	16.9444	16.5589	22.3859	21.1294	10.302	12.3791	9.77376	9.90421	12.0414	8.36363
jg10164.t1	102.424	123.135	137.187	87.429	78.0963	94.5381	90.7847	84.7463	92.1395	79.3366	79.1882	77.8153	78.9205	85.787	83.3696	75.1126	71.6229	72.6582	57.606	56.7008	51.1711	45.3189	44.7788	46.2371	73.0551	74.5623	67.6624	64.761	60.8486	60.9968	49.0956	44.4905	48.5257	21.6113	24.4405	22.2562
jg4731.t1	102.347	90.125	120.608	68.7445	53.8861	59.3676	144.106	128.325	159.303	88.6263	97.7584	100.276	30.432	69.3941	68.8507	68.5494	85.8435	75.8164	9.24152	5.73094	7.02958	18.7154	15.5327	16.7186	10.8166	9.16336	14.9389	14.7671	15.1897	13.7907	52.3	37.2702	47.5092	37.7372	25.4468	41.6553
jg18814.t1	102.246	118.094	120.572	125.032	114.472	125.371	116.251	123.394	107.264	133.753	117.845	118.269	141.552	141.651	132.178	101.948	93.6532	94.999	25.2899	29.2039	31.0405	29.5796	29.7036	29.2912	38.4441	34.7012	32.5011	35.1379	36.3762	32.2268	47.3705	47.4629	45.7164	35.0807	32.2433	33.3485
jg5203.t1	102.232	111.674	169.517	71.1832	55.1991	56.9623	149.186	106.898	181.778	67.7549	78.5793	83.5191	18.822	46.16	53.8015	53.2102	64.8535	47.781	30.6687	15.286	20.3689	144.799	139.953	143.209	44.1225	36.1546	56.3263	48.2067	47.344	36.6664	76.5136	56.7384	91.7075	56.3615	41.2655	69.8137
jg1566.t1	102.177	120.627	109.259	96.6079	130.121	106.824	109.615	125.441	104.101	80.6952	76.0302	80.4288	153.31	136.201	131.321	107.468	123.955	133.97	434.392	654.742	606.579	182.767	174.98	164.414	249.089	213.809	214.395	189.147	200.621	201.957	241.13	267.531	229.104	257.286	244.363	260.875
jg2487.t1	102.149	88.2211	93.0775	62.8221	54.4264	62.7234	61.7204	59.9329	63.476	69.3591	64.8339	61.294	33.9601	45.7968	49.8966	59.5766	57.2527	57.6551	42.0663	38.6464	42.8966	50.2999	50.2682	46.5355	73.761	69.577	69.6736	63.9563	65.7151	67.9667	42.5258	42.5225	39.5065	32.0501	28.6662	32.7334
jg18439.t1	101.777	115.564	110.76	100.421	126.9	134.952	138.227	134.826	129.269	127.043	120.692	119.893	109.289	127.625	126.362	112.898	116.762	123.087	146.755	170.102	169.311	102.595	99.1364	99.7605	121.791	81.9495	92.9644	93.8116	92.7401	87.7527	51.8674	60.6609	64.9174	54.1883	51.1116	57.1118
jg8057.t1	101.505	115.928	134.598	115.374	108.493	113.948	112.918	111.754	114.843	110.755	104.511	104.687	90.973	104.694	113.812	109.685	102.853	97.9688	114.452	124.035	102.505	72.3852	69.4565	70.0092	94.7274	89.5002	90.7449	88.061	96.0178	80.9422	145.036	143.868	139.864	104.08	98.7919	95.2332
jg10575.t1	101.331	100.234	130.996	63.8332	60.4513	59.081	87.5875	69.7675	106.274	88.5191	97.2751	106.336	34.7982	73.6582	88.6002	75.5421	72.2549	69.6053	29.7529	16.4736	18.4222	46.1114	46.3473	46.955	68.2097	64.5258	71.3659	79.4629	73.7876	73.0296	55.913	51.2427	57.3113	59.6527	55.7492	54.9572
jg2996.t1	101.282	107.56	101.176	109.962	104.857	119.523	85.3276	97.3647	77.1507	100.858	90.9121	85.4646	129.818	131.609	122.872	112.897	104.102	109.781	50.8902	63.7227	73.7361	38.6248	36.6049	36.04	59.1042	53.2613	53.5595	53.2466	54.2398	45.9674	49.4999	53.1023	48.9051	52.106	46.3097	46.5591
jg9921.t1	101.074	92.4158	125.849	90.2513	78.2226	101.248	141.037	95.2034	222.377	153.111	186.452	224.829	23.5003	58.2786	84.3987	114.076	135.872	119.154	171.775	73.6518	91.9639	744.126	740.104	801.887	201.514	231.805	344.74	248.725	237.344	299.988	421.542	368.103	424.191	435.785	380.704	485.041
jg21261.t1	101.02	83.5631	79.8576	106.671	88.546	109.219	77.0806	85.8072	66.9235	96.4042	90.3241	78.1585	113.14	124.613	110.891	101.385	88.8596	109.196	36.0178	46.3469	46.6043	38.4214	39.3411	35.9812	55.3061	52.1879	55.2397	51.0461	60.5301	58.7073	41.4505	43.2987	34.1064	39.4492	30.8249	38.1899
jg17675.t1	100.979	102.024	114.357	136.664	133.094	143.886	112.208	122.182	114.896	112.562	114.565	114.825	103.327	103.717	108.932	89.185	92.0351	88.3243	53.4977	66.7775	65.5255	73.7879	72.5643	67.8921	109.363	128.665	119.328	92.9639	89.3441	94.8431	48.652	54.0055	51.6367	38.4905	45.1039	42.276
jg13497.t1	100.96	109.921	108.14	101.324	114.845	92.2923	86.2716	90.3418	71.5321	77.2277	72.274	68.2343	118.242	119.229	110.952	107.121	105.609	104.208	35.6301	46.2918	44.9791	32.8622	30.1441	30.7794	55.7205	48.301	52.2665	62.0836	59.2566	57.0003	46.8848	45.9753	46.2892	40.9439	40.0311	38.5992
jg20697.t1	100.824	161.854	196.538	83.3708	107.564	110.995	143.985	118.693	140.805	123.316	132.985	141.065	87.2353	79.033	92.8572	76.8168	81.9832	69.9762	15.2432	13.6621	11.615	15.7363	18.0143	17.7397	18.2781	15.8536	16.1899	17.2785	16.507	13.6643	9.66015	11.0963	13.6661	10.7921	11.088	11.1637
jg16282.t1	100.538	76.5275	86.3864	667.359	685.504	1542.98	357.477	835.174	350.071	1173.46	1166.17	920.242	292.726	23.6781	14.959	85.6511	71.8782	181.156	461.092	630.91	891.855	83.7298	147.851	100.211	320.882	599.004	33.3324	152.047	65.4013	61.3371	43.2288	89.0446	109.066	52.9919	174.925	115.053
jg22827.t1	100.526	97.2129	68.489	90.932	101.567	73.2217	79.0276	80.1102	68.1881	74.0661	67.0796	69.0413	107.719	98.0456	101.165	87.4682	94.053	92.4995	31.7516	44.4439	46.3676	34.3916	36.2429	32.2102	69.6893	67.8392	64.801	57.5461	58.1539	63.897	28.9537	37.5281	29.8592	37.3398	36.6337	31.1939
jg3304.t1	100.285	151.89	136.815	118.24	169.155	143.526	153.071	150.175	126.47	116.589	114.363	120.554	148.669	36.5851	83.9387	43.1354	50.9429	37.7876	24.5126	44.5202	31.881	9.16043	9.19938	11.9174	22.5354	15.1088	13.8726	16.4629	14.5886	11.4355	24.0476	28.6485	27.3932	16.4947	21.0089	14.9334
jg622.t1	100.276	98.602	125.94	88.7741	77.4171	111.753	124.598	91.4333	166.364	99.9246	116.776	145.815	30.4332	57.3419	79.8444	109.564	109.968	115.413	47.743	21.5902	26.8675	104.783	102.651	101.845	70.4179	90.2778	138.08	87.462	87.6589	113.566	161.947	159.981	147.737	150.528	133.617	142.679
jg387.t1	100.266	113.876	122.538	98.5519	105.366	107.069	108.148	111.156	100.777	89.822	80.2827	86.4608	116.245	107.045	104.739	84.9735	81.2719	81.6365	63.0428	73.0714	70.4572	62.4322	64.3224	62.8807	89.5219	68.6016	80.5501	76.2147	81.2806	78.6486	41.7706	42.9363	42.5973	38.4169	35.3616	35.4152
jg8720.t1	100.153	109.752	113.152	108.435	98.836	97.0488	97.254	87.2673	97.338	95.3776	95.1329	97.9971	115.219	148.086	140.007	108.498	105.101	92.2548	79.2746	64.3286	62.6222	59.3293	62.0679	60.8682	81.6033	78.0884	84.8175	99.0748	96.7035	100.773	79.8561	76.629	79.1139	77.8179	83.9272	68.6619
jg2698.t1	100.109	113.892	114.5	54.6762	62.7331	62.1874	59.0819	45.5416	66.097	51.8997	57.8457	60.1518	43.3761	41.8034	50.9865	38.2612	42.9702	36.7217	12.9036	8.89165	7.84956	16.8899	17.3047	17.1169	25.4133	25.3255	24.7734	24.6056	21.5986	21.3058	9.85861	9.73899	11.9458	11.149	12.7002	12.0464
jg1696.t1	99.9732	99.8014	130.672	74.7486	66.6134	75.8575	89.3913	72.8697	102.826	86.5638	92.1218	95.2493	47.3814	69.6913	77.5162	68.8492	68.8998	64.9969	55.0043	37.8157	35.7635	68.3621	67.4336	66.5891	68.9311	67.9538	78.5207	67.1758	73.4872	74.8801	54.6836	53.4066	50.6662	48.0923	45.8398	46.7551
jg9273.t1	99.7583	138.791	157.073	90.0802	85.644	98.1632	108.18	97.0009	108.62	78.9175	84.6879	84.1638	95.8708	109.748	102.157	87.1662	89.7493	81.4928	116.782	118.653	92.3336	80.8303	83.0548	89.2757	91.1716	81.7761	101.625	89.2835	90.9073	85.8005	97.5148	87.9708	95.0655	66.2708	72.589	63.9767
jg1645.t1	99.7566	97.6313	87.5056	116.091	129.057	103.84	84.225	97.6908	70.6441	100.904	93.3591	92.9105	100.147	128.759	114.308	105.784	100.628	107.094	39.8339	53.0936	58.3324	50.408	44.8213	41.4914	63.4161	61.7613	59.6322	46.7227	65.5961	63.7594	41.4368	42.7861	38.8004	38.6316	37.8497	40.8743
jg9552.t1	99.6965	105.319	93.8396	95.2337	102.745	92.5265	85.1819	95.4002	70.5375	83.5796	71.9406	72.6032	158.741	128.482	122.171	95.9773	104.982	120.214	73.9458	112.61	107.349	45.434	43.7287	41.8383	91.1075	79.572	84.0913	80.8251	89.6655	88.8615	68.5482	75.744	60.1576	57.5688	51.8237	54.1713
jg8907.t1	99.6132	87.9382	112.275	162.456	144.279	201.457	124.64	103.601	178.923	130.521	151.662	197.377	32.8404	67.6766	91.1306	102.71	103.525	109.624	140.86	64.5296	77.1803	238.39	229.786	259.017	225.562	270.229	383.199	257.36	279.831	408.424	162.974	157.484	147.417	167.515	142.437	160.602
jg9072.t1	99.5766	91.0963	97.6264	144.448	194.938	256.54	174.411	193.945	154.547	203.513	168.61	173.597	162.326	127.821	119.603	120.346	108.312	125.103	38.5601	45.55	46.9675	23.1258	23.4972	22.5344	55.6622	36.1498	29.1811	37.6412	38.3863	35.1099	32.0314	36.901	34.1583	29.2464	27.3618	25.0377
jg19824.t1	99.4661	122.607	111.142	87.2643	100.16	83.1151	84.6803	84.9442	78.1227	53.4958	58.0036	55.4556	91.7704	94.3839	95.3345	63.3758	74.8428	74.8145	26.2899	37.2568	31.2716	28.3758	29.2817	26.4029	56.3749	44.4291	51.7554	52.6203	49.5317	51.7409	25.6515	23.4155	22.0227	19.0679	21.1024	15.5471
jg22768.t1	99.0934	141.966	189.335	65.1688	77.0419	78.189	124.799	104.204	145.866	84.1121	99.3131	104.271	57.8065	93.1628	95.1488	88.8221	102.754	90.1721	240.613	177.667	150.388	181.044	189.3	187.188	135.219	159.675	200.999	158.992	153.785	145.073	213.644	203.732	233.28	208.623	221.127	212.275
jg20887.t1	99.0586	131.898	120.775	81.4456	81.8638	76.5996	88.0487	81.0014	82.8725	71.6202	75.1832	75.8858	89.5009	106.447	104.552	86.6133	89.6226	74.3148	48.0889	47.7826	48.0738	45.8832	49.024	48.6882	65.6998	59.9883	66.4626	72.8974	67.8509	66.6464	46.2487	43.0773	43.1548	42.4414	48.746	42.487
jg2008.t1	99.0328	102.844	86.5691	115.844	139.918	116.347	90.4312	113.997	73.6775	100.146	87.6995	92.4456	210.782	134.023	111.115	102.514	107.023	132.194	39.8801	59.7168	66.4544	44.2024	43.8151	35.2198	62.0562	55.2855	54.2954	61.7693	62.1527	64.4598	45.0311	52.2924	45.7577	47.2614	40.0318	46.1163
jg10724.t1	98.8785	86.7465	92.8153	88.3138	71.9729	117.405	130.072	119.287	133.68	123.674	125.269	123.65	114.681	115.807	113.44	118.794	104.225	111.999	143.425	109.422	110.788	209.061	212.089	237.521	157.439	155.37	185.21	161.388	160.708	176.847	125.861	125.116	134.913	145.54	131.088	154.234
jg18295.t1	98.8731	131.259	127.701	100.597	115.149	93.7668	108.429	102.696	100.804	72.6584	80.8646	73.8871	123.067	123.17	120.279	75.2388	92.7306	83.2369	18.1184	23.0791	22.7146	21.9145	20.7285	22.4625	33.2825	28.4786	36.8876	37.2962	39.3635	34.2005	17.5149	15.1271	17.3844	17.8128	19.9531	18.4309
jg8186.t1	98.7881	112.167	108.011	101.064	122.013	91.8692	94.1896	88.7337	80.5164	86.5626	82.193	79.7308	121.161	107.912	116.348	98.6088	95.4706	99.4972	110.961	143.354	142.754	101.351	99.2906	89.9258	129.635	127.839	130.812	140.584	141.618	123.059	97.9952	102.716	98.986	100.501	99.9965	86.2992
jg5390.t1	98.5288	107.855	126.622	190.53	192.599	221.374	182.311	157.497	200.643	142.429	151.13	164.901	78.4074	106.374	125.594	96.4841	104.939	100.559	21.4352	16.7081	15.0481	21.8126	25.4484	22.3659	24.931	21.0019	23.8793	19.556	19.3165	18.6889	14.8327	17.3565	20.0471	16.0844	18.2296	17.5884
jg2365.t1	98.3172	130.752	149.615	143.702	152.702	157.991	163.278	143.352	173.177	128.344	130.192	149.39	128.854	125.168	119.53	99.6469	108.153	101.041	129.174	124.939	109.012	205.597	205.126	208.378	162.439	155.417	169.712	194.682	199.709	202.89	121.453	121.965	134.545	104.33	112.224	107.755
jg16250.t1	98.0988	101.5	82.5415	114.945	144.127	109.484	102.504	111.629	86.4712	89.2856	86.8587	84.7994	125.994	116.128	113.12	88.9723	100.659	101.325	68.1135	89.9435	85.0269	65.1269	69.5193	59.353	76.7288	61.6819	65.4914	58.0227	58.9917	60.6304	40.8231	46.2632	37.5363	42.4007	43.6165	42.5783
jg17679.t1	97.9557	132.175	84.6316	113.447	128.252	118.498	96.1564	143.277	83.988	116.958	98.044	93.5028	162.307	81.7216	91.665	72.4249	79.6609	68.1952	88.122	119.702	122.147	76.0555	81.4176	76.9302	95.7776	96.4174	82.6979	95.1606	101.212	68.1129	70.5809	77.3855	75.8834	79.283	85.1939	73.5602
jg429.t1	97.8807	119.594	149.607	44.242	45.3072	46.052	70.522	59.1492	88.2632	112.843	114.291	133.482	95.8255	142.509	169.154	112.886	108.322	103.959	219.101	149.854	178.971	385.941	379.75	388.968	350.175	347.538	399.076	384.018	385.893	353.192	518.27	500.152	547.136	458.68	496.343	471.22
jg14319.t1	97.8218	169.453	139.883	23.7798	53.631	44.5308	73.4966	79.3447	49.108	73.1631	75.1642	70.543	128.264	21.0477	40.7627	43.542	57.9641	48.9249	69.9276	107.518	99.6319	29.5814	31.5034	31.0681	101.364	86.5043	47.2778	113.223	107.245	57.2576	121.909	188.066	167.33	171.411	211.546	165.712
jg1417.t1	97.7926	86.4976	82.2527	51.013	44.9783	46.5336	56.3489	64.7749	51.3477	74.5999	63.4015	60.5508	68.6645	88.5678	81.176	76.691	69.429	76.2764	27.058	31.0902	33.3576	16.6062	14.5367	15.2621	22.8981	19.6918	21.8029	19.8254	24.1501	20.3475	102.246	104.411	88.5578	122.124	104.517	108.717
jg6608.t1	97.7296	110.243	101.154	20.5655	19.5946	23.6131	23.3199	24.1316	24.8404	34.9745	36.9353	32.4126	91.9584	84.2239	82.6539	102.396	108.697	108.217	158.43	179.676	134.528	17.2847	15.7638	15.738	14.7711	11.7831	11.7844	8.90771	8.21196	8.83738	64.4463	65.6624	73.493	43.8439	51.6143	51.6442
jg554.t1	97.6984	92.0694	88.191	85.688	93.6009	85.8117	82.4943	98.2586	72.0374	87.897	84.1149	78.4816	137.262	118.811	97.5921	86.1094	85.7732	100.84	24.8516	39.0116	42.2205	26.5464	24.9621	23.7541	50.0728	41.4129	42.8125	39.0545	44.438	47.3949	22.8903	22.9646	18.493	23.1862	21.2389	21.8454
jg14149.t1	97.5276	91.6386	55.077	94.4985	128.014	119.917	90.2257	102.128	83.2173	87.1139	89.1274	81.9722	106.729	59.059	86.1722	73.9585	78.0018	70.3371	41.3546	59.167	59.4096	56.4104	51.6942	51.4934	65.5542	52.0053	52.8216	50.6435	48.7218	45.0575	28.493	27.0546	24.3096	31.0657	31.9782	27.8744
[truncated: 21,928 more rows]

## Sheet: S3B_DEG
Tu GID: T. utriculariae gene ID; Contrast: comparison condition; Regulation: direction of expression change; logFC: log2 fold change; AveExpr: average expression level (log2); t: t-statistic; P.Value: unadjusted p-value; adj.P.Val: false discovery rate-adjusted p-value; B: log-odds of differential expression.
[truncated: 212,131+ more rows]

[truncated: 2 more sheets: S3C_KMC, S3D_Tu_GO]
