# Supplementary material for: Environment-dependent mutualism–parasitism transitions in the incipient symbiosis between Tetrahymena utriculariae and Micractinium tetrahymenae
Source: ISME J. 2025 Sep 6;19(1):wraf203. doi: 10.1093/ismejo/wraf203 (PMC12516953; doi:10.1093/ismejo/wraf203)
Supplement: Supplementary_Data_S4_wraf203 [file supplementary_data_s4_wraf203.xlsx]

## Sheet: Mt gene info
Mt GID: M. tetrahymenae gene ID; Description: gene functional annotation; Gene_Symbols: standardized gene symbols; Uniprot: UniProt database accession identifier.
Mt GID	Description	Gene_Symbols	Uniprot
g661.t1	DNA exonuclease (DPD1)	DPD1	A7SG98
g11999.t1	ribose 5 phosphate isomerase b	DRT102	A0A087SHH5
g9920.t1	pre-mRNA splicing factor (SFPS	DRT111, SFPS	B9S0U8
g5155.t1	component (RAD51C) of RAD51c-XRCC3 accessory DSB repair heterodimer	DSB, RAD51, XRCC3	A0A087SU14
g7509.t1	de novo DNA methylase (EFD)	EFD	A0A1D6GWK1
g3041.t1	de novo DNA methylase (EFD)	EFD	A0A058ZCD2
g6965.t1	de novo DNA methylase (EFD)	EFD	A0A2K3DCC3
g10670.t1	component (ERCC1) of DNA repair endonuclease complex	ERCC, ERCC1	A8IDK5
g7860.t1	AP2/ERF domain	ERF	Q1XG98
g7060.t1	associated component (ETG1) of MCM replicative DNA helicase complex	ETG1, MCM	A0A087SKZ1
g6665.t1	zinc-coordinating DNA-binding domain transcription factor (SUF4)	FLC, FRI, SUF4	D8U9W5
g7449.t1	formamidopyrimidine-DNA glycosylase (FPG1)	FPG1	D8UJM7
g4172.t1	component (PSF1) of GINS DNA replication fork maintenance complex	GINS, PSF1	Vbra_8506
g5788.t1	component (PSF2) of GINS DNA replication fork maintenance complex	GINS, PSF2	C1FDZ6
g6717.t1	component (PSF3) of GINS DNA replication fork maintenance complex	GINS, PSF3	A0A087SD42
g8720.t1	component (SLD5) of GINS DNA replication fork maintenance complex	GINS, SLD5	J9KQP3
g3917.t1	auxiliary factor (HROB) of MCM8-9 auxiliary DNA helicase complex	HROB, MCM8	D8UKJ7
g13013.t1	component (HUS1) of 9-1-1 DNA damage sensor complex	HUS1	A0A2K3D2I5
g161.t1	component (SSL2	IIH, SSL2, XPB, XPB2	J9KQP3
g494.t1	component (TFB1) of multifunctional TFIIh complex	IIH, TFB1	A0A087SM47
g5453.t1	component (TFB2) of multifunctional TFIIh complex	IIH, TFB2	C1EDQ2
g11956.t1	component (TFB4) of multifunctional TFIIh complex	IIH, TFB4	Cvel_2002
g5563.t1	component (XPD) of multifunctional TFIIh complex	IIH, XPD	A0A1Y1I709
g2368.t1	component (NRPA3) of RNA polymerase I complex	III, NRPA3, NRPC3	A0A2K1JHH2
g11663.t1	component (NRPA5) of RNA polymerase I complex	III, NRPA5, NRPB5, NRPC5, NRPD5	A0A2K3E1J3
g269.t1	component (NRPA5) of RNA polymerase I complex	III, NRPA5, NRPB5, NRPC5, NRPD5	A0A087SL40
g8625.t1	component (NRPC1) of RNA polymerase III complex	III, NRPC1	A0A087SHH5
g13970.t1	component (NRPC2) of RNA polymerase III complex	III, NRPC2	B9RM27
g13970.t2	component (NRPC2) of RNA polymerase III complex	III, NRPC2	A0A087SJR8
g7745.t1	DNA replication DNA ligase (LIG1)	LIG1	Z520_02295
g894.t1	DNA ligase component (LIG4) of LIG4-XRCC4 ligase complex	LIG4, XRCC4	D8U237
g892.t1	DNA ligase component (LIG4) of LIG4-XRCC4 ligase complex	LIG4, XRCC4	A0A096P802
g13078.t1	component (RAD1-LIKE) of 9-1-1 DNA damage sensor complex	LIKE, RAD1	A0A087SRE0
g12597.t1	regulatory protein of MCM replicative DNA helicase complex	MCM	A0A2K3DHP2
g14129.t1	component (MCM2) of MCM replicative DNA helicase complex	MCM, MCM2	Q0JGY1
g3670.t1	component (MCM3) of MCM replicative DNA helicase complex	MCM, MCM3	A0A1Y1IES5
g13026.t1	component (MCM4) of MCM replicative DNA helicase complex	MCM, MCM4	A0A087SKS3
g2842.t1	component (MCM5) of MCM replicative DNA helicase complex	MCM, MCM5	A0A1Y1I3M2
g7630.t1	component (MCM6) of MCM replicative DNA helicase complex	MCM, MCM6	A0A087SMP1
g11351.t1	component (MCM7) of MCM replicative DNA helicase complex	MCM, MCM7	J9KQP3
g11351.t2	component (MCM7) of MCM replicative DNA helicase complex	MCM, MCM7	X1XM38
g4506.t1	component (MCM8) of MCM8-9 cell cycle auxiliary complex	MCM8	A0A087SPA5
g13945.t1	component (MCM9) of MCM8-9 cell cycle auxiliary complex	MCM8, MCM9	Q7XQC2
g5664.t1	multifunctional DNA primase and DNA polymerase (PrimPol)	MED4, MEDIATOR	A0A2K3DNW8
g1699.t1	DNA methyltransferase (MET)	MET	TAPDE_000301
g9077.t1	dna mismatch repair protein mlh	MLH1	A0A087SGE3
g13297.t1	component (MLH1) of MutLy endonuclease heterodimer	MLH1, PMS1	C1E5D3
g877.t1	component (PMS1) of MLH1-PMS1 heterodimer	MLH1, PMS1	A0A087SKT1
g1250.t2	component (MLH1) of MutLy endonuclease heterodimer	MLH1, PMS1	A0A087SGE3
g1250.t1	component (MLH1) of MutLy endonuclease heterodimer	MLH1, PMS1	ISCI003234
g2144.t1	component (MLH3) of MutLy endonuclease heterodimer	MLH3	Q9HW18
g1387.t1	component (RAD50) of MRE11-RAD50-NBS1 (MRN) complex	MRE11, MRN, NBS1, RAD50	A0A1Y1IQX0
g1387.t2	component (RAD50) of MRE11-RAD50-NBS1 (MRN) complex	MRE11, MRN, NBS1, RAD50	A0A1Y1IQX0
g10556.t1	component (NBS1) of MRE11-RAD50-NBS1 (MRN) complex	MRE11, MRN, NBS1, RAD50	A0A2K3CUI2
g7574.t1	endonuclease component (MRE11) of MRE11-RAD50-NBS1 (MRN) complex	MRE11, MRN, NBS1, RAD50	A0A2K3CWZ6
g900.t1	regulatory protein (MSH1) of genome stability maintenance	MSH1	ACA1_362790
g1162.t1	component (MSH2) of MSH2-x mismatch repair heterodimers	MSH2	A0A2K3E5I3
g7419.t1	component (MSH6) of MSH2-x mismatch repair heterodimers	MSH2, MSH6	A0A087SDL4
g8598.t1	dna mismatch repair protein msh	MSH3	A0A087SM88
g10045.t1	component (MSH5) of MSH4-MSH5 Holliday junction stabilizing heterodimer	MSH4, MSH5	A0A087SAF7
g8453.t1	component (MSH4) of MSH4-MSH5 Holliday junction stabilizing heterodimer	MSH4, MSH5	A0A087SM88
g1871.t1	sp muts dna mismatch repair protein muts	MSH7	A0A087SM67
g7560.t1	nuclear-encoded organellar RNA polymerase (NEP)	NEP	A0A2K1JHH2
g1910.t1	component (NRPA1) of RNA polymerase I complex	NRPA1	A0A087SP31
g11462.t1	component (NRPB1) of RNA polymerase II complex	NRPB1, RPB1	ACA1_177100
g11824.t1	component (NRPB11) of RNA polymerase II complex	NRPB11, NRPD11, NRPE11	D8UIV8
g13927.t1	component (NRPB2) of RNA polymerase II complex	NRPB2, RPB2	Q014K1
g4086.t1	component (NRPB3) of RNA polymerase II complex	NRPB3, NRPD3, NRPE3	A0A2K1JHH2
g4086.t2	component (NRPB3) of RNA polymerase II complex	NRPB3, NRPD3, NRPE3	A0A2K1JHH2
g5642.t1	component (NRPB7) of RNA polymerase II complex	NRPB7, RPB7	A0A388M252
g6004.t1	component (NRPB9) of RNA polymerase II complex	NRPB9, NRPD9, NRPE9	A0A087SFJ7
g5768.t1	oxoguanine DNA glycosylase (OGG1)	OGG1	J9JNJ3
g10323.t1	regulatory E3 ubiquitin ligase (ORTH	ORTH, ORTHRUS, VIM	A0A2K3DKN2
g7276.t1	catalytic component (POL2	POL2, POLE1	D8UAB6
g14039.t1	catalytic component (POLA1) of DNA polymerase alpha complex	POLA1	A0A087SCX4
g12257.t1	replication fork tethering component (POLA2) of DNA polymerase alpha complex	POLA2	A0A087SSS9
g6419.t1	primase component (POLA3) of DNA polymerase alpha complex	POLA3	D8UC43
g13996.t1	primase component (POLA4) of DNA polymerase alpha complex	POLA4	A0A087SE18
g12241.t1	component (POLD1) of DNA polymerase delta complex	POLD1	A0A087SCX4
g11404.t1	component (POLD2) of DNA polymerase delta complex	POLD2	A0A087SSS9
g9181.t1	component (POLD3) of DNA polymerase delta complex	POLD3	A0A087SDK0
g6329.t1	component (POLD4) of DNA polymerase delta complex	POLD4	FUN_002161
g7858.t1	DNA polymerase eta (POLH)	POLH	C1E2X1
g578.t2	DNA polymerase eta (POLH)	POLH	A0A1Y1ILI1
g578.t1	DNA polymerase eta (POLH)	POLH	A0A1Y1HJP4
g9706.t1	DNA polymerase eta (POLH)	POLH	Q89LS7
g2467.t1	DNA polymerase kappa (POLK)	POLK	C1E2X1
g8695.t1	DNA polymerase lambda (POLL)	POLL	RO3G_15121
g3526.t1	DNA polymerase theta (POLQ)	POLQ, TEB, TEBICHI	A0A087SJN9
g11540.t1	DNA polymerase (POP)	POP	A0A2K1L7N4
g7906.t1	regulatory protein (RAD17) of 9-1-1 DNA damage sensor complex	RAD17	Q9FED4
g5590.t1	DNA repair protein (XPC)	RAD4, XPC	SPRG_02764
g12081.t1	protein factor (RAD51B) of single-strand annealing (SSA) pathway	RAD51, SSA	D8TIH8
g6792.t1	dna repair and recombination protein rad	RAD54	A0A2K3D1L4
g11805.t1	component (RAD9) of 9-1-1 DNA damage sensor complex	RAD9	A0A1Y1IHA0
g2674.t1	dCMP transferase (REV1)	REV1	A0A096P7Z7
g11417.t1	catalytic component (REV3) of DNA polymerase zeta complex	REV3	PCON_0029880
g8067.t1	processivity component (REV7) of DNA polymerase zeta complex	REV7	A0A087SJJ6
g6532.t1	accessory component (RHL1) of meiotic topoisomerase-VI complex	RHL1	H257_02309
g7020.t1	transposon tf polyprotein	RNA	Q4J9F4
Mtet_Pt_rpoC2	core component (RpoC2) of plastid-encoded RNA polymerase	RNA	B9SK70
g13108.t1	transposon tf polyprotein	RNA	A7SBW4
Mtet_Pt_rpoB	dna directed rna polymerase subunit beta	RNA	A0C257
Mtet_Pt_rpoC1	core component (RpoC1) of plastid-encoded RNA polymerase	RNA	A0A087SHH5
Mtet_Pt_rpoA	dna directed rna polymerase subunit alpha	RNA	A0A087S9V6
g8716.t1	dna directed rna polymerase subunit	RNA	A0A087SJH6
g6790.t1	methylcytosine-specific DNA glycosylase (ROS1)	ROS1	ETH2_1403700
g13094.t1	component (RPA1) of single-stranded-DNA binding RPA complex	RPA, RPA1	GLRG_06286
g9086.t1	component (RPA1) of RPA presynaptic filament assembly factor complex	RPA, RPA1	TRIVIDRAFT_29432
g2597.t1	component (RPA2) of single-stranded-DNA binding RPA complex	RPA, RPA2	A0A087SFD6
g2494.t1	component (RPA3) of single-stranded-DNA binding RPA complex	RPA, RPA3	A8JGM1
g7478.t1	topoisomerase component (TOP3-alpha) of RTR Holliday junction dissolution complex	RTR, TOP3	MRET_2799
g13344.t1	DNA helicase component of chromatin remodeling complex (RVB1)	RVB, RVB1	A8IYH3
g1172.t1	DNA helicase component of chromatin remodeling complex (RVB2)	RVB, RVB2	A0A087SIL0
g13557.t1	dna cross link repair protein snm	SNM1	SDRG_16992
g5919.t1	tyrosyl-DNA phosphodiesterase (TDP1)	TDP1	A0A2K3DM21
g3258.t1	tyrosyl-DNA phosphodiesterase (TDP1)	TDP1	A0A388LXP2
g13153.t1	tyrosyl-DNA phosphodiesterase (TDP1)	TDP1	A0A087SCX5
g4862.t1	tyrosyl-DNA phosphodiesterase (TDP1)	TDP1	AB675_12057
g3901.t1	tyrosyl-DNA phosphodiesterase (TDP2)	TDP2	D8TIT2
g7929.t1	tyrosyl-DNA phosphodiesterase (TDP2)	TDP2	D8UAX7
g4354.t1	tyrosyl-DNA phosphodiesterase (TDP2)	TDP2	F1R563
g7938.t1	tyrosyl-DNA phosphodiesterase (TDP2)	TDP2	A0A2K3DHE0
g5761.t2	topoisomerase component (TOP3b) of TDRD3-TOP3B methyl-arginine reader complex	TDRD3	J9KQP3
g5761.t1	topoisomerase component (TOP3b) of TDRD3-TOP3B methyl-arginine reader complex	TDRD3	X1XJ18
g7930.t1	DNA topoisomerase (TOP1)	TOP1	D8U4U4
g8353.t1	DNA topoisomerase (TOP2)	TOP2	A0A087SKJ1
g3885.t1	DNA primase and helicase (TWINKLE)	TWINKLE	LPMP_350420
g10390.t1	uracil repair DNA glycosylase (UNG)	UNG	A0A087STR0
g3732.t1	component (XPF) of DNA repair endonuclease complex	UVH1, XPF	A0A087SR86
g11442.t1	DNA repair endonuclease (XPG)	UVH3, XPG	A0A087SAQ1
g693.t1	6-4-type photolyase (UVR3)	UVR3	A0A090MA43
g1533.t1	DNA repair factor (UVSSA)	UVSSA	B9RKB4
g11504.t1	recombination mediator (WHY)	WHIRLY, WHY, WHY1	C3ZZN8
g14181.t1	Putative DNA-binding domain superfamily;XPA;XPA domain superfamily;XPA, C-terminal (aa 258)	XPA	A0A087SPF5
g2512.t1	dna repair protein xrcc	XRCC3	A0A087SKV1
g5315.t1	DNA phosphatase (ZDP)	ZDP	Z520_05148
g8383.t1	component of FtsH3	AAA	A8IA11
g2591.t1	component (Fts3	AAA, ATP, FTSH	ASTEI20_040684
g10853.t1	component (BRCA1	AAA, BARD1, BRCA1	A0A2K3CYI8
g5862.t1	component (BRAT1) of anti-silencing regulator complex	AAA, BRAT1	A0A087SIA2
g9733.t1	EC_3.6 hydrolase acting on acid anhydride	AAA, FIGL1	A0A1Y1IVX6
g7873.t1	aaa domain containing protein	AAA, FIGL1	A0A087SPV7
g8757.t1	aaa domain containing protein	AAA, FIGL1	A0A087SL27
g336.t1	ATPase component (FIGL1) of FIGL1-FLIP meiotic crossover regulator complex	AAA, FIGL1, FLIP	A0A1Y1IVX6
g7807.t1	amino acid transporter (AVT6)	AAAP, AVT6	A0A0U9HKX6
g9888.t1	amino acid transporter (AVT6)	AAAP, AVT6	A0A087SMA1
g10609.t1	amino acid transporter (AVT6)	AAAP, AVT6	A8IX73
g10657.t1	amino acid transporter (AVT6)	AAAP, AVT6	A0A2K3DVQ1
g9972.t1	amino acid transporter (AVT6)	AAAP, AVT6	A0A2K3E5K7
g6660.t1	amino acid transporter (AVT6)	AAAP, AVT6	C3XWQ3
g7978.t1	amino acid transporter (AVT6)	AAAP, AVT6	A0A087SIW5
g4760.t2	delta-9 stearoyl-ACP desaturase (AAD)	AAD, ACP	D8TN95
g4760.t1	delta-9 stearoyl-ACP desaturase (AAD)	AAD, ACP	D8TLJ3
g4639.t1	delta-9 stearoyl-ACP desaturase (AAD)	AAD, ACP	A9XPA7
g5632.t1	aromatic amino acid hydroxylase (AAH)	AAH	C1FH96
g2105.t1	protein kinase (AAK1)	AAK1, CBL, CCV	A0A2K3E616
g4189.t1	SSU processome assembly factor (FAP7	AAK6, FAP7, SSU	A1O9_00723
g5134.t1	abscisic aldehyde oxidase (AAO)	AAO	TGCAST_242790
g3297.t1	amino acid transporter (AAP1	AAP, AAP1/2	H2SZ72
g2914.t1	amino acid transporter (AAP1	AAP, AAP1/2	LOC119169517
g1850.t1	aminoalcohol phosphotransferase (AAPT1	AAPT1/2	A0A087SLR1
g1469.t1	regulatory protein (AAR2) of miRNA biogenesis	AAR2	E0YRV5
g1800.t1	oxidized protein hydrolase (AARE)	AARE	A0A087SEC0
g10142.t1	ABA/WDS induced protein	ABA, WDS	-
g13444.t1	zeaxanthin epoxidase (ZEP)	ABA1, ZEP	C1E4T4
g12115.t1	molybdopterin sulfurase (ABA3)	ABA3	A0A087SC73
g9973.t1	molybdopterin sulfurase (ABA3)	ABA3	A0A2K3D8F2
g2625.t1	molybdopterin sulfurase (ABA3)	ABA3	A0A2K3DYV6
g9973.t2	molybdopterin sulfurase (ABA3)	ABA3	A0A2K3DZB8
g5380.t1	neoxanthin synthase (ABA4)	ABA4	AeMF1_001220
g10752.t1	neoxanthin synthase (ABA4)	ABA4	PHPALM_31834
g1298.t1	protein de-S-acylation enzyme (ABAPT)	ABAPT	Vbra_21821
g8244.t1	protein de-S-acylation enzyme (ABAPT)	ABAPT, WAV2	Q559D6
g5925.t1	component (CHLH) of magnesium-chelatase complex	ABAR, CHLH	A0A087SJW5
g93.t1	component (CHLH) of magnesium-chelatase complex	ABAR, CHLH	A0A388L1D0
g9154.t1	abc transporter f family member	ABC	D8TJQ1
g3326.t1	atp binding cassette sub family f member	ABC	D8UKU8
g9906.t1	abc transporter g family member	ABC	B9RGN3
g5106.t1	atp binding cassette sub family a member	ABC	A0A1Y1HWB9
g7819.t1	abc transporter domain containing protein	ABC	A0A1Y1HKS1
g7819.t2	abc transporter domain containing protein	ABC	A0A1Y1HKS1
g771.t1	iron sulfur clusters transporter atm mitochondrial	ABC	A0A1Y1HKQ5
g5676.t1	efflux abc transporter permease atp binding protein	ABC	A0A087SR20
g117.t1	specificity atp binding cassette transporter	ABC	A0A087SBT6
g969.t1	atp binding cassette sub family c member	ABC	A0A087SU61
g11525.t1	atp binding cassette sub family f member	ABC	A0A087S9W9
g10655.t1	atp binding cassette sub family f member	ABC	A0A087S9W9
g5854.t1	atp dependent lipid a core flippase	ABC	A0A2K3DQW4
g6089.t1	abc transporter g family member	ABC	D8TT41
g2567.t1	abc transporter g family member	ABC	A0A087SHK0
g2847.t1	abc transporter g family member 01379	ABC	A0A087SHK0
g10799.t1	atp binding cassette sub family c member	ABC	A0A087SHK0
g5496.t1	atp dependent lipid a core flippase	ABC	A0A087SHK0
g5882.t1	abc transporter g family member	ABC	K7VW90
g5583.t1	abc transporter g family member	ABC	CCR75_002858
g608.t1	abc transporter domain containing protein	ABC	HLOH_056219
g8651.t1	abc transporter domain containing protein	ABC	HLOH_056219
g8651.t2	abc transporter domain containing protein	ABC	HLOH_056219
g3891.t1	abc transporter g family member	ABC	HLOH_056219
g2479.t1	abc transporter g family member 01379	ABC	HLOH_056219
g4710.t1	abc transporter g family member 01379	ABC	HLOH_056219
g414.t1	atp binding cassette sub family d member protein	ABC	HLOH_056219
g14115.t1	atp binding cassette sub family f member	ABC	HLOH_056219
g971.t1	atp binding cassette sub family c member	ABC	MAPG_04951
g6930.t1	ABC transporter permease (aa 203)	ABC	-
g12044.t1	ABC1 subfamily-C transporter (ABCC1	ABC, ABC1, ABCC, ABCC1/2	Q8GXS6
g2437.t1	ABC1 subfamily-C transporter (ABCC1	ABC, ABC1, ABCC, ABCC1/2	A0A087SHK0
g12622.t1	ABC1 subfamily-C transporter (ABCC1	ABC, ABC1, ABCC1/2	A0A087SFD4
g11284.t1	ABC1-type kinase (COQ8)	ABC, ABC1, COQ8	A0A1Y1IF39
g3477.t1	ABC2 subfamily-A transporter (ABCA1	ABC, ABC2, ABCA, ABCA1/2	A0A087S9W9
g13161.t1	ABC2 subfamily-A transporter (ABCA1	ABC, ABC2, ABCA, ABCA1/2	A0A087S9W9
g13162.t1	ABC2 subfamily-A transporter (ABCA1	ABC, ABC2, ABCA, ABCA1/2	A0A087SHK0
g488.t1	ABC2 subfamily-A transporter (ABCA1	ABC, ABC2, ABCA, ABCA1/2	A0A087SHK0
g488.t2	ABC2 subfamily-A transporter (ABCA1	ABC, ABC2, ABCA, ABCA1/2	A0A087SHK0
g10576.t1	ABC2 subfamily-G full-size transporter (PDR1	ABC, ABC2, ABCG, PDR1/2	A0A087STU5
g554.t1	ABC2 subfamily-G full-size transporter (PDR1	ABC, ABC2, ABCG, PDR1/2	HLOH_056219
g8878.t1	ABC2 subfamily-G full-size transporter (PDR1	ABC, ABC2, ABCG, PDR1/2	HLOH_056219
g5252.t1	ABC2 subfamily-G full-size transporter (PDR1	ABC, ABC2, ABCG, PDR1/2	RO3G_01798
g960.t1	ABC2 subfamily-G half-size transporter (WBC1	ABC, ABC2, ABCG, WBC1/2	K7VW90
g12325.t1	ABC2 subfamily-G half-size transporter (WBC1	ABC, ABC2, ABCG, WBC1/2	G1Q261
g11309.t1	ABC2 subfamily-G half-size transporter (WBC1	ABC, ABC2, ABCG, WBC1/2	HLOH_056219
g11505.t1	ABC2 subfamily-G half-size transporter (WBC1	ABC, ABC2, ABCG, WBC1/2	HLOH_056219
g6109.t1	ABC2 subfamily-G half-size transporter (WBC1	ABC, ABC2, ABCG, WBC1/2	HLOH_056219
g13001.t1	beta-Tubulin kinase (NEK1	ABC, ABC2, NEK, NEK1/2, WBC1/2	B9RGN3
g5770.t1	ABCB-type solute transporter (TAP1)	ABC, ABCB, ALS1, TAP1	DFL_005715
g12173.t1	transport protein ATM of mitochondrial ISC system export machinery	ABC, ABCB, ATM, ATM1/2, ISC	A0A087S9W9
g12143.t1	transport protein ATM of mitochondrial ISC system export machinery	ABC, ABCB, ATM, ATM1/2, ISC	C0P4R6
g5666.t1	transport protein ATM of mitochondrial ISC system export machinery	ABC, ABCB, ATM, ATM1/2, ISC	PAR_G009793
g12754.t1	ABCB-type transporter (MDR	ABC, ABCB, MDR, PGP	B9SE66
g2899.t1	ABCB-type transporter (MDR	ABC, ABCB, MDR, PGP	A0A087SIN3
g6724.t1	ABCB-type solute transporter (TAP1)	ABC, ABCB, TAP1	C3Z8I8
g13908.t1	atp binding cassette sub family d member	ABC, ABCD	A0A090M3T3
g1214.t1	ABCD-type transporter (PMP1)	ABC, ABCD, PMP1	A0A087SHK0
g8833.t1	peroxisomal fatty acid transporter (PXA1)	ABC, ABCD, PXA1	A0A087SHK0
g11569.t1	ABCD-type fatty acid transporter (PXA1)	ABC, ABCD, PXA1	HLOH_056219
g1351.t1	ribosome recycling factor (RLI	ABC, ABCE, RLI	HLOH_056219
g12999.t1	transmembrane component (ABC-I12) of iron cation transport complex	ABC, ABCI12	A0A1Y1IB91
g7104.t2	regulatory protein (GCN20) of eIF2-alpha kinase activity	ABC, GCN20	A0A1Y1HKS1
g7104.t1	regulatory protein (GCN20) of eIF2-alpha kinase activity	ABC, GCN20	HLOH_056219
g10371.t1	)regulatory protein (GCN4) of RIN4 activity	ABC, GCN4, RIN4	HLOH_056219
g6370.t1	nucleotide binding component (NAP13) of iron cation transport complex	ABC, NAP13	HLOH_056219
g10805.t1	nucleotide binding component (NAP14) of iron cation transport complex	ABC, NAP14	HLOH_056219
g6205.t1	abc transporter g family member 01379	ABC, STR	A0A087SME4
g1031.t1	component (SUF-C) of plastidial SUF system assembly phase	ABC, SUF	A0A0U9I6C3
g13886.t1	component (SUF-C) of plastidial SUF system assembly phase	ABC, SUF	HLOH_056219
g4886.t1	ABC1K subgroup-4 protein kinase	ABC1	A7T701
g11137.t1	ABC1 atypical protein kinase	ABC1	A7SFG8
g7610.t1	ABC1 atypical protein kinase	ABC1	A0A1Y1I7D5
g2779.t1	ABC1 atypical protein kinase	ABC1	HLOH_056219
g3221.t2	ABC1 atypical protein kinase	ABC1, ACTIVITY, COMPLEX, KINASE	D8TQC4
g3221.t4	ABC1 atypical protein kinase	ABC1, ACTIVITY, COMPLEX, KINASE	A0A0N0PBI5
g11941.t1	ABC1 atypical protein kinase	ABC1, ACTIVITY, COMPLEX, KINASE	A0A1Y1I8V7
g7783.t1	ABC1 atypical protein kinase	ABC1, ACTIVITY, COMPLEX, KINASE	A0A1Y1HKS1
g5463.t1	ABC1 atypical protein kinase	ABC1, ACTIVITY, COMPLEX, KINASE	A0A1Y1HRE2
g6550.t1	ABC1 atypical protein kinase	ABC1, ACTIVITY, COMPLEX, KINASE	A0A0U9I6C3
g3221.t3	ABC1 atypical protein kinase	ABC1, ACTIVITY, COMPLEX, KINASE	A0A2K3CXT6
g3221.t1	ABC1 atypical protein kinase	ABC1, ACTIVITY, COMPLEX, KINASE	A0A2K3D311
g3596.t1	regulatory protein kinase (ABC1K3) involved in tocopherol biosynthesis	ABC1, ACTIVITY, COMPLEX, KINASE	A0A388K104
g7494.t1	ABC1 atypical protein kinase	ABC1, ACTIVITY, COMPLEX, KINASE	HLOH_056219
g6585.t1	regulatory protein (PGR6) of plastoquinone homeostasis	ABC1, ACTIVITY, COMPLEX, KINASE, PGR6	A0A087SMA2
g2345.t1	ABC2 subfamily-G full-size transporter (PDR1	ABC2, ABCG, PDR1/2	A0A2K3DNF2
g4209.t1	ABC2 subfamily-G full-size transporter (PDR1	ABC2, ABCG, PDR1/2	A0A2K3E6T3
g1062.t1	ABC2 subfamily-G full-size transporter (PDR1	ABC2, ABCG, PDR1/2	AMAG_04888
g1061.t1	ABC2 subfamily-G full-size transporter (PDR1	ABC2, ABCG, PDR1/2	PAG1_G001315
g13170.t1	1,4-dihydroxy-2-naphtoate-phytyltransferase (MenA	ABC4	Cvel_8712
g12263.t1	component (NRP-ABCDE10) of RNA polymerase complexes	ABCDE10, NRP	ETH_00032320
g12680.t1	component (NRP-ABCDE6) of RNA polymerase complexes	ABCDE6, NRP	A0A087SSR9
g8721.t1	component (NRP-ABCDE8) of RNA polymerase complexes	ABCDE8, NRP	A0A087SSR9
g3346.t1	abc transporter g family member	ABCG	HLOH_056219
g13788.t1	component (SUF-D) of plastidial SUF system assembly phase	ABCI7, SUF	C1E1N5
g13931.t1	component (SUF-B) of plastidial SUF system assembly phase	ABCI8, SUF, UPF0051	A0A090M3E0
g2875.t1	component (SUF-B) of plastidial SUF system assembly phase	ABCI8, SUF, UPF0051	C1E1N5
g5507.t1	substrate adaptor (ABD1)	ABD1, ALTERED, GERMINATION, SEED	A0A087SB48
g11290.t1	substrate adaptor (ARIA) of CUL3-based E3 ubiquitin ligase complex	ABF2, ARIA, ARM, CUL3, INTERACTING, PROTEIN, REPEAT, WITH	C1E0T9
g5437.t1	suppressor of abi	ABI3, SUPPRESSOR	A0A087SCW9
g7065.t1	auxin-binding co-receptor component (ABP1) of auxin receptor complex	ABP1	ETH_00031845
g2927.t1	auxin-binding co-receptor component (ABP1) of auxin receptor complex	ABP1	LOC113146652
g11579.t1	P2B-type calcium cation-transporting ATPase (ACA)	ACA	BGLB039529
g12741.t1	P2B-type calcium cation-transporting ATPase (ACA)	ACA	FBgn0265297
g2257.t1	pseudouridine synthase component (Nap57	ACA, CBF5	EYZ11_012705
g4608.t1	core component (GAR1) of H	ACA, GAR1	A0A2K3DQP2
g1183.t1	non-core component (NAF1) of H	ACA, NAF1	C5L36_0B05080
g12295.t1	core component (NHP2) of H	ACA, NHP2	geneid_428349
g14182.t1	acetyl-CoA C-acyltransferase (ACAT1	ACAT1/2	A0A1Y1ISY4
g12306.t1	acyl-CoA-binding protein (ACBP1	ACBP1/2	A0A1Y1I3I3
g4137.t1	acyl-CoA-binding protein (ACBP1	ACBP1/2, ACBP6	A0A2K3D5G5
g10065.t1	acyl-CoA-binding protein (ACBP6)	ACBP6	HLOH_056219
g8515.t1	monomeric acetyl-CoA carboxylase (ACC)	ACC	A0A2K3DBH6
g10252.t1	regulatory protein (FLAP1) of non-photochemical quenching	ACCLIMATION, FLAP1, FLUCTUATING, LIGHT	A0A388L344
g10333.t1	arc like ims domain containing protein	ACCUMULATION, AND, CHLOROPLASTS, REPLICATION	D8U772
g6247.t1	rab effector with kelch motifs	ACCUMULATION, GLUTELIN, PRECURSOR	Q5NER3
g7960.t1	protein involved in PS-II assembly (LPA1)	ACCUMULATION, LOW, LPA1, PSII	Q5N892
g2845.t1	low psii accumulation protein	ACCUMULATION, LOW, PSII	BCV72DRAFT_218065
g138.t1	sphingosine transfer protein	ACD11, GLTP	LBRM2903_080005400
g10164.t1	xylan O-acetyltransferase (RWA1	ACETYLATION, REDUCED, RWA, RWA1/2, WALL	A0A087SK67
g8038.t1	atypical thioredoxin (ACHT)	ACHT	A0A087SJZ6
g8037.t1	atypical thioredoxin (ACHT)	ACHT	A0A087SRW5
g2240.t1	fatty acid export protein (FAX1	ACID, EXPORT, FATTY, FAX, FAX1/2, FAX3/5	Q8Y2C0
g9965.t1	component (ACINUS) of RNA quality control Exon Junction complex	ACINUS	C1FGD7
g9391.t1	medium-chain acyl-ACP synthetase	ACP	D8TLR5
g7181.t1	medium-chain acyl-ACP synthetase	ACP	D8U639
g13474.t1	enoyl-ACP reductase (mtER))	ACP	D8UJM0
g2083.t1	enoyl-ACP reductase (mtER))	ACP	A0A087SNI9
g13493.t1	enoyl-ACP reductase (mtER))	ACP	A0A087SMZ4
g4841.t1	hydroxyacyl-ACP dehydratase (ptHD))	ACP	A0A087SKL6
g7181.t2	medium-chain acyl-ACP synthetase	ACP	A0A087SE19
g6043.t1	ketoacyl-ACP synthase (mtKAS))	ACP	A8A55_2666
g2340.t1	ketoacyl-ACP synthase I	ACP	A8A55_2666
g3976.t1	enoyl-ACP reductase (mtER))	ACP	DVH05_015164
g3683.t1	ketoacyl-ACP reductase	ACP	ISCP_025885
g3085.t1	ketoacyl-ACP synthase III	ACP, III, III/3	A0A087SIY1
g4665.t1	malonyl-CoA:ACP transacylase (MCAT)	ACP, MCAT	A9A1P0
g2458.t1	malonyl-CoA:ACP transacylase (MCAT)	ACP, MCAT	A0A087SH67
g10593.t1	enoyl-ACP reductase	ACP, NADH	A0A1Y1I6U2
g13009.t1	ketoacyl-ACP reductase	ACP, VIT, VTL	A8A55_3228
g5747.t1	act domain containing protein	ACR10, ACT	HLOH_056219
g6261.t1	act domain containing protein	ACR12, ACT	A0A2K3D513
g4754.t1	arsenate reductase (ACR2)	ACR2	D8TQE6
g11860.t1	act domain containing protein	ACR4, ACT	AALFPA_049164
g6375.t1	artpa set domain containing protein	ACTIVE, PLASTID, TRANSCRIPTIONALLY	A0A087SI83
g1066.t1	ABC1K subgroup-10 protein kinase	ACTIVITY, COMPLEX, KINASE	A0A087SJN7
g10514.t1	ABC1K subgroup-10 protein kinase	ACTIVITY, COMPLEX, KINASE	HLOH_056219
g5089.t1	EC_1.3 oxidoreductase acting on CH-CH group of donor	ACX	A0A1Y1I7D5
g5918.t1	very-long-chain acyl-CoA oxidase (ACX2)	ACX, ACX2	A0A1Y1I7D5
g7636.t1	medium-chain acyl-CoA oxidase (ACX3	ACX, ACX3/6	A0A1Y1I7D5
g5765.t3	short-chain acyl-CoA oxidase (ACX4)	ACX, ACX4	LQV05_000672
g5765.t1	short-chain acyl-CoA oxidase (ACX4)	ACX, ACX4	LTRL590_070010700
g5518.t1	long-chain acyl-CoA oxidase (ACX1	ACX1, ACX1/5, OPC	A0A1Y1I7D5
g304.t1	tRNA cytidine acetyltransferase (ACYR1	ACYR1/2	H310_00263
g10711.t1	component (ADA2) of SAGA transcription co-activator complex	ADA2, PAGA, SAGA	S40293_05478
g6977.t1	component (GCN5	ADA4, GCN5, PAGA, SAGA	A0A087SHV6
g12573.t1	N6-methylated-AMP deaminase (MAPDA	ADAL, AMP, MAPDA	W4ZAF1
g1958.t1	N6-methylated-AMP deaminase (MAPDA	ADAL, AMP, MAPDA	W5LVA4
g9687.t1	arginine decarboxylase (ADC1	ADC1/2	A8HYN3
g8114.t1	actin-depolymerizing factor (ADF1	ADF1/2	A9USC3
g8722.t1	arogenate dehydrogenase (ADH)	ADH	GO595_006787
g6685.t1	heptahelical transmembrane protein adipor	ADIPOR3	A0A0D2U9W5
g6315.t1	adenosine kinase (ADK)	ADK	D8TNL4
g12483.t1	adenine nucleotide transporter (ADNT1)	ADNT1	D8TPA3
g12483.t2	adenine nucleotide transporter (ADNT1)	ADNT1	A0A2K3D977
g10829.t1	MtcC-type solute transporter	ADNT1	CC77DRAFT_488624
g4895.t1	iron transporter (MIT)	ADNT1, MIT	A8J474
g569.t1	subunit beta of succinyl-CoA ligase heterodimer	ADP	D8UAL0
g8787.t1	adp ribosylation factor 2	ADP	A0A0P0WGN9
g669.t1	subunit alpha of succinyl-CoA ligase heterodimer	ADP	A0A087SQN7
g7397.t1	large subunit of ADP-glucose pyrophosphorylase	ADP	Vbra_13885
g4444.t1	clathrin cargo adaptor (Epsin1	ADP, AGD15	A0A2K1IIP4
g12200.t1	arf gap with gtpase ank repeat and ph domain containing protein	ADP, AGD3	A0A087SPR6
g346.t1	class II ARF-GAP ARF-GTPase-activating protein	ADP, AGD5, ARF, GAP, NIG	A0A1S3K827
g4916.t1	class II ARF-GAP ARF-GTPase-activating protein	ADP, AGD6, ARF, GAP	A0A388LIU8
g574.t1	class II ARF-GAP ARF-GTPase-activating protein	ADP, AGD9, ARF, GAP	A0A087SE64
g1065.t1	ATP exporter (ANT1)	ADP, ANT, ANT1, ATP	A0A0U9I6C3
g9028.t1	small subunit (APS) of ADP-glucose pyrophosphorylase	ADP, APS	Q0P3F9
g6422.t1	ARF-GTPase (ARF1)	ADP, ARF, ARF1	AMAG_11909
g3724.t1	ARF-GTPase (ARFA)	ADP, ARF, ARFA	A0A1D6E4T8
g11738.t1	ARF-GTPase (ARFC)	ADP, ARF, ARFC	FCIRC_12164
g13694.t1	ARF-GTPase (ARFE)	ADP, ARF, ARFE	Cvel_649
g5101.t1	tubulin folding cofactor of post-CCT Tubulin folding pathway (ARL2)	ADP, ARL2, CCT	D8UL10
g11796.t1	regulatory small GTPase (ARLA1) of autophagosome vacuolar transport	ADP, ARL8, ARLA1	A0A087SI56
g13936.t1	ATP:ADP antiporter (NTT1	ADP, ATP, ATPADP, NTT, NTT1/2	A0A087SMT3
g8380.t1	ATP:ADP antiporter (NTT1	ADP, ATP, ATPADP, NTT, NTT1/2	Q8T9N5
g3853.t1	ATP:ADP antiporter (NTT1	ADP, ATP, ATPADP, NTT, NTT1/2	TRFO_30986
g10994.t1	phosphoadenosine phosphosulfate transporter (PAPST	ADP, ATP, PAPST, TAAC	A0A087SMH9
g11192.t1	phosphoadenosine phosphosulfate transporter (PAPST	ADP, ATP, PAPST, TAAC	MRET_0562
g8629.t1	EC_3.6 hydrolase acting on acid anhydride	ADP, CDP	A9VB41
g1185.t1	EC_3.6 hydrolase acting on acid anhydride	ADP, CDP	A0A087SFL0
g2778.t1	acyl-CoA desaturase (ADS)	ADS	D8U3D9
g10367.t1	acyl-CoA desaturase (ADS)	ADS	A0A087SDK9
g14216.t1	arogenate dehydratase (ADT)	ADT	A0A087SHR1
g11386.t1	Legumain-type asparaginyl endopeptidase (AEP)	AEP, VPE	A0A087SDP5
g9925.t1	EC_2.7 transferase transferring phosphorus-containing group	AFC1	A0A2K1IND2
g4946.t1	EC_2.7 transferase transferring phosphorus-containing group	AFC1	Q8W593
g2906.t1	CLK	AFC2, CLK, DYRK, LAMMER	A0A087SL31
g11296.t1	regulatory kinase (PRP4K) involved in pre-RNA splicing	AFC2, DYRK	A0A087SL81
g8633.t1	EC_2.7 transferase transferring phosphorus-containing group	AFC3	D8UDQ4
g10099.t1	EC_2.7 transferase transferring phosphorus-containing group	AFC3	A0A087SQ74
g6042.t1	associated component (AFR1	AFR, AFR1/2, HDA19	A0A2K3D9C0
g9904.t1	associated component (AFR1	AFR, AFR1/2, HDA19	BSAL_02815
g3137.t1	amidohydro 3 domain containing protein	AFTER, FAR, LONG, RED	NAEGRDRAFT_62168
g6000.t1	alpha-galactosidase (AGAL)	AGAL	ACA1_244230
g11752.t1	alpha-galactosidase (AGAL)	AGAL	ACA1_244230
g5999.t1	alpha-galactosidase (AGAL)	AGAL	LtaPh_1913500
g6698.t1	alpha-galactosidase (AGAL)	AGAL	MBAL_008986
g6001.t1	alpha-galactosidase (AGAL)	AGAL	MBAL_008986
g4956.t1	AGC-VIIIb	AGC, AGC4, PHOT1/2	D8TKD3
g7673.t1	AGC-VIIIb	AGC, AGC4, PHOT1/2	W4YCS4
g5607.t1	AGC-VII protein kinase (NDR1	AGC, IRE3, NDR, NDR1/2, RAM, VII	BDEG_22968
g5120.t1	AGC-VI protein kinase (S6K1	AGC, TOR	Q9LX74
g1815.t1	component (NDUFB2	AGGG, NADH, NDUFB2	A0A087SA72
g5140.t1	MADS	AGL, MADS	D8U8S2
g6862.t1	serine-glyoxylate transaminase (AGT1)	AGT, AGT1	Q7ND64
g3228.t1	serine-glyoxylate transaminase (AGT1)	AGT, AGT1	Q7ND64
g6876.t1	serine-glyoxylate transaminase (AGT1)	AGT, AGT1	RhiirFUN_014318
g9615.t1	molecular co-chaperone (AHA) of Hsp90 chaperone system	AHA	A0A2K3D897
g3093.t2	P3A-type proton-translocating ATPase (AHA)	AHA	A0A388LKF4
g7741.t1	P3A-type proton-translocating ATPase (AHA)	AHA	A0A087SKK0
g3093.t1	P3A-type proton-translocating ATPase (AHA)	AHA	BXIN_2725
g6018.t1	cytokinin signal transducer (AHP1	AHP, AHP1/2	D8TIG8
g8336.t1	phosphoribosyl-formimino-AICAR-phosphate isomerase	AICAR	ASIC006855
g12032.t1	agmatine iminohydrolase (AIH)	AIH	A0A2K1J9Z1
g1936.t1	agmatine iminohydrolase (AIH)	AIH	A0A2K3DVI4
g5253.t1	agmatine iminohydrolase (AIH)	AIH	P168DRAFT_330501
g2907.t1	transcription factor (WRI	AIL, AIL1, WRI	A0A087SFZ7
g3880.t1	transcription factor (WRI	AIL, AIL1, WRI	A0A087SFZ7
g1655.t1	transcription factor (WRI	AIL, APETALA2, WRI	C1FDE3
g7685.t1	transcription factor (WRI	AIL, WRI	B8C0P7
g13994.t1	multifunctional enoyl-CoA hydratase & 3-hydroxyacyl-CoA dehydrogenase (AIM1	AIM1, MFP, MFP2	A0A2K3CYS7
g8675.t1	regulatory subunit (AIP1	AIP1/3	HLOH_056219
g8271.t1	e3 ubiquitin protein ligase ring	AIP2	K7VVW1
g6051.t1	E3 ubiquitin ligase (AIRP1)	AIRP1	D8U1T3
g1855.t1	E3 ubiquitin ligase (AIRP1)	AIRP1	D8THA8
g11154.t1	chaperone involved in signal	AKR2	D8TS64
g12830.t1	chaperone involved in signal	AKR2	A0A087SLJ7
g6096.t1	voltage-gated potassium cation channel (AKT	AKT, GORK, SKOR	B8C7W1
g11034.t1	potassium sodium hyperpolarization activated cyclic nucleotide gated channel protein	AKT1	A0A1Y1IDW7
g1694.t1	wd repeat and u box domain containing protein	AKT1	A0A087SH51
g4898.t1	potassium voltage gated channel subfamily h member	AKT2	A8XLN5
g9253.t1	cyclic nucleotide binding domain containing protein	AKT2/3	D8U6W8
g9710.t1	Potassium channel AKT6	AKT6	RhiirA1_427134
g3950.t1	active component (ALA) of ALA-ALIS flippase complex	ALA, ALIS	A0A2K3E3D8
g4106.t1	regulatory component (ALIS) of ALA-ALIS flippase complex	ALA, ALIS	A0A1X7TUV8
g8762.t1	scaffold nucleoporin of nuclear pore complex (ALADIN)	ALADIN	Q9FGK0
g6461.t1	component (ALB3) of thylakoid membrane SRP insertion system	ALB3, ALBINO3, SRP	D8U7H1
g1070.t2	component (ALB3) of thylakoid membrane SRP insertion system	ALB3, ALBINO3, SRP	A0A2K3E3M9
g1070.t3	component (ALB3) of thylakoid membrane SRP insertion system	ALB3, ALBINO3, SRP	A0A087SKL2
g1070.t1	component (ALB3) of thylakoid membrane SRP insertion system	ALB3, ALBINO3, SRP	A0A087SP49
g7204.t1	component (ALB3) of thylakoid membrane SRP insertion system	ALB3, ALBINO3, SRP	JIQ42_03220
g4170.t1	R-loop reader protein (ALBA1	ALBA1/2	Q7UK72
g4749.t1	mitochondrial inner membrane protein	ALBINO3	BO80DRAFT_70151
g728.t1	ALFIN-type methylation reader of PRC1 complex	ALFIN, LIKE, PHD, PRC1	D8TJ25
g1969.t1	ALFIN-type methylation reader of PRC1 complex	ALFIN, LIKE, PHD, PRC1	B8BRW2
g10292.t1	beta-1,4-mannosyl-transferase (ALG1)	ALG1, TURAN, UDP	A0A087SQY9
g708.t1	alpha-1,2 glucosyltransferase (ALG10)	ALG10	CPUR_00033
g5624.t1	alpha-1,2-mannosyltransferase (ALG11)	ALG11, GDP	SDRG_01448
g11327.t1	alpha-1,6 mannosyltransferase (ALG12)	ALG12	D8TP37
g3369.t1	membrane-anchor component (ALG14) of ALG13-ALG14 UDP-N-acetylglucosamine transferase complex	ALG13, ALG14, UDP	D8U9I2
g8894.t1	catalytic component (ALG13) of ALG13-ALG14 UDP-N-acetylglucosamine transferase complex	ALG13, ALG14, UDP	A0A2K3CW82
g2635.t1	alpha-1,3	ALG2	A0A1D6MHG4
g224.t1	alpha-1,3-mannosyltransferase (ALG3)	ALG3	A0A2K3E7V4
g9093.t1	dolichol-phosphate-glucose synthase (ALG5)	ALG5	A0A2K3CW82
g12255.t1	alpha-1,3-glucosyltransferase (ALG6)	ALG6	A7RMT9
g2369.t1	UDP-N-acetylglucosamine-phosphate transferase (ALG7)	ALG7, UDP	A0A087SKC6
g3778.t1	alpha-1,3-glucosyltransferase (ALG8)	ALG8	A7RMT9
g13926.t1	alpha-1,2-mannosyltransferase (ALG9)	ALG9	A0A2K3CZ67
g8597.t1	alpha mannosyltransferase alg	ALG9	A0A2K3DA63
g13726.t1	deubiquitinase recruiting protein (ALIX)	ALIX, BRO1	A0A087SD37
g7168.t1	alpha ketoglutarate dependent dioxygenase alkb	ALKBH2	Q5N865
g9520.t1	fe2og dioxygenase domain containing protein	ALKBH6	MBAL_008986
g11476.t1	component (TRM9) of TRM9-TRM112 tRNA uridine-methyltransferase complex	ALKBH8, TRM112, TRM9	PV06_06523
g192.t1	anion channel (ALMT1	ALMT, ALMT1/2, QUAC	A0A2K3DXM4
g6798.t1	anion channel (ALMT1	ALMT, ALMT1/2, QUAC	B4F9D6
g5868.t1	allantoinase (ALN)	ALN	B9SLW9
g13251.t1	catalytic component of acetolactate synthase complex	ALS	HLOH_056219
g9802.t1	wd and tetratricopeptide repeats protein	ALTERED, GERMINATION, SEED	A0A087SEL9
g1072.t1	ddb and cul associated factor protein	ALTERED, GERMINATION, SEED	A0A087SM55
g1072.t2	ddb and cul associated factor protein	ALTERED, GERMINATION, SEED	A0A087SM55
g2850.t1	aliphatic sulfonates import atp binding protein ssub	ALUMINUM, SENSITIVE	A0A087SDR0
g8692.t1	component (ALY) of DREAM cell cycle regulatory complex	ALWAYS, ALY, ALY1/2, DREAM, EARLY, MYB, RELATED	B9R6S5
g10078.t1	mRNA-binding adaptor ALY	ALY, THO, TREX	A9SV11
g5446.t1	mitochondrial adenylate kinase (AMK1	AMK1/6	A0A2K3DXU4
g7176.t1	plastidial adenylate kinase (AMK2	AMK2/5	A0A2K3DIM9
g9089.t1	plastidial adenylate kinase (AMK2	AMK2/5	Vbra_19943
g5725.t1	cytosolic adenylate kinase (AMK3	AMK3/4	PC110_g9718
g12329.t1	yrdc domain containing protein	AMP	A9S009
g13074.t1	bifunctional phosphoribosyl-ATP diphosphatase and phosphoribosyl-AMP cyclohydrolase	AMP, ATP	A0A087SJ74
g1715.t1	membrane-associated AMP deaminase (FAC1)	AMP, FAC1	C9374_005560
g3846.t1	threonylcarbamoyl-AMP synthase (YRDC)	AMP, YRDC	A0A2K1JXL6
g12297.t1	deubiquitinase (AMSH)	AMSH	A0A087SUC2
g5650.t1	ammonium transporter (AMT1)	AMT1	D8TXR4
g4521.t1	ammonium transporter (AMT1)	AMT1	C1FEE7
g6389.t1	ammonium transporter (AMT1)	AMT1	A8IT01
g4465.t1	ammonium transporter (AMT1)	AMT1	A0A087SNR5
g6388.t1	ammonium transporter (AMT1)	AMT1	BDCG_07036
g9630.t1	alpha amylase (AMY1	AMY1/2	A0A090M7U3
g3006.t1	alpha amylase (AMY1	AMY1/2	D6X519
g1847.t1	alpha amylase (AMY1	AMY1/2	PITG_12041
g5910.t1	alpha amylase (AMY1	AMY1/2, UMP, UMPS	A9RS01
g3485.t1	protein conserved in the green lineage and diatoms 27 chloroplastic	AND, CONSERVED, DIATOMS, GREEN, LINEAGE, THE	ACA1_254870
g9312.t1	nickel	AND, FERTILITY, FOR, GROWTH	C1EIP6
g9312.t2	nickel	AND, FERTILITY, FOR, GROWTH	ACA1_131860
g4352.t1	dnaj homolog subfamily b member	ANJ1	A0A087SHD3
g7107.t1	MAPK-kinase protein kinase (NPK	ANP, ANP1/2, MAPK, NPK, NPK1	PINS_008158
g11714.t1	histone chaperone (ANP32)	ANP32	I4YJC8
g11548.t1	histone chaperone (ANP32)	ANP32	A0A087ST20
g2702.t1	anapc4 wd40 domain containing protein	ANTHESIS, FACTOR, POMOTING	A0A087SCY0
g12883.t1	ascorbate transporter (ANTR2)	ANTR2, PHT4	D8U1A5
g515.t1	component (APC10) of (APC	APC, APC10	D8TYT8
g9696.t1	component (APC11) of (APC	APC, APC11	A8J0C9
g7221.t1	component (APC2) of (APC	APC, APC2	A0A2K3DTT8
g11632.t1	component (APC3) of (APC	APC, APC3	Cvel_5299
g3912.t1	component (APC4) of (APC	APC, APC4	A0A087SHL1
g5531.t1	component (APC5) of (APC	APC, APC5	A8JHB7
g929.t1	component (APC6) of (APC	APC, APC6	D8U1Z8
g13912.t1	component (APC8) of (APC	APC, APC8	A0A087SK29
g7676.t1	substrate specificity component (FZR	APC, CCS52, FZR	A0A087SAC3
g7805.t1	substrate specificity component (CDC20) of APC	APC, CDC20	A0A087SEN7
g7599.t1	regulatory protein (SAMBA) of APC	APC, SAMBA	A0A0N7KNE6
g9800.t1	photosynthetic acclimation APE acclimation factor	APE	D8U780
g10294.t1	apurinic	APE2	A0A2K3DD43
g9622.t1	apurinic	APE2	A0A2K3DE30
g12361.t1	MSBQ-methyltransferase (APG1)	APG1, MPBQ, MSBQ, VTE3	A8JGG5
g13830.t1	translation peptide chain release factor (PrfA)	APG3	DIURU_001169
g4572.t1	component (APH1) of gamma secretase complex	APH1	A0A087STZ8
g5187.t1	aminopeptidase (APM1)	APM1	A0A087SHG3
g5187.t2	substrate adaptor (WDR55)	APM1, WDR55	A0A087SHG3
g3442.t1	aminopeptidase (APP)	APP	FDP41_000895
g13808.t1	(phospho)adenosine phosphosulfate reductase (APR)	APR	PHYBLDRAFT_41755
g2926.t1	two component response regulator aprr	APRR9	A0A087SDA4
g11191.t1	ATP sulfurylase (APS)	APS, ATP	A0A384L1S6
g106.t1	ATP sulfurylase (APS)	APS, ATP	sr10294
g2283.t1	adenine phosphoribosyltransferase (APT)	APT	A0A087SSA9
g12259.t1	mannosyltransferase-III (PIG-B)	APTG1, III, PIG	A0A087SL59
g9139.t1	rRNA biogenesis auxiliary factor (APUM23)	APUM23	A0A2K3DML1
g13804.t1	rRNA processing factor involved in ITS2 rRNA removal (APUM24)	APUM24, ITS2	A0A087SB69
g8465.t1	plastidial ascorbate peroxidase (APX)	APX	A8IIS8
g7990.t1	apyrase (APY1	APY, APY1/2	A0A087STH5
g13457.t1	apyrase (APY7)	APY, APY7	A0A2K3DF64
g7977.t1	E3 ubiquitin ligase (ARA54)	ARA54	A0A2K3CVN2
g7746.t1	plastidial inner envelope protease (AraSP)	ARASP	A0A2K1KJE1
g7598.t1	plastid division dynamin-like protein (ARC5)	ARC5	A8HVV8
g2468.t1	acireductone dioxygenase (ARD)	ARD	W4Z9W9
g7118.t1	ARF-GTPase guanyl-nucleotide exchange factor (BIG)	ARF, BIG	MBAL_006151
g11422.t1	ARF-GTPase guanyl-nucleotide exchange factor (BIG)	ARF, BIG	MBAL_007939
g1948.t1	ARF-GTPase guanyl-nucleotide exchange factor (GBF)	ARF, GBF, GNOM	A0A1S3IY80
g8412.t1	Putative GTP-ase activating proteins for the small GTPase, ARF (aa 539)	ARF, GTP	D8TLB0
g9059.t1	RBR-Ariadne-class E3 ubiquitin ligase	ARI1, RBR	D8TP37
g1609.t1	RBR-Ariadne-class E3 ubiquitin ligase	ARI7, RBR	A0A087SDQ8
g3691.t1	rbr type e3 ubiquitin transferase	ARI9	A0A087SD89
g7594.t1	regulatory protein (ARID2	ARID2/3, ARID3/4, PEAT	MACJ_000804
g7970.t1	component (ARID5) of ISWI chromatin remodeling complex	ARID5, ISWI	Q0P3F0
g2299.t1	TERT:POT-interacting component (ARM) of telomerase ribonucleoprotein complex	ARM, POT, TERT, TERTPOT	A0A087SJF9
g2171.t1	apurinic	ARP	A0A0P0XBV3
g2099.t1	component (ARP6) of SWR1 chromatin remodeling complex	ARP6, SWR1	A0A1Y1IF39
g9955.t1	component (ARPF2) of ARPF2-ARRS1 complex	ARPF2, ARRS1	A0A075AVZ9
g13965.t1	component (ARRS1) of ARPF2-ARRS1 complex	ARPF2, ARRS1	A0A087SK73
g10975.t1	ARR B-type regulatory protein of cytokinin signalling	ARR, ORR23	D8U964
g3057.t1	regulatory protein (GET3B	ARSA1	PHYCI_291357
g5206.t1	component (GET3) of GET post-translational insertion system	ARSA2, GET, GET3	A0A087SDB8
g1055.t1	pre-60S ribosomal-subunit proteome export factor (ARX1)	ARX1, BINDING, ERBB, PROTEIN	A0A087SLS2
g12363.t1	bifunctional alpha-L-arabinofuranosidase and beta-D-xylosidase (ASD)	ASD	MBAL_008986
g1683.t1	bifunctional alpha-L-arabinofuranosidase and beta-D-xylosidase (ASD)	ASD	MBAL_008986
g3421.t1	aspartate-semialdehyde dehydrogenase (ASDH)	ASDH	Q9M8S6
g13043.t1	component (ASDURF) of Prefoldin-Like (PFDL) co-chaperone complex	ASDURF, PFDL	D8TP37
g1664.t1	phosphoribosyldiphosphate 5-amidotransferase (ASE)	ASE	A0A087S9X0
g275.t1	histone chaperone (ASF1)	ASF1	A2PZC5
g6975.t1	component (TRO	ASH2, COMPASS, TRAUCO, TRO	ISCI016610
g11419.t1	class-II histone methyltransferase (ASHH1)	ASHH1, ASHH2	A0A087SJH3
g8036.t1	class-II histone methyltransferase (ASHH1)	ASHH1, ASHH2, SDG8	SPRG_19927
g10796.t1	component (NDUFB8	ASHI, NADH, NDUFB8	D8TL43
g9865.t1	histone methyltransferase (ASHR1)	ASHR1	AGR57_9904
g9776.t1	histone methyltransferase (ASHR2)	ASHR2	A0A1Y1HQ17
g1184.t1	linker component (ASK1	ASK, ASK1/2, SCF, SKP1	A0A087SBW5
g643.t1	linker component (ASK1	ASK, ASK1/2, SCF, SKP1	A0A1X7TFE7
g11775.t1	glutamine-dependent asparagine synthetase (ASN1)	ASN1	TM35_000441760
g487.t1	aspartate aminotransferase (ASP)	ASP	D8TZJ7
g486.t1	aspartate aminotransferase (ASP)	ASP	A0A087SR78
g8525.t1	aspartate aminotransferase (ASP)	ASP	Q3ZAD9
g2954.t1	aspartate aminotransferase (ASP)	ASP	Q8XZR0
g11198.t2	aspartate aminotransferase (ASP)	ASP	A0A2K3DC78
g11198.t1	aspartate aminotransferase (ASP)	ASP	A0A087SS30
g14014.t1	regulatory protein (ASPM) of microtubule minus-end stability	ASPM	Q6ZKE8
g8190.t1	assembly factor CCB1 of CCB cytochrome b6 maturation system (system IV)	ASSEMBLY, CCB, CCB1, COFACTOR, COMPLEX, SUBUNIT	A0A2K1J718
g12467.t1	assembly factor CCB3 of CCB cytochrome b6 maturation system (system IV)	ASSEMBLY, CCB, CCB3, COFACTOR, COMPLEX, SUBUNIT	A0A2K3DCC0
g11821.t1	assembly factor CCB4 of CCB cytochrome b6 maturation system (system IV)	ASSEMBLY, CCB, CCB4, COFACTOR, COMPLEX, SUBUNIT	PCON_0066980
g5054.t1	chaperone involved in PS-I assembly (PSA2)	ASSEMBLY, PHOTOSYSTEM, PSA2	BCV72DRAFT_235463
g3427.t1	SSU processome assembly factor (NOC4)	ASSOCIATED, COMPLEX, NOC4, NUCLEOLAR, SSU	A0A087SI38
g10420.t1	vast domain containing protein	ASSOCIATED, DEATH, VASCULAR	A0A087SA60
g5612.t2	chaperone regulator (HSA32) involved in acquired thermotolerance	ASSOCIATED, HEAT, HSA32, STRESS	A0A2K3D6Q7
g5612.t1	phosphosulfolactate synthase biosynthesis protein	ASSOCIATED, HEAT, STRESS	A0A2K3DB25
g5938.t1	meiotic recombination homolog pairing factor (ASY1)	ASY1, PAIR2	A0A087SJJ6
g4636.t1	aspartate transcarbamoylase (ATC)	ATC	CC77DRAFT_921059
g418.t1	substrate adaptor component (CSA1	ATCSA, CSA, CSA1/2, CUL4, DDB1	A0A087SBT7
g9836.t1	arginyl-tRNA-protein transferase (ATE)	ATE	A0A087SEH0
g9063.t2	protein kinase component (ATG1) of ATG1-13 autophagosome assembly control complex	ATG1	Q9RWK7
g3974.t1	protein kinase component (ATG1) of ATG1-13 autophagosome assembly control complex	ATG1	CC77DRAFT_342893
g9063.t1	protein kinase component (ATG1) of ATG1-13 autophagosome assembly control complex	ATG1	EIN_510940
g10022.t1	accessory component (ATG101) of ATG1-13 autophagosome assembly control complex	ATG1, ATG101	geneid_374161
g10022.t2	accessory component (ATG101) of ATG1-13 autophagosome assembly control complex	ATG1, ATG101	HpaG814853
g8565.t1	accessory component (ATG13) of ATG1-13 autophagosome assembly control complex	ATG1, ATG13	BSAL_83065
g623.t1	ubiquitin-fold protein (ATG12) of autophagosome	ATG12	AMAG_01107
g11907.t1	complex-I component (ATG14) of PI3-kinase vesicle nucleation complex I	ATG14	C3ZZN8
g1413.t1	regulatory protein (ATG16) of autophagosome	ATG16	A0A087SAT4
g8860.t1	component (ATG18) of autophagosome ATG9-2-18 membrane shuttling complex	ATG18, ATG9	D8TPU2
g13875.t1	component (ATG18) of autophagosome ATG9-2-18 membrane shuttling complex	ATG18, ATG9	A0A087SHJ7
g1003.t1	autophagosome E2 ATG8-ubiquitin-conjugating enzyme (ATG3)	ATG3, ATG8	D8TSJ3
g12662.t2	autophagosome ATG8-maturation peptidase (ATG4)	ATG4, ATG8	A0A0U9HQY1
g12662.t1	autophagosome ATG8-maturation peptidase (ATG4)	ATG4, ATG8	A0A087STF5
g8431.t1	regulatory factor (ATG5) of autophagosome	ATG5	A0A087SRD6
g12374.t1	regulatory component (VPS30	ATG6, VPS30	A0A2K3D6S1
g7550.t1	autophagosome E1 ATG8	ATG7, ATG8/12	A0A090M5A5
g13948.t1	autophagosome ubiquitin-fold protein (ATG8)	ATG8	D6WV21
g8191.t1	component (ATG9) of autophagosome ATG9-2-18 membrane shuttling complex	ATG9	Q015X3
g2685.t1	lipase (ATGL)	ATGL	D8UF71
g11414.t1	lipase (ATGL)	ATGL	B9T4S8
g8539.t2	lipase (ATGL)	ATGL	A0A087SFH9
g8539.t3	lipase (ATGL)	ATGL	A0A087SMN1
g6971.t1	lipase (ATGL)	ATGL	ENSCAFG00845024038
g2846.t1	acyl-CoA thioesterase	ATL3	A1O9_02146
g11374.t1	DNA double-strand break transducer kinase (ATM)	ATM	D8TNE9
g11374.t2	DNA double-strand break transducer kinase (ATM)	ATM	A8HQA9
Mtet_Pt_atpI	subunit a of membrane CF0 subcomplex of ATP synthase complex	ATP	D8U9E2
g8664.t2	atp dependent 6 phosphofructokinase 4	ATP	D8TU50
g2386.t1	bovin calcium binding mitochondrial carrier protein scamc	ATP	D8TKF4
g9364.t1	atp dependent rna helicase dhx	ATP	D8TIY0
g10039.t1	component (KU80) of Ku70-Ku80 helicase complex	ATP	D8U021
g8664.t1	atp dependent 6 phosphofructokinase 4	ATP	D8U260
g9048.t1	subunit delta_ of ATP synthase peripheral MF1 subcomplex	ATP	A0A384L1S6
g1903.t1	atp dependent dna helicase	ATP	Q8XHU9
g6525.t1	regulatory core component (ClpR1	ATP	B9SC50
g7586.t1	phosphoenolpyruvate carboxykinase	ATP	A0A2K1J4Q6
Mtet_Mt_atp8	subunit A6L of ATP synthase membrane MF0 subcomplex	ATP	A0A2K1K1E9
g10647.t1	phosphoenolpyruvate carboxykinase	ATP	C1E9L8
Mtet_Pt_atpA	subunit alpha of peripheral CF1 subcomplex of ATP synthase complex	ATP	H2LWI2
g13840.t1	subunit gamma of ATP synthase peripheral MF1 subcomplex	ATP	A0A1Y1ISA7
g4301.t1	regulatory core component (ClpR1	ATP	A0A1Y1IK47
g11721.t1	atp dependent dna helicase	ATP	A0A1Y1I709
g8424.t1	quality protein atp dependent rna helicase	ATP	A0A1Y1I709
g10977.t1	subunit gamma of peripheral CF1 subcomplex of ATP synthase complex	ATP	A0A087SI72
g5570.t1	atp dependent dna helicase	ATP	A0A087SAX6
Mtet_Mt_atp1	subunit alpha of ATP synthase peripheral MF1 subcomplex	ATP	A0A087SAW1
g4806.t1	bovin calcium binding mitochondrial carrier protein scamc	ATP	A0A087SN57
g8084.t1	subunit g of ATP synthase membrane MF0 subcomplex	ATP	A0A087ST47
g2672.t1	atp dependent rna helicase mitochondrial	ATP	A0A087SFF4
Mtet_Mt_atp9	subunit c of ATP synthase membrane MF0 subcomplex	ATP	A0A087SD22
g7613.t1	subunit b_ of membrane CF0 subcomplex of ATP synthase complex	ATP	A0A087SGM6
g11206.t1	atp dependent 6 phosphofructokinase 4	ATP	A0A087SGJ7
g3202.t1	proteolytic component (ClpP5) of chloroplast Clp-type protease complex	ATP	A0A087SIG4
g593.t1	atp dependent clp protease proteolytic subunit 4	ATP	A0A087S9L8
g1150.t1	dexh box atp dependent rna helicase	ATP	Q6U9W9
g10268.t1	regulatory core component (ClpR1	ATP	Q9FHB6
g8159.t1	component (KU70) of Ku70-Ku80 helicase complex	ATP	A0A2K3CWE2
g1954.t1	ATP phosphoribosyl transferase	ATP	Q6WEE4
g10705.t1	RNA helicase (Brr2)	ATP	A8IYD5
g7516.t1	atp dependent rna helicase dhx	ATP	A0A2K3D3I5
g2968.t1	atp dependent 6 phosphofructokinase 4	ATP	A0A2K3D954
g3487.t1	subunit beta of ATP-dependent citrate lyase complex	ATP	A8JFN5
g1049.t1	atp dependent dna helicase	ATP	A8HWY6
g3935.t1	atp dependent dna helicase q	ATP	A0A2K3DML9
g7284.t1	subunit f of ATP synthase membrane MF0 subcomplex	ATP	A8IWW0
g2386.t2	bovin calcium binding mitochondrial carrier protein scamc	ATP	A0A087SJ42
Mtet_Mt_atp6	subunit a of ATP synthase membrane MF0 subcomplex	ATP	A0A087SJD7
g4782.t1	subunit d of ATP synthase membrane MF0 subcomplex	ATP	A0A087STQ9
g14055.t1	chaperone component (ClpC1	ATP	A0A087SLS8
Mtet_Mt_atp4	subunit b of ATP synthase membrane MF0 subcomplex	ATP	A0A087SG63
g13532.t1	subunit delta of peripheral CF1 subcomplex of ATP synthase complex	ATP	A0A087SR96
g5685.t1	component (24kDa	ATP	X1X6W0
Mtet_Pt_cysA	sulfate thiosulfate import atp binding protein cysa	ATP	A1O7_09223
g784.t1	mitochondrial inner membrane protease subunit	ATP	CDV56_100817
g2181.t1	atp dependent dna helicase	ATP	CSUI_000057
Mtet_Pt_atpF	subunit b of membrane CF0 subcomplex of ATP synthase complex	ATP	ENSCAFG00845024994
g635.t1	subunit beta of ATP synthase peripheral MF1 subcomplex	ATP	ENSCAFG00845024994
Mtet_Pt_atpB	subunit beta of peripheral CF1 subcomplex of ATP synthase complex	ATP	ENSRNOG00000043286
Mtet_Pt_atpH	subunit c of membrane CF0 subcomplex of ATP synthase complex	ATP	ENSRNOG00000043286
g4497.t1	alpha subunit atp synthase	ATP	GAUT039647
g12706.t1	ATP-binding component (Sabc) of plastidial sulfate import complex	ATP	HLOH_056219
g4809.t1	proteolytic component (ClpP4) of chloroplast Clp-type protease complex	ATP	MBAL_006260
Mtet_Pt_atpE	subunit epsilon of peripheral CF1 subcomplex of ATP synthase complex	ATP	MRET_2106
Mtet_Pt_ftsH	atp dependent zinc metalloprotease ftsh 6	ATP	SPPG_04495
g12826.t1	subunit alpha of ATP-dependent citrate lyase complex	ATP	TGVAND_236040
g4733.t1	DNA replication auxiliary factor (JHS1	ATP, 2, JHS1	Vbra_10446
g11742.t1	DNA exonuclease (DPD1)	ATP, DPD1, RECG	AN3889
g7792.t1	DNA helicase (RCK	ATP, MER3, RCK	A0A2K3DLH9
g2809.t1	DNA helicase (RCK	ATP, MER3, RCK	A0A2K3DJ23
g14185.t1	helicase component (RecQ4a	ATP, RTR	Q84X75
g7456.t1	dependent dna helicase	ATP, SRS2	A0A087SD03
g6153.t1	chaperone involved in ATP synthase assembly (ATP10)	ATP, ATP10	QR46_4843
g1450.t1	chaperone involved in ATP synthase assembly (ATP11)	ATP, ATP11	A0A1Y1I5F0
g5820.t1	chaperone involved in ATP synthase assembly (ATP12)	ATP, ATP12	A0A087SD63
g8793.t1	ATP synthase complex assembly factor (BFA3)	ATP, BFA3	A0A1D6GRJ3
g9983.t1	SMARCA component (BRM) of SWI	ATP, BRM, SMARCA, SNF, SWI	D8TV36
g9084.t1	ATP-dependent chaperone (CDC48b)	ATP, CDC48	A0A2K3DIH7
g2660.t1	ATP-dependent chaperone (CDC48a)	ATP, CDC48	A0A2K3E0J5
g11598.t1	ATP-dependent chaperone (CDC48c)	ATP, CDC48	A0A087SKC2
g6423.t1	factor involved in ATP synthase complex assembly (CGL160)	ATP, CGL160	A0A087SJW0
Mtet_Pt_chlL	component (CHL-L) of light-independent protochlorophyllide oxidoreductase complex	ATP, CHL	SCHCODRAFT_064684
g2356.t1	chromatin remodeling factor (SMARCAL1)	ATP, CHR719, SMARCAL1	W4XYI6
g7108.t1	chromatin remodeling factor (SMARCAL1)	ATP, CHR719, SMARCAL1	SCHCODRAFT_02499927
g7956.t1	regulatory component (ClpR2) of mitochondrial CLP protease complex	ATP, CLP	B7FAP5
Mtet_Pt_clpP	proteolytic component (ClpP1) of chloroplast Clp-type protease complex	ATP, CLP	A0A087STT3
g4303.t1	proteolytic component (ClpP2) of mitochondrial CLP protease complex	ATP, CLP	A0A087SU66
g1056.t1	substrate adaptor component (ClpS) of chloroplast Clp-type protease complex	ATP, CLPS1	A0A087SG72
g6053.t1	atp dependent clp protease protein clps	ATP, CLPS2	A0A087SLI8
g7739.t1	RNA helicase(DBP4)	ATP, DBP4, DEAD	A0A2K1JI75
g651.t1	cytosolic helicase (DBP5	ATP, DBP5, DEAD, LOS4	C1E3Z6
g10881.t1	chromatin remodeling factor (DDM1)	ATP, DDM1	A0A087SD03
g12980.t1	DDX6-type mRNA helicase (RH6	ATP, DDX6, DEAD	A0A2K3DMI8
g3160.t1	dead box atp dependent rna helicase protein	ATP, DEAD	A0A1D1UJI2
g3160.t2	dead box atp dependent rna helicase protein	ATP, DEAD	A0A1D1UJI2
g8944.t1	atp dependent rrna helicase rrp	ATP, DEAD	A0A2K1KXJ2
g13585.t1	dead box atp dependent rna helicase 47	ATP, DEAD	C1E3Z6
g7524.t1	plastidial ribosome-associated RNA helicase (RH22)	ATP, DEAD	C1EA12
g2537.t1	atp dependent rna helicase dbp	ATP, DEAD	C1E3U2
g749.t1	RNA helicase (RH50	ATP, DEAD	A0A1Y1IEK8
g491.t1	arath dead box atp dependent rna helicase	ATP, DEAD	A0A1Y1I9N3
g10422.t1	regulatory RNA helicase (RH20	ATP, DEAD	A0A1Y1I9N3
g13028.t1	regulatory RNA helicase (RH27	ATP, DEAD	A0A1Y1HYN8
g5197.t1	arath dead box atp dependent rna helicase 58	ATP, DEAD	A0A1Y1HU61
g5418.t1	atp dependent rna helicase dbp	ATP, DEAD	A0A087SMH2
g9009.t1	atp dependent rna helicase ddx	ATP, DEAD	A0A087SKE0
g13409.t2	dead box atp dependent rna helicase 3	ATP, DEAD	A0A087SSP5
g6111.t1	atp dependent rna helicase eif4a	ATP, DEAD	A0A087SL44
g4802.t1	dead box atp dependent rna helicase 3	ATP, DEAD	A0A087SG37
g9868.t1	atp dependent rna helicase drs	ATP, DEAD	A0A087SJI0
g9378.t1	EC_3.6 hydrolase acting on acid anhydride	ATP, DEAD	A0A087SBH3
g450.t3	pre mrna processing atp dependent rna helicase prp	ATP, DEAD	A0A2K3D3T8
g6490.t1	dead box atp dependent rna helicase protein	ATP, DEAD	A0A2K3D9U1
g6490.t2	dead box atp dependent rna helicase protein	ATP, DEAD	A0A2K3D9U1
g724.t1	sRNA cargo-loading helicase (RH11	ATP, DEAD	A0A2K3DFA0
g12238.t1	RNA helicase (RH50	ATP, DEAD	A8J920
g6993.t1	atp dependent rna helicase dbp	ATP, DEAD	A0A2K3E8I0
g8234.t1	aspfu atp dependent rna helicase dbp	ATP, DEAD	A0A2K3E749
g7889.t1	dead box atp dependent rna helicase	ATP, DEAD	CC2G_006461
g450.t1	pre mrna processing atp dependent rna helicase prp	ATP, DEAD	FGRAMPH1_01G02773
g450.t2	pre mrna processing atp dependent rna helicase prp	ATP, DEAD	FGRAMPH1_01G02773
g13083.t1	aspcl atp dependent rna helicase dbp	ATP, DEAD	GO595_003856
g6252.t1	RNA helicase (RH13)	ATP, DEAD	MBAL_004017
g9868.t2	atp dependent rna helicase drs	ATP, DEAD	MBAL_010377
g13409.t1	dead box atp dependent rna helicase 3	ATP, DEAD	PINS_010969
g8069.t1	DNA translocase component (FANCM) of FANCM-MHF DNA remodeling complex	ATP, DEAD, FANCM, MHF	SDRG_08832
g8543.t1	spliceosome-associated RNA helicase (RCF1)	ATP, DEAD, RCF1	A8HYP8
g12870.t1	rRNA biogenesis RNA helicase (ROK1)	ATP, DEAD, ROK1	A8IUY7
g7979.t1	regulatory RNA helicase (SMA1) involved in miRNA biogenesis	ATP, DEAD, SMA1	A0A1Y1ING8
g2813.t1	RNA helicase (SWA3)	ATP, DEAD, SWA3	A0A1Y1IPU4
g6438.t1	nuclear RNA helicase (UAP56)	ATP, DEAD, UAP56	C1E3U2
g622.t1	RNA helicase (Prp2)	ATP, DEAH1	A0A1Y2HJ66
g5042.t1	factor atp dependent rna helicase protein	ATP, DEAH10	A0A087SPR0
g6885.t1	plant-specific E3 ubiquitin ligase (RSL	ATP, DEAH12, RFA, RSL	geneid_416385
g7536.t1	RNA helicase (FAS4	ATP, DEAH13, DHR1, FAS4	A0A2K3DMY1
g6887.t1	RNA helicase Prp43 of Intron-Lariat Spliceosome complex	ATP, DEAH3	BSLG_07141
g1100.t1	pre mrna splicing factor atp dependent rna helicase protein	ATP, DEAH4	A0A1Y1I501
g1610.t1	factor atp dependent rna helicase protein	ATP, DEAH5	A0A2K3DVR5
g7814.t1	RNA helicase (Prp16)	ATP, DEAH7	A0A087SIS0
g9665.t1	spliceosome-associated RNA helicase (DEAH9)	ATP, DEAH9	K7W7E9
g1013.t1	protease (FtsH2	ATP, EXECUTER, FTSH	A0A1Y1IWP3
g5333.t1	atp dependent zinc metalloprotease ftsh 1	ATP, FTSH	A0A1Y1IVX6
g10549.t1	ATP-dependent metalloprotease (FtsH4	ATP, FTSH	A0A1Y1IVX6
g12713.t1	ATP-dependent metalloprotease (FtsH4	ATP, FTSH	A0A1Y1IVX6
g10161.t1	component (FtsH7	ATP, FTSH	A0A1Y1IRP2
g8051.t1	atp dependent zinc metalloprotease ftsh 2	ATP, FTSH	ASTEI20_040684
g9294.t1	protease (FtsH1	ATP, FTSH	ASTEI20_040684
g12012.t1	atp dependent zinc metalloprotease ftsh 1 chloroplastic	ATP, FTSH	GAUT039702
g7686.t1	component (FtsHi1) of protein translocation ATPase motor complex	ATP, FTSHI	A0A1Y1IVX6
g11975.t1	RNA helicase component (HEN2) of Nuclear Exosome Targeting (NEXT) activation complex	ATP, HEN2, NEXT	A0A1Y1IR49
g8102.t1	component (IMP1) of IMP inner mitochondrial membrane signal peptidase heterodimer	ATP, IMP, IMP1	GL50803_0016687
g10241.t1	rRNA helicase (ISE2)	ATP, ISE2	Q0J0Q7
g13225.t1	RNA helicase component (MTR4) of TRAMP nucleolar regulation complex	ATP, MTR4, TRAMP	A0A1Y1HSD2
g11158.t1	atp dependent s nad p h hydrate dehydratase	ATP, NAD	ZTRI_5.762
g11512.t1	subunit delta (OSCP) of ATP synthase peripheral MF1 subcomplex	ATP, OSCP	A0A2K3D3L4
g14046.t1	ATP-dependent phosphofructokinase (PFK5)	ATP, PFK5	D8UHS9
g4169.t1	ATP-dependent activase (RCA) involved in RuBisCo regulation	ATP, RCA	A0A087SH79
g13526.t1	RNA helicase component (SKI2) of SUPERKILLER regulation complex	ATP, SKI2, SUPERKILLER	A0A087S9P0
g11282.t1	RNA helicase (SUV3)	ATP, SUV3	SDRG_11855
g5578.t1	assembly factor (TMEM70) of ATP synthase assembly	ATP, TMEM70	A0A087S9V3
g4918.t1	preprotein processing peptidase (ATP23)	ATP23	Q0P3F1
g1027.t1	regulatory protein (CYL1) of cell cycle	ATPASE, BIOGENESIS, CHLOROPLAST, CYL1	DICPUDRAFT_55676
g4539.t1	non specific serine threonine protein kinase	ATR	AGR57_1592
g8367.t1	serine threonine protein kinase	ATR	ALNC14_044680
g4540.t1	kinase component (ATR) of ATR-ATRIP DNA damage sensor complex	ATR, ATRIP	A0A2K3CSJ3
g5809.t1	NADPH:cytochrome P450 reductase (ATR)	ATR, NADH, NADPH	A0A2K3E5A4
g12444.t1	glycerol-3-phosphate acyltransferase (ATS1)	ATS1, ATS12	A0A087SSA4
g2381.t1	lysophosphatidate acyltransferase (ATS2)	ATS2	A0A087SIA4
g11771.t1	bromodomain and phd finger containing protein	ATX1	A0A5F8HIM5
g5982.t1	histone lysine methyltransferase (ATX1	ATX1/2, ATX3, ATX3/4, III	C1FGW0
g4615.t1	histone methyltransferase (ATXR1)	ATXR1	A0A2K3DCN1
g3959.t1	histone methyltransferase (ATXR2)	ATXR2	A0A087SL10
g6918.t1	histone methyltransferase (ATXR2)	ATXR2	A0A087SHA3
g5953.t1	set domain containing protein	ATXR3	A0A087SQH8
g13017.t1	atypical SET1-type histone methyltransferase (ATXR3)	ATXR3, SET1	A0A087SQH9
g10058.t1	histone lysine n methyltransferase h3 specific	ATXR7	geneid_374161
g11811.t1	molecular co-chaperone (AUL1	AUL, AUL1/2	SRCN_368
g13669.t1	protein kinase (AURORA)	AUR, AUR1/2, AURORA	A0A087SDA9
g13603.t1	auxin transporter (AUX	AUX, AUX1, LAX, LAX1	A9V7L5
g13603.t2	auxin transporter (AUX	AUX, AUX1, LAX, LAX1	H257_06330
g4699.t1	AWS domain (aa 184)	AWS	-
g8411.t1	small subunit (AXR1	AXL, AXR1, NEDD8, RUB	A0A087SCB2
g14196.t1	xyloglucan O-acetyltransferase (AXY9)	AXY9	D8TQD6
g9266.t1	xyloglucan O-acetyltransferase (AXY9)	AXY9	A0A087SL74
g4834.t1	xyloglucan O-acetyltransferase (AXY9)	AXY9	SPRG_03577
g8091.t1	1,6-alpha-xylosidase (AXYL1	AXYL1/2	A0A087SHY9
g4577.t1	1,6-alpha-xylosidase (AXYL1	AXYL1/2	Bdiv_006510c
g12881.t1	cytokinin transporter (AZG1	AZG, AZG1, AZG1/2	D8TZE5
g1728.t1	cytokinin transporter (AZG1	AZG, AZG1, AZG1/2	A0A2K3D072
g10557.t1	cytokinin transporter (AZG1	AZG, AZG1, AZG1/2	A0A2K3DYL5
g12881.t2	cytokinin transporter (AZG1	AZG, AZG1, AZG1/2	A0A087SB13
g3913.t1	cytokinin transporter (AZG1	AZG, AZG1, AZG1/2	AMAG_07760
g6593.t1	arginine	BAC, BAC1	A0A087SCV6
g6276.t1	basic amino acid transporter (BAC2)	BAC1/2, BAC2	A0A087S9N2
g6266.t1	regulatory subunit (BADC) of polymeric acetyl-CoA carboxylase complex	BADC	A0A1Y1HWE1
g6266.t2	regulatory subunit (BADC) of polymeric acetyl-CoA carboxylase complex	BADC	A0A1Y1HWE1
g4998.t1	lrrnt 2 domain containing protein	BAM3	C1FHL2
g3542.t1	component (BRCA1	BARD1, BRCA1	A0A087SRT3
g12843.t1	component (BRCA1	BARD1, BRCA1	A0A2K3DKT0
g9346.t1	component (BRCA1	BARD1, BRCA1	A0A2S5B1N4
g13097.t1	component (BRCA1	BARD1, BRCA1	A0A087SC54
g3525.t1	typical 2-Cys peroxiredoxin (PrxA	BAS1	C1E3Q1
g13034.t1	typical 2-Cys peroxiredoxin (PrxA	BAS1	A0A087SAR0
g476.t1	typical 2-Cys peroxiredoxin (PrxA	BAS1	GeneID_118678364
g10324.t1	small solute transporter (BASS4)	BASS, BASS4	A0A087SLG9
g9256.t1	small solute transporter (BASS4)	BASS, BASS4	A8HXB8
g9216.t1	small solute transporter (BASS4)	BASS, BASS4	F4I3Y1
g459.t1	small solute transporter (BASS4)	BASS, BASS4	ACRUBR1_007575
g5210.t1	2-keto acid transporter (BASS1	BASS1, BASS1/2, BAT	D8UA91
g5213.t1	2-keto acid transporter (BASS1	BASS1, BASS1/2, BAT	PTT_10769
g3804.t1	2-keto acid transporter (BASS1	BASS1/2, BASS2, BAT	A0A1Y1HR22
g9330.t1	starch synthase (SS2)	BASS1/2, BAT	B9S768
g8948.t1	amino acid permease bat protein	BAT1	A0A2K3D011
g2470.t1	gamma-aminobutyric acid transporter (GABP)	BAT1, GABP	A0A087SKS4
g8947.t1	gamma-aminobutyric acid transporter (GABP)	BAT1, GABP	A0A2K3DJR2
g8947.t2	gamma-aminobutyric acid transporter (GABP)	BAT1, GABP	DFL_008004
g8385.t1	valine	BCAT	A0A087SB44
g80.t1	valine	BCAT	A0A087SB44
g8538.t1	protein bccip homolog	BCCIP	A0A2K3D8G1
g6760.t1	component (BDP1) of TFIIIb transcription factor complex	BDP1	C3Y4F4
g9561.t1	regulatory protein (BDR) involved in RNA polymerase-II transcription	BDR	Bcin01g06020
g11250.t1	beach wd domain containing protein	BEACH	A0A2K3CU24
g12655.t1	beach domain containing protein lvsc	BEACH	A0A2K3DX44
g7934.t1	component (BET3) of TRAPP-I	BET3, III, TRAPP	SCAU002735
g8131.t1	component (BET5) of TRAPP-I	BET5, III, TRAPP	A0A087SK33
g11997.t1	assembly factor (BFR2) of small ribosomal subunit processome	BFR2	A0A087SGS5
g2418.t1	beta-galactosidase (BGAL17)	BGAL17	D8U298
g8964.t1	BHLH domain-containing protein (aa 1326)	BHLH	A0A2K3DRQ9
g1791.t1	manganese	BICAT, BICAT1, PAM71	A8IHB3
g2380.t1	manganese	BICAT, BICAT2, PAM71	Ncaninum_LIV_000617400
g3347.t1	manganese	BICAT, GDT1, PML4/5	Ncaninum_LIV_000617400
g181.t1	RING-H2-class CTL-subclass E3 ubiquitin ligase	BIG, BROTHER, CTL, RING	A0A1S3IQ88
g173.t1	substrate adaptor of CUL4-based E3 ubiquitin ligase complex	BINDING, CUL4, DAMAGED	A0A1Y1IEK8
g6023.t1	substrate adaptor component (DDB2) of UV-DDB CUL4-based E3 ubiquitin ligase module	BINDING, CUL4, DAMAGED, DDB, DDB2	ACA1_397190
g7073.t1	chromatin-silencing modulator (BLI) of PRC2 histone methylation complex	BLI, PRC2	C3ZZN8
g8905.t1	regulatory protein (FLU) of glutamyl-tRNA reductase activity	BLUE, FLU, FLUORESCENT, LIGHT	ASPTUDRAFT_44480
g7398.t1	MAP4K protein kinase (TOI1	BLUS1, TOI1/2	CSON000852
g778.t2	spindle assembly checkpoint protein (BMF2)	BMF2, BUB1, MAD3	A0A1Y1IKD9
g778.t1	spindle assembly checkpoint protein (BMF2)	BMF2, BUB1, MAD3	A0A087SIT4
g13149.t1	assembly factor (BMS1) of pre-40S ribosomal subunit	BMS1	A0A087SP08
g4761.t1	two component response regulator orr	BOA	A0A087SLZ7
g4401.t1	molecular co-chaperone (NUDC1	BOBBER, NUDC1/2	A0A087SRC9
g7396.t1	maturation factor SUF-E1 of plastidial SUF system assembly phase	BOLA1, SUF	A0A2K3DLV1
g10748.t1	redox-dependent regulator (BolA4) of iron-sulfur cluster assembly machinery	BOLA4	A0A2K3D0H1
g3929.t1	regulatory protein (BON) in brassinosteroid signalling	BON, BONZAI	Q93S12
g3928.t1	regulatory protein (BON) in brassinosteroid signalling	BON, BONZAI	A0A1Y1I3B9
g3929.t2	regulatory protein (BON) in brassinosteroid signalling	BON, BONZAI	A0A087SBC6
g7987.t1	binding copine protein	BONZAI	A0A087SBC6
g12770.t1	component (BOP1) of ribosome PES-BOP1-WDR12 (PeBoW) complex	BOP1, PES, WDR12	H3DJR8
g12359.t1	component (PES) of ribosome PES-BOP1-WDR12 (PeBoW) complex	BOP1, PES, WDR12	A8JDD3
g9295.t1	component (WDR12) of ribosome PES-BOP1-WDR12 (PeBoW) complex	BOP1, PES, WDR12	A0A087SPD7
g5092.t1	borate transporter (BOR)	BOR	A0A087SRX1
g7589.t1	plastidial ribosome-associated circularly permuted GTPase (BPG2)	BPG2, BRASSINAZOLE, GREEN, GTP, INSENSITIVE, PALE	A0A2K3DPN3
g4073.t1	E3 ubiquitin ligase (BRIZ)	BRAP2, BRIZ, RING, UBP	TCON_2209
g1866.t1	recruitment protein (BRCA2) of DMC1-recombinase activity	BRCA2, BRCC, BREAST, CANCER, DMC1, SUSCEPTIBILITY	J9KQP3
g8955.t1	component (RAD51) of BRCC regulatory deubiquination complex	BRCC, RAD51	X1WXV0
g3879.t1	component (BRF) of TFIIIb transcription factor complex	BRF	A0A090N490
g8813.t2	EC_2.7 transferase transferring phosphorus-containing group	BRI1	A0A2R8QMI4
g13849.t1	SMARCK component (BRIP1	BRIP1/2, SMARCK, SNF, SWI	A0A087SH64
g12014.t1	component (BRIX1) of ribosome assembly PWP1 subcomplex	BRIX1, BRX1, PWP1	Vbra_19438
g1803.t1	BRO1 domain superfamily (aa 148)	BRO1	-
g12179.t1	E3 ubiquitin ligase (BTS	BRUTUS, BTS, BTSL, HRZ	A0A2K1KX59
g11870.t1	BSD-type transcription factor	BSD	D8U7Y1
g4171.t1	BSD-type transcription factor	BSD	D8U7Y1
g5850.t1	brassinosteroid signalling protein phosphatase (BSU	BSL, BSL1/2, BSL2, BSU, PPKL	A0A1Y1IGA8
g12338.t1	chromatin remodeling factor (CHR16)	BTAF1, CHR16, MOT1, TATA	A0A1Y1I0G1
g7952.t1	scaffold component (CUL3) of CUL3-BTB E3 ligase complexes	BTB, CUL3	D8TS78
g6277.t1	substrate adaptor of CUL3-based E3 ubiquitin ligase complex	BTB, CUL3, POZ	Q9LYL0
g3469.t1	btb poz and math domain containing protein	BTB, MATH, POZ	A0A388M1U3
g8407.t1	BTB	BTB, POZ, SKP1	A0A2K3CNR5
g2974.t1	BTB	BTB, POZ, SKP1	A0A1P8B7H4
g5485.t1	BTB	BTB, POZ, SKP1	-
g5727.t1	virus infection resistance factor (BTR1)	BTR1	A0A2K1ISG3
g8798.t1	spindle assembly checkpoint protein (BUB3)	BUB3	A0A087SS11
g11376.t1	component (Bud31) of MAC spliceosome-associated complex	BUD31, MAC	A0A087SNP0
g13039.t1	tRNA-binding component (BUD32) of tRNA N6-threonylcarbamoylation KEOPS	BUD32, EKC, KEOPS	A0A087SQI8
g480.t1	regulatory protein (COMET) involved in meiotic crossover	BVF1, COMET	A0A087SSY5
g14199.t1	bifunctional alpha-L-arabinofuranosidase and beta-D-xylosidase (BXL)	BXL	Q9SCY2
g10110.t1	bifunctional alpha-L-arabinofuranosidase and beta-D-xylosidase (BXL)	BXL	A0A2K3CSN8
g387.t1	bifunctional alpha-L-arabinofuranosidase and beta-D-xylosidase (BXL)	BXL	A0A2K3CSN8
g4574.t1	zinc metalloprotease (STE24)	CAAX, STE24	D8UJ77
g14030.t1	component (CABIN1) of HIRA chaperone complex	CABIN1, HIRA	C3ZZN8
g13824.t1	deadenylase component (CAF1) of mRNA deadenylation CCR4-NOT complex	CAF1, CCR4, NOT	L1JH00
g10236.t1	component (CAF1a	CAF1, FAS1	LOC121106432
g11565.t2	component (CAF1b	CAF1, FAS2	A0A087SNW2
g11565.t1	component (CAF1b	CAF1, FAS2	A0A2K3DYX4
g2658.t1	component (CAF1c	CAF1, FVE, MSI, MSI4, MSI4/5	A0A087SKT6
g11368.t1	component (CAF1c	CAF1, MSI, MSI1, PRC2	A0A087SPI8
g2608.t1	catalytic component (CDKD) of cyclin-dependent kinase complex	CAK, CDK7, CDKD	DQ04_01451030
g3779.t1	regulatory protein (CYCH) of cell cycle	CAK, CYCH	Q9S827
g2572.t1	scaffold component (TFB3) of CAK kinase module	CAK, TFB3	A0A087SH10
g8859.t1	component (CA) of NADH dehydrogenase carbonic anhydrase module	CAL, NADH	D8TSI2
g10284.t1	component (CAL) of NADH dehydrogenase carbonic anhydrase module	CAL, NADH	A0A087SKX3
g13354.t1	component (CA) of NADH dehydrogenase carbonic anhydrase module	CAL, NADH	A0A087SGP8
g12836.t1	regulatory protein (CAND1) of CUL1-based	CAND1, CUL1, NEDD8, SCF	RPRC011321
g12836.t2	regulatory protein (CAND1) of CUL1-based	CAND1, CUL1, NEDD8, SCF	RPRC011321
g468.t1	G-protein-coupled receptor-like regulator (7TM) involved in cellulose synthase complex (CSC) trafficking	CANDIDATE, COUPLED, CSC, PROTEIN, RECEPTOR	A0A087SFI7
g9759.t1	chlorophyllide a oxygenase (CAO)	CAO	A0A1Y1IKL2
g9759.t2	chlorophyllide a oxygenase (CAO)	CAO	A0A1Y1IKL2
g7442.t1	chlorophyllide a oxygenase (CAO)	CAO	A0A1Y1IIK1
g6687.t1	component (CAP-H) of condensin I complex	CAP	A0A1D1VSD2
g5772.t1	component (CAP-G) of condensin I complex	CAP	L1JBP6
g258.t1	component (CAP-D2A) of condensin I complex	CAP	A0A087SQK2
g11816.t1	component (CAP-E2	CAP, SMC2	D8THH4
g11759.t1	component (CAP-C	CAP, SMC4	A0A087SB27
g6634.t1	regulatory protein (CAP1) of actin organisation	CAP1	A0A1S3JQV8
g716.t1	CAPE precursor polypeptide	CAPE	A0A1S3IY80
g2633.t1	CAPE precursor polypeptide	CAPE	A0A087STY3
g13397.t1	CAPE precursor polypeptide	CAPE	A0A2K3E4R7
g12189.t1	CAPE precursor polypeptide	CAPE	MBAL_006156
g4121.t1	CAPE precursor polypeptide	CAPE	MPH_07918
g4510.t1	histone methylase (PRMT4)	CARM1, PRMT4	O23344
g4481.t1	scaffold factor (CARP9) of HYL1-DCL1 association	CARP9, DCL1, HYL1	A0A087SQI6
g10253.t2	calcium sensor (CAS)	CAS	Q54HH8
g10253.t1	calcium sensor (CAS)	CAS	ACA1_087580
g10253.t3	calcium sensor (CAS)	CAS	ENSBTAG00000009708
g100.t1	calcium sensor (CAS)	CAS	SeMB42_g05428
g4902.t1	Golgin-type membrane tethering protein (CASP)	CASP	A0A087SF25
g5644.t1	cationic amino acid transporter (CAT)	CAT	A2RVM4
g5940.t1	cationic amino acid transporter (CAT)	CAT	BD410DRAFT_766762
g13374.t1	catalase (CAT1	CAT1/2	D8UFA6
g10508.t1	arginine methyltransferase (PRMT5	CAU1, PRMT5	D8TPR8
g1139.t1	cation antiporter (CAX)	CAX	A0A087STF4
g4196.t1	cation antiporter (CAX)	CAX	A0A087SIB2
g4197.t1	cation antiporter (CAX)	CAX	A0A087SIB2
g1838.t2	xylulose-1,5-bisphosphate phosphatase (CbbYa)	CBBY	A0A2K3CPX5
g1838.t1	xylulose-1,5-bisphosphate phosphatase (CbbYa)	CBBY	A0A388KNL3
g7713.t1	EC_2.7 transferase transferring phosphorus-containing group	CBL	A0A2K1L9Y4
g10868.t1	EC_2.7 transferase transferring phosphorus-containing group	CBL	C1E205
g2664.t1	calcium sensor (CBL)	CBL	Q9KU86
g13257.t1	EC_2.7 transferase transferring phosphorus-containing group	CBL	Q9SFC3
g2704.t1	SnRK3 SNF1-related protein kinase	CBL, SNF1	A0A2K3DYZ5
g1268.t1	Coactivator CBP, KIX domain superfamily;Mediator complex subunit 15, KIX domain (aa 334)	CBP, KIX	-
g3893.t1	component CBP80 of CBP80-CBP20 mRNA Cap-Binding complex	CBP20, CBP80	A0A1Y1IAQ3
g5683.t1	component CBP20 of CBP80-CBP20 mRNA Cap-Binding complex	CBP20, CBP80	A0A087SFA7
g10250.t1	assembly chaperone (CBP3	CBP3, UQCC1	D8TLU9
g13246.t1	NADH:cytochrome-b5 reductase (CBR1)	CBR, CBR1, NADH, NADPH	A0A087SBU8
g13564.t1	LHC-related protein (ELIP)	CBR, ELIP, LHC	A0A087SHD4
g5388.t1	LHC-related protein (ELIP)	CBR, ELIP, LHC	A0A087SAS4
g1289.t1	cbs domain containing protein	CBS, CBSX3	H310_13177
g3994.t1	transcriptional coregulator (CSU4) of CCA1 activity	CCA1, CSU4, UPF0235	A0A2K3DZ84
g13796.t1	assembly factor CCB2 of CCB cytochrome b6 maturation system (system IV)	CCB, CCB2	YALI0_E25894g
g11951.t1	arath zinc finger ccch domain containing protein	CCCH	A0A023HHU2
g4722.t1	regulatory protein of RNA homeostasis	CCCH	Q6L4M2
g3558.t1	arath zinc finger ccch domain containing protein	CCCH	A0A0P0WJI2
g536.t1	arath zinc finger ccch domain containing protein	CCCH	A0A087SCS1
g11955.t1	arath zinc finger ccch domain containing protein	CCCH	A0A087SFF1
g7884.t1	arath zinc finger ccch domain containing protein	CCCH	A0A087SD50
g11606.t1	Zinc finger, CCCH-type;Zinc finger, CCCH-type superfamily (aa 485)	CCCH	A0A087SS15
g7689.t1	arath zinc finger ccch domain containing protein	CCCH	A0A2K3D109
g10516.t1	dexh box atp dependent rna helicase	CCCH	A0A2K3D0E8
g11606.t2	Zinc finger, CCCH-type;Zinc finger, CCCH-type superfamily (aa 496)	CCCH	A0A2K3DB09
g3438.t1	zinc finger ccch domain containing protein	CCCH	C3ZZN8
g7959.t1	30 cleavage and polyadenylation specificity factor	CCCH	A0A087SHF3
g628.t1	arath zinc finger ccch domain containing protein	CCCH	A0A087SN56
g3854.t1	regulatory protein of RNA homeostasis	CCCH	AMAG_02604
g11932.t1	arath zinc finger ccch domain containing protein	CCCH	PVE_G008811
g11935.t1	c3h1 type domain containing protein	CCCH	SPRG_19477
g11935.t2	c3h1 type domain containing protein	CCCH	SPRG_19477
g3600.t1	Zinc finger, CCCH-type;Zinc finger, CCCH-type superfamily (aa 439)	CCCH	-
g11498.t1	component (CWC24) of MAC spliceosome-associated complex	CCCH, CWC24, MAC	MBAL_005961
g6139.t1	CWF19-type post-transcriptional regulator	CCCH, CWF19	A0A2K3D894
g8587.t1	component (MAC5) of non-snRNP MOS4-associated complex	CCCH, MAC5, MOS4	D8TLF5
g1989.t2	regulatory protein (MEP33) of mRNA export	CCCH, MEP33	Cvel_14353
g1989.t1	regulatory protein (MEP33) of mRNA export	CCCH, MEP33	Cvel_8021
g12699.t1	component (Bud13) of non-snRNP MOS4-associated complex	CCCH, MOS4	Q7Y1H0
g13904.t1	component (SOP1) of PAXT RNA-exosome-activation complex	CCCH, PAXT, SOP1	GGTG_03096
g4529.t1	tRNA uridine-methyltransferase (TRM2)	CCCH, TRM2	TGVEG_248760
g13199.t1	carotenoid cleavage dioxygenase (CCD8)	CCD8	A9SQ90
g5495.t1	carotenoid cleavage dioxygenase (CCD8)	CCD8	C1EH89
g13200.t1	carotenoid cleavage dioxygenase (CCD8)	CCD8	D8TJ91
g6712.t1	Coiled-coil domain-containing protein CCDC148	CCDC112, CCDC148	A0A2K3CZP3
g11425.t1	lipoate synthase	CCE9901	GPPI021829
g595.t1	endonuclease (FAN1)	CCG, FAN1	A0A087SP38
g12947.t1	Zinc finger, CCHC-type;Zinc finger, CCHC-type superfamily (aa 168)	CCHC	A0A1Y1IPL5
g11963.t1	Zinc finger, CCHC-type;Zinc finger, CCHC-type superfamily (aa 207)	CCHC	A0A1Y1INB0
g9825.t1	Zinc finger, CCHC-type;Zinc finger, CCHC-type superfamily (aa 178)	CCHC	A0A087SLW1
g13107.t1	Zinc finger, CCHC-type;Zinc finger, CCHC-type superfamily (aa 263)	CCHC	A0A087SK71
g5193.t1	Zinc finger, CCHC-type;Zinc finger, CCHC-type superfamily (aa 178)	CCHC	A0A087SKR7
g5328.t1	Zinc finger, CCHC-type;Zinc finger, CCHC-type superfamily (aa 263)	CCHC	A0A087SKR7
g1521.t1	Zinc finger, CCHC-type;Zinc finger, CCHC-type superfamily (aa 197)	CCHC	A0A087SKE5
g13757.t1	Zinc finger, CCHC-type;Zinc finger, CCHC-type superfamily (aa 263)	CCHC	A0A087SK94
g11778.t1	Zinc finger, CCHC-type;Zinc finger, CCHC-type superfamily (aa 224)	CCHC	A0A087SJM8
g11051.t1	Zinc finger, CCHC-type;Zinc finger, CCHC-type superfamily (aa 263)	CCHC	A0A087SJL4
g13760.t1	Zinc finger, CCHC-type;Zinc finger, CCHC-type superfamily (aa 263)	CCHC	A0A087SFJ9
g6554.t1	Zinc finger, CCHC-type;Zinc finger, CCHC-type superfamily (aa 124)	CCHC	A0A087SL41
g6293.t1	Zinc finger, CCHC-type;Zinc finger, CCHC-type superfamily (aa 263)	CCHC	A0A087SL41
g7291.t1	Zinc finger, CCHC-type;Zinc finger, CCHC-type superfamily (aa 263)	CCHC	A0A087SLM5
g6870.t1	Zinc finger, CCHC-type;Zinc finger, CCHC-type superfamily (aa 263)	CCHC	A0A087SLD6
g4261.t1	Zinc finger, CCHC-type;Zinc finger, CCHC-type superfamily (aa 263)	CCHC	A0A087SNZ5
g5368.t1	Zinc finger, CCHC-type;Zinc finger, CCHC-type superfamily (aa 207)	CCHC	A0A2K3DSY8
g1510.t1	Zinc finger, CCHC-type;Zinc finger, CCHC-type superfamily (aa 197)	CCHC	A8I9G3
g8329.t1	Zinc finger, CCHC-type;Zinc finger, CCHC-type superfamily (aa 234)	CCHC	D8TPL8
g9829.t1	Zinc finger, CCHC-type;Zinc finger, CCHC-type superfamily (aa 263)	CCHC	A0A087SM05
g2506.t1	Zinc finger, CCHC-type;Zinc finger, CCHC-type superfamily (aa 197)	CCHC	A0A087SKF2
g2611.t1	Zinc finger, CCHC-type;Zinc finger, CCHC-type superfamily (aa 263)	CCHC	A0A087SKF2
g3390.t1	Zinc finger, CCHC-type;Zinc finger, CCHC-type superfamily (aa 207)	CCHC	A0A087SKP5
g3952.t1	Zinc finger, CCHC-type;Zinc finger, CCHC-type superfamily (aa 263)	CCHC	A0A087SKP5
g7492.t1	Zinc finger, CCHC-type;Zinc finger, CCHC-type superfamily (aa 291)	CCHC	A0A087SLT6
g7293.t1	Zinc finger, CCHC-type;Zinc finger, CCHC-type superfamily (aa 263)	CCHC	A0A087SLR9
g1337.t1	Zinc finger, CCHC-type (aa 224)	CCHC	A0A087SET4
g12946.t1	Zinc finger, CCHC-type;Zinc finger, CCHC-type superfamily (aa 141)	CCHC	AAP_03022
g11369.t1	cytochrome c synthetase Cchl of CCHL cytochrome c maturation system (system III)	CCHL, III	D8U824
g11369.t2	cytochrome c synthetase Cchl of CCHL cytochrome c maturation system (system III)	CCHL, III	A0A087SEW0
g14194.t1	cytochrome c synthetase Cchl of CCHL cytochrome c maturation system (system III)	CCHL, III	A0A087SSR2
g11086.t1	EC_6.2 ligase forming carbon-sulfur bond	CCL11	D8UAD4
g5865.t1	amp synthetase and ligase	CCL12	RhiirA1_413736
g1154.t1	EC_6.2 ligase forming carbon-sulfur bond	CCL4	A0A087SK52
g3419.t1	rna splicing ligase rtcb homolog	CCMP2709, NOUM17, RCC299	C1FGG3
g2443.t1	rna splicing ligase rtcb homolog	CCMP2709, NOUM17, RCC299	A0A2K3DW80
g2415.t1	EC_3.6 hydrolase acting on acid anhydride	CCMP2709, NOUM17, RCC299	ACA1_198540
g13616.t1	deadenylase component (CCR4) of mRNA deadenylation CCR4-NOT complex	CCR4, NOT	A0A087SK76
g5523.t1	scaffold component (NOT1) of mRNA deadenylation CCR4-NOT complex	CCR4, NOT, NOT1	A0A2K3DJ24
g4247.t1	component (NOT2) of mRNA deadenylation CCR4-NOT complex	CCR4, NOT, NOT2, VIP2	RO3G_11113
g8631.t1	component (NOT3) of mRNA deadenylation CCR4-NOT complex	CCR4, NOT, NOT3	B4FAC8
g4793.t1	component (NOT3) of mRNA deadenylation CCR4-NOT complex	CCR4, NOT, NOT3	ZT3D1_G325
g2485.t1	component (NOT4) of mRNA deadenylation CCR4-NOT complex	CCR4, NOT, NOT4	A0A0L0GEJ5
g2459.t1	component (NOT9) of mRNA deadenylation CCR4-NOT complex	CCR4, NOT, NOT9	C1DZY5
g351.t1	assembly factor CcdA of CCS cytochrome f	CCS	D8UIG2
Mtet_Pt_ccsA	assembly factor CcsA of CCS cytochrome f	CCS	A0A2K3CNJ5
g8967.t1	assembly factor CcsB of CCS cytochrome f	CCS, CCS1	A0A2K3E698
g8967.t2	assembly factor CcsB of CCS cytochrome f	CCS, CCS1	H3CPZ5
g1933.t1	CCT domain (aa 248)	CCT	-
g3886.t1	subunit alpha of CCT chaperonin folding complex (CCT1)	CCT, CCT1	A0A1Y1IDU7
g8222.t1	subunit beta (CCT2) of CCT chaperonin folding complex	CCT, CCT2	A0A087SS47
g404.t1	subunit gamma (CCT3) of CCT chaperonin folding complex	CCT, CCT3	P13982
g2987.t1	subunit delta (CCT4) of CCT chaperonin folding complex	CCT, CCT4	S40293_04898
g7912.t1	subunit epsilon (CCT5) of CCT chaperonin folding complex	CCT, CCT5	ACA1_332830
g13573.t1	subunit zeta (CCT6) of CCT chaperonin folding complex	CCT, CCT6	PHYBLDRAFT_165165
g6059.t1	subunit eta (CCT7) of CCT chaperonin folding complex	CCT, CCT7	ENSRNOG00000069087
g10518.t1	subunit theta (CCT8) of CCT chaperonin folding complex	CCT, CCT8	D8U2R0
g1479.t1	CCT-interacting tubulin folding cofactor (PLP3)	CCT, PLP3	B9RCK0
g5516.t1	cofactor of post-CCT Tubulin folding pathway (TFC-A)	CCT, TFC	D8UF34
g12052.t2	cofactor of post-CCT Tubulin folding pathway (TFC-C)	CCT, TFC	A0A2K1JHZ7
g11408.t1	cofactor of post-CCT Tubulin folding pathway (TFC-B)	CCT, TFC	O61866
g10128.t1	cofactor of post-CCT Tubulin folding pathway (TFC-E)	CCT, TFC	A8IQ05
g6330.t1	cofactor of post-CCT Tubulin folding pathway (TFC-C)	CCT, TFC	A8HP06
g12052.t1	cofactor of post-CCT Tubulin folding pathway (TFC-C)	CCT, TFC	A0A2K3DP07
g10528.t1	cofactor of post-CCT Tubulin folding pathway (TFC-D)	CCT, TFC	FOIG_02150
g9650.t2	CTP:phosphorylcholine cytidylyltransferase (CCT1	CCT1/2, CTP	A0A1Y1HS84
g9650.t1	CTP:phosphorylcholine cytidylyltransferase (CCT1	CCT1/2, CTP	TGVAND_213550
g7908.t1	accessory protein (NECAP) of clathrin coated vesicle (CCV) machinery	CCV, NECAP	A0A087SF96
g8401.t1	accessory protein (NECAP) of clathrin coated vesicle (CCV) machinery	CCV, NECAP	Q9FZ68
g3551.t1	cation:calcium cation exchanger (CCX)	CCX	A0A2K3DSK2
g4348.t1	cation:calcium cation exchanger (CCX)	CCX	GPJ56_010843
g11637.t1	component (CCZ1) of MON1-CCZ1 RAB7 guanine nucleotide exchange factor complex	CCZ1, MON1, RAB7	A8JGM1
g13451.t1	component (MON1	CCZ1, MON1, RAB7, SAND	A0A087SDA7
g8513.t1	cytidine deaminase (CDA)	CDA	ACA1_257010
g2557.t1	cell cycle auxiliary factor (CDC45)	CDC45	A8IIL1
g1297.t1	cell cycle CDC45-recruitment factor (MCM10)	CDC45, MCM10	A0A2K3DD43
g6338.t1	regulatory component (UFD1) of CDC48-NPL4-UFD1 chaperone complex	CDC48, ERAD, NPL4, UFD1	B9SWJ8
g291.t1	regulatory component (NPL4) of CDC48-NPL4-UFD1 chaperone complex	CDC48, NPL4, UFD1	G647_04690
g5158.t1	component (CDC5	CDC5, MAC, MAC1	A0A2K3CSJ3
g8567.t1	component (CDC73	CDC73, PHP	A0A087SSU6
g1773.t1	E2 MUB ubiquitin-conjugating enzyme	CDDD, COP10, CUL4, MUB	A0A087SQT0
g12736.t2	component (DET1) of CDDD substrate adaptor module of CUL4-based ubiquitin ligase complex	CDDD, CUL4, DET1	A0A087SMI0
g12736.t1	component (DET1) of CDDD substrate adaptor module of CUL4-based ubiquitin ligase complex	CDDD, CUL4, DET1	A0A087SAP6
g13798.t1	zinc cation transporter (Zn-CDF)	CDF	D8TJG4
g7521.t2	zinc cation transporter (Zn-CDF)	CDF	A0A3B3HSG6
g7521.t1	zinc cation transporter (Zn-CDF)	CDF	A0A087SFU8
g6629.t1	manganese cation transporter (Mn-CDF)	CDF, MTP8/9	D8TSQ3
g7812.t1	manganese cation transporter (Mn-CDF)	CDF, MTP8/9	D8U8C6
g10635.t1	regulatory CDK-RNA methylthiotransferase (CDK5RAP1)	CDK	C1FG26
g6738.t1	regulatory CDK-RNA methylthiotransferase (CDK5RAP1)	CDK	L1JZF2
g2528.t1	regulatory CDK-RNA methylthiotransferase (CDK5RAP1)	CDK	A8ILP2
g4803.t1	regulatory CDK-RNA methylthiotransferase (CDK5RAP1)	CDK	A0A2K3DBR7
g10637.t1	regulatory CDK-RNA methylthiotransferase (CDK5RAP1)	CDK	I306_02974
g8117.t1	catalytic component (CDKE) of cyclin-dependent kinase complex	CDK8, CDKE, MEDIATOR	ACA1_372740
g2254.t1	catalytic component (CDKA) of cyclin-dependent kinase complex	CDKA	D8UBN7
g11802.t1	catalytic component (CDKB) of cyclin-dependent kinase complex	CDKB	A0A075ATT5
g8133.t1	catalytic component (CDKG) of cyclin-dependent kinase complex	CDKG	A0A2K1L7Y4
g6428.t1	catalytic component (CDKG) of cyclin-dependent kinase complex	CDKG	A0A087SL81
g10998.t1	base-exchange-type phosphatidylserine synthase	CDP	A8J3F6
g10651.t1	CDP-diacylglycerol phosphatidylserine synthase	CDP	A0A087SNZ1
g7684.t1	phosphatidylglycerophosphate synthase (PGPS1	CDP, PGPS, PGPS1/2	A0A087SBS6
g10009.t1	phosphatidylglycerophosphate synthase (PGPS1	CDP, PGPS, PGPS1/2	A0A087SBM2
g10714.t1	phosphatidylinositol synthase (PIS1	CDP, PIS, PIS1/2	Q9FNZ8
g4866.t1	CDPK protein kinase	CDPK, CPK, CPK1/2	L1JWK5
g1390.t1	CDPK protein kinase	CDPK, CPK, CPK1/2	A0A087SLX8
g9648.t1	CDPK protein kinase	CDPK, CPK, CPK1/2	LOC106665646
g12486.t1	eukaryotic cytidinediphosphate diacylglycerol synthase (CDS1	CDS1, CDS1/2	A0A087SNE0
g3922.t1	plastidial cytidinediphosphate diacylglycerol synthase (CDS4	CDS1, CDS4/5	A0A087ST73
g367.t1	mitochondrial cytidinediphosphate diacylglycerol synthase (CDS6)	CDS6	A0A087STC4
g2551.t1	plastidial thioredoxin (TrxL1)	CDSP32	A0A388KKM4
g8373.t1	helicase auxiliary factor (CDT1)	CDT1	A0A087SCB7
g3365.t1	multifunctional centrin (CEN1	CEN1/2, TREX	MPH_06393
g4838.t1	histone H3 variant (CENH3)	CENH3	A0A2K1IMN7
g461.t1	assembly factor involved in PS-I assembly (CEPA1)	CEPA1	A0A1Y1IME2
g10465.t1	cytochrome electron shuttle hemoprotein (Cyt-b5)	CER1, CER3	A0A388JRV3
g4103.t1	RNA splicing factor (CFM4)	CFM4	A0A087SQC2
g5526.t1	nucleotide exchange function co-chaperone (CGE1	CGE, CGE1/2	D8THK5
g11818.t1	plastidial glutamyl peptidase (CGEP)	CGEP	TcIL3000_9_2460
g727.t1	tRNA-binding component (CGI121) of tRNA N6-threonylcarbamoylation KEOPS	CGI121, EKC, KEOPS	A0A0U9HJV6
g4516.t1	plastidial ribosome biogenesis factor (CGL20)	CGL20	A0A087SPE6
g14144.t1	heavy chain (CHC1	CHC1/2	A0A087SHF3
g311.t1	CHD1-type chromatin remodeling factor (CHR5)	CHD1, CHR5, CHROMATIN, REMODELING, SAGA	A0A087SGF7
g11819.t1	chromodomain helicase dna binding protein	CHD3, PICKLE	A0A087SMB1
g9328.t1	chromodomain helicase dna binding protein	CHD3, PICKLE	AGR57_9904
g9328.t2	chromodomain helicase dna binding protein	CHD3, PICKLE	AGR57_9904
Mtet_Pt_chlB	component (CHL-B) of light-independent protochlorophyllide oxidoreductase complex	CHL	A3LNI6
Mtet_Pt_chlN	component (CHL-N) of light-independent protochlorophyllide oxidoreductase complex	CHL	A0A1Y1IJE1
g12719.t1	component (CHLD) of magnesium-chelatase complex	CHLD	A0A1Y1IV29
g12629.t1	chlorophyll synthase (CHLG)	CHLG	A8J914
g218.t1	component (CHLI) of magnesium-chelatase complex	CHLI	H3D4L4
Mtet_Pt_chlI	component (CHLI) of magnesium-chelatase complex	CHLI	T1ELZ1
g2297.t1	Mg-protoporphyrin IX O-methyltransferase (CHLM)	CHLM	A0A1Y1I3P7
g2414.t1	protein involved in PS-II assembly (HCF173)	CHLOROPHYLL, FLUORESCENCE, HCF173, HIGH, PHENOTYPE	P74636
g11576.t1	protein involved in PS-II assembly (HCF244)	CHLOROPHYLL, FLUORESCENCE, HCF244, HIGH, PHENOTYPE	A0A087SKT0
g8317.t1	geranylgeranyl reductase (CHLP)	CHLP	A0A087SD80
g1325.t1	associated protein of ESCRT-III complex (VPS46	CHMP1, ESCRT, III, VPS46	B3RNA3
g8603.t1	component (VPS2	CHMP2, ESCRT, III, VPS2	A0A087SHJ1
g334.t1	component (VPS2	CHMP2, ESCRT, III, VPS2	A0A087SSM6
g11611.t1	chromatin remodeling atpase ino	CHR10	A0A087SBA1
g11611.t2	chromatin remodeling atpase ino	CHR10	ENSBTAG00000031866
g10426.t1	ATPase component (CHR11	CHR11, CHR17, ISWI	L1JN69
g9996.t1	ii dna helicase snf family	CHR27	A0A2K3CZQ5
g10015.t1	ii dna helicase snf family	CHR27	A0A2K3DH35
g1988.t1	helicase transcription factor dna rad	CHR28	A0A2K3CU36
g2916.t1	chromatin remodeling factor (CHR36)	CHR36	A0A1Y1IAQ0
g13396.t1	chromatin remodeling factor (CHR39)	CHR39	A0A2K3D1X5
g11299.t1	chromatin remodeling factor (ERCC6)	CHR8, CSB, ERCC6	PAR_G012948
g8840.t1	ATPase component (Etl1) of ETL1 chromatin remodeling complex	CHROMATIN, ETL1, REMODELING	C3ZL49
g8840.t2	ATPase component (Etl1) of ETL1 chromatin remodeling complex	CHROMATIN, ETL1, REMODELING	ACA1_035600
g215.t1	chromatin remodeling factor (RAD54)	CHROMATIN, RAD54, REMODELING	A0A1Q4M091
g1032.t1	chromatin remodeling factor (RAD54)	CHROMATIN, RAD54, REMODELING	A0A087SKN0
g10383.t1	chromodomain helicase dna binding protein	CHROMATIN, REMODELING	D8UBT8
g8627.t1	chromatin remodeling atpase ino	CHROMATIN, REMODELING	Q7NFN7
g6147.t1	dna repair and recombination protein rad	CHROMATIN, REMODELING	A0A2K3DJF7
g3625.t1	chromodomain helicase dna binding protein	CHROMATIN, REMODELING	BD410DRAFT_716086
g199.t1	E3 ubiquitin ligase (CHYR)	CHYR, RZFP34	D8UID2
g5472.t1	histone chaperone (CHZ)	CHZ	A0A2K3D7T0
g8450.t1	assembly factor CIA1 of cytosolic CIA system transfer phase	CIA, CIA1, CIAO1	D8TP37
g6357.t1	carrier protein (CIA2	CIA, CIA2	A0A087SQA3
g4907.t1	assembly factor DRE2 of cytosolic CIA system assembly phase	CIA, DRE2	A0A2K3CQF7
g8476.t1	assembly factor MMS19 of cytosolic CIA system transfer phase	CIA, MMS19	ABEL011427
g501.t1	assembly factor NAR1 of cytosolic CIA system transfer phase	CIA, NAR1	D8TH63
g3963.t1	assembly factor NAR1 of cytosolic CIA system transfer phase	CIA, NAR1	BON22_3772
g9062.t1	assembly factor NAR1 of cytosolic CIA system transfer phase	CIA, NAR1	BZA77DRAFT_88745
g3076.t1	scaffold protein NBP35 of cytosolic CIA system assembly phase	CIA, NBP35	AMAG_02604
g11091.t1	assembly factor of NADH dehydrogenase complex (CIAF1)	CIAF1, NADH	D8U5H4
g2281.t1	pre-60S ribosomal subunit assembly factor (CIC1)	CIC1	C1KR26
g5639.t1	CID group-B posttranscriptional regulator (CID3	CID, CID3/4	MBAL_005207
g12846.t1	CID group-C posttranscriptional regulator (CID7)	CID, CID7	A0A2K3DFW8
g5822.t1	CID group-D posttranscriptional regulator (CID8	CID, CID8/9	A0A087SNK4
g12247.t1	day-time regulatory protein (XCT)	CIRCADIAN, TIMEKEEPER, XAP5, XCT	A0A1Y1HQH1
g242.t1	Z-type thioredoxin (Trx-Z)	CITRX, PAP10	D8UJR1
g13909.t1	molecular co-chaperone (CJD1)	CJD1	LARLEM1108_200005700
g13826.t1	catalytic subunit alpha (CKA1	CKA1/2	A0A087SDH9
g12804.t1	regulatory subunit beta (CKB1	CKB1/2	A0A087SAB6
g4351.t1	scaffold nucleoporin (CPR5)	CKI, CPR5	A0A087SPZ9
g14114.t1	CKL protein kinase	CKL	MYCFIDRAFT_208836
g2534.t1	scaffold component (CKS) of cyclin-dependent kinase complex	CKS	D8U995
g292.t1	scaffold component (CKS) of cyclin-dependent kinase complex	CKS	TVAGG3_0813650
g12133.t1	anion channel	CLC	K7UD08
g5383.t1	voltage-gated anion channel (CLCe	CLC	D8U977
g5383.t2	voltage-gated anion channel (CLCe	CLC	A0A087SUA2
g10121.t1	chloride channel protein	CLC	A0A087SNA1
g11220.t1	chloride channel protein	CLC	A0A087SNX1
g12859.t1	chlorophyll dephytylase (CLD)	CLD	C3Z8I8
g9919.t1	catalytic component (CLF	CLF, EZA1, MEA, PRC2, SWN	D8U2P4
g13435.t1	clip associated protein	CLIP	H257_01386
g6188.t1	pb domain containing protein	CLMP1	A0A087SHE7
g8010.t1	component (MAC11	CLO, MAC, MAC11, SNU114	A0A087SM60
g10566.t1	chaperone component (ClpX) of mitochondrion Clp-type protease complex	CLP, CLPX1	A0A087SM65
g4832.t1	chaperone component (ClpX) of mitochondrion Clp-type protease complex	CLP, CLPX2	LOC112128131
g9037.t1	component (Clp1) of Cleavage Factor II (CF-IIm) complex	CLP1	A0A087SA78
g81.t1	cardiolipin synthase (CLS)	CLS, CMP	C1FG75
g8986.t1	glutathione transporter (CLT1	CLT, CLT1/2, CLT2	PIW_G007281
g2823.t1	component (TRS130	CLUB, TRAPP, TRS130	A0A087SBU4
g10155.t1	RsmH-type rRNA methyltransferase (CMAL)	CMAL	A0A2K1KX59
g205.t1	assembly factor (CMC1) of cytochrome c oxidase assembly	CMC1	PODCO_119690
g3693.t1	assembly factor (CMC2) of cytochrome c oxidase assembly	CMC2	A0A2K3D1W6
g2761.t2	palmitoyl monogalactosyldiacylglycerol delta desaturase chloroplastic	CML21	A0A1Y1IRY9
g2761.t1	calmodulin	CML21	A0A087SC81
g9435.t1	udp galactose n acetylglucosamine transporter	CMP	MFRU_002g04880
g6578.t1	CMP-keto-3-deoxymanno-octulosonic acid synthetase (KdsB)	CMP	PINS_014610
g7233.t1	nucleotide sugar transporter (CSTLP)	CMP, CSTLP	A0A2K1J1Z1
g6966.t1	uridylate kinase (UMK)	CMP, UMK, UMP	A0A087SCZ2
g4110.t1	nucleotide sugar transporter (UTR6)	CMP, UTR6	A0A087SH61
g3471.t1	dna cytosine methyltransferase	CMT2	A0A087SM95
g203.t1	membrane protein cargo receptor (CNIH)	CNIH	C1AAD1
g6307.t1	membrane-anchored lectin chaperone (CNX)	CNX	A0A087SEJ6
g6308.t1	membrane-anchored lectin chaperone (CNX)	CNX	A0A087SQK2
g13116.t1	molybdopterin adenylyltransferase	CNX1	A0A087SMX4
g12163.t1	bifunctional molybdopterin adenylyltransferase and molybdenumtransferase (CNX1)	CNX1	AMEM21_006664
g6162.t1	cyclic pyranopterin monophosphate synthase (CNX2)	CNX2, GTP	Q23YJ0
g8604.t1	accessory protein (CNX3)	CNX3	A0A087SM51
g11196.t1	sulphurylase (CNX5)	CNX5, CTU1, MOCS3, URM1	DSIL_088093
g6743.t1	catalytic component (CNX6) of molybdopterin synthase complex	CNX6	B9RF27
g4787.t1	sulfur carrier component (CNX7) of molybdopterin synthase complex	CNX7	A0A087SHS3
g13928.t1	component (COG1) of COG (Conserved-Oligomeric Golgi) complex	COG, COG1	D8TIH7
g10091.t1	component (COG2) of COG (Conserved-Oligomeric Golgi) complex	COG, COG2	A0A1Y1I9Y1
g4518.t1	component (COG3) of COG (Conserved-Oligomeric Golgi) complex	COG, COG3	A0A087SFR0
g11448.t1	component (COG4) of COG (Conserved-Oligomeric Golgi) complex	COG, COG4	A0A1I9LM38
g6016.t1	component (COG5) of COG (Conserved-Oligomeric Golgi) complex	COG, COG5	A0A087SBN9
g6591.t1	component (COG6) of COG (Conserved-Oligomeric Golgi) complex	COG, COG6	A8J3X9
g13306.t1	component (COG7) of COG (Conserved-Oligomeric Golgi) complex	COG, COG7	I6YG32
g5771.t1	component (COG8) of COG (Conserved-Oligomeric Golgi) complex	COG, COG8	Q820Z9
g713.t1	5,10-methenyl-THF synthetase	COG0212, THF	BGLB013575
g10689.t1	scaffold factor (COILIN) of Cajal body formation	COILIN	A0A087SD02
g4537.t1	plasma membrane-localized abscisic acid receptor (GTG)	COLD1, GPCR, GTG	C1EBN4
g3759.t1	ssDNA endonuclease (COM1	COM1, SAE2	D8TT14
g3302.t1	wd repeat containing protein	COMPASS	A0A087SS71
g7984.t1	regulatory substrate adaptor (RBV) of CUL4-based E3 ubiquitin ligase complex	COMPASS, CUL4, RBV	A0A087SHG7
g8179.t1	regulatory component (MAC12) of MAC spliceosome-associated complex	COMPASS, MAC, MAC12, PRP17	A0A087SMR9
g9461.t1	component (RBL	COMPASS, RBL, SWD1	A0A087SF29
g10527.t1	component (WDR5	COMPASS, SWD3, WDR5	HHA_312700
g1943.t1	TOR-dependent regulatory protein (MRF) of protein translation	CONTAINING, DOMAIN, FACTOR, MRF, REGULATORY, TOR, TRANSLATION	A0A388L8D8
g2531.t1	e3 ubiquitin protein ligase cop	COP1	A0A1Y1HUH7
g10918.t1	regulatory E3 ubiquitin ligase (CSU1) of COP1 activity	COP1, CSU1	BO82DRAFT_33485
g400.t1	regulatory factor (CSU2) of COP1 activity	COP1, CSU2	A0A087SFY6
g3538.t1	component (CSN1) of COP9 signalosome complex	COP9, CSN1	A0A087SN68
g12402.t1	component (CSN2) of COP9 signalosome complex	COP9, CSN2	A0A087SEZ7
g14153.t1	component (CSN3) of COP9 signalosome complex	COP9, CSN3	AB675_5927
g11120.t1	component (CSN4) of COP9 signalosome complex	COP9, CSN4	A0A087SN68
g8794.t1	component (CSN5) of COP9 signalosome complex	COP9, CSN5	D8UBR6
g1419.t1	component (CSN6) of COP9 signalosome complex	COP9, CSN6	A0A087SHA9
g8554.t1	component (CSN7) of COP9 signalosome complex	COP9, CSN7	A0A3B3I3D5
g8554.t2	component (CSN7) of COP9 signalosome complex	COP9, CSN7	MFRU_020g00050
g3036.t1	component (CSN8) of COP9 signalosome complex	COP9, CSN8	D8U504
g5995.t1	COPI trafficking K	COPI, HDEL	A0A2K3E5D8
g10650.t1	regulatory protein (GOT1) of COPII coatomer machinery	COPII, GOT1	A0A087SL23
g2750.t1	small GTPase (Sar1)	COPII, GTP	A0A087SAN3
g4022.t1	regulatory potein of Coat protein II (COPII) coatomer machinery	COPII, SFT2	A0A087SL23
g10455.t1	regulatory protein (SFT2) of COPII coatomer machinery	COPII, SFT2	A0A087SGJ9
g6756.t1	copper cation channel (COPT1	COPT, COPT1/2	HLOH_056219
g7523.t1	Coenzyme Q-binding protein COQ10, START domain;START-like domain superfamily (aa 239)	COQ10, START	A8J307
g3731.t1	4-hydroxybenzoate:polyprenyl diphosphate transferase (COQ2)	COQ2	B0J15DRAFT_595679
g12387.t1	hexaprenyldihydroxybenzoate O-methyltransferase (COQ3)	COQ3	A0A087SAY9
g7692.t1	accessory protein (COQ4)	COQ4	D8U6T4
g5360.t1	hydroxylase (COQ6)	COQ6	CC2G_001455
g10321.t1	demethoxyubiquinone hydroxylase (COQ7)	COQ7	A0A2K3E3L3
g10443.t1	accessory protein (COQ9)	COQ9	A0A2K3DWI6
g777.t1	component (VPS16	CORVET, HOPS, VACUOLELESS1, VCL1, VPS16	B7EW17
g5200.t1	HOPS-specific component (VPS41	CORVET, HOPS, VAM2, VPS41	A0A087SDU2
g4016.t1	component (VPS11) of HOPS	CORVET, HOPS, VPS11	A8JBR4
g14032.t1	component (VPS18) of HOPS	CORVET, HOPS, VPS18	D8UCG3
g3726.t1	CORVET-specific component (VPS3) of HOPS	CORVET, HOPS, VPS3	A0A2K1L292
g4213.t1	component (VPS33) of HOPS	CORVET, HOPS, VPS33	A0A087SSM6
g1761.t1	HOPS-specific component (VPS39) of HOPS	CORVET, HOPS, VPS39	A0A087SGE4
g6832.t1	regulatory protein (COV1) of vacuolar protein sorting	COV, COV1, LIKE	Q39008
Mtet_Mt_cox1	component (COX1) of cytochrome c oxidase complex	COX1	A0A087SKH5
g3716.t1	translational activator (TACO) of component COX1 of cytochrome c oxidase complex	COX1, TACO	B9SYY0
g3849.t1	protoheme IX farnesyltransferase (COX10) in cytochrome c oxidase assembly	COX10	D8U7T1
g5745.t1	copper insertion factor (COX11) of cytochrome c oxidase assembly	COX11	A0A087SKH5
g3744.t1	heme-o to heme-a conversion factor (COX15) of cytochrome c oxidase assembly	COX15	A0A2I3RUA8
g298.t1	assembly factor (COX16) of cytochrome c oxidase assembly	COX16	B9SQ68
g11629.t1	copper chaperone (COX17) of cytochrome c oxidase assembly	COX17	A0A087SDD4
g8506.t1	copper trafficking factor (COX19) of cytochrome c oxidase assembly	COX19	A0A1Y1I917
Mtet_Mt_cox2	component (COX2) of cytochrome c oxidase complex	COX2	A0A0K0JD10
g417.t1	copper trafficking factor (COX23) of cytochrome c oxidase assembly	COX23	A0A2K3DKG9
g8093.t1	copper trafficking factor (COX23) of cytochrome c oxidase assembly	COX23	Q7NCR7
Mtet_Mt_cox3	component (COX3) of cytochrome c oxidase complex	COX3	A0A087SHZ1
g1794.t1	regulatory chaperone (HIGD1) of cytochrome c oxidase complex	COX3, HIGD1	C8Q69DRAFT_151340
g8643.t1	component (INCENP	CPC, INCENP, WYRD	A0A2K3DD00
g7076.t1	class-II CPD photolyase (PHR1)	CPD, PHR1	MS3_00484
g13825.t1	class-II CPD photolyase (PHR1)	CPD, PHR1	SSCA010142
g8590.t1	class-II CPD photolyase (PHR2)	CPD, PHR2	D8U9I9
g13330.t1	component (CPFS5	CPFS5	MONOS_345
g7918.t1	component (CPFS6	CPFS6	A0A087SMI4
g6770.t1	cyclopropylsterol isomerase (CPI1)	CPI1	A0A388LRN3
g10649.t1	regulatory protein phosphatase (CPL) of chromatin silencing regulator complex	CPL	A0A087SQ56
g11609.t1	FCP subcluster H protein phosphatase (CPL3	CPL3, CPL3/4, FCP	A0A087SQ99
g7249.t1	FCP subcluster H protein phosphatase (CPL3	CPL3, CPL3/4, FCP	A0A087SQ99
g2925.t1	auxiliary co-chaperone involved in RuBisCo assembly (CPN10)	CPN10	O48949
g3723.t1	auxiliary co-chaperone involved in RuBisCo assembly (CPN20)	CPN10, CPN20	ASIC006855
g943.t1	auxiliary co-chaperone involved in RuBisCo assembly (CPN20)	CPN20	ASIC006855
g11894.t1	subunit alpha of Cpn60 chaperonin complex	CPN60	A0A087SPS7
g11894.t3	subunit alpha of Cpn60 chaperonin complex	CPN60	ASPZODRAFT_1715793
g4624.t1	molecular chaperone (mtHsp60)	CPN60	MUCCIDRAFT_149780
g13861.t1	subunit beta of Cpn60 chaperonin complex	CPN60	Vbra_11824
g13575.t1	component (TCX5	CPP, CXC, DREAM, TCX, TCX5/6, TSO1	Vbra_9714
g9114.t1	TCX	CPP, TCX, TSO1	A0A087SJ54
g2690.t1	TCX	CPP, TCX, TSO1	J9LFP1
g1769.t1	EC_6.1 ligase forming carbon-oxygen bond	CPS1	A0A087SGQ3
g4143.t1	component (Symplekin	CPSF	A0A087SP18
g3053.t1	component (Pfs2	CPSF	A0A087SSJ2
g8058.t1	component (CPSF100	CPSF, CPSF100	A0A087SFA2
g10741.t1	component (CPSF160	CPSF, CPSF160	A0A2K3D6W3
g3949.t1	nuclease CPSF73-I	CPSF, CPSF73	A0A2K3E5W2
g12362.t1	component (MPE1) of Cleavage and Polyadenylation Specificity Factor (CPSF) complex	CPSF, MPE1, PQT3	A0A3B3I8A7
g14151.t1	thylakoid biogenesis factor (CPSFL1)	CPSFL1	A0A087S9W5
g6818.t1	dehydro-dolichyl diphosphate synthase (DPS)	CPT5, DPS	A0A2K3DFV8
g4711.t1	plastidial ribosome biogenesis factor (CRASS)	CRASS	A0A087SG01
g8314.t1	pachytene checkpoint protein (PCH2	CRC1, PCH2, ZMM	ASTEI20_040684
g12554.t1	catalytic component (CRD1) of Mg-protoporphyrin IX monomethylester cyclase complex	CRD1	A9RTS5
g4200.t1	catalytic component (CRD1) of Mg-protoporphyrin IX monomethylester cyclase complex	CRD1	H9J936
g407.t1	molecular co-chaperone component (CRN	CRN, MAC10, MOS4	A0A388LCX5
g5643.t1	domain containing protein	CRP1	C1EGR7
g9979.t1	gtp pyrophosphokinase	CRSH1, GTP	TvY486_0044790
g8731.t1	cryptochrome photoreceptor (CRY)	CRY	A0A087SAJ5
g1147.t1	cryptochrome-DASH photoreceptor (CRYD)	CRYD, DASH	Q1XGC1
g4536.t1	cryptochrome-DASH photoreceptor (CRYD)	CRYD, DASH	A0A1Y1IUF6
g5061.t1	arath csc protein erd	CSC1	A0A087SHC1
g4888.t2	erd membrane protein	CSC1	A0A087SHC1
g4888.t1	erd membrane protein	CSC1	A0A087SH99
g10989.t1	7tm domain containing protein	CSC1	A0A087SBD9
g9560.t1	erd membrane protein	CSC1	A0A2K3CP75
g7050.t1	arath csc protein erd	CSC1	A0A2K3E0F4
g10833.t1	cold-responsive mRNA chaperone (CSD)	CSD	A0A1D6GXC6
g10943.t1	cold-responsive mRNA chaperone (CSD)	CSD	D8U4Y1
g10368.t1	regulatory kinase (CSK) involved in plastoquinone redox state signalling	CSK	A0A1D6IYF1
g8893.t1	component (CSL4) of exosome EXO9 core complex	CSL4, EXO9	B4FMG6
g6049.t1	endoribonuclease (CSP41)	CSP41	D8UEH8
g1130.t1	endoribonuclease (CSP41)	CSP41	A0A1Y1I6U2
g13703.t1	citrate synthase (CSY4	CSY4/5	A0A1D1UD02
g13704.t1	citrate synthase (CSY4	CSY4/5	A0A087SCK3
g11469.t1	FCP subcluster J protein phosphatase	CTD, FCP	A0A1D6IXV0
g13884.t1	regulatory pseudokinase (CTEXP) involved in tRNA export	CTEXP, SCY1	A0A1Y1I429
g11943.t1	N-acetyltransferase cohesin cofactor (CTF7)	CTF7	CC77DRAFT_1050943
g3000.t1	regulatory protein (CTI) of polymeric acetyl-CoA carboxylase	CTI	D8TIQ5
g3000.t2	regulatory protein (CTI) of polymeric acetyl-CoA carboxylase	CTI	B9RBQ2
g11798.t1	component (CTNNBL1) of MAC spliceosome-associated complex	CTNNBL1, MAC	A0A087SLM3
g2108.t1	CTP synthetase (CTPS)	CTP, CTPS	A0A2K3DH98
g719.t1	CTP:phosphorylethanolamine cytidylyltransferase (PECT1)	CTP, PECT1	jhhlp_007442
g1808.t1	EC_2.7 transferase transferring phosphorus-containing group	CTR1	D8UEP9
g865.t1	EC_2.7 transferase transferring phosphorus-containing group	CTR1	D8TNE3
g10956.t1	EC_2.7 transferase transferring phosphorus-containing group	CTR1	D8TY17
g6395.t1	EC_2.7 transferase transferring phosphorus-containing group	CTR1	D8UHM8
g10356.t1	EC_2.7 transferase transferring phosphorus-containing group	CTR1	Q9X0V4
g8015.t1	EC_2.7 transferase transferring phosphorus-containing group	CTR1	B9RXU8
g3505.t1	EC_2.7 transferase transferring phosphorus-containing group	CTR1	A0A2K1JLR4
g13593.t1	EC_2.7 transferase transferring phosphorus-containing group	CTR1	Q69K62
g29.t1	EC_2.7 transferase transferring phosphorus-containing group	CTR1	A7SA26
g4343.t2	EC_2.7 transferase transferring phosphorus-containing group	CTR1	C1E3R1
g4343.t1	EC_2.7 transferase transferring phosphorus-containing group	CTR1	C1DZW7
g9817.t2	EC_2.7 transferase transferring phosphorus-containing group	CTR1	A0A1Y1HZW8
g8076.t1	EC_2.7 transferase transferring phosphorus-containing group	CTR1	A0A1Y1HUF4
g4397.t1	EC_2.7 transferase transferring phosphorus-containing group	CTR1	L1IP63
g10133.t1	EC_2.7 transferase transferring phosphorus-containing group	CTR1	A0A087STN9
g9819.t1	EC_2.7 transferase transferring phosphorus-containing group	CTR1	A0A087SGF1
g10460.t1	EC_2.7 transferase transferring phosphorus-containing group	CTR1	A0A087SCG1
g3336.t1	EC_2.7 transferase transferring phosphorus-containing group	CTR1	A0A087S9J9
g6396.t2	EC_2.7 transferase transferring phosphorus-containing group	CTR1	A0A2K3E369
g4627.t1	EC_2.7 transferase transferring phosphorus-containing group	CTR1	A0A139WM49
g11470.t1	EC_2.7 transferase transferring phosphorus-containing group	CTR1	Q9ZQQ1
g10319.t1	EC_2.7 transferase transferring phosphorus-containing group	CTR1	A0A087SDL1
g8072.t1	EC_2.7 transferase transferring phosphorus-containing group	CTR1	W4XH80
g5483.t1	EC_2.7 transferase transferring phosphorus-containing group	CTR1	ACA1_178760
g6022.t1	EC_2.7 transferase transferring phosphorus-containing group	CTR1	BBBOND_0208870
g12472.t1	EC_2.7 transferase transferring phosphorus-containing group	CTR1	CC2G_000285
g8916.t1	EC_2.7 transferase transferring phosphorus-containing group	CTR1	CTMYA2_052730
g6396.t1	EC_2.7 transferase transferring phosphorus-containing group	CTR1	EMH_0096510
g13340.t1	EC_2.7 transferase transferring phosphorus-containing group	CTR1	HHA_262700
g13334.t1	EC_2.7 transferase transferring phosphorus-containing group	CTR1	KRP22_10095
g5561.t1	EC_2.7 transferase transferring phosphorus-containing group	CTR1	MACM_8989
g11841.t1	EC_2.7 transferase transferring phosphorus-containing group	CTR1	MGG_09306
g10319.t2	EC_2.7 transferase transferring phosphorus-containing group	CTR1	PV09_08840
g11677.t1	EC_2.7 transferase transferring phosphorus-containing group	CTR1	PYU1_G012042
g11415.t1	EC_2.7 transferase transferring phosphorus-containing group	CTR1	RhiirFUN_002564
g9817.t1	EC_2.7 transferase transferring phosphorus-containing group	CTR1	SI65_06302
g2198.t1	EC_2.7 transferase transferring phosphorus-containing group	CTR1, RAF	A8JHW9
g2198.t2	EC_2.7 transferase transferring phosphorus-containing group	CTR1, RAF	A0A2K3DPB3
g13972.t1	component (VIP6	CTR9, VIP6	A0A087SJ14
g5994.t1	component (CTU2) of CTU1-CTU2 tRNA thiouridylase complex	CTU1, CTU2	A0A087SRS5
g6529.t1	component (CTU1) of CTU1-CTU2 tRNA thiouridylase complex	CTU1, CTU2	PGUG_02118
g7568.t1	mercaptopyruvate sulfurtransferase (MST1	CTU1, MST, MST1/2, RDH, URM1	Q89LV3
g11068.t1	CTU1-URM1 pathway sulfur carrier protein (URM1)	CTU1, URM, URM1	D8U7W0
g10753.t1	scaffold component (CUL1) of SCF E3 ubiquitin ligase complexes	CUL1, SCF	A0A087SPQ8
g11883.t1	substrate adaptor (TLP8) of CUL1-based	CUL1, SCF, TLP, TLP8	D8TJP7
g4396.t1	substrate adaptor of CUL4-based E3 ubiquitin ligase complex	CUL4	A0A087SAE7
g8483.t1	substrate adaptor of CUL4-based E3 ubiquitin ligase complex	CUL4	A0A087SEL9
g10525.t1	substrate adaptor of CUL4-based E3 ubiquitin ligase complex	CUL4	A0A087SKB7
g8029.t1	substrate adaptor of CUL4-based E3 ubiquitin ligase complex	CUL4	A8HPU4
g6944.t1	substrate adaptor of CUL4-based E3 ubiquitin ligase complex	CUL4	A0A087SR93
g6412.t1	substrate adaptor of CUL4-based E3 ubiquitin ligase complex	CUL4	A0A087SHG0
g14015.t1	substrate adaptor of CUL4-based E3 ubiquitin ligase complex	CUL4	A0A087SE51
g1368.t1	core adaptor component (DDB1) of CUL4-based E3 ubiquitin ligase complexes	CUL4, DDB1	A8JDR9
g1368.t2	core adaptor component (DDB1) of CUL4-based E3 ubiquitin ligase complexes	CUL4, DDB1	A8JDR9
g2275.t1	scaffold component (CUL4) of CUL4-DDB1 ubiquitination complexes	CUL4, DDB1	A0A087SSX5
g2331.t1	substrate adaptor (OZS3) of CUL4-DDB1 E3 ubiquitin ligase complex	CUL4, DDB1, OZS3	A0A087SPH4
g5813.t1	substrate adaptor (HTD1	CUL4, DWD, DWD1, HEAT, HTD1, STRESS, TOLERANT	A0A087SE56
g2358.t1	regulatory protein (EMB1579) of CUL4-based E3 ubiquitin ligase complexes	CUL4, EMB1579	A0A087SFE3
g7093.t2	regulatory protein (EMB1579) of CUL4-based E3 ubiquitin ligase complexes	CUL4, EMB1579, MEDIUM, ROOT, SALT, SHORT	A0A388LJZ5
g7093.t1	regulatory protein (EMB1579) of CUL4-based E3 ubiquitin ligase complexes	CUL4, EMB1579, MEDIUM, ROOT, SALT, SHORT	PAR_G006482
g11628.t1	co-factor of RBX1 activity (DCN1) in CULLIN-based ubiquitylation complexes	CULLIN, DCN1, RBX1	A0A087SAC4
g13977.t1	core component (RBX1) of CULLIN-based E3 ubiquitin ligase complexes	CULLIN, RBX1, RING	A0A087SCF2
g2711.t1	regulatory factor (CURT) of thylakoid grana stacking	CURT	Q9I6G0
g3695.t1	regulatory factor (CURT) of thylakoid grana stacking	CURT	A0A2K3DZY2
g6146.t2	regulatory factor (CURT) of thylakoid grana stacking	CURT, CURVATURE, THYLAKOID	D8THM5
g6146.t1	regulatory factor (CURT) of thylakoid grana stacking	CURT, CURVATURE, THYLAKOID	A0A2K3DZY2
g1999.t1	regulatory protein (CWC15) of miRNA biogenesis	CWC15, MAC	A0A2K3E0G1
g3556.t1	component (CWC16b) of MAC spliceosome-associated complex	CWC16, MAC	A0A087SD01
g280.t1	component (CWC21) of MAC spliceosome-associated complex	CWC21, MAC	A0A087SE75
g13356.t1	component (CWC22) of MAC spliceosome-associated complex	CWC22, MAC	D8TW46
g13866.t1	component (CWC25) of MAC spliceosome-associated complex	CWC25, MAC	A0A2K3DPY9
g9320.t1	component (CWC25) of MAC spliceosome-associated complex	CWC25, MAC	A0A2K3DPY9
g3164.t1	component (CWF18) of MAC spliceosome-associated complex	CWF18, MAC	A0A087SGQ2
g3409.t2	CWF19-type post-transcriptional regulator	CWF19, TCR, TCR1	A0A087SPP5
g3409.t1	CWF19-type post-transcriptional regulator	CWF19, TCR, TCR1	ACA1_186200
g9773.t1	EC_3.2 glycosylase	CWINV3	A0A087SST8
g12114.t1	EC_3.2 glycosylase	CWINV4	MDOMA2_000064
g2669.t1	cyt-b561 electron shuttle hemoprotein (CYBASC)	CYBASC	A0A087SSA3
g11607.t1	cyt-b561 electron shuttle hemoprotein (CYBASC)	CYBASC	A0A087SNI8
g8917.t1	epimerase domain containing protein	CYC2	D8UA78
g7631.t1	regulatory protein (CYCA) of cell cycle	CYCA	CC2G_013351
g10263.t1	regulatory protein (CYCB) of cell cycle	CYCB	A0A087SNS8
g8025.t1	regulatory protein (CYCC) of cell cycle	CYCC, MEDIATOR	A0A388M595
g8449.t1	regulatory protein (CYCP	CYCP, CYCU	A0A087SSZ1
g9423.t1	cyanase (CYN)	CYN	Q5S7Y5
g9680.t1	thylakoid biogenesis chaperone (SCO2	CYO1, SCO2	A0A1Y1IBN6
g8113.t1	EC_5.2 cis-trans-isomerase	CYP18	A0A2K3CXM5
g10118.t1	Spliceophilin-type pre-mRNA splicing factor (CYP18-1)	CYP18	A0A2K3D1J5
g760.t1	peptidyl-prolyl cis-trans isomerase component (PPIL1) of MAC spliceosome-associated complex	CYP18, MAC, PPIL1	A0A087SJ04
g1401.t1	peptidyl-prolyl cis-trans isomerase (ROC7)	CYP20, ROC7	A0A087SJY9
g4610.t1	peptidyl-prolyl cis-trans isomerase (CYP22)	CYP22	IUM83_10398
g13025.t1	peptidyl-prolyl cis-trans isomerase (CYP23)	CYP23	D8TZE6
g5381.t1	peptidyl-prolyl cis-trans isomerase (CYP26-2)	CYP26	A0A087SLS9
g6242.t1	peptidyl-prolyl cis-trans isomerase (CYP28)	CYP28	A0A087SCJ6
g2938.t1	peptidyl-prolyl cis-trans isomerase (CYP37	CYP37, CYP38	A8IKD4
g5249.t1	protein involved in PS-II assembly (CYP38)	CYP37, CYP38	A0A388KRF9
g5681.t1	obtusifoliol 14-alpha demethylase (CYP51)	CYP51	A0A1Y1ICJ7
g8702.t1	peptidyl-prolyl cis-trans isomerase (CYP57) of MAC spliceosome-associated complex	CYP57, MAC	C9374_014138
g13939.t1	peptidyl-prolyl cis-trans isomerase (CYP59)	CYP59	A0A087SJ04
g11562.t1	EC_5.2 cis-trans-isomerase	CYP63	A0A2K3DZQ8
g3288.t1	E3 ubiquitin protein ligase (PUB49)	CYP65, PUB49	SPPG_01891
g11991.t1	peptidyl-prolyl cis-trans isomerase (CYP71)	CYP71	ALNC14_022160
g10636.t1	gamete viability factor (DEM1	CYPRO4, DEM1/2	A0A087SNY2
g10636.t2	gamete viability factor (DEM1	CYPRO4, DEM1/2	A0A087SNY2
g12934.t1	PLP-independent amino acid racemase (DAAR1	DAAR1/2, PLP	A0A087SMT7
g797.t1	protein involved in cytochrome b6	DAC	BGLAX_045948
g11797.t1	UDP-sulfoquinovose:DAG sulfoquinovosyltransferase (SQD2)	DAG, SQD2, UDP	A0A0R4ITZ6
g12438.t1	UDP-sulfoquinovose:DAG sulfoquinovosyltransferase (SQD2)	DAG, SQD2, UDP	A0A0R4ITZ6
g1547.t1	ubiquitin-proteasome shuttle factor (DDI1)	DAMAGE, DDI1, INDUCIBLE	Q9LYT1
g12580.t1	M18-class aspartyl aminopeptidase (DAP)	DAP	D8U3A2
g11108.t1	bifunctional diaminopelargonic acid (DAPA) aminotransferase and dethiobiotin synthetase	DAPA	A0A1P8BDW0
g5752.t1	plastidial ribosome-associated circularly permuted GTPase (RgbA)	DAR	A0A1Y1HWY6
g11542.t1	ubiquitin-dependent protease (DAR1	DAR, DAR1/2	A0A087SK75
g11896.t1	ubiquitin-dependent protease (DAR1	DAR, DAR1/2	A0A087SC12
g5012.t1	protein mother of ft and tfl homolog	DATE, HEADING	PINS_014610
g7842.t1	regulatory protein (DLDG1) of non-photochemical quenching	DAY, DELAYED, DEPENDENT, DLDG1, GREENING, LENGTH	A0A058Z4B6
g3797.t1	lariat intronic RNA degrading enzyme (DBR1)	DBR1	A0A2K3DRF7
g12791.t1	dcc family protein chloroplastic	DCC	A0A1Y1INK4
g4413.t1	dcd domain containing protein	DCD, NRP	A0A087SNE6
g7198.t1	regulatory protein (DDL1) of pri-miRNA-DCL1 association	DCL1, DDL, DDL1, FHA	A0A087SDW6
g6470.t1	regulatory protein (DDL1) of pri-miRNA-DCL1 association	DCL1, DDL, DDL1, FHA	A0A2K3DRN1
g4908.t1	component (SERRATE) of DCL1-HYL1 miRNA biogenesis complex	DCL1, HYL1, SERRATE	D8TJT9
g9942.t1	component (TOUGH) of DCL1-HYL1 miRNA biogenesis complex	DCL1, HYL1, TGH, TOUGH	A0A087SFS4
g9092.t1	regulatory component (DCP1) of mRNA decapping complex	DCP1	A0A087SRE8
g4992.t1	hydrolase component (DCP2) of mRNA decapping complex	DCP2	O27080
g3857.t1	D-alanine:D-alanine ligase (DDL)	DDL	D8U5V3
g4203.t1	component (DDR1	DDR, DDR1/2, ISWI	LOC34619758
g3958.t1	component (DDR4	DDR, DDR4/5, ISWI	Q9STW6
g8880.t1	substrate adaptor protein (DDRGK1)	DDRGK, DDRGK1	A8IXA7
g8024.t1	homeobox ddt domain protein rlt	DDT, RLT1	BSAL_37490
g13099.t1	component (DDW1) of ISWI chromatin remodeling complex	DDW, DDW1, ISWI	A0A087STX7
g2943.t1	component (DDW1) of ISWI chromatin remodeling complex	DDW, DDW1, ISWI	A0A087SH50
g8256.t1	protein involved in PS-II assembly (DEAP2)	DEAP2	A0A1D6IQW1
g8256.t2	protein involved in PS-II assembly (DEAP2)	DEAP2	MBAL_007931
g4544.t1	spindle assembly checkpoint protein (TANMEI)	DECREASED, EXCLUSION, LIMIT, SIZE, TANMEI	C7J059
g3765.t1	ATPase component (VPS4	DEFECT, ESCRT, GROWTH, SKD1, SUPPRESSOR, TRANSPORT, VPS4, VTA1	A0A087SM54
g13597.t1	vacuolar protein sorting associated	DEFECT, GROWTH, SUPPRESSOR, TRANSPORT	A0A1Y1IVX6
g13165.t1	SRP insertion system TIC-to-SRP handover factor (LTD)	DEFECT, LHCP, LTD, SRP, TIC, TRANSLOCATION	Q9T0A0
g10589.t1	exine patterning factor (DEX1)	DEFECTIVE, DEX1, EXINE, FORMATION	B4G0W0
g13816.t1	SSU processome assembly factor (UTP13	DEFECTIVE, EMBRYO, SSU, TORMOZ, TOZ, UTP13	A0A087SNJ0
g5836.t1	SSU processome assembly factor (UTP12)	DEFECTIVE, EMBRYO, SSU, TORMOZ, UTP12	A0A087SS71
g13465.t1	component (POP2	DEFECTIVE, GAMETOPHYTE, POP2, RPP30	M153_2075000757
g8961.t1	ER-tubule formation factor (RHD3	DEFECTIVE, HAIR, RHD3, ROOT	A0A087SFU4
g12617.t1	pre-60S ribosomal subunit assembly factor (RID3)	DEFECTIVE, INITIATION, RID3, ROOT, SRR1	A0A087SHY1
g5169.t1	carotenoid beta-ring hydroxylase (LUT5)	DEFICIENT, LUT5, LUTEIN	C1ECJ3
g2068.t1	EC_1.14 oxidoreductase acting on paired donor with incorporation or reduction of molecular oxygen	DEFICIENT, LUTEIN	H9JA62
g3234.t1	neoxanthin biosynthesis cofactor (NXD1)	DEFICIENT, NEOXANTHIN, NXD1	A0A087SNH2
g3746.t1	endopeptidase (DEG1	DEG1, DEG1/5	B9SAS5
g6253.t1	endopeptidase (DEG1	DEG1, DEG1/5	A0A1Y1IIN3
g4313.t1	endopeptidase (DEG1	DEG1, DEG1/5	A0A1Y1I720
g4313.t2	endopeptidase (DEG1	DEG1, DEG1/5	A0A087SLM7
g5237.t1	endopeptidase (DEG14)	DEG14	CC2G_003774
g12532.t1	peroxisomal endopeptidase (DEG15)	DEG15	A0A087S9K3
g10269.t1	endopeptidase (DEG2	DEG2, DEG2/3	D8UJN7
g9768.t1	endopeptidase (DEG2	DEG2, DEG2/3	A0A1Y1HV83
g4426.t1	endopeptidase (DEG2	DEG2, DEG2/3	A0A087SBM7
g6821.t1	endopeptidase (DEG2	DEG2, DEG2/3	A0A087SIN0
g4424.t1	endopeptidase (DEG2	DEG2, DEG2/3	KRP22_12152
g7395.t1	endopeptidase (DEG7)	DEG7	A0A0U9HMN7
g184.t1	assembly factor (DEIP1) of cytochrome b6-f comlex	DEIP1	A0A087SLQ4
g3218.t1	chromatin architectural modulator (DEK)	DEK	A0A087SLP1
g12180.t1	transcription factor (DEL) involved in cell cycle control	DEL	D8U162
g5807.t1	deneddylase (DEN1)	DEN1	A0A087SCZ2
g12250.t1	trifunctional methylthioribulose-1-phosphate dehydratase	DEP	Q8Y294
g4646.t1	delta-4 sphingolipid desaturase	DES1	A0A1Y1IRA5
g9963.t1	steroid 5-alpha-reductase (DET2)	DET2	A0A087SJF2
g11258.t1	metabolite transporter (DTX1	DETOXIFICATION, DTX, DTX1/2	D8TSR3
g4344.t1	metabolite transporter (DTX1	DETOXIFICATION, DTX, DTX1/2	C1E7Y5
g4551.t1	metabolite transporter (DTX1	DETOXIFICATION, DTX, DTX1/2	A0A087SSK3
g8901.t1	metabolite transporter (DTX1	DETOXIFICATION, DTX, DTX1/2	Q54R10
g8272.t1	metabolite transporter (DTX1	DETOXIFICATION, DTX, DTX1/2	A0A2K3D464
g905.t1	metabolite transporter (DTX1	DETOXIFICATION, DTX, DTX1/2	A1Q1_03598
g10539.t1	metabolite transporter (DTX1	DETOXIFICATION, DTX, DTX1/2	PIW_G005059
g12579.t1	isochorismate transporter (EDS5)	DETOXIFICATION, DTX, DTX1/2, EDS5, FRD3	A0A087SKA9
g4671.t1	metabolite transporter (DTX1	DETOXIFICATION, DTX, DTX1/2, FRD3	A0A087SH10
g12401.t1	metabolite transporter (DTX1	DETOXIFICATION, DTX, DTX1/2, FRD3	A0A087SQP0
g6610.t1	isochorismate transporter (EDS5)	DETOXIFICATION, EDS5, FRD3	D8TSR2
g2686.t1	aaa domain containing protein	DEVELOPMENT, PLASTID, SEEDLING	A0A1Y1IVX6
g8958.t1	aaa domain containing protein	DEVELOPMENT, PLASTID, SEEDLING	A0A1Y1IVX6
g6723.t1	aaa domain containing protein	DEVELOPMENT, PLASTID, SEEDLING	ASTEI20_040684
g10220.t1	aaa domain containing protein	DEVELOPMENT, PLASTID, SEEDLING	MBAL_008637
g8662.t1	molecular co-chaperone (DFM1) involved in ER-associated protein degradation (ERAD) machinery	DFM1, ERAD	A0A2K3DAM5
g7461.t1	molecular co-chaperone (DFM1) involved in ER-associated protein degradation (ERAD) machinery	DFM1, ERAD	LTRL590_300040500
g5951.t1	acyl-CoA:diacylglycerol acyltransferase (DGAT1)	DGAT1	C3ZEI5
g4618.t1	acyl-CoA:diacylglycerol acyltransferase (DGAT2)	DGAT2	C1ED35
g11035.t1	acyl-CoA:diacylglycerol acyltransferase (DGAT2)	DGAT2	A0A0U9I6C3
g6841.t1	acyl-CoA:diacylglycerol acyltransferase (DGAT2)	DGAT2	A0A087SH28
g7966.t1	acyl-CoA:diacylglycerol acyltransferase (DGAT2)	DGAT2	A8J3B6
g7730.t1	acyl-CoA:diacylglycerol acyltransferase (DGAT2)	DGAT2	Q6YXK3
g11493.t1	acyl-CoA:diacylglycerol acyltransferase (DGAT2)	DGAT2	A9K55_007863
g5858.t1	acyl-CoA:diacylglycerol acyltransferase (DGAT2)	DGAT2	AGR57_8949
g11670.t1	digalactosyldiacylglycerol synthase (DGD1	DGD1/2	A0A2K3E135
g8057.t1	diacylglycerol kinase (DGK1	DGK1/2	A0A2K3E6A4
g5778.t1	component (DGL1) of oligosaccharyl transferase (OST) complex	DGL1, OST	A0A1Y1HV82
g2928.t2	component (DGS1) of MICOS complex	DGS1, MICOS	G1PHD8
g2928.t1	component (DGS1) of MICOS complex	DGS1, MICOS	A0A087SNG6
g14213.t1	dihydroxy-acid dehydratase (DHAD)	DHAD	BSAL_12870
g386.t1	dehydroascorbate reductase (DHAR)	DHAR, DHAR2	C1DYW6
g386.t2	dehydroascorbate reductase (DHAR)	DHAR, DHAR2	PINS_003769
g6281.t1	gst n terminal domain containing protein	DHAR1	A9SDH9
g6281.t2	gst n terminal domain containing protein	DHAR1	A0A2K3CSS1
g2209.t1	glutathione dehydrogenase ascorbate	DHAR1	ACA1_279790
g1249.t1	hydroxy-tetrahydrodihydrodipicolinate synthase (DHDPS)	DHDPS	A1O9_02146
g13298.t1	hydroxy-tetrahydrodihydrodipicolinate synthase (DHDPS)	DHDPS	AKAW_04954
g9076.t1	hydroxy-tetrahydrodihydrodipicolinate synthase (DHDPS)	DHDPS	BD410DRAFT_838248
g9078.t1	hydroxy-tetrahydrodihydrodipicolinate synthase (DHDPS)	DHDPS	BD410DRAFT_838248
g2047.t1	1,4-dihydroxy-2-naphthoyl-CoA synthase (MenB	DHNS	BTJ68_13050
g12885.t1	3-dehydroquinate dehydratase and shikimate dehydrogenase (DHQ-SDH)	DHQ, SDH	D8UJ61
g13879.t1	3-dehydroquinate synthase (DHQS)	DHQS	A0A087SUD2
g5755.t1	3-deoxy-D-arabino-heptulosonate 7-phosphate synthase (DHS)	DHS	A0A087SD23
g6005.t1	assembly factor (DIM2) of pre-40S ribosomal subunit	DIM2	D8TYS1
g9578.t1	exoribonuclease (SOV)	DIS3, SOV	A0A087SB51
g2375.t1	edr2 c domain containing protein	DISEASE, ENHANCED, RESISTANCE	Q0P3P9
g4434.t1	edr2 c domain containing protein	DISEASE, ENHANCED, RESISTANCE	A0A2K3DVV3
g10809.t1	dicarboxylate:malate antiporter (DIT1	DIT, DIT1/2	D8TP56
g13854.t1	dicarboxylate:malate antiporter (DIT1	DIT, DIT1/2	D8TGV8
g9966.t1	MYBR-R-type transcription factor	DIVARICATA, MYBR	Q9S7V1
g14162.t1	MYBR-R-type transcription factor	DIVARICATA, MYBR	A0A087SSZ2
Mtet_Pt_cemA	regulatory protein (DLDG1) of non-photochemical quenching	DLDG1, YCF10	A0A1Y1I6U2
g11079.t1	meiotic recombination protein dmc homolog	DMC1	Q9LJU6
g11092.t1	Protein DMP (aa 323)	DMP	A0A2K3CQV6
g3894.t1	DOF transcription factor	DOF, DOF4	A0A087SE79
g12042.t1	dolichol kinase (DOK)	DOK	A0A087ST73
g8056.t1	component (DOM34) of DOM34-HBS1 aberrant mRNA detection complex	DOM34, HBS1, PELOTA	A0A0K0K0V4
g4654.t1	regulatory GTPase (SKI7)	DOM34, HBS1, SKI7, SPL33	F7E4L9
g4654.t2	regulatory GTPase (SKI7)	DOM34, HBS1, SKI7, SPL33	A0A087SRB6
g3877.t1	deubiquitinase (OTU1)	DOMAIN, OTU1, OVARIAN, TUMOR	C3YIY7
g7658.t1	deubiquitinase (OTU2)	DOMAIN, OTU2, OVARIAN, TUMOR	LSM04_002608
g8157.t1	deubiquitinase (OTU3-4)	DOMAIN, OTU3, OVARIAN, TUMOR	D8TKM9
g8908.t1	deubiquitinase (OTU3-4)	DOMAIN, OTU3, OVARIAN, TUMOR	A0A087SPF9
g4398.t1	deubiquitinase (OTU6-12)	DOMAIN, OTU6, OVARIAN, TUMOR	I4YB75
g4117.t1	deubiquitinase (OTU6-12)	DOMAIN, OTU6, OVARIAN, TUMOR	A0A087SPI3
g10111.t1	deubiquitinase (OTU6-12)	DOMAIN, OTU6, OVARIAN, TUMOR	A0A087SJE4
g6974.t1	otu domain containing protein	DOMAIN, OVARIAN, TUMOR	A0A2K3E204
g6207.t1	protein skeletor isoforms b c isoform x1	DOMON	A0A087SDE8
g11029.t1	cytochrome b561 and domon domain containing protein	DOMON	A0A087SF41
g10587.t1	cytochrome b561 and domon domain containing protein	DOMON	A0A087SJQ8
g10590.t1	cytochrome b561 and domon domain containing protein	DOMON	ACA1_229230
g2721.t1	4 5 dopa dioxygenase extradiol	DOPA	A8IN92
g1352.t1	u4 u6 u5 tri snrnp associated protein	DOT2, SART	A0A087SAW6
g11849.t1	arath protein enhanced downy mildew	DOWNY, ENHANCED, MILDEW	D8TR61
g1590.t1	component (DP) of DREAM cell cycle regulatory complex	DPB, DREAM	A0A087SJC1
g282.t1	plastidial glucanotransferase (DPE1)	DPE1	evm.TU.AC2VRR_s00083g82
g9454.t1	cytosolic glucanotransferase (DPE2)	DPE2	LOC119164801
g8231.t1	diphthamide biosynthesis protein (DPH1)	DPH1	ASIC006855
g7544.t1	diphthamide biosynthesis protein (DPH2)	DPH2	A0A0U9HKT4
g5336.t1	diphthamide biosynthesis co-chaperone (DPH4)	DPH4	A0A2K3DIG8
g2111.t1	diphthine methyl ester synthase (DPH5)	DPH5	A0A087SGS6
g5909.t1	diphthamide synthetase (DPH6)	DPH6	Q9LS43
g13822.t1	diphthine amidation accessory protein (DPH7)	DPH7	A0A087SJN4
g4528.t1	sphingosine-1-phosphate lyase (DPL1)	DPL1	A0A2K3DE14
g12517.t1	catalytic component (DPMS1) of DPMS dolichol-phosphate-mannose synthase complex	DPMS, DPMS1	A0A1Y1HV82
g7976.t1	membrane-anchor component (DPMS2) of DPMS dolichol-phosphate-mannose synthase complex	DPMS, DPMS2	A0A090N2R4
g1900.t1	membrane-anchor component (DPMS3) of DPMS dolichol-phosphate-mannose synthase complex	DPMS, DPMS3	A0A087SSP4
g6818.t2	dehydro-dolichyl diphosphate synthase (DPS)	DPS	D8U9J0
g10136.t1	component (DRC) of DREAM cell cycle regulatory complex	DRC, DREAM	PCON_0067290
g9449.t1	component (E2Fa	DREAM	A0A2K3E372
g3788.t1	component (LIN37) of DREAM cell cycle regulatory complex	DREAM, LIN37	-
g6711.t1	regulatory protein DRL1 of ELONGATOR transcription elongation complex	DRL1, ELONGATOR, KTI12	Q9FJY5
g12788.t1	Phragmoplastin dynamin-like protein (DRP1)	DRP1	A0A087SA39
g6321.t1	dynamin-like protein (DRP3)	DRP3	A0A087SBF9
g7917.t1	DRP3-dynamin recruiting factor (FIS1)	DRP3, FIS1	A0A087SRP0
g4634.t1	thymidylate synthase (DRTS)	DRTS	A0A2K3DA47
g8760.t1	ubiquitin-proteasome shuttle factor (DSK2)	DSK2	A0A087SDR4
g2843.t1	component (MIP2) of DSL1 (Depends-on-SLY1) complex	DSL1, MAG2, MIP2, SLY1	A0A1S3IY80
g2746.t1	component (MAG2) of DSL1 (Depends-on-SLY1) complex	DSL1, MAG2, SLY1	A0A087SBF3
g12557.t1	component (MIP1) of DSL1 (Depends-on-SLY1) complex	DSL1, MIP1, SLY1	A0A1Y1I5L1
g10215.t1	phosphoglucan phosphatase (SEX4)	DSP4, SEX4	A0A087SME3
g6467.t1	regulatory component (DSS1) of TREX-2 mRNP trafficking complex	DSS1, TREX	A0A2K3DYL6
g7195.t1	regulatory component (DSS1) of TREX-2 mRNP trafficking complex	DSS1, TREX	A0A2K3DYL6
g2388.t1	mitochondrial dicarboxylate transporter	DTC	LpyrH10_13_0080
g3243.t1	tRNA amino-3-propylcarboxyuridine synthase (DTWD2)	DTWD2	D8TKS3
g1181.t1	sulfate transporter (SULTR)	DTX, DTX1/2, SULTR	Q9F3N8
g7579.t1	Protein of unknown function DUF2045 (aa 575)	DUF2045	A0A087SBS6
g8428.t1	magnesium cation transporter (MGR1	DUF21, MGR, MGR1/2	B9RPT7
g6603.t1	magnesium cation transporter (MGR1	DUF21, MGR, MGR1/2	A0A087SQ18
g631.t1	protein factor (XRCC2) of single-strand annealing (SSA) pathway	DUF21, MGR1/2, SSA, XRCC2	A0A2K3E1V4
g13091.t1	Predicted membrane protein (DUF2232) (aa 197)	DUF2232	A0A087SRD1
g12237.t1	Protein of unknown function DUF3082 (aa 335)	DUF3082	A0A1Y1HUW9
g1820.t1	Protein of unknown function DUF3294 (aa 201)	DUF3294	C3ZZN8
g5987.t1	Protein of unknown function DUF3294 (aa 140)	DUF3294	SPPG_00204
g13568.t1	Protein of unknown function DUF3431 (aa 329)	DUF3431	GL50803_0011535
g9097.t1	Protein of unknown function DUF3605 (aa 282)	DUF3605	SeMB42_g00379
g13823.t1	Protein of unknown function (DUF3755) (aa 296)	DUF3755	A0A087SKD0
g9203.t1	Protein of unknown function DUF4598 (aa 324)	DUF4598	D8TP69
g9204.t1	Protein of unknown function DUF4598 (aa 268)	DUF4598	A0A087SBQ8
g9994.t1	Domain of unknown function (DUF4602) (aa 329)	DUF4602	A0A087SKR1
g3967.t1	Domain of unknown function (DUF4602) (aa 329)	DUF4602	A0A087SKQ5
g542.t1	Domain of unknown function (DUF4787) (aa 132)	DUF4787	B9RAT0
g9509.t1	Protein of unknown function DUF599 (aa 153)	DUF599	ADAC000376
g13967.t1	Protein of unknown function DUF616 (aa 425)	DUF616	A0A087SQ90
g5634.t1	Protein of unknown function (DUF751) (aa 170)	DUF751	D8UD29
g6091.t1	Protein of unknown function (DUF819) (aa 105)	DUF819	A0A087SSS6
g5594.t1	proton:urea symporter (DUR)	DUR, DUR3	A0A087SA89
g11942.t1	deoxyuridine triphosphatase (DUT)	DUT	A0A2K3DWB3
g11551.t1	sterol delta14 reductase (FACKEL)	DWF5, FACKEL	A0A2K1KVR5
g11885.t1	delta7-sterol C-5 desaturase (DWF7)	DWF7	A0A087SAU0
g12190.t1	regulatory protein (DXO1) involved in mRNA capping	DXO1	C1EIS6
g12381.t1	1-deoxy-D-xylulose 5-phosphate reductase (DXR)	DXR	ASIC006855
g3162.t1	1-deoxy-D-xylulose 5-phosphate synthase (DXS)	DXS	A0A087SCL0
g12685.t1	regulatory protein (DYAD	DYAD, SWI1	A0A090M1C9
g11875.t2	DYRK protein kinase	DYRK, TOR, YAK1	A0A087SK95
g11875.t1	DYRK protein kinase	DYRK, TOR, YAK1	A0A388M7W0
g13772.t1	DYRK protein kinase	DYRK, YAK1	A0A388M7W0
g14219.t1	DYRK protein kinase	DYRK, YAK1	ACA1_071050
g200.t1	component (EAF6) of NuA4 histone acetyltransferase complex	EAF6, PAGA	A0A1Y1HWA8
g4933.t1	component (EAF6) of NuA4 histone acetyltransferase complex	EAF6, PAGA	PpBr36_03629
g8175.t1	EARP-specific component (Syndetin-like) of GARP	EARP, GARP	A0A1Y1ILJ3
g11330.t1	component (VPS53	EARP, GARP, HIT1, VPS53	A0A087SRD8
g6681.t1	component (VPS52	EARP, GARP, POK, VPS52	A0A087SS84
g13442.t1	component (VPS51	EARP, GARP, UNH, VPS51	A0A087SS84
g11890.t1	GARP-specific component (VPS54) of GARP	EARP, GARP, VPS54	A0A087SH32
g9769.t1	pre-60S ribosomal subunit assembly factor (EBP2)	EBP2	A0A2K3E1T5
g13995.t1	component (SHL	EBS, PRC1, SHL	G647_01069
g11022.t1	P2A-type calcium cation-transporting ATPase (ECA)	ECA	D8U5R6
g11135.t1	P2A-type calcium cation-transporting ATPase (ECA)	ECA	D8U5R6
g12102.t1	P2A-type calcium cation-transporting ATPase (ECA)	ECA	A0A087SFW6
g2681.t1	component (ECHIDNA) of trans-Golgi-network (TGN) trafficking complex	ECHI TGN	E7EZZ6
g13393.t1	proteasome assembly quality control factor (ECM29)	ECM29	Q9LU60
g10266.t1	enoyl-CoA reductase (ECR)	ECR	D8UIW3
g4258.t1	large subunit (ECR1) of E1 RUB ubiquitin-activating enzyme complex	ECR1, NEDD8, RUB	A0A087SD55
g4502.t2	carboxypeptidase	EDA2	MUCCIDRAFT_122534
g4502.t1	carboxypeptidase	EDA2	TvY486_0400300
g13679.t1	organellar glycine-tRNA ligase (EDD1)	EDD1	A0A087SJQ8
g829.t1	EC_2.7 transferase transferring phosphorus-containing group	EDR1	D8U350
g3094.t1	EC_2.7 transferase transferring phosphorus-containing group	EDR1	D8TV48
g221.t1	EC_2.7 transferase transferring phosphorus-containing group	EDR1	A0A1H2F4T9
g1277.t1	EC_2.7 transferase transferring phosphorus-containing group	EDR1	A0A1H2F4T9
g9273.t1	EC_2.7 transferase transferring phosphorus-containing group	EDR1	A0A1Y1I182
g12065.t1	EC_2.7 transferase transferring phosphorus-containing group	EDR1	A0A1Y1HYU7
g10103.t1	EC_2.7 transferase transferring phosphorus-containing group	EDR1	A0A087SDT2
g14106.t1	EC_2.7 transferase transferring phosphorus-containing group	EDR1	A0A087SMJ9
g1279.t1	EC_2.7 transferase transferring phosphorus-containing group	EDR1	A8J585
g12065.t2	EC_2.7 transferase transferring phosphorus-containing group	EDR1	A0A087SIZ4
g4752.t1	EC_2.7 transferase transferring phosphorus-containing group	EDR1	A0A087SQ74
g12142.t1	EC_2.7 transferase transferring phosphorus-containing group	EDR1	SPPG_04084
g11952.t1	EC_2.7 transferase transferring phosphorus-containing group	EDR1, RAF	D8U350
g839.t1	EC_2.7 transferase transferring phosphorus-containing group	EDR1, RAF	A0A2K1K2R9
g8697.t1	isochorismate transporter (EDS5)	EDS5	A0A388K0S2
g11353.t1	assembly factor (EFG1) of small ribosomal subunit processome	EFG1	A0A2K3DE00
g7770.t1	regulatory GTPase (EFL1) of LSU processome	EFL1, LSU	A0A087SM60
g5733.t1	component (EFOP) of phosphatidylinositol 4-kinase complex	EFOP	DQ04_01861110
g8311.t1	Follistatin	EGF	Q33AG7
g7081.t1	EGF domain, unclasssified subfamily (aa 142)	EGF	A0A058Z752
g10795.t1	EGF-like domain;Furin-like repeat;Growth factor receptor cysteine-rich domain superfamily (aa 393)	EGF	A0A087SA60
g5323.t1	EGF-like domain;Furin-like repeat;Growth factor receptor cysteine-rich domain superfamily (aa 395)	EGF	A0A2K3D331
g5047.t1	EGF-like domain;Growth factor receptor cysteine-rich domain superfamily (aa 234)	EGF	A0A2K3D9Q0
g12193.t1	EGF-like domain (aa 709)	EGF	A0A2K3DYJ1
g8247.t1	EGF-like domain;Furin-like repeat;Growth factor receptor cysteine-rich domain superfamily (aa 177)	EGF	A0A388LRE8
g7017.t1	EGF-like domain (aa 377)	EGF	A0A087SKJ0
g5481.t1	EGF-like domain;Furin-like repeat;Growth factor receptor cysteine-rich domain superfamily (aa 333)	EGF	B7ZZX1
g11970.t1	plastidial protease (EGY)	EGY, EGY1	A0A087SC18
g8134.t1	plastidial protease (EGY)	EGY, EGY2	GW608_E05467
g8505.t1	regulatory protein (EHD) involved in endocytic recycling	EHD	A0A0L0FKF3
g14121.t1	regulatory mRNA-binding protein (EHD6)	EHD6, MEI2	D8UDS7
g2419.t1	regulatory protein (EIJ1) of effector-triggered immunity (ETI) network	EIJ1, ETI	-
g14112.t1	catalytic component (KAE1) of tRNA N6-threonylcarbamoylation KEOPS	EKC, KAE1, KEOPS	A0A087SL90
g4018.t1	regulatory component (PCC1) of tRNA N6-threonylcarbamoylation KEOPS	EKC, KEOPS, PCC1	A0A1Y1IUL0
g2360.t1	protein elc	ELC	D8TS88
g4217.t1	regulatory protein (ELF1) involved in transcription elongation	ELF1	A0A087SCW5
g12307.t1	component (ELF4	ELF4, ELFL1	C1DZB9
g9313.t1	component (ELF7	ELF7, PAF1	L1J8U1
g8612.t1	regulatory protein (ELF9) of Nonsense-Mediated Decay	ELF9	A0A2K3DTW2
g11116.t1	LHC-related protein (ELIP)	ELIP, LHC	A0A2K3DFM2
g10335.t1	LHC-related protein (ELIP)	ELIP, LHC	A0A087SHD4
g3936.t1	LHC-related protein (ELIP)	ELIP, LHC, NAD, SFD1	D8U7G8
g804.t1	component (ELP1) of ELONGATOR transcription elongation complex	ELONGATOR, ELP1	A0A0D2UAY5
g8571.t1	component (ELP2) of ELONGATOR transcription elongation complex	ELONGATOR, ELP2	A0A087SBH8
g3794.t1	component (ELP3) of ELONGATOR transcription elongation complex	ELONGATOR, ELP3	BcabD6B2_44800
g5301.t1	component (ELP4) of ELONGATOR transcription elongation complex	ELONGATOR, ELP4	A8IC34
g3743.t1	component (ELP5) of ELONGATOR transcription elongation complex	ELONGATOR, ELP5	A7T0W4
g12447.t1	component (ELP6) of ELONGATOR transcription elongation complex	ELONGATOR, ELP6	A0A1Y1IEK8
g9329.t1	regulatory protein ELP1 of PRC1 histone mono-ubiquitination complex	ELP1, ENHANCER, LHP1, PRC1	A0A087SDP1
g11825.t2	protease (ELS)	ELS	A0A2K1JWA9
g11825.t1	protease (ELS)	ELS	A0A2K3CUK1
g139.t1	assembly factor (SAD2	EMA, RISC, SAD2	A0A087SLV4
g10783.t1	SSU processome assembly factor (RRP9	EMB2271, RRP9, SSU, YAO1	A0A087SKI7
g10884.t1	ab hydrolase domain containing protein	EMB8	A0A1Y1IVX6
g5774.t1	component (EMC1) of EMC membrane protein insertion complex	EMC, EMC1	D8TT52
g9767.t1	component (EMC2) of EMC membrane protein insertion complex	EMC, EMC2	A7T0X4
g10962.t1	component (EMC3) of EMC membrane protein insertion complex	EMC, EMC3	D8TT52
g9900.t1	component (EMC4) of EMC membrane protein insertion complex	EMC, EMC4	A0A087SG80
g12592.t1	component (EMC5) of EMC membrane protein insertion complex	EMC, EMC5	PODANS_5_940
g9250.t1	component (EMC6) of EMC membrane protein insertion complex	EMC, EMC6	A0A087SI87
g1485.t1	component (EMC7) of EMC membrane protein insertion complex	EMC, EMC7	A0A087SLH0
g14218.t1	component (EMC8	EMC, EMC8/9	A0A2K3CSJ3
g4224.t2	component (MUS81) of MUS81-EME1 Holliday junction cleavage heterodimer	EME1, MUS81	A0A2K1JBW0
g4224.t1	component (MUS81) of MUS81-EME1 Holliday junction cleavage heterodimer	EME1, MUS81	A0A087SCX1
g4579.t1	component (EMF2	EMF2, FIS2, PRC2, VRN2	A0A087SJX0
g9970.t1	dna excision repair protein ercc	ENL1, SNF2	Q0JGY1
g7056.t1	phosphoenolpyruvate enolase (ENO3)	ENO2/3, ENO3	RSAN_050458
g2440.t1	solute transporter (ENOR3)	ENOR3, NIPA, NIPA3	D8TP37
g5878.t1	SSU processome assembly factor (ENP1)	ENP1, SSU	A0A087SKI8
g10332.t1	assembly factor (ENP2) of small ribosomal subunit processome	ENP2	A0A087SI29
g584.t1	nucleoside transporter (ENT1	ENT, ENT1/2	A0A087SDT7
g585.t1	nucleoside transporter (ENT1	ENT, ENT1/2	A0A087SDT7
g4727.t1	component (SUS1	ENY2, SAGA, SUS1	D8TLJ6
g1316.t1	component (EPL1) of NuA4 histone acetyltransferase complex	EPL1	D8UB42
g1316.t2	component (EPL1) of NuA4 histone acetyltransferase complex	EPL1	A0A1Y1I6U2
g4582.t1	clathrin cargo adaptor (Epsin1	EPSIN	A0A1Y1I6U2
g3212.t1	clathrin cargo adaptor (Epsin1	EPSIN	A0A1Y1I6U2
g3610.t1	5-enolpyruvyl-shikimate 3-phosphate synthase (EPSPS)	EPSPS	A8A55_3339
g10502.t1	gtpase era	ERA	A0A1Y1HQT7
g5216.t1	ubiquitin-conjugating component (Ubc6) of ER-associated protein degradation (ERAD) machinery	ERAD	Q9SBM7
g11575.t1	component (OS9) of ER-associated protein degradation (ERAD) machinery	ERAD	A0A087SAU1
g11575.t2	component (OS9) of ER-associated protein degradation (ERAD) machinery	ERAD	A0A087SDB7
g5840.t1	lin protein sel	ERAD	A8JF72
g10898.t1	component (OS9) of ER-associated protein degradation (ERAD) machinery	ERAD	W5N4V1
g4099.t1	E3 ubiquitin ligase component (HRD1) of ER-associated protein degradation (ERAD) machinery	ERAD, HRD1	A0A087SQ57
g9049.t1	component (HRD3) of ER-associated protein degradation (ERAD) machinery	ERAD, HRD3	D8U2B3
g6178.t1	phosphate exporter (ERD1)	ERD1, PHO1	A0A2K3DII9
g162.t1	RAB5 canonical effector (EREX)	EREX, RAB5	PVE_G008673
g11456.t1	AP2	ERF	-
g5196.t1	AP2	ERF	-
g5196.t2	AP2	ERF	-
g3349.t1	arath ethylene responsive transcription factor erf	ERF088	Q6Z6L5
g11622.t1	gtpase era	ERG, GTP	TGCOUG_305810
g14169.t1	thiol-disulfide oxidoreductase (ERO)	ERO	L1ITX9
g11444.t1	glutamyl-tRNA synthetase (GluRS)	ERS1	C1DZS3
g1151.t1	Golgi-ER retrograde trafficking cargo receptor (ERV-A)	ERV	A0A087SD13
g1169.t1	Golgi-ER retrograde trafficking cargo receptor (ERV-A)	ERV	A0A087SU69
g3835.t1	sulfhydryl oxidase ERV1 of mitochondrial ISC system export machinery	ERV1, FAD, ISC	A0A087SQX5
g1369.t1	regulatory component (VTA1) of VPS4-VTA1 ESCRT-disassembly complex	ESCRT, HOMOLOG, INTERACTING, LYST, MAMMALIAN, PROTEIN, VPS4, VTA1	A0A1Y1I2K3
g2621.t1	component (VPS32	ESCRT, III, SNF7, VPS32	A0A087SSM6
g4294.t1	component (VPS20) of ESCRT-III complex	ESCRT, III, VPS20	A0A087SB09
g11392.t1	component (VPS24) of ESCRT-III complex	ESCRT, III, VPS24	D8TXX0
g464.t1	associated protein of ESCRT-III complex (VPS60)	ESCRT, III, VPS60	A0A2K3DNE4
g5960.t1	regulatory protein (ISTL) of ESCRT-mediated sorting	ESCRT, ISTL	W4Z108
g1038.t1	component (VPS22) of ESCRT-II complex	ESCRT, VPS22	A0A087SB09
g8338.t1	component (VPS25) of ESCRT-II complex	ESCRT, VPS25	A0A087SB09
g11528.t1	component (VPS28) of ESCRT-I complex	ESCRT, VPS28	A0A087SB09
g7773.t1	component (VPS36) of ESCRT-II complex	ESCRT, VPS36	D8TLF5
g5701.t1	component (VPS37) of ESCRT-I complex	ESCRT, VPS37	A0A087SRD8
g12988.t1	regulatory protein (ESF1) involved in SSU processome assembly	ESF1, SSU	A0A1Y1HUB1
g7361.t1	regulatory protein (ESF2) involved in female gametophyt biogenesis	ESF2	RPRC001442
g163.t1	separase (ESP1)	ESP1	Q9RDE5
g11087.t1	component (NDUFB11	ESSS, NADH, NDUFB11	A0A1Y1HRA8
g11710.t1	electron transfer flavoprotein-ubiquinone oxidoreductase (ETF-QO)	ETF	B9RN56
g12240.t1	subunit alpha of ETF electron transfer flavoprotein complex	ETF	A8I408
g6846.t1	subunit beta of ETF electron transfer flavoprotein complex	ETF	ASPACDRAFT_57602
g9412.t1	protein deacetylasen (TIPSY)	ETI, SOBER, TIPSY	A0A1Y1I7D5
g6275.t1	protein deacetylasen (TIPSY)	ETI, SOBER, TIPSY	A0A1Y1HKS1
g12549.t1	plastidial regulatory protein (EX1) of singlet oxygen-induced signalling	EXECUTER	A0A2K3D408
g11697.t1	homologous recombination repair exonuclease (EXO1)	EXO1	A0A1D6KNH4
g63.t1	component (MTR3	EXO9, MTR3, RRP41	A0A087SBA5
g2252.t1	component (RRP4) of exosome EXO9 core complex	EXO9, RRP4	ACJ73_09978
g7048.t1	component (RRP40) of exosome EXO9 core complex	EXO9, RRP40	LLONM1_004705
g7945.t1	component (RRP41) of exosome EXO9 core complex	EXO9, RRP41	PINS_014610
g5421.t1	component (RRP42) of exosome EXO9 core complex	EXO9, RRP42	AeMF1_001928
g8177.t1	component (RRP43) of exosome EXO9 core complex	EXO9, RRP43	A0A2K3E5V1
g9967.t1	component (RRP45) of exosome EXO9 core complex	EXO9, RRP45	B9RK69
g11940.t1	component (RRP46) of exosome EXO9 core complex	EXO9, RRP46	A8JGI9
g12069.t1	export karyopherin (XPO1) of RNA-induced silencing complex (RISC) export	EXPORTIN, RISC, XPO1	A0A087SQM9
g1471.t1	aspartate-based protein phosphatase (EYA)	EYA	D8TKT2
g6777.t1	phosphatidylinositol 5-kinase (FAB1) of PIKfyve lipid kinase complex	FAB1	D8TP07
g12800.t1	major facilitator superfamily transporter	FACILITATOR, INDUCED, ZINC	A0A1Y1ILT8
g12276.t1	component (SPT16) of FACT histone chaperone complex	FACT, SPT16	A0A087SIQ6
g5803.t1	component (SSRP) of FACT histone chaperone complex	FACT, SSRP, SSRP1	A8JFI8
g5173.t1	PLATZ transcription factor	FACTOR, INDUCIBLE, PLATZ, RGF1, TRANSCRIPTION	K7U0Z3
g13148.t1	regulatory protein (NOF1) of rDNA transcription	FACTOR, NOF1, NUCLEOLAR	A0A087SLP7
g8046.t1	FAD-binding FR-type domain-containing protein (aa 362)	FAD	Q8LQ87
g14130.t1	FAD synthetase (RibF)	FAD	A0A087SBX9
g8540.t1	FAD pyrophosphatase (NUDX23)	FAD, NUDX23	B9SQ90
g1194.t1	FAD-dependent glycerol-3-phosphate dehydrogenase	FAD, SDP6	C3YVP6
g1592.t1	trans-delta-3-hexadecenoic acid phosphatidylglycerol desaturase (FAD4)	FAD4	PINS_010350
g12941.t1	fumarylacetoacetate hydrolase (FAH)	FAH	A0A2K3CPY4
g14002.t1	sphingolipid fatty acid 2-hydroxylase	FAH2	B9T4M6
g4220.t1	sphingolipid fatty acid 2-hydroxylase	FAH2	A0A087SIP0
g6850.t1	glutathione-dependent formaldehyde dehydrogenase (FALDH)	FALDH, GSNOR	A0A087SHP5
g10064.t1	anion transporter (NRT1	FAMILY, NRT1, PTR	A0A087SST7
g11655.t1	anion transporter (NRT1	FAMILY, NRT1, PTR	A0A2K3E0W1
g11660.t1	anion transporter (NRT1	FAMILY, NRT1, PTR	A0A1Y2HLT1
g1845.t1	carbohydrate binding module family protein	FAMILY, RECEPTOR, STRUBBELIG	A0A2K3E3F7
g3821.t1	meiotic crossover formation factor (FANCD2)	FANCD2	C1EHD1
g8527.t1	regulatory E3 ubiquitin ligase (FANCL)	FANCL	A0A2K1KU02
g8138.t1	long chain alcohol oxidase	FAO1	A0A2K3DT16
g6589.t1	to This ORF showed homology with the gene for reverse transcriptase of various retrotransposons (e.g. Rte-1 of Caenorhabditis elegans, FASTA score 175) (aa 114)	FASTA, ORF	A8JAN3
g7844.t1	fatty acid export protein (FAX1	FAX, FAX1/2	Q011I5
g13832.t1	fructose-bisphosphate aldolase (FBA)	FBA	A0A087SRB1
g2326.t1	fructose-1,6-bisphosphate aldolase	FBA1	A0A2K3DTF9
g12443.t1	substrate adaptor (FBL15) of SCF E3 ubiquitin ligase complex	FBL15, LRR, SCF	A0A087SMW4
g5876.t1	Fibrillin plastoglobule core protein (FBN1	FBN1/2	BO78DRAFT_406639
g10973.t1	Fibrillin plastoglobule core protein (FBN4)	FBN4	A8JFM7
g9180.t1	Fibrillin plastoglobule core protein (FBN8)	FBN8	SJAG_00894
g3002.t1	substrate adaptor (FBP7) of SCF E3 ubiquitin ligase complex	FBP7, SCF	A0A087SRL9
g7632.t1	substrate adaptor (FBS) of SCF E3 ubiquitin ligase complex	FBS, SCF	A0A087SSH0
g11972.t1	pantr rna binding motif protein x chromosome	FCA	A0A0L0FZG0
g5751.t1	cugbp elav family member isoform	FCA	A0A087SM18
g1660.t1	RNA endonuclease (FCF1)	FCF1	A0A087SKM5
g14003.t1	assembly factor (FCF2) of pre-40S ribosomal subunit	FCF2	Q8Y0V7
g13915.t1	phosphocholine phosphatase	FCP	D8TLW5
g12202.t1	formate dehydrogenase (FDH1)	FDH1	A0A087SFB4
g7172.t1	flap structure-specific endonuclease (FEN1)	FEN1	A0A087SIG7
g4355.t1	iron storage protein (FER)	FER	D8TQM8
g4355.t2	iron storage protein (FER)	FER	A0A087SBU5
g9617.t1	iron storage protein (FER)	FER	A0A087S9X2
g10035.t1	iron storage protein (FER)	FER	A0A2K3CV57
g10042.t1	iron storage protein (FER)	FER	A0A087STG1
g8187.t1	molecular co-chaperone (FES1)	FES1	A0A087SR17
g4249.t1	fluoride anion export channel (FEX)	FEX	D8UBJ0
g14209.t1	EC_1.1 oxidoreductase acting on CH-OH group of donor	FEY, SDR	A0A2K3D606
g11186.t1	regulatory factor (FGT1) of SWI	FGT1, FORGETTER, SNF, SWI	Q9PHT8
g8645.t1	regulatory factor (FGT1) of SWI	FGT1, FORGETTER, SNF, SWI	A0A3B3H3X7
g8245.t1	regulatory factor (FGT1) of SWI	FGT1, FORGETTER, SNF, SWI	A0A2K3DRP7
g11166.t1	regulatory factor (FGT1) of SWI	FGT1, FORGETTER, SNF, SWI	RhiirFUN_015165
g273.t1	component (FHA) of ISWI chromatin remodeling complex	FHA, ISWI	A0A087SPF8
g5004.t1	regulatory protein (FHA3) of peroxisome proliferation	FHA3, PEX11	A0A2K3DE86
g8600.t1	bifunctional dinucleoside triphosphate hydrolase & adenylylsulfatase (FHIT)	FHIT	A0A087SK35
g13187.t1	bifunctional riboflavin kinase and FMN phosphatase (FHY)	FHY, FMN	A0A087SL32
g8740.t1	component (FIE) of PRC2 histone methylation complex	FIE, FIE2, PRC2	FBgn0036988
g3561.t1	adenosine N6-methyltransferase (FIO1)	FIO1	G3R275
g14178.t1	regulatory component (FIP37) of adenosine N6-methyltransferase complex	FIP37	A0A087SBB6
g9205.t1	peptidyl-prolyl cis-trans isomerase (FKBP12)	FKBP12, FKBP62, ROF1/2	A0A0U9HIS1
g2163.t1	peptidylprolyl isomerase	FKBP13	D8TWX5
g7569.t1	peptidyl-prolyl cis-trans isomerase (FKBP16-2)	FKBP13, FKBP16	A0A2K1J542
g13561.t1	peptidyl-prolyl cis-trans isomerase (FKBP15-1	FKBP15, FKBP43/53	MDOMA2_003467
g9806.t1	peptidyl-prolyl cis-trans isomerase (ROF1	FKBP15, FKBP62, ROF1/2	GeneID_118660009
g12604.t1	peptidyl-prolyl cis-trans isomerase (FKBP16-3)	FKBP16	C1FHG6
g5424.t1	peptidyl-prolyl cis-trans isomerase (FKBP16-4)	FKBP16	A0A087SKM8
g13312.t1	peptidyl-prolyl cis-trans isomerase (FKBP16-1)	FKBP16	A8IRX8
g12174.t1	peptidyl-prolyl cis-trans isomerase (FKBP17-2	FKBP17	B9S5K9
g3848.t1	peptidyl-prolyl cis-trans isomerase (FKBP18)	FKBP18	S40293_03157
g8785.t1	peptidyl-prolyl cis-trans isomerase (FKBP19)	FKBP19	A0A3B5KM42
g4851.t1	peptidyl-prolyl cis-trans isomerase (FKBP19)	FKBP19	A0A087STF6
g10348.t1	protein-folding catalyst (FKBP20-2)	FKBP20	A8IS20
g10378.t1	peptidyl-prolyl cis-trans isomerase (TWD1)	FKBP42, TWD, TWD1	A0A087ST48
g7872.t1	peptidyl-prolyl cis-trans isomerase (FKBP43	FKBP43/53, FKBP53	A0A2K3CXV0
g7872.t2	peptidyl-prolyl cis-trans isomerase (FKBP43	FKBP43/53, FKBP53	A0A2K3DGH9
g1980.t2	kinesin protein kif3a	FLA10	A0A1D6K580
g1980.t1	kinesin protein kif3a	FLA10	A0A087SPB7
g2374.t1	kinesin protein	FLA10	A0A2K3E7V2
g1823.t1	kinesin protein kif3c	FLA10	A0A2K3E5K6
g6362.t1	kinesin protein kif	FLA10	TRSC58_02303
g3903.t1	farnesyl-L-cysteine lyase (FLCY)	FLCY	MYCTH_2055557
g7458.t1	histone demethylase (KDM1a	FLOWERING, LOCUS	A0A090M2N9
g12301.t1	protein mother of ft and tfl	FLOWERING, LOCUS, RICE	D8TKY5
g3279.t1	MYB class-R2R3 transcription factor (FLP	FLP, MYB, MYB124, MYB88	A0A2K3E0Y6
g11698.t1	E3 ubiquitin ligase (FLY)	FLY, FLY2	LCOR_03283.1
g11690.t1	FMN hydrolase (PyrP1)	FMN	A0A2K3E2H6
g5282.t1	EC_2.7 transferase transferring phosphorus-containing group	FMN	Tbg972.11.1610
g13006.t1	EC_1.8 oxidoreductase acting on sulfur group of donor	FMO	A0A087STB3
g2579.t1	dihydroneopterin aldolase (FOLB1	FOLB1/2	A0A5F8GTU2
g773.t1	folate transporter (FOLT)	FOLT	MBAL_014320
g8249.t1	phd type domain containing protein	FORGETTER	A0A087SHJ8
g12696.t1	regulatory protein (THF1) of thylakoid biogenesis	FORMATION1, THF1, THYLAKOID	A0A087SDU5
g7750.t1	iron-regulated metal cation transporter (FPN1	FPN, FPN1/2	SPPG_00102
g944.t1	iron-regulated metal cation transporter (FPN1	FPN, FPN1/2, MAR1	D8TSC3
g9055.t1	farnesyl diphosphate synthase (FPS1	FPS1/2	A0A087SLQ1
g577.t1	scaffold component (FRY) of RAM signalling pathway	FRY, RAM	A0A2K3DQQ1
g8688.t1	iron superoxide dismutase (FSD1	FSD, FSD1/2	D8TRT3
g12406.t1	iron superoxide dismutase (FSD1	FSD, FSD1/2	D8TTW0
g12408.t1	iron superoxide dismutase (FSD1	FSD, FSD1/2	TVAGG3_0194170
g5823.t1	catalytic subunit of ferredoxin-dependent thioredoxin reductase complex	FTR	D8TLE6
g2762.t1	regulatory subunit of ferredoxin-dependent thioredoxin reductase complex	FTR	A8JCP5
g14008.t1	iron permease (FTR1)	FTR1	A0A1Y1HSW1
g2549.t1	fumarate hydratase (FUM1	FUM1/2	A0A087SS91
g6935.t1	Zinc finger, RING	FYVE, PHD, RING	A0A1Y1I2A3
g4962.t1	Zinc finger, RING	FYVE, PHD, RING	A0A087SRX9
g5926.t1	Ankyrin repeat-containing domain;Ankyrin repeat-containing domain superfamily;Zinc finger, RING	FYVE, PHD, RING	A0A087SNB4
g11074.t1	Zinc finger, RING	FYVE, PHD, RING	A0A2K3CNX2
g6372.t1	fyve type domain containing protein	FYVE, RCC1	A0A2K3E7T8
g6165.t1	thylakoid membrane-remodeling GTPase (FZL)	FZL, FZO	JKF63_06657
g4811.t1	regulatory protein (GAAP) of Unfolded Protein Response signalling	GAAP	A0A087SB65
g4743.t1	regulatory protein (GAAP) of Unfolded Protein Response signalling	GAAP, LIFEGUARD	A0A087SQH0
g814.t1	aa trans domain containing protein	GABA	A0A0N1IPZ5
g10644.t1	glutamate decarboxylase (GAD)	GAD	A0A087SSU0
g10996.t1	glutamate decarboxylase (GAD)	GAD	A0A1X7UK03
g4097.t1	beta galactosyltransferase galt	GALT1	A0A0U9HNB9
g11256.t1	beta galactosyltransferase	GALT5	A0A1S3K911
g13800.t1	scaffold component (SAC3a) of TREX-2 mRNP trafficking complex	GANP, SAC3, TREX	A0A0L0FI27
g2286.t1	sac3 ganp domain containing protein	GANP, SAC3, TREX	Q9FED4
g6958.t1	scaffold component (SAC3a) of TREX-2 mRNP trafficking complex	GANP, SAC3, TREX	Q9LF68
g3254.t1	glyceraldehyde 3-phosphate dehydrogenase (GAPDH)	GAPB, GAPDH	A0A1Y1I6C5
g8339.t1	EC_1.2 oxidoreductase acting on aldehyde or oxo group of donor	GAPCP1	SOCG_01299
g8489.t1	regulatory protein (CP12) of GAPDH activity	GAPDH	Vbra_19943
g13666.t1	GARP subgroup PHL transcription factor	GARP, LIKE, PHL, PHR1	A0A087SRZ1
g2682.t1	glycinamide RN synthetase (GARS)	GARS	A8IGH1
g12817.t1	A	GATA	A0A087SQT9
g6108.t1	A	GATA	A0A087SN78
g5732.t1	A	GATA	PODCO_102810
g3825.t1	Zinc finger, GATA-type;Zinc finger, NHR	GATA, NHR	A0A2K3DI60
g1142.t1	Zinc finger, GATA-type;Zinc finger, NHR	GATA, NHR	A1O5_02213
g658.t1	Transcription factor Spt20;Zinc finger, GATA-type;Zinc finger, NHR	GATA, NHR	-
g8727.t1	regulatory GTPase protein (GBPL) of nuclear basket to nucleoskeleton bridging	GBPL	A0A087SCS3
g5750.t1	granule-bound starch (amylose) synthase (GBSS)	GBSS	Q9FJ73
g1431.t1	GTP-cyclohydrolase (GCH1)	GCH1, GTP	A0A087SJX9
g3999.t1	kinase co-activator (ILITHYIA	GCN1, ILITHYIA, ILITYHIA	A0A087SG73
g5614.t1	regulatory kinase (GCN2) of alpha component of eIF2 complex	GCN2	A0A0J9XNU5
g216.t1	bifunctional lysine and N-terminal acetyltransferase (GNAT1)	GCN5, GNAT1	A0A087SF92
g4837.t1	protein acetylase (GNAT9)	GCN5, GNAT9	D8U048
g12712.t1	component (GCP2) of gamma-Tubulin ring complex	GCP2	A0A087S9Y8
g13934.t1	component (GCP3) of gamma-Tubulin ring complex	GCP3	A0A087S9Q9
g14037.t1	component (GCP4) of gamma-Tubulin ring complex	GCP4	A0A087SPD9
g4717.t2	lanc protein isoform	GCR2	HMPREF1120_03145
g4717.t1	lanc protein	GCR2	TRFO_41893
g13102.t1	class-I glucosidase I	GCS1	A0A087SFQ0
g11057.t1	B-G-class Rab-GDF protein	GDF, PRA1	A0A090N3V4
g9498.t1	glutamate dehydrogenase (GDH)	GDH	B6T417
g3552.t2	glutamate dehydrogenase (GDH)	GDH	D8UFJ8
g10258.t1	glutamate dehydrogenase (GDH)	GDH	B9R9M0
g3236.t1	glutamate dehydrogenase (GDH)	GDH	A0A087SKH9
g3552.t1	glutamate dehydrogenase (GDH)	GDH	A0A087SSZ5
g9588.t1	glutamate dehydrogenase (GDH)	GDH, NADP	D8TYP4
g5609.t1	glutamate dehydrogenase (GDH)	GDH, NADP	A8HVE0
g9588.t2	glutamate dehydrogenase (GDH)	GDH, NADP	A0A087SS88
g3549.t1	RAB-GTPase GDP-dissociation inhibitor (RAB-GDI)	GDI, GDP, RAB	PVE_G002971
g2981.t1	component (eIF2B-alpha) of eIF2B eIF2-GDP recycling complex	GDP	A0A2K1IAM2
g7971.t1	component (eIF2B-delta) of eIF2B eIF2-GDP recycling complex	GDP	C1FIS5
g5086.t1	component (eIF2B-beta) of eIF2B eIF2-GDP recycling complex	GDP	A0A087SHW3
g2250.t1	component (eIF2B-epsilon) of eIF2B eIF2-GDP recycling complex	GDP	A0A087SFB5
g5407.t1	component (eIF2B-gamma) of eIF2B eIF2-GDP recycling complex	GDP	A0A087SQ88
g12355.t1	GDP-D-mannose-epimerase (GME)	GDP, GME	A0A1Y1I6U2
g14110.t1	nucleotide sugar transporter (GONST1	GDP, GONST1/2, GONST2	C1FHR7
g5208.t1	GDP-D-mannose pyrophosphorylase (VTC1)	GDP, VTC1	A7S8B4
g8872.t1	GDP-L-galactose phosphorylase (VTC2	GDP, VTC2/5	A0A2K3DVK1
g5762.t1	GDP1 LSU processome maturation factor	GDP1, LSU	D8U992
g13386.t1	glycerophosphocholine phosphodiesterase	GDPD2	A0A2K3DPQ7
g12494.t1	glycerophosphodiester phosphodiesterase	GDPD4	A0A087SCY6
g12962.t1	EC_3.1 hydrolase acting on ester bond	GDSL	A8J5C3
g12484.t1	flap endonuclease gen protein	GEN	A0A2K3D070
g13193.t1	receptor component (GET1) of GET post-translational insertion system	GET, GET1	A0A2K3DWS8
g7465.t1	GET3-recruitment component (GET4) of GET4-GET5 scaffold subcomplex	GET3, GET4, GET5	H257_09792
g7003.t1	glutamine:fructose-6-phosphate amidotransferase (GFAT1)	GFAT1	P73334
g11799.t1	glutamine:fructose-6-phosphate amidotransferase (GFAT1)	GFAT1	A0A087SL20
g8925.t1	membrane trafficking factor (GFS9)	GFS9, TESTA, TRANSPARENT	A0EAJ3
g3796.t1	glutamate-glyoxylate transaminase (GGAT1	GGAT1/2	A0A087SSM0
g4798.t1	gamma-glutamyl cyclotransferase (GGCT1	GGCT1/2	A0A087SAN8
g3593.t1	gamma-glutamyl hydrolase (GGH)	GGH	D8TIS8
g5298.t1	gamma-glutamyl hydrolase (GGH)	GGH	A0A388K3K4
g13053.t1	gamma-glutamyl peptidase (GGP)	GGP	Q75LR4
g9254.t1	gamma-glutamyl peptidase (GGP)	GGP	A0A087SID9
g13743.t1	gamma-glutamyl transpeptidase (GGT)	GGT	A0A087SNS9
g13543.t1	component (RanBPM	GID, GID1	A0A388LDJ2
g10186.t1	component (RanBPM	GID, GID1	EMH_0002640
g4693.t1	N-recognin component (GID4	GID, GID10, GID4	A0A087STN7
g4943.t1	E3 ubiquitin ligase component (GID2) of GID ubiquitination complex	GID, GID2, RMD5	A0A388MEM5
g160.t1	ubiquitin-conjugating component (GID3) of GID ubiquitination complex	GID, GID3, UBC4/5	A0A087SN14
g8705.t1	component (GID5) of GID ubiquitinination complex	GID, GID5	A0A087SPC8
g11908.t1	deubiquitinase component (GID6	GID, GID6, UBP14	SPPG_01585
g8296.t1	component (GID7) of GID ubiquitination complex	GID, GID7	A0A087SAL8
g8296.t2	component (GID7) of GID ubiquitination complex	GID, GID7	A0A2K3DAL7
g5988.t1	component (GID8) of GID ubiquitination complex	GID, GID8	A0A087SKG7
g3747.t1	component (GID9) of GID ubiquitination complex	GID, GID9, MAEA	A0A087SH57
g5819.t1	SMARCL component (AN3) of SWI	GIF, GRF, SMARCL, SNF, SWI	D8TMV2
g7546.t1	GIPC N-acetylglucosamine transferase (GINT1)	GINT1, GIPC	A0A087SE08
g5019.t1	GIPC N-acetylglucosamine transferase (GINT1)	GINT1, GIPC	A0A087SQ94
g7547.t1	GIPC N-acetylglucosamine transferase (GINT1)	GINT1, GIPC	A0A087SGN9
g1310.t1	centromere maintenance factor (GIP)	GIP, GIP1	A0A2K3DQJ3
g9104.t1	regulatory PII nitrogen sensor protein (GLB1) of N-acetylglutamate kinase complex	GLB1, PII	A0A2K1KW40
g7657.t1	L-galactono-1,4-lactone dehydrogenase (GLDH)	GLDH	VDAG_JR2_Chr3g06950a
g774.t1	regulatory protein (GLE1) of LOS4 helicase	GLE1, LOS4	A0A087SD67
g8642.t1	ligand-gated cation channel (GLR1	GLR, GLR1/2	A0A087SLI4
g10895.t1	ligand-gated cation channel (GLR1	GLR, GLR1/2	Q54LJ0
g8642.t2	ligand-gated cation channel (GLR1	GLR, GLR1/2	A0A2K3DH22
g10897.t1	ligand-gated cation channel (GLR1	GLR, GLR1/2	A0A388LXI3
g137.t1	sphingosine transfer protein	GLTP	BOVATA_008390
g11207.t1	GLTSCR protein conserved domain-containing protein (aa 937)	GLTSCR	L1I6T9
g12468.t1	nickel-dependent lactoyl-glutathione lyase (GLX-I1	GLX	Q0DUV5
g6119.t1	hydroxy-acyl-glutathione hydrolase (GLX-II4	GLX	A0A087SA27
g3555.t1	zinc-dependent lactoyl-glutathione lyase (GLX-I3)	GLX	A0A388KKA5
g12963.t1	glycerate kinase (GLYK)	GLYK	Q05609
g4382.t1	GMP synthetase (GMPS)	GMP, GMPS	A0A0D2UDM0
g4461.t1	IMP	GMP, IMP	AMAG_18657
g12319.t1	glucosamine 6-phosphate N-acetyltransferase (GNA1)	GNA1	evm.TU.AC2VRR_s00032g180
g3553.t1	bifunctional lysine and N-terminal acetyltransferase (GNAT10)	GNAT10	D8TJ79
g7996.t1	bifunctional lysine and N-terminal acetyltransferase (GNAT10)	GNAT10	VDAG_JR2_Chr3g13420a
g12871.t1	lysine acetyltransferase (NSI)	GNAT2, NSI, TAP1	A0A1Y1I6M9
g12953.t1	bifunctional lysine and N-terminal acetyltransferase (GNAT3)	GNAT3	A0A388LKM1
g13183.t1	bifunctional lysine and N-terminal acetyltransferase (GNAT5)	GNAT5	A0A2K1JY10
g12863.t1	bifunctional lysine and N-terminal acetyltransferase (GNAT5)	GNAT5	A0A087SC55
g3430.t1	bifunctional lysine and N-terminal acetyltransferase (GNAT6)	GNAT6	A0A087SF92
g7820.t1	nucleotide sugar transporter (GONST1	GONST1/2, UDP, UGNT1, UTR7	A0A1Y1IGR4
g1324.t1	Qb-type GOS-group component of SNARE membrane fusion complex	GOS, SNAP, SNARE	PHYSODRAFT_518318
g665.t1	S-adenosyl methionine	GOSAMT, MOT2	A0A2K1J402
g11977.t1	glycerol-3-phosphate acyltransferase (GPAT9)	GPAT9	A0A087SMX8
g6495.t2	GPI lipid remodeling O-acyl transferase (BC16)	GPI	D0VMY5
g6481.t1	GPI lipid remodeling O-acyl transferase (BC16)	GPI	A9UYT3
g6483.t1	GPI lipid remodeling O-acyl transferase (BC16)	GPI	A0A1Y1HRZ5
g1254.t1	GPI lipid remodeling O-acyl transferase (BC16)	GPI	A0A087S9U1
g6495.t1	GPI lipid remodeling O-acyl transferase (BC16)	GPI	A0A087S9U1
g1030.t1	GPI lipid remodeling O-acyl transferase (BC16)	GPI	A0A2K3CQ94
g13388.t1	component (p24-delta) of GPI-anchor protein cargo receptor complex	GPI	A0A0D2WY20
g13289.t1	GPI lipid remodeling O-acyl transferase (BC16)	GPI	SOCG_04607
g4828.t1	GPI inositol deacylase (PGAP1)	GPI, PGAP1	PHYCI_7607
g1432.t1	GPI lipid remodeling hydrolase (PGAP3)	GPI, PGAP3	A0A087SA78
g6030.t1	component (PIG-Y) of GPI N-acetylglucosamine transferase complex	GPI, PIG	D8TXP0
g5703.t1	component (PIG-P) of GPI N-acetylglucosamine transferase complex	GPI, PIG	D8TR96
g10153.t1	component (PIG-C) of GPI N-acetylglucosamine transferase complex	GPI, PIG	D8U9U1
g8957.t1	component (PIG-T) of GPI transamidase complex	GPI, PIG	D8TPU2
[truncated: 13,125 more rows]

## Sheet: S4A_Mt_TPM
Transcripts per million (TPM) data for M. tetrahymenae from Kallisto analysis. Mt GID: M. tetrahymenae gene ID; Endo_M: Endosymbiotic M. tetrahymenae (R1-R3: biological replicates); Exo_M: Exosymbiotic/free-living M. tetrahymenae (R1-R3: biological replicates). See Methods for RNA-Seq analysis details.
Mt GID	Endo_M_R1	Endo_M_R2	Endo_M_R3	Exo_M_R1	Exo_M_R2	Exo_M_R3
g4333.t1	106.564	105.386	107.876	97.4799	83.0226	180.313
g3221.t2	1.9346e-07	8.95859e-08	1.40226e-07	1.84488e-07	2.00473e-06	1.20499e-06
g5275.t1	500.341	497.814	497.923	530.881	422.707	612.775
g4128.t1	0.276667	0.439784	0.46884	0.138746	0.0413528	0.111123
g1210.t2	0	0	0	0	1.84529e-10	9.04179e-11
g11443.t1	0.0980875	0.109228	0.138215	1.52254	2.10311	5.43171
g3845.t1	0	0	0	0	0	0
g5607.t1	0.540521	0.704753	0.534993	0.346559	0.205982	0.585599
g2811.t1	0.28459	0.276963	0.24886	0.705189	0.670215	1.62677
g4524.t1	0.113414	0.148345	0.201526	0.0734937	0.0894936	0.142952
g3074.t1	0.0763733	0.0952897	0.102431	0.0472958	0.0517057	0.0579569
g995.t1	0	0	0	0	0.137868	0
g10680.t1	0	0.0108921	0.0131876	0.0494937	0.00649541	0.0124498
g1750.t2	0.0693157	0	0.0288845	0.0273723	0.173104	0.168353
g5502.t1	40.3174	44.0261	43.9496	0	0	0
g2863.t1	0.203421	0.151949	0.255671	0.0655119	0.0864222	0.104986
g10766.t1	0	0	0	0.0893998	0.273127	0.283792
g11778.t1	0	0	0	0	0	0
g5271.t1	2.08562	2.01338	1.7367	3.03834	12.1383	7.50742
g8784.t1	55.133	44.3733	44.2986	23.3702	56.0432	45.3643
g3458.t1	0.0872677	0.0998721	0.0723993	0	0	0.0145223
g5199.t1	0	0	0	0	0	0
g6877.t1	0.843552	0.949376	0.875533	1.90728	2.83952	1.45372
g3088.t1	15.4722	15.1962	14.5398	5.22032	5.68684	6.84688
g5660.t1	0.0229152	0	0.0135415	0.096771	0.200178	0.0515404
g6616.t1	0.362424	0.2548	0.27049	0.176093	0.20272	0.201488
g3882.t1	0	0.0205966	0.0149207	0	0	0
g5980.t2	0.0255393	7.20913e-05	0.0319271	0.0352774	0.0290121	0.0424091
g4961.t1	0.202219	0.0991982	0.13562	0.0470467	0.0875958	0.150625
g10644.t1	0.160487	0.110204	0.125496	0.0311676	0.0620913	0.121263
g8701.t1	0.162439	0.172017	0.203479	0.0664159	0.0593398	0.159649
g4496.t1	0.365806	0.335314	0.446226	0.339698	0.311304	0.519209
g12000.t1	0.769089	0.750145	0.795771	0.0637214	0.0898439	0.137831
g12568.t1	0	0.0246497	0.00891817	0	0	0.0168632
g5546.t1	1.94083	1.67959	1.91742	2.05816	5.01713	3.45705
g714.t1	0.208893	0.207362	0.145823	0	0.0160535	0.0414828
g7307.t2	0.14627	0.30246	0.295691	0.131659	0.194833	0.134076
g7747.t1	0	0	0	0	0	0
g2157.t1	2.83384	2.52535	2.06686	0.314375	1.54508	0.704437
Mtet_Pt_psaJ	167.181	179.509	157.507	15.2923	6.18892	10.1835
g7444.t1	0.802743	0.622227	0.614899	12.5862	42.1149	35.637
g12553.t1	0.118486	0.0968709	0.0779103	0.0183721	0.042756	0.0588225
g9000.t1	0.142342	0.116366	0.123969	0.104716	0.153298	0.223633
g6579.t1	0.0105042	0	0	0.0219362	0.0113387	0.0468362
g7205.t1	0.714496	0.575299	0.601796	1.04604	1.54864	2.51378
g5469.t1	0.398341	0.400274	0.353867	0.0807182	0.22342	0.221636
g4817.t1	0.0276574	0.0143869	0.0268266	0.00695165	0.0269084	0.0306394
g12094.t1	1.70772	1.62451	1.39131	2.70063	2.98897	8.66561
g11221.t1	0.397292	0.506318	0.44267	0.789836	0.442033	0.834391
g13180.t1	0.266	0.303602	0.297382	0.0312908	0.00538568	0.0445662
g1961.t1	0.372477	0.501557	0.408582	0.480634	0.331278	0.59859
g11091.t1	5.81006	5.27618	5.36936	6.16517	9.39539	9.93007
g6252.t1	0.095115	0.121485	0.0775169	0	0	0.00329398
g8980.t1	0.226829	0.203975	0.322441	0.46196	0.536961	0.857715
g9457.t1	0.318704	0.260553	0.339625	0.12573	0.0458758	0.130274
g4372.t1	0.0874293	0.0781674	0.0437251	0.00755543	0.017548	0.0151362
g9619.t1	0.0505251	0.0413011	0.0359341	0.0349497	0.0829869	0.0672114
g1492.t1	0	0	0	0	0	0
g13052.t1	1.15535	1.12605	1.21528	0.654171	0.853223	1.41778
g12523.t1	0.210572	0.258213	0.258354	0.198407	0.194204	0.309455
g3021.t1	320.791	310.824	305.364	24.167	18.5578	22.279
g13772.t1	0	0	0.00167824	0	0	0
g8192.t1	36.8708	32.7654	35.202	6.67299	16.5037	15.8771
g6857.t1	0.45106	0.499955	0.444015	0.425881	0.852106	0.65704
g8944.t1	1.53902	1.59282	1.55369	0.131596	0.122369	0.286682
g10279.t1	0	0.0235103	0.0327757	0	0	0.00472088
g10797.t2	0	0	0	0.0219945	0.0340382	0.105782
g6031.t1	577.407	566.408	519.281	1137.8	1419.55	1149.51
g12968.t1	1.98853	1.36848	1.83681	0.359722	0.883855	0.639769
g3003.t1	0	0	0.00790202	0	0	0
g12744.t1	63.7453	62.6291	61.3769	74.1961	82.0034	88.5312
g1112.t1	0.208339	0.152068	0.207138	0.10331	0.104069	0.107568
g2830.t1	0.12065	0.0924667	0.138456	0.141354	0.0649099	0.0670899
g12012.t1	0.160605	0.213659	0.162383	0.0849387	0.17537	0.125653
g9511.t1	0	0.0474576	1.55329e-07	0.00120161	0	0.000784395
g1738.t1	3.67067	3.48009	3.80791	1.51104	1.50657	2.53052
g7350.t1	1.5568	1.40078	1.42843	0.528173	0.441031	0.804238
g5829.t1	93.8122	91.4418	86.8734	24.3441	29.8151	33.3795
g7397.t1	3.8378	3.31782	3.26214	6.18444	8.4381	15.5867
g3914.t1	6.17178	7.41047	7.03161	6.78067	6.89361	22.0833
g779.t1	0.779601	0.771939	0.806704	0.334824	0.990258	0.810782
g14226.t1	0.239686	0.0233189	0.141296	0.0242668	0	0.0386643
g7.t1	0.0566741	0.093017	0.10017	0.040776	0.124652	0
g3303.t1	2.81698	2.71992	2.45174	0.311174	0.855142	0.583571
g72.t1	0.129829	0.11536	0.100331	0.183887	0.206087	0.357306
g4191.t1	7.69027	6.68618	7.62544	0.569106	2.20514	1.99848
g5511.t1	2.38127	2.02589	2.44688	4.29738	8.67874	7.91912
g3901.t1	0.0326164	0.0266641	0.0289754	0	0	0.00907283
g1923.t1	1.50816	1.5841	1.54282	0	0	0
g4149.t1	0	0	0	0	0	0
g12730.t1	0.254908	0.27788	0.418966	0.00989015	0.046042	0
g10842.t1	10.1582	8.94048	8.94702	15.2584	35.8624	51.7006
g4403.t1	0.0136784	0	0	0.0286458	0	0
g7669.t1	0.537541	0.344465	0.412595	0.0608967	0.0157508	0.113718
g2818.t1	5.96253	5.0383	4.87498	1.28061	1.47108	2.21029
g10218.t1	0.0611089	0.0181653	0.0263315	0.00385023	0.0357889	0.0370129
g11282.t1	0.407964	0.465983	0.569507	0.247894	0.252028	0.384762
g1730.t1	0.236846	0.344886	0.280574	1.15093	1.31385	1.58026
g901.t1	0	0	0	0	0	0
g11157.t1	0.0910174	0.0473502	0.0588041	0.0689816	0.0534613	0.0644521
g3071.t1	1.51896	1.44458	1.64082	1.53141	1.79592	3.01897
g10139.t1	0.250194	0	0	0	0	0
g1543.t1	0.293845	0.407651	0.300561	2.14162	2.25488	4.9468
g2296.t1	0.159106	0.15177	0.109663	0.0374439	0	0
g8276.t1	0.355375	0.308648	0.418377	0.0989334	0.100359	0.103887
g6931.t1	0.115984	0.125805	0.103969	0.0685644	0.0596862	0.0938898
g13486.t1	0.186165	0.0604663	0.15841	0.0112654	0	0
g946.t1	0.104483	0.143699	0.137646	0.00458191	0.0106396	0
g4568.t1	0.0938647	0.0682054	0.0525261	0.0108391	0.016791	0.0231561
g6536.t1	0.149071	0.210492	0.19668	0.103428	0.160269	0.16569
g1387.t2	0.234202	0.191385	0.000234376	0.156384	6.28001e-05	0.250556
g12956.t1	0.106882	0.123775	0.118755	0.104839	0.138504	0.217402
g12769.t1	0.790675	0.862824	0.891671	0.58169	0.756891	1.25139
g6446.t1	0.0312182	0.00956969	0.0185008	0.0135029	0.00418247	0
g2510.t1	2.71392	2.93003	2.67129	0	0	0
g5338.t1	0.058435	0.0594413	0.05774	0.0170356	0.0208188	0.034493
g11139.t1	106.02	105.687	110.553	54.1103	53.7967	64.893
g977.t1	46.8419	45.7562	41.3273	11.9138	21.4339	23.8178
g7820.t1	0.459809	0.398457	0.332178	0.294131	0.396511	0.419865
g9937.t1	0.0134168	0.0329079	0.00793972	0.00936383	0.0145285	0
g7225.t1	16.7669	14.4416	12.582	13.3905	21.5815	19.5402
g2880.t1	0.0880895	0.072009	0.114841	0.0213464	0.0141698	0.0146595
g1936.t1	0	0	0	0	0	0
g5045.t1	0.459332	0.484238	0.486514	1.23866	0.771153	1.33559
g12813.t1	160.505	147.302	142.528	174.532	167.764	193.317
g13831.t1	1.05477	1.01862	1.05451	1.24084	1.1072	2.64844
g2012.t1	0.367881	0.445653	0.451758	0.159579	0.133091	0.127854
g11413.t1	0	0	0	0	0	0
g5529.t1	5.31807	4.08651	5.58714	5.25182	6.24859	7.56963
g11790.t1	0.189289	0.154734	0.20939	0.0524134	0.0405893	0.111985
g4276.t1	0.374035	0.349449	0.356096	0.301192	0.186684	0.556564
g2620.t1	0.43969	0.369562	0.480608	0.11595	0.126423	0.178882
g82.t1	1.47844	2.00567	1.95003	0.754887	1.28187	1.15581
g6474.t1	1.95679	1.88118	2.13469	0.97742	1.26384	1.95392
g8363.t1	0.0347008	0.168644	0.165437	0.37097	0.241136	0.953151
g7088.t1	0.0852573	0.164729	0.151579	0.0321825	0.0747624	0.0343814
g6049.t1	2.57958	2.82542	3.0208	5.55074	7.80371	7.43211
g9222.t1	0	0	0.020904	0	0	0
g3632.t1	0.121631	0.105647	0.15759	0.221684	0.409011	0.465014
g9631.t1	0.295661	0.277071	0.328901	0.120125	0.178401	0.11225
g11350.t1	10.3381	9.63541	8.74145	14.5861	28.0835	22.8892
g284.t1	0.291243	0.246922	0.274593	0.172746	0.198005	0.204454
g2168.t1	0.0668021	0.139931	0.150926	0.0202308	0.0313336	0.0277874
g11595.t1	0.277671	0.238634	0.278343	0.0938848	0.0842315	0.0870715
g8679.t1	223.189	219.671	218.312	105.174	86.0435	92.9701
Mtet_Pt_rpl36	43.7434	28.3905	23.9152	4.8846	4.5055	3.17534
g8070.t1	0.209658	0.23569	0.356718	0.0365707	0.056738	0.11709
g13954.t1	0.0753472	0.0293295	0.0637931	0.0124119	0.0230657	0.0596717
g2240.t1	86.3434	89.2122	86.5291	60.8695	48.8266	65.7626
g6440.t1	0.0407132	0.0471475	0.0542919	0.38959	0.436127	1.10577
g3092.t1	0.0924436	0.108904	0.0805804	0.0394734	0.0349255	0.0451883
g501.t1	0.202433	0.243719	0.211545	0.102138	0.0791182	0.225113
g3432.t1	6.52261	5.87989	5.50917	5.94556	8.88225	10.4828
g5812.t1	0.0511111	0.0139273	0.00336464	0.0354273	0.170755	0.157669
g11516.t1	506.653	517.925	515.855	244.955	184.907	260.663
g4934.t1	0.317532	0.318135	0.295146	0.0919304	0.0241781	0.0477958
g6146.t2	98.3929	86.0996	77.1517	92.4483	370.022	280.956
g4771.t1	1.24037	1.35201	1.30597	1.7401	1.5624	2.59778
g5020.t1	1.97544	2.25484	2.31234	1.86568	2.78129	3.9991
g729.t1	26.9772	26.954	28.3419	34.321	24.7877	33.1703
g612.t1	0	0	0	0	0	0
g13688.t1	0	0	0	0	0	0
g493.t1	0.16327	0.207223	0.180775	0.0148725	0.0460703	0.0619631
g8233.t1	0.0879072	0.137196	0.104128	0	0	0
g8147.t1	610.667	605.539	627.543	73.2252	61.775	62.2892
g4711.t1	35.4392	30.6192	31.2181	13.031	21.4815	23.0833
g3819.t1	0.0300503	0	0	0.0209093	0.0108069	0.0111615
g10078.t1	2.93337	2.55113	2.47578	1.21534	2.05747	1.88102
g13239.t1	0	0	0	0	0	0
g7714.t1	0	0.0191998	0.0555044	0.049615	0.0256539	0.0264184
g5263.t1	0.563585	0.580302	0.610749	0.737755	0.632419	0.904384
g11164.t1	0.690573	0.384552	0.676092	0.0307644	0	0.0492712
g10653.t1	3.11189	2.43094	2.26927	1.41097	3.5609	2.34436
g12025.t1	0.526733	0.622482	0.566477	0.341304	0.307424	0.801163
g10266.t1	2.69743	2.56476	2.29297	4.26523	6.51301	7.01466
g13213.t1	0.329573	0	0.116068	0.0472889	0.144529	0.149266
g10840.t1	37.1021	32.3466	30.7864	40.0274	37.7052	49.9589
g999.t1	1.0408	0.769215	0.843922	0.558271	0.577061	1.19828
g6962.t1	0.114306	0.1222	0.109347	0.0244459	0.0757908	0.0783067
g3028.t1	18.6693	16.7141	15.7024	0.233916	0.669414	0.355441
g3045.t1	765.472	811.031	861.348	219.322	159.071	199.376
g14152.t1	0.583632	0.612431	0.546809	0.42379	0.600627	0.727243
g8035.t1	0.0262211	0.0392966	0.0129486	0	0.0234316	0.0242416
g12943.t1	0.581817	0.62409	0.512224	0.134045	0.160254	0.225717
g7437.t1	0.0875393	0.0477199	0.0688993	0.0206314	0	0
g2008.t1	0.322364	0.448029	0.241736	0.0673349	0.0812155	0.107823
g5356.t1	0.195967	0.221847	0.187282	0.0632172	0.0327055	0.0505895
g5346.t1	0.0373744	0.0305595	0.0662986	0	0	0
g10100.t1	1.28219	1.52009	1.6925	0.360518	0.303013	0.384079
g7485.t2	0.94396	0.663359	0.909389	2.27237	2.76785	5.18655
g10746.t1	0.419948	0.448874	0.390567	0.0264647	0.0349984	0.0954077
g4686.t1	0.630826	0.706136	0.494191	0.236284	0.261675	0.345968
g13590.t1	2.06334	2.23621	1.36963	1.22165	2.51187	2.81673
g1365.t1	1.36633	1.38136	1.45457	0.334261	0.241234	0.52082
g11147.t1	0.10834	0.0512742	0.108106	0.0395244	0.0673567	0.0633249
g3020.t1	0.02587	1.1222	0.981008	0	0	0
g2526.t1	0	0	0	0	0	0.0313185
g1378.t2	0.371053	0.35438	0.490869	0.204083	0.0986654	0.155469
g5159.t1	0.607081	0.559967	0.563954	0.181712	0.303418	0.373079
g4756.t1	1.13127	0.963057	1.0574	0.650153	0.755968	1.11413
g4966.t1	0	0	0	0	0	0
g10928.t1	0	0	0	0	0	0
g8515.t1	0.0213579	0.0242474	0.0288425	0.0163839	0.0101444	0.0105051
g992.t1	0	0	0	0	0	0
g2480.t1	0.0834023	0.0316531	0.0264823	0.0185374	0.0255149	0.0561168
g303.t1	0.0253566	0.103663	0.0299589	0	0	0
g4292.t1	1.34136	1.28769	1.54022	0.714235	1.11844	1.4382
g2326.t1	52.0478	53.4105	56.1733	86.2671	152.319	154.402
g4178.t1	0.808657	0.631792	0.626971	0.554079	1.68178	1.10811
g1334.t1	0	0.0707763	0.0510552	0	0	0
g11629.t1	0.34853	0.56621	0.408442	0.563233	2.57968	0.690113
g7648.t1	0	0	0	0	0	0
g3794.t1	0.265896	0.190746	0.279716	0.101533	0.0815585	0.126527
g719.t1	0.537179	0.6072	0.581432	0.220833	0.278027	0.324295
g1148.t1	0.276285	0.419532	0.233327	0.193905	0.172066	0.110759
g324.t1	6.85552	6.51847	7.06615	15.9552	13.5388	15.9466
g356.t1	22.9224	18.1826	16.777	75.9097	178.614	74.3009
g3634.t2	0.110829	0.0901968	0.086533	0	0	0.00490195
g13389.t1	0.365714	0.398679	0.387636	0.0426087	0.115733	0.0511455
g4099.t1	0.194897	0.15268	0.187686	0.0449662	0.0391738	0.0675528
g13934.t1	0.124301	0.159673	0.157839	0.0584004	0.0618905	0.128057
g5419.t1	0.0562363	0.0798416	0.0421037	0.0470729	0.0507059	0.0492008
g5161.t1	171.205	162.736	146.863	90.0955	73.306	98.8497
g10915.t2	0.116501	0.0809237	0.079333	2.19178e-05	0.150717	0.195105
g5888.t1	0.02068	0.0230346	0	0	0	0
g8926.t1	0.0645594	0.100753	0.0764968	0.0406876	0.0126075	0.0325937
g4598.t1	0.0311773	0.0254852	0.0369605	0.055675	0.105669	0.100745
g8985.t1	0.687527	0.612219	0.600055	0.472491	0.362737	0.811532
g669.t1	4.5371	4.58569	4.44246	1.03297	1.59022	1.75066
g4470.t1	0.0286296	0.0234032	0.0145425	0.00849281	0.0131535	0.00453644
g4140.t1	0.141373	0.0973234	0.145437	0.0258274	0.0640425	0.0413721
g618.t2	42.3844	40.6409	40.885	5.97367	5.30018	12.6678
g425.t1	0.125316	0.0434304	0.0876937	0.00065388	1.74848e-05	0.00238341
g7549.t1	8.34469	7.64439	8.19622	2.25136	3.02227	5.14934
g14035.t1	0.52097	0.45355	0.439387	0.16389	0.135929	0.239228
g6723.t1	0	0	0.00291139	0	0	0
g12060.t1	0.247087	0.31487	0.322844	0.0907979	0.0781729	0.185851
g2076.t1	0.122419	0.100083	0.0724694	0.0852645	0.0601064	0.086881
g12469.t1	0.807495	0.897346	0.906394	0.0231736	0.0119628	0.0165049
g9093.t1	5.64043	4.88301	4.63087	8.79907	13.2294	19.7289
g12656.t1	21.4248	20.3435	21.5093	7.44093	7.2709	8.73519
g12335.t1	8.08109	7.66087	6.36335	2.26417	5.49996	3.91821
g2133.t1	0	0	0	0	0	0
g521.t1	1.05965	1.3946	1.27718	1.9923	1.72025	2.58333
g2166.t1	0	0	0.0401075	0	0	0
g975.t1	0.487857	0.504389	0.471709	0.204157	0.432129	0.406808
g6622.t1	0.322885	0.586831	0.465223	0.203718	0.157345	0.202823
g12295.t1	253.762	242.544	228.032	97.2353	105.222	117.169
g7456.t1	0.0493671	0.0672585	0.0731387	0.136685	0.114668	0.136894
g7618.t1	0	0	0.146792	0.134596	0.274326	0.495124
g3505.t1	0.0213752	0.0174735	0.0253295	0.0111087	0.00573636	0.0237317
g10274.t1	0.026273	0.0193286	0.0155731	0.0127133	0.0112484	0.0232865
g5315.t1	6.26518	5.6862	5.23671	16.9258	35.0212	25.8154
g50.t1	0	0	0.0497163	0	0	0
g5056.t1	56.7885	52.2899	51.8457	143.238	440.6	261.686
g9920.t1	0.854696	0.806202	0.878376	0.299175	0.361482	0.560473
g10705.t1	0.562846	0.64784	0.646672	0.288467	0.416387	0.581336
g5217.t1	0.14011	0.133783	0.104057	0.410754	0.65043	0.679458
g9907.t1	1.50601	1.21386	1.55443	2.44462	9.29921	5.43174
g7285.t1	2.44555	1.80906	1.91302	3.01745	8.42035	8.04264
g2185.t1	0.836769	0.870773	0.704035	1.73457	5.29494	5.45197
g12200.t1	0.0555605	0.0255473	0.0555676	0.0192182	0.0372015	0.0346481
g4203.t1	0.0143886	0.0176428	0.00426377	0.00248876	0.00770837	0.00797668
g11648.t1	1.43139	1.30462	1.24268	0.544929	0.584112	1.12049
g11711.t1	0.0677369	0.0507585	0.0334436	0.01565	0	0.0250741
g4739.t1	0	0.0185881	0	0	0	0.0255622
g13749.t1	0	0	0	0	0	0
g3651.t1	492.098	491.349	504.478	85.5916	64.5573	105.132
g3812.t1	0.271813	0.245625	0.406299	0.0499613	0.0930374	0.207925
g11168.t1	1.70285	1.90804	1.59536	0.550612	0.594379	1.11615
g600.t1	99.4114	94.5147	91.6905	47.3384	43.1438	54.9388
g9312.t2	0.188735	0.190365	0.158559	0.172945	0.154467	0.332956
g1372.t1	0.803069	1.04405	0.849223	0.248024	0.399056	0.455874
g9801.t1	0	0	0	0	0	0
g6483.t1	6.25806	6.11542	6.38577	12.7525	15.1354	22.0042
g11027.t1	0.0310885	0.0508263	0.04606	0.00268933	0	0
g3743.t1	0.0717199	0.104233	0.0707951	0	0	0
g12907.t1	0.0322469	0.0439347	0.0318437	0.0148971	0.011539	0
g1359.t2	0	0	0	0	0	0
g9731.t1	0.258146	0.335759	0.347279	0.384321	1.1922	0.484418
g11203.t1	0	0	0	0	0	0
g12888.t1	3.82734	3.23243	3.1086	4.3158	6.77216	6.06475
g7578.t1	13.5944	11.1157	11.2835	7.32726	15.0154	14.4682
g6379.t1	6.6475	5.94457	4.95767	1.9101	6.52402	4.77769
g4486.t1	0	0	0	0	0	0
g5204.t1	0.465679	0.32497	0.430674	0.188945	0.182952	0.208123
g815.t2	0	0	0	0.0469146	0.0362491	0
g3924.t1	0.277498	0.299783	0.275795	0.310288	0.342117	0.629414
g12626.t1	0.496083	0.725328	0.762598	0.776326	0.946429	0.786352
g8766.t1	1.93436	1.90315	2.34778	1.11828	1.24109	2.23978
g3351.t1	16.4408	14.1281	13.2541	22.2737	35.1094	36.4115
g5313.t1	38.0926	37.1473	37.5288	13.7849	13.9022	15.8113
g6640.t1	1.52722	1.33525	1.72993	0.149062	0.185059	0.309704
g13792.t1	31.6437	31.2088	30.0351	25.5337	44.8408	37.7821
g94.t1	106.506	108.396	107.035	126.079	102.171	157.361
g9909.t1	1.66143	1.67621	1.53443	1.27282	1.00622	1.66978
Mtet_Pt_psbI	77.6154	65.0813	71.1241	3.75408	3.84013	0.657241
g9519.t1	0.236244	0.241404	0.174953	0.14331	0.0824694	0.150882
g5977.t1	0.975483	0.987816	1.04338	0.470945	0.74234	0.852987
g8509.t1	2.62703	3.20318	3.03293	1.95251	1.65268	2.00534
g12755.t1	0.273875	0.319527	0.32911	0.185859	0.210496	0.306156
g1092.t1	0.486167	0.489172	0.664335	0.0130031	0.070557	0.0104124
g9406.t1	404.919	402.271	424.231	143.733	101.689	140.631
g4201.t1	188.891	196.229	184.299	94.7228	71.917	86.729
g14002.t1	17.2513	16.9408	16.195	17.7809	17.2285	16.9037
g12212.t1	7.72655e-09	0.197827	0.0587697	0.138955	0.170007	0.317937
g2931.t1	0.163786	0.129571	0.212871	0.256262	0.14178	0.263953
g11926.t1	0.0118329	0.0677182	0.0350203	0	0.0255826	0
g5613.t1	0.883731	0.829573	0.617688	459.194	385.047	439.154
g9077.t1	5.08033	4.82709	5.39355	9.28701	8.40062	17.9091
g13494.t1	0	0	0	0	0	0
g7719.t1	1.5997	1.48321	1.7168	1.01565	0.913812	1.55141
g9961.t1	0.69706	1.41553	1.07216	0.43807	0.191087	0.197175
g9003.t1	1.11151	1.04841	1.28231	2.68831	2.71903	5.06672
g13366.t1	0	0	0	0	0	0
g12322.t1	0	0.00947425	0	0	0	0
g13457.t1	0.0138388	0.0141404	0.0205045	0.00239336	0.00741269	0.00767102
g8947.t3	0.0784504	0	0.137839	0.393786	0.332099	0.798647
g12991.t1	0.454462	0.519346	0.590806	0.0128456	0.00497427	0.0102916
g5582.t2	0.0999818	0.167948	0.0511522	0	0	0
g2604.t1	1.47528	1.54853	1.64474	1.05101	0.853934	1.61229
g11504.t1	26.9087	23.2525	20.4156	18.5434	31.586	22.5495
g6106.t1	0.928008	1.23075	1.28811	0.122001	0.0890246	0.218352
g2547.t1	0	0.028998	0	0	0	0
g11387.t1	0.0741594	0.0572537	0.0708045	0.0114072	0.00883364	0.0319889
g5565.t1	228.264	198.124	175.718	439.838	1171.34	707.815
g715.t1	0.534706	0.461883	0.340478	1.29174	2.2424	2.38339
g10914.t1	0.0261617	0.0267319	0.0251967	0.0588095	0.0385291	0.086998
g8910.t1	0.236664	0.265134	0.243966	0.231505	0.2361	0.302484
g7382.t1	28.6922	30.0809	30.4681	0.824132	0.752738	1.86168
g736.t1	0.692049	0.569542	0.590183	0.278491	0.265844	0.690115
g1053.t1	2.81732	3.1214	2.68012	3.13245	8.16639	6.85282
g3945.t1	0.0382654	0.0430081	0.0510416	0.0275291	0.0204558	0.0405959
g5187.t3	1.05636	0.992323	1.13073	0.400071	0.646411	0.587296
g9779.t1	0.407705	0.339967	0.367022	0.016993	0	0.0272185
g13060.t1	20.0393	16.5862	15.3254	13.7948	31.9988	25.8344
g9510.t1	0.0210517	0.0245833	0.0231726	0.0311945	0.0225416	0.0366619
g1044.t1	0.211426	0.196367	0.193506	0.318071	0.475316	0.424194
g1263.t1	5.60657	5.90239	6.07797	2.77417	4.28845	7.25332
g9715.t1	298.124	277.747	257.536	2188.61	1999.1	2666.08
g9340.t1	5.26406	4.21789	4.44017	0	0.139478	0.144022
g283.t1	171.246	146.587	143.655	303.069	1113.74	430.038
g8426.t1	0.0544145	0.0345975	0.0931295	0.100611	0.0714463	0.0805952
g9611.t1	0.0959772	0.151612	0.0430948	4.23548e-06	1.33269e-05	0.104805
g11420.t1	0.0392348	0.0213825	0.0232424	0.018144	0.0140571	0.00726678
g5392.t1	0.109862	0.0957993	0.0867651	0.172859	0.133943	0.358341
g1618.t1	0.259611	0.238283	0.237504	0.0473076	0.0488503	0.0353753
g1773.t1	41.5342	34.7178	32.2559	21.6968	31.9583	35.464
g11664.t1	0.213142	0.179862	0.18735	0.0954158	0.0813211	0.0993543
g7454.t1	0	0	0	0.00792106	0	0
g6356.t1	0.914008	0.843824	0.588008	1.76751	3.34164	3.92684
g1222.t1	0.0132989	0.0201886	0.02703	0.00393744	0.00406379	0.00210368
g8546.t1	0.172315	0.16253	0.188513	0.0122365	0.0142146	0.0245097
g1520.t1	0.0647207	0.0529119	0	0.0300428	0.034942	0.0360802
g1761.t1	0.0255675	0.0226411	0.0239972	0.00883326	0.0113964	0.00707893
g2771.t1	14.1622	13.115	15.0328	2.62441	1.91287	7.01728
g8366.t1	8.13471	7.47184	7.527	2.53775	6.74262	6.04114
g13833.t1	0.748059	0.747425	0.734427	0.350862	0.364951	0.569766
g10391.t1	2.52857	2.39146	2.6471	3.04035	6.22027	4.56917
g8894.t1	3.05455	2.72952	3.06411	0.850673	1.03481	1.5184
g6782.t1	0	0	0	0	0	0
g218.t1	0.43386	0.587054	0.522818	0.581639	0.788737	0.75701
g9542.t1	0	0	0	0	0	0
g9088.t1	13.4739	12.7638	11.0157	38.8141	48.6864	46.1918
g2055.t1	6.53904	6.93804	6.63892	1.99378	4.07217	3.47312
g3648.t1	0.298438	0.234386	0.261866	0.163872	0.191092	0.204268
g6618.t1	0.0384369	0.0338365	0.029792	0.0163559	0.0126631	0.0262127
Mtet_Pt_cemA	1.28101	1.18698	0.943232	0.0994094	0.0462791	0.127298
g11907.t1	0.13562	0.0816921	0.131069	0.0544935	0.115156	0.142845
g12933.t1	2.88803	2.65941	2.86413	2.11186	6.03188	4.26503
g6780.t1	0	0	0	0.0149062	0	0
g3558.t1	0.250508	0.286689	0.244946	0.150286	0.23724	0.328817
g8552.t1	0.945525	0.921121	0.933346	0.415885	1.22979	0.78011
g1663.t1	1.44412	1.04135	1.43111	0.277334	0.212812	0.487533
g3307.t1	0.0404541	0.0484992	0.039728	0.0249851	0.025589	0.0546531
g12133.t1	0.180636	0.17719	0.23019	0.047883	0.0354606	0.0867486
g4834.t1	1.23053	1.40089	1.40981	0.119812	0.152159	0.488084
g6965.t1	0.565882	0.668267	0.796357	0.420952	0.775466	0.828373
g5238.t1	0.010165	0	0.00602299	0.111807	0.177451	0.137507
g8874.t1	1.02331	1.28212	1.00668	0.834668	2.05761	1.57371
g8605.t1	0.187526	0.383256	0.236018	0.42324	0.513003	0.721405
g12130.t1	0.409975	0.502364	0.460189	0.192577	0.0663233	0.193664
g12722.t2	0.035283	0.00914312	0.0246097	0	0.0143699	0.0265564
g3869.t1	6.07878	5.56582	5.97574	2.83657	6.1372	5.32617
g3905.t1	0.302866	0.138994	0.192042	0.10309	0.216736	0.182872
g1755.t1	0.343763	0.270982	0.367306	0.208577	0.211047	0.17049
g5958.t1	0.28657	0.326923	0.343431	0.152454	0.2698	0.230364
g9281.t1	1.91393	2.02446	2.01204	0.912737	1.16303	1.47023
g7332.t1	47.1946	45.7875	45.3863	44.4072	40.6525	55.9875
g782.t1	0.354542	0.423676	0.595888	0	0	0
g7562.t1	2.87814	2.73943	2.643	1.22843	2.53987	2.14276
g10756.t1	0.0709402	0.115409	0.0831431	0	0	0
g2613.t1	0	0	0	0.0302721	0	0.129041
g10075.t1	0.203279	0.332355	0.288999	0.00470126	0	0.022594
g9703.t1	0.0368988	0.0703899	0.0582384	0	0	0
g5568.t1	0.21875	0.165409	0.18469	0.0113698	0.00587128	0.0607225
g243.t1	0.0332824	0.0313915	0.0333861	0	0	0
g10989.t1	0.0890779	0.0578235	0.0729889	0.0941767	0.0953427	0.159646
g1668.t1	0.0294755	0.0289126	0.0372761	0.0678794	0.0546457	0.117502
g13194.t1	16.7396	14.8275	13.9992	3.85683	4.08519	5.89154
g4765.t1	0.269266	0.195095	0.188613	0.505726	0.697913	1.17335
g9188.t1	0	0	0	0	0	0
g13972.t1	1.41313	1.51879	1.61658	0.669498	0.55725	1.1052
g7364.t1	0.0297736	0.146037	0.0878392	0	0	0
g5251.t1	2403.99	2253.23	2095.77	5890.98	6207.47	6495.25
g10363.t1	0	0	0	0	0	0
g3383.t1	0	0	0	0	0	0
g13263.t3	0.427138	0	1.80716e-05	0.355739	0.393991	0.78355
g2672.t1	0.0744609	0.102368	0.122364	0.03746	0.0253792	0.0450243
g1822.t1	0.12979	0.152903	0.151574	0.0369826	0.0695481	0.0507982
g5406.t1	0.0126082	0.0309209	0.0224078	0.0131162	0.0203226	0.0490303
g9630.t1	0.364767	0.285029	0.251085	1.0408	2.53946	1.78671
g2553.t1	0.444032	0.630509	0.629421	0.553699	0.846178	1.32981
g12964.t1	0.0341432	0.0697776	0.043829	0.0157775	0.0427759	0.0126392
g8269.t1	0.0272686	0.0133741	0.0387913	0.00377036	0.0233517	0.0181281
g10911.t1	0	0	0	0.0245787	0	0
g6485.t1	0.410508	0.286276	0.393068	0.491918	0.511521	0.813597
g13800.t1	0.0623532	0.106793	0.0703954	0.051329	0.060405	0.102005
g9297.t1	55.8855	52.7427	50.8674	73.6022	99.7248	110.497
g1777.t1	0.217876	0.0296967	0.0856061	0	0	0
g4475.t1	1.30129	1.09245	0.759965	0.00142373	0	0
g11878.t1	0.726822	0.410323	0.337738	0.242392	0.809193	0.562384
g19.t1	0	0	0	0	0	0
g13124.t1	2.96072	3.25661	2.86192	15.1882	12.0163	12.8466
g2131.t1	0.0575827	0.134441	0.0328452	0	0	0
Mtet_Pt_pbf1	223.084	229.812	234.959	12.3413	9.92971	9.66438
g6555.t1	0	0.0519493	0.10866	0	0	6.48982e-05
g5141.t1	0.0292333	0.167265	0.104009	0	0.0624034	0.0646446
g10773.t1	20.3061	17.9057	16.9066	35.6691	60.5271	63.6939
g3294.t1	3.89263	3.55072	4.29388	2.74475	6.25057	5.01715
g13933.t1	1.15513	1.11365	1.11734	0.412802	0.43634	0.795224
g6955.t1	0.323937	0.333664	0.379961	0.157285	0.257638	0.244777
g4236.t1	0	0	0	0	0	0
g2161.t1	0	0	0.00731387	0.0113904	0.013231	0.0136894
g13655.t1	1.4838	1.84063	1.72303	2.97711	4.53149	2.62081
g8972.t1	0	0	0	0	0	0
g6884.t1	0.356916	0.194544	0.233497	0.169496	0.479213	0.4492
g13051.t1	0.439135	0.269193	0.273382	1.5443	2.91029	7.09377
g576.t1	0.454383	0.721754	0.699164	0.443798	0.309131	0.478482
g12751.t1	0.71829	0.636649	0.752363	0.614197	0.406789	0.546583
g1037.t2	4.81134	5.72791	4.76231	5.35856	5.38475	10.0987
g5520.t1	0.067323	0.0305757	0.0354453	0.0519321	0.0402417	0.0665504
g6576.t1	0.529928	0.559066	0.657159	0.0957575	0.371699	0.440522
g10531.t1	0.506761	0.451915	0.488653	0.468964	1.67515	0.91503
g4453.t1	1.08046	1.29027	0.998785	0.270818	0.459469	0.460691
g13798.t1	2.57512	2.60042	2.77837	0.567167	0.650923	1.16443
g8387.t1	0.161855	0.158773	0.182206	0.134592	0.196922	0.275549
g12592.t1	120.909	121.834	120.277	40.8142	38.4488	45.7401
g12629.t1	0.816293	0.873208	0.83825	1.883	2.72245	3.37356
g7924.t1	0.730904	0.642343	0.773649	0.781317	0.846894	1.29203
g3379.t1	0.0381524	0	0.067417	0	0	0
g7435.t1	0.0655972	0.0742475	0.0448478	0.0139824	0.00541489	0.00560094
g9857.t1	0.00695987	0	0.00179326	0.00796049	0	0
g13743.t1	0.446664	0.43359	0.443884	0.144994	0.17468	0.278798
g10351.t1	0.068603	0.0124629	0.0135444	0.00529261	0.0328105	0.0763011
g7890.t1	1.78223	1.49498	1.54207	1.1838	1.51781	2.10308
g5531.t1	0.00744235	0.0121674	0.013232	0.00257485	0.00398759	0.00825246
g1432.t1	0.344168	0.222958	0.250046	0.0990952	0.034897	0.086593
g6501.t1	0.195875	0.327454	0.354542	0.0509862	0.0488339	0.17237
g9980.t1	0.156311	0.156184	0.231419	0.0603526	0.0748439	0.144996
g7316.t2	0.19792	0.167379	0.20183	0.0195765	0.0508426	0.100031
g10035.t1	0.0335754	0.109806	0.0198583	0	0.0182453	0.0188049
g3508.t1	0.738568	0.638502	0.67372	0.522812	0.712949	1.04414
g10006.t1	0.0111705	0.0127834	0	0.00154384	0.00717068	0.00989771
g5080.t1	13.0359	12.0264	11.569	25.8169	48.8849	50.1878
g2041.t1	0.00833786	0.0136316	0.00494106	0.014429	0.0178782	0.041619
g8706.t1	1.79628	1.2765	1.65817	1.90377	3.15644	2.23779
g3833.t1	0.0101988	0.0166757	0	0.00709756	0	0.0113659
g3160.t1	3.1617	3.50528	4.13056	4.21851	6.66369	10.2239
g13263.t1	0.000190798	0.3781	0.384738	0.00015054	8.04045e-07	0.000733058
g12277.t1	0.0130358	0.00541235	0	0	0	0
g10361.t1	1.24908	1.13133	1.18144	0.572028	1.68196	1.859
g3584.t1	0.378386	0.30025	0.415052	0.17828	0.120213	0.173762
g9103.t1	21.6993	22.6125	21.5614	5.87304	8.37392	9.31495
g3897.t2	0	0	0	0	0	0
g4471.t1	0.116303	0.169042	0.0764781	0.0721194	0.069929	0.101024
g13438.t1	0.0888171	0.0847088	0.0438397	0.123314	0.167218	0.123458
g1671.t1	0.0471074	0.0385086	0.0341216	0	0	0.00581071
g4349.t1	2.05719	1.82369	2.03766	0.597751	0.617495	0.994714
g7056.t1	4.26671	3.98626	4.03319	2.23014	4.09638	4.43493
g11657.t1	0	0	0	0	0	0
Mtet_Pt_clpP	8.08776	7.25787	7.83013	0.184482	0.143096	0.0982629
g8095.t1	27.9548	24.9817	23.1352	148.219	228.813	207.155
g1600.t1	0	0	0	0	0	0
g3927.t1	0	0.0383498	0.248207	0	0.0515781	0.0532225
g11083.t1	2.72213	3.42512	3.15278	6.15893	13.1733	10.8234
g12709.t1	0	0	0	0	0	0
g2147.t1	0.991536	1.12329	1.1027	0.112956	0.13131	0.126649
g2134.t1	0	0	0	0	0	0
g6992.t1	0.0412567	0.0337473	0	0	0.0453467	0
g4517.t1	0.0745202	0.0847521	0.113299	0.0201686	0.0104105	0.0143654
g4042.t1	0.649926	0.506548	0.648822	0.540777	0.672449	0.675786
g2881.t1	12.724	10.0586	9.85149	14.3113	18.561	19.1873
g693.t1	0.189977	0.196716	0.206331	0.316217	0.319834	0.562887
g9958.t1	0	0.00510758	0	0	0	0.00694165
g2875.t1	2.58392	2.30976	2.65539	2.17236	8.28824	5.79353
g4258.t1	2.03153	1.97377	1.76782	1.61157	5.29823	3.3202
g4762.t1	0.00744067	0	0	0	0	0
g6366.t1	0.0564832	0.0666955	0.0594871	0.0261144	0.0202311	0.0418371
g2210.t1	0.181649	0.189513	0.189848	0.322118	0.309467	0.624822
g10808.t1	0.14811	0.0605413	0.0602956	0.00643667	0.0299365	0.0206173
g9177.t1	0	0	0.0135415	0.0161285	0	0
g4147.t2	0	0	0	0	0	0
g5183.t1	0	0.0106634	0	0.00454984	0	0.00728377
g12477.t1	1.1314	0.851885	0.808121	4.10658	4.5932	5.03703
g6913.t1	0.0288318	0	0	0.0875986	0.168346	0.0384608
g486.t1	4.6442	4.44083	3.90689	1.87334	4.95424	2.95893
g5150.t1	7.01077	5.98816	7.32228	7.50958	8.19382	15.1829
g13722.t1	0	0	0	0	0	0
g2708.t1	43.5268	38.4993	37.5232	0.179138	0.492551	0.664905
g9071.t1	16.6186	16.4528	16.0157	14.1122	14.2955	19.9402
g51.t1	0	0.0624335	0	0	0	0
g6462.t1	92.5475	90.6478	90.0033	103.386	101.683	268.917
g12184.t1	0.00787938	0.0193242	0.0140002	0.186054	0.228996	0.727518
g993.t1	0.690604	0.608947	0.742704	1.09628	1.18543	4.29671
g5702.t1	193.436	198.26	200.689	19.0844	14.3676	23.0991
g3154.t1	0.0955272	0.153451	0.0882748	0.000496979	0.0198488	0.156377
g7338.t1	0.948919	0.351296	0.521204	1.17678	0.317535	1.11348
g1575.t1	0.0303611	0.0546029	0.0395713	0.0294726	0.0391404	0.0539638
g14050.t1	0.46389	0.419317	0.417623	0.197659	0.181777	0.272186
g10958.t1	0.39475	0.21145	0.410797	1.70081	2.58003	2.12943
g12372.t1	0.12558	0.119777	0.130109	0.116553	0.0677756	0.0933202
g8527.t1	0.10169	0.0969883	0.0301114	0.0117767	0.0182549	0.103745
g844.t1	0	0.0230754	0	0.0977881	0	0.057452
g4949.t1	0.426407	0.43137	0.359185	0.709606	0.486094	0.854469
g9599.t1	2.82735	3.19118	2.69681	5.69407	8.38602	7.30393
g9462.t2	135.589	135.306	136.178	19.1569	15.4176	45.0921
g12513.t1	1.64056	0.938924	1.52648	2.50146	3.31611	8.49121
g3382.t1	0.199055	0.295874	0.305399	0	0	0
g11821.t1	0.0789904	0.0753441	0.0857014	0.0275582	0.028504	0.0147056
g9865.t1	0.0370071	0.0665569	0.0657595	0.00513806	0.00796276	0.0164611
g14017.t1	0.480717	0.549093	0.581244	0.14618	0.106175	0.28541
g7432.t1	0.023807	0.0278011	0.0463607	0	0.0109297	0.0113108
g365.t1	0	0	0.0242923	0	0	0
g10869.t1	0.576701	0.419065	0.670554	0.345891	0.375213	0.324539
g4249.t1	0.434076	0.487256	0.433693	0.274126	0.139264	0.424761
g3940.t1	89.4166	91.9818	90.4662	22.5656	22.0197	33.977
g957.t1	0.291011	0.158602	0.244166	0.162836	0.174062	0.152897
g8642.t1	0	0	0	0.13665	0	0
g9671.t1	6.18502	6.15498	6.53417	11.3443	12.6989	14.5515
g10872.t1	0.620245	0.489759	0.555275	0.366852	0.424475	0.595508
g12701.t1	0.107593	0	0.0632066	0.0373547	0.0165411	0.0341918
g9484.t1	1.44366	1.14627	0.928168	0.872284	2.03028	1.79967
g11285.t1	3.08928	5.39051	4.47551	6.33488	10.7725	7.72299
g14105.t1	0.453636	0.448907	0.431421	0.0206918	0	0.0464111
g12175.t1	0.00637768	0.0125116	0.0120996	0.0044035	0.00681641	0.00705855
g3589.t1	0.57039	0.696248	0.698797	0.260455	0.395265	0.391123
g6517.t1	0.0180401	0.0554704	0.0147338	0.108995	0.260811	0.156839
g6810.t1	0.114306	0.129388	0.083312	0.140564	0.161055	0.225132
g14134.t1	6.42753	5.33608	5.07474	13.7657	30.199	36.9853
g13403.t1	0.74807	0.742579	0.660755	0.227053	0.201045	0.653245
g9384.t1	2.20882	1.80575	1.7564	3.39263	3.7387	4.38327
g534.t1	0.180388	0.144248	0.180566	0.21568	0.147037	0.124393
g12439.t1	0.332891	0.230287	0.305548	0.33798	0.153254	0.643014
g11051.t1	0.0170099	0	0	0	0	0
g5022.t1	0.322417	0.283345	0.343716	0.173563	0.355794	0.376654
g12021.t1	0.0177183	0.0386246	0.0174953	0.00409458	0	0
g4189.t1	110.363	109.561	100.294	17.544	15.8125	19.1012
g9344.t2	0.0717991	0.0880688	0.13548	0.110378	0.122459	0.133636
g8257.t1	1.73804	1.47106	1.8612	3.4894	9.49421	6.81833
g1376.t1	1.90209	1.77307	1.98799	0.280096	0.349434	0.536165
g12803.t1	584.748	602.624	614.017	271.453	203.57	295.925
g3322.t1	262.904	284.454	290.871	109.332	108.641	128.311
g2289.t1	0.97126	0.873276	0.994277	0	0.27816	0.333537
g78.t1	0.267963	0.194716	0.386493	0.65284	1.30304	1.61185
g1764.t1	0.0216926	0	0.025647	0.198327	0.922961	0.390016
g1223.t1	35.9461	34.6261	35.2192	30.9887	38.7858	56.1208
g1787.t1	0	0.00341805	0	0	0	0.00463815
g12727.t1	0.0270441	0.0331603	0.0280497	0.00233842	0.00362121	0.0112425
g502.t1	5.26825	5.2723	5.75258	0.572691	0.707046	0.977119
g13718.t1	0	0	0	0	0	0
g13886.t1	4.98954	5.13268	4.23143	17.69	45.8109	33.0317
g12003.t1	0.597174	0.671294	0.744958	0.282122	0.149669	0.534982
g1023.t1	0.181843	0.111693	0.214164	0	0	0.0516726
g6464.t1	0.0810462	0.16405	0.144092	0.0293785	0.016545	0.0684784
g1489.t1	84.9335	76.734	73.4475	58.9557	121.035	108.282
g8440.t1	1.41699	1.95965	1.81039	0.790215	0.801286	1.19729
g1360.t1	1.11997	0.913154	1.58164	0.66522	0.442902	1.34271
g2730.t1	0.156548	0.107498	0.126128	0.134621	0.168214	0.139144
g12870.t1	1.40276	1.73476	1.72322	0.0854373	0.154408	0.188229
g1759.t1	0	0	0	0	0	0
g9834.t1	0.089916	0.0637036	0.0781292	0.0706542	0.0708319	0.0998793
g5867.t1	0.14586	0.140275	0.119485	0.0356393	0.0229998	0.0618681
g8371.t1	0	0	0	0	0	0
g12220.t1	3.21555	2.79905	2.79329	2.37971	6.05912	5.60789
g8947.t1	0	0	0	0	0.0118238	0
g13830.t1	3.16411	3.53049	3.99074	20.5793	36.2846	34.8458
g6107.t1	0.339621	0.321886	0.382061	0.173879	0.322155	0.524437
g4657.t1	0.100441	0.0703798	0.0552452	0.00995888	0.0462996	0.0239299
g7011.t1	0.0742499	0.16861	0.156351	0.0917031	0.159908	0.0734416
g7333.t1	0	0	0	0	0	0
g8638.t1	0.472428	0.42434	0.473399	0.169817	0.144077	0.24616
g7130.t1	0	0	0	0	0	0
g14092.t2	4.43954	3.97994	3.98853	1.75242	2.72685	4.5712
g1780.t2	0.349364	0.202331	0.229794	0.163992	0.340713	0.269842
g25.t1	0.0752966	0.115419	0.0668784	0.0196365	0.0101479	0.0733794
g4008.t1	0.607305	0.591032	0.728014	0.160581	0.0699903	0.369777
g10649.t1	0.0122425	0.0060044	0.011611	0.0169233	0.00524044	0.0135618
g213.t1	1.93431	1.95297	2.26202	1.58097	1.57502	2.28408
g8378.t1	4.25764	4.08776	3.96747	4.21883	11.2993	8.90324
g14122.t1	0.78888	0.766739	0.742278	0.907745	0.849958	1.75636
g10358.t1	0.369674	0.376491	0.330459	0.0335263	0.045425	0.0570885
g7728.t1	0.089764	0.158994	0.163934	0.0103864	0.024145	0.124782
g1921.t1	2.2616	1.93776	1.99769	9.02223	11.2302	20.6104
g4687.t1	0.111315	0.0849328	0.136262	0	0.00798398	0.0412621
g10513.t1	0.767946	0.773184	0.852186	0.381823	0.800686	0.566618
g11618.t1	0.0178558	0.0729966	0.0211184	0	0	0
g5117.t1	10.8534	9.54382	9.6178	4.7044	3.9051	7.24899
g3102.t1	1.04374	0.976698	0.989865	0.710357	0.829885	2.7238
g4154.t1	0.109837	0	0	0	0	3.51693e-07
g12987.t1	1.65448	1.90903	1.68083	3.34441	6.0371	4.96201
g1501.t1	0.120311	0.294974	0.301705	0.0638394	0.0658171	0.0339222
g4874.t1	0	0.0046744	0	0	0	0
g9451.t1	2.31591	2.25813	2.48429	0.184897	0.298193	0.18949
g7051.t1	0.104829	0.0535658	0.139585	0.054856	0.085107	0.0731813
g5184.t1	0.576326	0.458474	0.368578	0	0	0
g12280.t1	0	0.00376595	0	0.0478534	0.0395315	0.0715666
g1124.t1	0.444993	0.545675	0.494164	0	0	0
g1802.t1	1.14876	1.23529	1.02325	0.87159	3.30619	2.09936
g9695.t1	2.86237	2.43488	2.47635	1.90563	5.62323	3.71054
g2305.t1	0	0.0650741	0.18758	0	0	0
g13673.t1	0.0601553	0.172068	0.195221	0.127679	0.197451	0.135689
g9640.t1	12.9814	13.0678	10.8773	11.5938	15.7607	17.3766
g3216.t1	0.0458188	0.0288117	0.0355108	0.0365756	0.0679488	0.0742338
g13785.t1	202.703	198.644	183.389	10.3409	9.59553	14.0428
g7489.t1	9.47283	8.05696	8.80756	14.3767	16.1491	40.6458
g378.t1	4.70916	3.82208	4.43996	0.317742	0.315672	0.470082
g12362.t1	2.55852	2.71001	2.55528	0.860573	0.778776	1.96477
g2158.t1	0.157776	0.114653	0.150532	0.00609225	0.0283319	0.0292727
g3893.t1	0.353483	0.36119	0.349153	0.0968138	0.090748	0.155146
g12953.t1	2.79255	2.4572	2.65454	1.31123	2.76292	3.67065
g1248.t1	3.15969	3.66385	3.76917	2.81682	2.12861	3.98254
g8229.t1	0.123613	0.0746889	0.0477655	0.02607	0.046156	0.077573
g8560.t1	0.179926	0.232921	0.195154	0.241021	0.601767	0.519942
g13218.t1	1.26067	1.74967	1.71276	1.91035	2.51922	1.7202
g11877.t1	0.884784	1.1129	1.20017	0.503592	0.604464	0.669249
g1096.t1	26.3534	26.344	28.4354	12.7629	18.6354	17.7544
g11948.t1	0.0400283	0.0163641	0.0709848	0.0562003	0.043616	0.224685
g7172.t1	1.04308	1.18952	1.06411	0.572671	1.99268	0.936726
g9553.t1	0	0	0	0	0	0
g3406.t1	4.64235	3.34464	3.42615	3.80245	11.1222	7.30278
g13118.t1	0	0	0	0	0	0
g2501.t1	0.030349	0.0333263	0.0333612	0.00931225	0.0165592	0.267492
g56.t1	0.233672	0.494472	0.22774	0.0863635	0.208454	0.460824
g9818.t1	4.62363	4.26973	4.83938	7.82261	11.4755	13.3518
g11345.t2	0.0269626	0.0265134	0.0496964	0.144475	0.366721	0.482001
g10381.t2	0.514328	0.530625	0.500119	0.177199	0.357582	0.574103
g35.t1	0.00615209	0.00502919	0	0.00853211	0	0
g1832.t1	0.31539	0.537165	0.52783	0.166917	0.31622	0.295979
g12441.t1	0.26239	0.466001	0.267894	0.113224	0.165774	0.141041
g9637.t1	0.236806	0.285312	0.265558	0.0260732	0.0539288	0.0417429
g5040.t1	1.35512	0.244722	0.661986	0	0	0.085219
g13087.t1	0.860344	0.739911	0.601903	0.225692	0.494859	0.411227
g9971.t1	0.0234789	0.0127952	0.0347857	0.00812444	0.0335534	0.0390578
g5459.t1	22.3586	19.4351	18.4662	5.8855	13.9158	8.33474
g5216.t1	0.73699	0.937246	0.975709	0.455916	0.342426	0.54757
g4485.t1	0	0.0366945	0.0527651	0	0	0
g19.t2	0.00167429	0.00273718	0	0	0	0.00185361
g3478.t1	0.188302	0.137738	0.264059	0.0896387	0.160368	0.176678
g10995.t1	0.773461	0.69045	0.891382	0.0142469	0.0902783	0.0247241
g1614.t1	0.661576	0.524514	0.611715	0.068958	0.123886	0.150284
g6449.t2	0.690994	0.479493	0.482314	0	0.0331077	0.241682
g9904.t1	24.9947	22.9611	19.7017	63.4723	65.0396	79.9872
g12432.t2	0	0.0131078	0	0	0	0
g1104.t1	0.330477	0.289935	0.38668	0.403114	0.251659	0.645692
g9020.t1	140.689	132.684	135.707	48.9544	67.1656	77.4603
g6914.t1	4.60712	4.50603	4.69573	0.596646	0.420086	0.907832
g3849.t1	1.07463	1.09527	1.10365	0.111375	0.0825434	0.0930874
g11258.t1	0.53376	0.451558	0.485347	0.27976	0.433461	0.517153
g12514.t1	0.170221	0.116889	0.149233	0.491318	1.27378	2.23258
g2136.t1	0	0.514181	0.263099	0	0	0
g13163.t1	0.752779	0.655125	0.344314	1.76294	9.1552	6.36794
g2899.t1	0.434947	0.510865	0.459342	0.0875336	0.0429144	0.0982089
g11965.t1	0.286926	0.217178	0.327415	0.0257724	0.0798502	0.0766881
g5924.t1	3.76312	4.10746	3.61384	4.32453	3.60308	5.26144
g2910.t1	0	0	0	0	0	0.0664736
g13595.t1	0.061498	0.0301671	0.0111632	0.0171511	0.119723	0.0823776
g2242.t1	717.296	722.435	714.02	524.987	439.64	635.488
g13071.t1	2.95465	2.84576	2.53715	0.0688578	0.0920686	0.150731
g9142.t1	0.217876	0.0593934	0.299621	0	0	0.0410681
g12331.t1	303.551	289.446	279.979	7.89113	5.68076	10.946
g890.t1	0.0214189	0.022511	0.0126951	0.00846403	0.00655317	0.00678236
g13301.t1	0	0	0	0	0	0
g551.t1	133.085	118.362	111.945	88.3728	91.2796	115.611
g6847.t1	0.170285	0.180158	0.0770993	0.062728	0.0432276	0.066969
g13747.t1	0	0	0	0	0	0
g8658.t1	0.0731041	0.0689959	0.0715939	0.0442122	0.0344568	0.0420556
g13397.t1	0.209914	0.110331	0.257248	0.230542	1.3987	0.570259
g4261.t1	0	0.0262237	0	0	0	0
g7465.t1	0.070699	0.0867006	0.139494	0.0246352	0.0382108	0.118331
g13097.t1	0.0479042	0.0475499	0.0344754	0.0355053	0.0733105	0.128973
g11396.t1	2.98569	3.06349	2.81832	0.649093	0.994455	1.07431
g301.t1	0.0106068	0.0260121	0.00314228	0.00367479	0	0
g8686.t1	0.103894	0.0970661	0.153844	0.0824278	0.127744	0.140291
g13005.t1	0.381552	0.434031	0.441544	0.394763	0.432617	0.724609
g5730.t1	0.0648458	0.06361	0.0563597	0.0209503	0.0185422	0.0479586
g13571.t1	3.24364	3.50936	3.43571	2.53985	2.82252	5.18597
g13122.t1	0	0	0	0.0765736	0.0767735	0.086593
g4082.t1	0.0647705	0.132323	0.152787	0.206476	0.035456	0.109673
g13584.t1	0.772716	0.793413	0.871383	0.100742	0.176	0.181327
g6099.t1	0.543855	0.592831	0.662886	0.430607	0.276313	0.534982
g3024.t1	0.151409	0.15635	0.117992	0.619894	1.14094	1.4362
g476.t1	4.59143	5.06804	5.10462	4.13554	9.01001	5.86767
g13422.t1	0	0.00396789	0.00287617	0.00672403	0.0104155	0.0269351
g10269.t1	0.81887	0.85594	1.06064	0.455451	0.283138	0.605691
g3767.t1	0.156238	0.18578	0.16406	0.0197149	0.0840168	0.0552681
g11459.t1	0.172589	0.141098	0.140489	0.0600855	0.069884	0.120267
g6365.t1	0.0381524	0.0312032	0.0449447	0	0	0
g1808.t1	0.0716213	0.103579	0.0751184	0.0380582	0.0235674	0.0508344
g12838.t1	0.039854	0.0358364	0.056684	0.00551664	0	0.00442012
g4888.t1	0	0	0	0	0	0
g11035.t1	0.162426	0.185906	0.250009	1.65879	2.37364	2.16116
g7729.t1	1.54654	1.21301	1.35871	0.22024	0.842963	0.445888
g7772.t1	0.0348042	0	0.0247397	0	0	0
g481.t1	0.0700017	0.0505495	0.0555341	0.00411409	0.0160727	0.00646444
g12949.t1	0.509577	0.554527	0.615372	1.92736	1.76344	4.83266
g13419.t1	0.0572029	0	0.0112741	0	0	0
g449.t1	7.65483	7.1242	7.88474	1.04524	1.34247	1.56887
g682.t1	0.0284225	0.0298722	0.0384997	0.00281038	0.00870528	0.00450352
g8148.t1	0.138791	0.109404	0.126295	0.274687	0.265937	0.753724
g2721.t1	2.7088	2.61531	2.36813	0.798145	2.07877	1.24724
g2757.t1	35.8338	34.5593	34.9596	102.45	87.54	125.086
g5426.t1	0.0366442	0.0898842	0.119176	0.0128434	0	0
g9380.t1	0.502413	0.516428	0.462755	5.9578	6.71515	5.14577
g13499.t1	1.22816	0.771885	0.761916	0.0602436	0	0
g4085.t1	0.0897437	0.137568	0.0863292	0.00781391	0.0121186	0.0625583
g6691.t1	0.0307736	0.00838543	0.0243119	0.0994939	0.159629	0.21635
g10067.t1	0.978152	0.897588	0.785984	0.236122	0.290737	0.58944
g2896.t1	0.0110414	0.0361075	0.052291	0.153795	0.596278	0.246261
g5991.t1	0.0438575	0.0510043	0.0349918	0.0221308	0.0108208	0.0242717
g7093.t1	0.235934	0.250902	0.225398	0.0997279	0.0980341	0.144617
g8642.t2	0.774889	0.823021	0.794209	0.290444	0.431231	0.540184
g11930.t1	0.44001	0.475329	0.40487	0.114592	0.304466	0.332142
g11238.t1	5141.43	5025.22	4948.6	1106.01	827.875	1351.87
g6335.t1	0.0477902	0.0260493	0.0659621	0.144856	0.276753	0.196155
g3253.t1	0.405578	0.198933	0.204215	0.117247	0.23982	0.172801
g5720.t1	1.02155	1.06075	1.17611	0.343794	0.332748	0.497387
g13940.t1	1.55923	1.34862	1.69879	0.391256	0.366775	0.479752
g11530.t1	0.169492	0	0	0	0	0
g12092.t1	0.109481	0	0.128216	3.45769	2.99686	3.72461
g11797.t1	0.0329258	0.0968987	0.0585145	0.178156	0.283135	0.204909
g513.t1	1.44587	1.52288	1.10275	7.11217	5.53171	11.9463
g9237.t1	1.85206	2.11135	2.15353	0.482283	0.381176	1.09257
g7911.t1	0.351934	0.34442	0.299582	0.195714	0.845679	0.489645
g9882.t1	0.00987577	0.00807373	0.0233894	0.0206124	0	0
g3450.t1	0.128741	0.118397	0.158914	0.055757	0.0575841	0.0476456
g5194.t1	0.0726406	0	0.0171914	0	0	0
g9786.t1	1.86762	1.84244	1.86638	0.252701	0.323124	0.541481
g11071.t1	14.7156	15.1711	15.3599	5.63557	4.99751	9.94601
g5261.t1	484.431	477.325	469.176	191.266	150.896	193.845
g13626.t1	0.0801474	0.06552	0.0474733	0	0	0.0081016
g8144.t1	1.024	0.275102	0.289413	0.615802	2.36861	3.2463
g2922.t1	0.301238	0.27175	0.375143	0.0650712	0.0672683	0.0810458
g4088.t1	0	0	0	0.0551511	0	0
g667.t1	0.569581	0.576214	0.712727	0.0592957	0.0765741	0.0949871
g1733.t1	1.11334	0.896059	0.833101	0.347876	0.344004	0.903013
g7217.t1	0	0	0	0	0	0
g3424.t1	0.0874867	0.123965	0.148585	0.0606489	0.0814346	0.148992
g13530.t1	0.00601298	0.00491513	0.0035645	0.00692392	0.0085755	0.019976
g3524.t1	0.566335	0.3388	0.286074	1.37906	1.81064	2.16121
g9683.t1	0.388623	0.132323	0.210082	0.160592	0.602752	0.182789
g1814.t1	0.192091	0.132233	0.155752	0.266146	0.412277	0.426441
g13125.t1	0.636679	0.542687	0.593188	0.576774	1.11498	0.893025
g10409.t1	0.235339	0.154658	0.188673	0.00958649	0.00989922	0.0358423
g12782.t1	341.997	327.208	293.865	1806.18	1562.23	1259.22
g4465.t1	0.0822495	0.0821765	0.0758155	0.041134	0	0.0253507
g4291.t1	4.56655	3.85756	3.71816	16.4621	24.42	25.4439
g12863.t1	0.0973869	0.0955398	0.126859	0.237111	0.178563	0.455671
g6140.t1	8.28826	7.69722	8.84554	2.93795	3.58573	7.83187
g6121.t1	0.0382013	0.0624554	0.0804909	0.0528909	0.0591635	0.0988792
g11795.t1	0.116233	0.152032	0.105559	0.0968561	0.0833964	0.0948111
g2024.t1	0.341494	0.253391	0.264596	0.149249	0.219927	0.291628
g2943.t1	0.0225391	0.0157918	0.0124076	0.00333575	0.00688521	0.019605
g7636.t1	0.432396	0.52198	0.554121	0.257743	0.226606	0.675276
g7959.t1	30.6743	29.577	28.9104	12.7826	18.6991	22.4188
g6552.t1	4.35344	5.11621	5.01231	3.9118	3.25323	6.89403
g797.t1	7.17938	5.47369	5.87333	6.53909	14.3246	11.562
g8854.t1	0.027163	0.0310854	0.0386412	0	0	0
g279.t1	0.403973	0.438298	0.444005	0.0813134	0.125926	0.1751
g2714.t1	0.118221	0.372827	0.309652	1.63164	3.341	1.8352
g416.t1	12.7367	11.3796	11.359	2.71734	9.27716	3.60444
g10877.t1	10.4855	10.6268	10.4995	1.29767	1.21562	2.47207
Mtet_Pt_rps8	6.02348	4.9946	5.63581	0.176664	0.0453467	0.327467
g8364.t1	0	0	0.0252966	0	0	0
g4452.t1	0.297812	0.331097	0.321115	0.111497	0.140756	0.238177
g9327.t1	0.0181486	0.00296709	0.0172094	0.00502274	0.00777843	0.0241473
g8746.t1	1553.31	1579.44	1619.98	482.128	397.653	506.543
g12842.t1	0.170022	0.185195	0.133343	0	0	0
g13305.t1	0	0.0461751	0.0125011	0.014209	0.015673	0.0152755
g10727.t1	0.163931	0.0597052	0.0555597	0.0680429	0	0
g2683.t1	0.589932	0.240039	0.345965	0	0	0.417817
g7646.t1	0	0	0	0	0	0
g7326.t1	0	0	0	0	0	0
g3041.t1	3.95793	3.79051	3.86252	10.2723	19.0347	43.2639
g10213.t1	0.293154	0.134826	0.140844	0.166964	0.259301	0.164381
g8188.t1	0.76021	0.642912	0.707686	0.0364388	0.0188286	0.145905
g3221.t4	1.9346e-07	8.95859e-08	1.40226e-07	1.84488e-07	2.00473e-06	1.20499e-06
g4717.t2	0	0	0	0	0	0
g13102.t1	0.0437511	0.0333793	0.0397625	0.0544533	0.0655801	0.0581799
g8719.t1	0.0051954	0	0.00307834	0	0	0
g2745.t1	0.0412368	0.0481539	0.0570391	0.0189929	0.0189025	0.0369656
g2114.t1	0.900077	0.85626	0.829581	0.0145884	0.0451984	0.0292177
g4870.t1	0	0	0	0	0	0
g9131.t1	0.155406	0.215975	0.276132	0.18346	0.0752663	0.24201
g3776.t1	1.05607	1.12909	1.1656	0.220602	0.172458	0.312352
g5735.t1	0.344858	0.404546	0.292731	0.0419166	0.0650559	0.201268
g13190.t1	0	0	0.00465368	0.00545675	0	0
g8714.t1	0.0145281	0	0.00859572	0	0	0.0649818
g13478.t1	0.933941	0.763152	0.616729	0.0708924	0.100783	0.407343
g6895.t1	0	0	0	0	0	0
g6290.t2	0.510253	0.208555	0.60517	0.148293	4.09892e-06	3.86569e-06
g3813.t1	1.04458	0.668344	0.725886	5.59216	21.0632	9.94192
g11781.t1	0.397213	0.636097	0.635612	0	0.216339	0
g4945.t1	10.6506	10.6474	9.87012	5.74016	4.83422	7.53033
g10072.t1	0.250597	0.338823	0.496508	0.777689	0.83155	0.805251
g3659.t1	137.221	132.571	129.514	424.176	344.31	390.051
g12242.t1	0.454661	0.390349	0.765664	0.367963	0.496377	0.408995
g5307.t1	0.0671143	0.327758	0.0787868	0.240767	0.220608	0
g368.t1	0.0129892	0.00707869	0.0153945	0.00599508	0	0.00960657
g9411.t1	0	0	0	0	0	0
g3909.t1	2.28179	2.44687	2.6795	0.758932	1.22651	1.02187
g6562.t2	0.783881	0.221825	0.955106	0.172866	0.167722	0
g8587.t1	1.22333	1.3644	1.42302	0.29151	0.404815	0.379352
g13046.t1	0.727478	0.557614	0.815926	0.201284	0.0986552	0.203464
g5142.t1	0.044882	0.0489212	0.0310146	0.025966	0.024145	0.0249564
g13770.t1	1.4959	1.55159	1.7771	0.247058	0.47374	0.64557
g12543.t1	0.0130698	0	0.00258168	0.00301623	0	0
g4410.t1	0.170451	0.154857	0.14558	0.889947	3.05335	2.48623
g745.t1	0.0329032	0.0739711	0.0438449	0.0228581	0.00885752	0.0274594
g12642.t1	0.0270277	0.0397697	0.00320275	0	0	0
g10470.t1	1652.53	1518.12	1332.62	2635.86	5047.39	2953.15
g7038.t1	0.0804454	0.0323651	0.0725644	0.0186636	0.0177124	0.035758
g3498.t1	0.0218588	0	0	0	0	0
g10045.t1	0.00298499	0.00488006	0.00176924	0	0	0
g3344.t1	1.16941	1.1597	1.19247	0.226038	0.178552	0.376326
g5003.t1	0.604029	0.655517	0.23636	0	0	0
g13748.t1	0	0	0	0	0	0
g898.t1	106.709	91.9062	85.8189	96.494	141.314	167.565
g6228.t1	41.9525	43.6749	40.1894	17.1262	18.6014	17.8015
g1718.t1	0.0986297	0.192608	0.126613	0.0721497	0.164719	0.212945
g2468.t1	51.216	50.7535	47.0233	39.6861	59.9191	88.2283
g10171.t1	0	0	0	0	0	0
g474.t1	0.538778	0.559179	0.62253	0.165357	0.132886	0.402542
g1401.t1	18.6871	14.2248	12.1918	23.3421	86.9626	43.6616
g9721.t1	0.214763	0.257735	0.2112	0.0601189	0.132327	0.101403
g13416.t1	0.00149343	0.0243846	0.000986038	0.0723839	0.00415079	0.00822109
g5686.t1	0.505252	0.541489	0.467353	0.284365	0.274258	0.192444
g1144.t1	0.198289	0.203488	0.176051	0.0976374	0.0949279	0.08749
g11768.t1	1.53835	1.463	1.80914	1.28208	5.2865	2.62463
g9924.t1	101.718	83.3637	70.6468	167.015	361.446	137.788
g2122.t1	0.0432367	0.00392713	0.048393	0.00332734	0.020616	0.0213259
g8615.t1	0	0	0	0	0	0
g6789.t1	0.215689	0.211615	0.127617	0.244536	0.233804	0.38585
g2425.t1	0.0392701	0.0555236	0.0385333	0.0134813	0.0317549	0.0210102
g4681.t1	0.042371	0.0138555	0.0100371	0	0	0.028294
g4619.t1	3.02438	2.90888	3.31469	0.167545	0.225919	0.384946
g12880.t1	0.0365782	0.0598098	0.0144333	0.0170005	0	0.0136092
g12039.t1	0.0331344	0.0441922	0.0780643	0.0484846	0.403893	0.114879
g7791.t1	2.82842	2.37144	2.12295	2.23166	3.20135	2.56559
g41.t1	0.692684	0.852911	0.693821	0.314958	0.95801	0.371206
g2466.t2	0.223289	0.229335	0.227269	0.281774	0.405799	0.625549
g7889.t1	0.190376	0.0900989	0.187017	0.00347052	0.00537601	0.0111216
g11424.t1	0.210753	0.17587	0.231566	0	0.0329589	0.0243558
g2755.t1	1.19978	1.02817	1.23979	1.21867	1.38999	2.52284
g9253.t1	0.00806239	0.00329529	0.0143338	0.00837038	0.017285	0.0134132
g2981.t1	5.89173	5.44772	5.07099	7.21367	12.0321	9.16324
g3804.t1	1.37154	1.38163	1.39163	1.64778	2.4501	3.43095
g7228.t1	3.82297	4.58437	3.78851	0.190338	0.129292	0.13325
g3834.t1	0.696061	0.55376	0.456069	0.118733	0.163924	0.189957
g5133.t1	0.00970501	0.0317364	0.0632105	0.0202529	0.020934	0.086492
g13695.t1	24.6636	18.4051	17.2658	27.3754	79.6636	45.7429
g2423.t1	0.510135	0.448599	0.648161	0.219306	0.194673	0.244291
g9648.t1	0.538719	0.585402	0.482589	0.287113	0.769723	0.642486
g9747.t1	0.0452438	0.05548	0.102726	0.015706	0.0243412	0.0251587
g1085.t1	10.3606	10.5658	10.5076	2.69978	2.51441	3.12416
g5377.t1	0.582199	0.659306	0.579068	0.170833	0.285802	0.450019
g10146.t1	0	0.1147	0.0165721	0.297356	0.368447	0.56924
g561.t1	0.477394	0.334585	0.376116	0.415958	1.14167	0.894677
g8482.t1	5.23632	4.19216	4.23564	1.86814	5.4897	3.6568
g6631.t1	0.242513	0.208966	0.283442	0.113666	0.0986309	0.138393
g11589.t1	0.214859	0.379051	0.354789	0.543548	1.57605	0.718963
g10217.t1	0.735292	0.721355	0.628102	0.146241	0.158742	0.257599
g12674.t1	0.0265795	0	0.0314587	0	0	0
g7186.t1	0.280495	0	0.151286	0.523132	0.558475	1.32441
g9997.t2	0.0518455	0.0518005	0.0136518	2.40761	2.80946	3.8693
g12265.t1	0.242494	0.185006	0.186183	0.0989543	0.0494214	0.130461
g1075.t1	0.0518455	0.0706371	0.0580201	0.0119796	0.0123731	0.0383866
g2602.t1	1.19078	0.989586	1.17703	1.65001	1.99569	2.7959
g7681.t2	0.508476	0	0	0	0	0
g11605.t1	0.886803	0.688752	1.03682	0.20073	0.155652	0.259605
g3387.t1	0.477397	0.33337	0.317992	0.290637	0.160942	0.18839
g4223.t1	44.6918	41.1693	38.3727	45.0945	60.0552	59.0319
g1648.t1	0.697108	0.681059	0.607771	0.094281	0.139978	0.295816
g3393.t1	0	0.0328446	0.0732276	0.0263892	0	0.0647211
g9497.t1	0	0	0	0	0	0
g5837.t1	0.30784	0.318125	0.261529	0.394591	0.349334	0.335451
g6249.t1	1.24048	1.23461	1.44321	0.180257	0.116473	0.228508
g12860.t1	4.10379	3.56021	3.53025	9.52963	15.7443	15.3563
g12415.t1	0.333909	0.42813	0.348083	0.0857278	0.0522099	0.0830658
g4782.t1	237.152	207.657	192.405	356.242	484.869	436.898
g3613.t1	0.110422	0.155746	0.127063	0.127169	0.166773	0.153468
g7514.t1	0.546852	0.478126	0.563546	0.135028	0.168344	0.142481
g7004.t1	78.9496	78.9028	80.1632	31.0368	26.25	40.7571
g6233.t1	0	0.0312032	0.0224723	0.0814318	0	0
g8983.t1	0	0	0.0478694	0	0	0
g10617.t1	0.165016	0.167274	0.258069	0.0457892	0.0212854	0.132039
g8901.t1	0.29696	0.253089	0.269498	0.0832572	0.0475269	0.175504
g8783.t1	0.13225	0.127414	0.11475	0.0719643	0.0304009	0.0891042
g14168.t2	0.203199	0.20794	0.257657	0.0358257	0.34641	0.100093
g13894.t1	0.500873	0.446055	0.480229	0.219848	0.253189	0.41553
g11246.t1	3.14298	3.9495	3.67014	0.276611	0	0.208815
g5570.t1	0.0284491	0.0290693	0.0105379	0.00738088	0.0114302	0.0157709
g532.t1	0	0	0	0.0174153	0	0
g3859.t1	0.00366289	0	0	0	0	0
g12497.t1	0.038414	0.0314061	0.0303126	0.133976	0.166277	0.0857941
g1699.t1	0.285938	0.362935	0.365341	0.110412	0.102557	0.104218
g12155.t1	16.2518	4.378	19.1367	29.5661	9.34135	21.5601
g5528.t1	76.3372	59.1021	50.1659	33.2841	106.726	69.3062
g12485.t1	1996.96	2004.61	1964.88	555.868	528.661	591.148
g1265.t1	0.137424	0.174746	0.128951	0.140006	0.0695481	0.139695
g3970.t2	0	0	0	0	0	0
g9536.t1	0	0	0	0	0	0
g7399.t1	11.2127	9.56274	9.18783	9.42367	11.0174	17.804
g10587.t1	0.429914	0.490154	0.567679	0.0182669	0	0
g10555.t2	0	0	0.0161778	0.0126628	0.058892	0
g10083.t1	35.3472	33.8505	33.271	42.6452	69.5284	40.8281
g1914.t1	0	0	0	0	0	0
g8454.t1	0.204512	0.254773	0.21912	0.0948446	0.199571	0.108493
g12945.t1	0.500394	0.431707	0.672931	0.0196302	0	0
g1866.t1	0.0113888	0.00465465	0.00472653	0.0015725	0	0.00630166
g974.t1	18.4832	16.4435	16.7717	2.08272	3.34887	2.83773
g3529.t1	0.0315816	0.0387253	0.0405434	0.0291767	0.0451984	0.0584354
g9717.t1	0	0	0	0	0	0
g5941.t1	0.0277947	0.022446	0.0435454	0.00946768	0.0198252	0.0307983
g5784.t1	0.896268	0.868392	0.874837	0.224858	0.482587	0.313985
g11644.t1	2.87728	2.70587	2.69955	1.2563	1.4815	1.65168
g4903.t1	0.385264	0.507602	0.402877	0.134955	0.106947	0.221278
g10550.t1	0.391103	0.439072	0.457286	0.0108391	0.00559701	0.0405232
g3935.t1	0	0.00883025	0.00960454	0	0	0
g9606.t2	0.208365	0.230207	0.202437	0.175795	0.25462	0.301984
g9050.t1	13.0849	11.9877	10.7918	14.9371	18.8426	16.086
g7763.t1	410.305	419.138	388.75	383.193	393.031	365.021
g8467.t1	3.68012	3.60107	3.63373	4.16294	10.7567	9.40305
g7092.t1	0.835839	0.727453	0.733941	0.856251	0.817561	1.40082
g8308.t1	0	0	0	0	0	0
g1853.t1	0.620861	0.612596	0.709771	0.350284	0.473855	1.00247
g1850.t1	0.532267	0.614712	0.485337	0.305267	0.29119	0.535956
g5493.t1	0.558983	0.609366	0.45417	0.131194	0.381587	0.130988
g13519.t1	2.27008	1.2695	1.41343	4.68525	2.3324	2.89417
g13890.t1	0.634386	0.565104	0.592961	0.281134	0.252474	0.600761
g4456.t1	0.0413065	0.0291471	0.0195093	0.00189626	0	0.00911733
g2417.t1	0.0750072	6.68394e-05	0.0842079	0.897893	1.1879	1.14846
g14148.t1	0.554007	0.60706	0.726277	0.175695	0.208903	0.360043
g1811.t1	0.0960722	0.151839	0.15177	0.0710768	0.144547	0.0782845
g5875.t1	0	0	0	0	0	0
g8696.t1	0.136719	0.151998	0.123126	0.0833782	0.13504	0.115373
g12483.t2	0	0	0	0	0	0
g8329.t1	0	0	0	0	0	0
g2888.t1	0.0274089	0.0224073	0.0162304	0	0	0.0203469
g9567.t1	0.173632	0.155954	0.0991136	0.819965	1.91383	1.60431
g4944.t2	0.00513832	0	0	0	0	0.0057039
g8759.t1	1302.9	1103.54	968.813	703.854	2056.12	848.983
g12507.t1	0.0304131	0	0.00338999	0.0138086	0.0328326	0.0162473
g7303.t1	0	0	0	0	0	0
g10063.t1	10.6498	8.60406	9.61682	5.04276	8.51072	7.90678
g1563.t1	70.3351	63.4792	63.6862	24.6917	42.5983	44.2346
g10168.t1	0.00545578	0.0029731	0.00215619	0.00125626	0.00194482	0.00402717
g430.t1	1.90532	1.90018	2.08866	0.475053	0.807387	0.824627
g7468.t1	0	0.021102	0.0304989	0	0	0
g9360.t1	2.12888	2.36353	2.00265	0.537843	1.46611	0.887937
g2108.t1	0.9625	0.867282	1.03037	0.0947479	0.0704554	0.0607225
g8432.t1	0.258646	0.283102	0.262378	0.421885	0.423093	0.953249
g9585.t1	0.0660164	0.0607107	0.0660183	0.065688	0.0398101	0.100685
g6377.t1	0	0.00790676	0	0.0269101	0.0104306	0.0215479
g11823.t1	0.128385	0.0968848	0.116947	0.0137416	0.0213063	0.0220064
g5247.t1	0.176454	0.158427	0.133735	0.118007	0.145561	0.294907
g3356.t1	0.608608	0.341471	0.346112	0.548961	0.799893	0.692491
g13428.t1	0.0306425	0	0	0	0	0
g12383.t1	0	0	0.00818571	0	0	0
g8831.t1	0.337613	0.413637	0.500922	0.396149	0.316361	0.561882
g12954.t1	9.03334	7.13669	8.11118	7.02774	13.4309	12.5357
g2482.t1	0.0511799	0.117156	0.0909046	0.0498658	0.066276	0.0684463
g2905.t1	0.0283378	0.0463292	0.10036	0.0400374	0	0.0638678
g12148.t1	0.0593346	0.0242515	0.0653002	0.0528107	0.0408972	0.0564168
g12059.t1	0.10362	0.0786581	0.201663	0.0924851	0.0557393	0.0823053
g6862.t1	0.37105	0.339731	0.334062	2.44708	3.94409	2.46747
g3645.t1	481.498	474.603	495.322	280.623	191.767	243.159
g14172.t1	0.554312	0.554205	0.525574	0.301086	0.283456	0.435166
g2511.t1	23.8815	21.1656	19.6228	2.96575	7.66125	6.64399
g6371.t1	0.137793	0.126158	0.166546	0.0420182	0.0295884	0.0673217
g1680.t1	360.115	347.969	298.275	299.965	283.22	349.856
g4288.t1	0	0	0.0199554	0	0	0
g789.t1	0.33086	0.33071	0.498197	2.50724	2.13726	5.94659
g560.t1	0.0329944	0.0269745	0.0455756	0.260416	0.296957	0.367932
g3250.t1	1.98825	1.52424	1.92507	1.02593	2.36309	1.83604
g8753.t1	0.0264542	0	0	0	0	0
g4394.t1	0.214958	0.200742	0.0362268	0.173909	0.369754	0.623505
g1585.t1	0.1602	0.201743	0.23605	0.107911	0.0835693	0.192131
g5911.t1	1.01431	1.17618	1.22138	0.698176	0.863439	1.09628
g3114.t1	0	0.310964	0.032779	0.173269	0	0.258245
g3948.t1	0.164276	0.191108	0.213353	0.0438196	0.0135791	0.105303
g5761.t1	0.109083	0.176882	0.305325	0.142252	0.226473	0.260331
g6173.t1	0	0	0	5.62005	26.0161	11.61
g9213.t1	0.0231825	0.00631723	0.0137307	0.0214639	0.0516064	0.0429766
g215.t1	0.10293	0.0855159	0.0650213	0.283212	0.42039	0.53428
g8929.t2	0.0382947	0.0465033	0.0285566	0.0142073	0	0.0455195
g13390.t1	1.08483	1.21553	1.21916	0.80309	0.877785	1.08447
g13619.t1	0.0743881	0.0738404	0.056668	0.0736356	0.096961	0.153376
g10209.t1	0.126329	0.114974	0.0739634	0.0773768	0.119763	0.125911
g7441.t1	0.0964585	0.143987	0.12675	0.0522562	0.0539566	0.0651288
g2698.t1	0.161147	0.149808	0.12173	0.220714	0.331626	0.497309
g12612.t1	2.93128	2.61855	2.91502	1.49062	1.2333	2.26269
g2000.t1	0.00652393	0	0.00772946	0.0271523	0	0
Mtet_Mt_rps11	0.104525	0.299213	0.215187	0.375951	0.0575722	0.0593453
g10809.t1	0.653234	0.505394	0.456121	0.266855	0.200454	0.369241
g5834.t1	11.1941	10.3672	9.2976	6.59917	11.26	11.8902
g7643.t1	0.0562566	0.0804763	0.0729341	0.00486493	0.0301355	0.0233889
g11134.t1	0.216421	0.243254	0.208419	0.141747	0.169821	0.274292
g8190.t1	1.42183	1.85131	1.55042	0.587908	1.23992	0.83822
g11167.t1	509.037	510.284	545.66	208.371	166.393	191.989
g10794.t1	35.631	33.0236	32.9079	5.39042	5.51865	8.00584
g9560.t1	0.648444	0.646475	0.621406	0.341549	0.292018	0.570885
g4727.t1	0	0.141553	0.0510552	0	0.191087	0
g8492.t1	0.106361	0.108685	0.110261	0.0230582	0.0285836	0.0443273
g8604.t1	0.0815008	0.0932912	0.134982	0.0456217	0.0177061	0.0365037
g5679.t1	0.906305	0.756525	0.779545	0.50428	0.493789	0.595077
g10863.t1	0.777028	0.78061	0.884996	1.22649	3.87663	5.26588
g11579.t1	0.948868	1.01054	0.988268	0.131196	0.153806	0.237301
g861.t1	0	0	0.12505	0	0	0
g13537.t1	3.34991	2.47344	2.47088	2.77384	7.61757	5.21548
g11384.t1	0.0138529	0.0169869	0.0574412	0.00480633	0.00744797	0.00769953
g12125.t1	0.769008	0.615654	0.644424	0.145695	0.608914	0.520126
g11954.t1	0	0.0195188	0	0.0504685	0.0521735	0.0537294
g1724.t1	0	0	0	0	0	0
g4792.t1	0.316547	0.436664	0.994012	0.631645	0.0878542	0.45332
g5873.t1	59.5564	56.0683	55.0528	43.8814	44.7515	43.9319
g5851.t1	5.59767	5.38445	5.3187	3.95441	8.30865	9.8259
g7203.t1	0.784275	0.73834	0.752601	0.554894	0.680847	0.795613
g8074.t1	0.362914	0.626785	0.671793	1.34102	2.51427	4.73724
g6155.t1	0.194662	0.191893	0.17978	0.111122	0.0799302	0.114452
g6195.t1	0.503835	0.497004	0.536625	0.523781	0.378034	0.909514
g12783.t1	0	0.00636986	0.00461496	0	0	0.00866734
g778.t2	1.03864e-06	0	0	0.00163859	0.00271307	0.00548719
g2366.t1	0	0	0	0	0	0
g7080.t1	0	0	0	0	0	0
g2307.t1	0.0420602	0.0458505	0.0746619	0.0881109	0.0607666	0.360436
g13980.t3	0.191311	0.272033	0.49048	0.127248	0.260384	0.256005
g14082.t1	1.91247	1.46387	2.11106	1.32141	1.457	2.84519
g8570.t1	1.2795	1.11298	1.29084	0.0356184	0.132552	0.0456309
g6350.t1	2.04513	2.44309	2.65137	0.837256	1.2108	1.83648
g3798.t1	0.213342	0	0.375151	0	0.350891	0
g13840.t1	14.9355	14.1886	12.6244	16.9194	56.8019	25.4241
g10760.t1	12.5652	9.26543	9.65914	19.887	51.3449	27.6793
g2006.t1	0.296058	0.297012	0.323019	0.0302533	0.0324341	0.0447538
g2979.t1	0.208127	0.153774	0.156548	0.00554032	0.0042903	0.00887818
g9347.t1	0.525662	0.515709	0.78499	0.347898	1.30546	0.910515
g5274.t1	0.784823	0.57225	0.789751	0.357749	0.902163	0.690879
g11773.t1	4502.6	4605.74	4760.21	810.695	575.513	1178.73
g3292.t1	0	0.0640132	0	0.0278726	0	0
g12763.t1	0.460141	0.502995	0.454881	1.5024	1.78556	1.4024
g7389.t1	0.33311	0.237192	0.229013	0.04489	0.0348066	0.0479212
g1897.t1	0.00664889	0.0135876	0.017733	0.00229953	0.0142438	0.00368519
g9401.t1	0.322026	0.273374	0.337527	0.300612	0.425845	0.495366
g8691.t1	0.433732	0.493938	0.458186	0.400747	0.571597	0.364018
g13343.t1	0.361868	0.314335	0.354789	0.133918	0.0855219	0.151361
g6433.t1	40.418	38.0125	37.2504	9.02922	23.666	16.7851
g9833.t1	27.3427	28.9247	30.5669	4.51974	3.41599	4.67771
g12234.t2	0	0	0	0	0	0
g9989.t1	3.85411	3.0877	4.10818	0.422643	0.598206	0.175962
g12127.t1	0.1082	0.161602	0.184996	0.040338	0.0191702	0.0380261
g6065.t1	0	0.0215647	0.026035	0.012223	0	0.0195767
g2129.t1	0	0	0	0	0	0
g1059.t1	11.7133	11.8213	12.582	3.39016	4.88604	4.27324
g13361.t1	2.83378	2.2238	2.62608	4.3841	3.81213	5.42876
g1030.t1	0.0340741	0	0.0235525	0.00393636	0	0.00630674
g697.t1	0.0546726	0.0394077	0.0521324	0.0245327	0.0936909	0.0924211
g10227.t1	0.0888819	0.145327	0.064321	0.103062	0.0958783	0.187054
g6202.t1	0.996213	1.38987	1.35261	0.309138	0.245549	0.555382
g9543.t1	0.00991362	0	0.00587416	0.00686717	0.00531874	0
g4489.t1	0	0	0.116503	0	0	0
g1283.t1	3.96684	4.17625	4.20793	0.184916	0.197558	0.343782
g10963.t1	0.459907	0.32349	0.464846	0.705437	0.966404	1.52577
g1576.t1	1.25437	1.42373	1.19615	2.14483	3.20066	4.45626
g13550.t1	0.00522441	0.038437	0.0402417	0.0687763	0.0785049	0.179795
g14164.t1	0.061346	0.0482884	0.0754226	0.0643758	0.0680669	0.140928
g11222.t1	0	0.0711116	0.109069	0	0	0
g10205.t1	0.0201334	0.0603489	0.0278287	0.0186241	0.0216443	0.0223768
g8369.t1	0	0	0	0	0	0.00713314
g7220.t2	0.0236038	0.0270852	0.0557408	0.00890501	0.0359728	0.0179187
g1171.t1	228.566	205.714	171.625	37.4841	82.2914	52.2472
g9699.t1	0.00243364	0.00596795	0.00721284	0.0117742	0.00520855	0.0107834
g7094.t1	1.17087	0.636651	0.788629	0.448177	0.243242	0.502586
g1495.t1	0	0.0337473	0.0485845	0	0	0
g6957.t1	0.0714498	0.0867221	0.0744412	0.0254338	0.016214	0.0263773
g9266.t1	0.279126	0.325159	0.276946	0.217908	0.315166	0.488709
g6858.t1	1.77537	1.80113	1.8013	0.0164561	0.029734	0.0307655
g4476.t1	1.35115	1.66423	0.970046	0.311832	0.355741	0.116393
g6933.t1	12.8451	10.1482	10.4963	0.242351	0.726733	0.467186
g10149.t1	0.271401	0.295845	0.160659	0.015755	0	0.0126134
g10652.t1	0.813575	0.724565	0.696253	0.253736	0.0630034	0.438627
g7143.t1	0.0693566	0.100798	0.068465	0.0107023	0.0165869	0.0171431
g2928.t1	0.356833	0.362044	0.40356	0.128695	0.26822	0.47437
g9056.t1	6.01676	5.0844	4.6518	4.75275	10.8357	7.95554
g10191.t1	0.475558	0.233504	0.363979	0.785019	0.523742	1.18912
g5510.t1	0.47494	0.361161	0.389371	0.371257	0.249035	0.521241
g13594.t1	1360.21	1241.21	1203.35	1270.51	2160.11	2000
g11436.t1	0.356971	0.332655	0.382928	0.0123486	0.0229479	0.0316625
g10385.t1	0.107335	0.0658159	0.0793972	0.112366	0.18887	0.374745
g3930.t1	5.59746	4.54813	4.01811	6.13269	11.2927	8.3893
g10304.t1	1.47446	1.54788	1.05488	0.510349	0.87183	0.653199
g6127.t1	0.146214	0.10337	0.112411	0.0902528	0.0889496	0.122715
g5998.t1	0.114395	0.135071	0.0998187	0.0483494	0.0238221	0.0387426
g4005.t1	3.57596	3.6442	3.29458	0.0240915	0.0821319	0.0231561
g9398.t1	0.045386	0.0742078	0.0430015	0.0378645	0.0391331	0
g12685.t1	0.182243	0.254827	0.176191	0.00332163	0.0257258	0.0106447
g2397.t1	0.0477003	0.0623938	0.0621376	1.85124	2.75699	2.51845
g10778.t1	0.00919618	0.0375903	0.0217822	0.00639414	0	0.0307218
g12044.t1	0.226567	0.217078	0.186055	0.683787	0.546174	1.54221
g9504.t1	0.330854	0.22123	0.283958	0	0	0
g13312.t1	0.443573	0.493238	0.493153	0.0621547	0.115821	0
g2626.t1	2.33023	1.94587	2.60385	1.12633	0.523742	1.62152
g1683.t1	0.0250136	0.0715657	0.0765864	0.170263	0.19666	0.235841
g1729.t1	0.105132	0.0859515	0.330522	1.19279	1.8046	2.13773
g10232.t1	2.01847	2.08305	2.08544	0.412584	0.555316	0.967865
g4336.t1	1.07336	1.10393	1.26392	1.27858	1.83344	1.68667
g3784.t1	0.307371	0.541831	0.551686	0.113578	0.155376	0.342389
g2169.t1	0	0	0	0.0599952	0.0774434	0.0961318
g11857.t1	0.851805	0.942549	1.16685	0.119586	0.231716	0.248999
g12075.t1	6.76199	7.21993	8.17775	6.96457	5.42443	10.6646
g8323.t1	1.30878	1.20025	1.27489	0.418979	0.521755	0.653247
g10402.t1	0.469442	0.656498	0.61419	0.284253	0.253876	0.206859
g6437.t1	0	0.0403908	0	0	0	0
g8486.t1	0.0472187	0.0540434	0.0167758	0.0197032	0.0305471	0.0210366
g13906.t1	1.59361	1.34043	1.56819	1.40698	5.82549	4.22992
g5071.t1	0	0	0.0128235	0	0	0
g12121.t1	0.0849986	0.0972821	0.0906074	0	0.027466	0.0189202
g12162.t1	7.28568	7.11709	7.8768	1.84538	2.09086	2.69049
g9636.t1	2.22578	2.36442	2.36951	1.07685	1.2139	1.9184
g7162.t1	6.1222	5.65811	5.44605	2.36582	9.60809	7.36577
Mtet_Mt_nad9	0.168541	0.177155	0.113806	0.135752	0.0789271	0.189657
g5001.t1	0.167323	0.237088	0.175139	0.0618497	0.0658754	0.117676
g9425.t1	0	0.192319	0	140.794	104.91	122.896
g13899.t1	0	0.0233905	0	0.647058	0.657255	0.51595
g906.t1	0	0	0.00868544	0	0	0
g7694.t1	0.249026	0.166246	0.189387	0.0114918	0.0177985	0.0322262
g739.t1	0.886224	0.792227	0.895153	0.216678	0.191847	0.29754
g4103.t1	1.20652	1.05901	1.11222	0.0248619	0.193035	0.139228
g1070.t2	0.320651	0.21495	0.276138	0.204253	0.325832	0.28704
g11850.t1	0.293195	0.333718	0.373917	0.518739	0.747676	0.983554
g7398.t1	0.432666	0.59069	0.48106	0.651656	0.8467	0.841303
g647.t1	0.0171063	0.00932259	0.0270264	0.0869537	0.0918501	0.259632
g11743.t1	0.32759	0.342821	0.418755	0.118855	0.198583	0.278089
g477.t1	1.54302	2.08643	1.7344	3.12677	3.93296	2.04412
g10866.t1	0.357116	0.21899	0.221743	1.01342	0.816008	1.70151
g7059.t2	0.106638	0.0697448	0.0820716	0.00742426	0.0575651	0.023777
g14153.t1	0.343797	0.281054	0.263784	0.0976707	0.0925087	0.0782246
g2527.t1	0	0	0	0	0.0141176	0
g5329.t1	0.10083	0.111551	0.0888963	0.0887694	0.0960422	0.264154
g9165.t1	0.053561	0.0164195	0.0317284	0.0232243	0.0287897	0.0520873
g13812.t1	1.39783	1.18047	1.08332	1.11287	1.40124	2.1647
Mtet_Pt_petG	6.59148	4.48271	4.99721	1.6282	1.28729	1.9052
g6153.t1	0.30749	0.271504	0.436788	0.0857556	0.0266052	0.0549184
g12163.t1	0.722638	0.558995	0.736352	0.291378	0.409783	0.337085
g3230.t1	0.110613	0.0369907	0.0387289	0.010449	0.00539538	0.0223232
g9434.t1	0.0464374	0.0151854	0.0274977	0.0193744	0	0.031029
g12448.t1	0.421974	0.21145	0.28192	0	0.029486	0
g9383.t1	0.19574	0.114292	0.138081	0.0129099	0.00999835	0.0103431
g5713.t1	0	0.00508493	0	0	0	0
g2666.t1	3079.3	3143.27	3043.75	11.4585	10.9623	17.767
g13522.t1	0.0105114	0	0	0	0	0
g12369.t1	0.178104	0.145599	0.189009	0.0978831	0.151696	0.255825
g1849.t1	0.511541	0.557587	0.600833	0.515424	0.780589	0.683209
g13481.t1	0.768403	0.982294	0.776521	0.183818	0.0388533	0.0163373
g7216.t1	0	0	0	0	0	0
g9199.t1	0.00100313	0.000687638	0.00098308	0.000109462	0	0.000348169
g13552.t1	318.255	338.217	340.1	266.331	227.677	270.633
g6186.t1	0	0	0	0	0	0
g4278.t1	0.219862	0.235593	0.252417	0.112206	0.406647	0.193926
g4092.t1	0.222317	0.258062	0.223959	0.144694	0.20504	0.20719
g4087.t1	0	0	0	0	0	0
g6627.t1	0	0	0.0125357	0	0	0
g598.t1	4.50736	4.26977	4.73518	0.189852	0	0.0501822
g9320.t1	0.156151	0.174452	0.200463	0.0865516	0.217876	0.150234
g8672.t1	0	0	0	0	0	0
g10791.t1	5.74067	4.8044	4.95968	7.83804	16.7852	11.4315
g11607.t1	0.140212	0.187581	0.233858	0.0977976	0.137926	0.0711671
g2149.t1	0.338655	0.25452	0.234123	0.0438979	0.0373983	0.0504414
g10131.t1	785.52	818.017	857.788	1021.74	805.221	910.218
g8673.t1	0.533579	0.616911	0.487598	0.105852	0.123039	0.262815
g5746.t1	1.26115	1.5115	0.738678	2.10622	5.38649	4.89765
g673.t1	0.045787	0.0374332	0	0.00797489	0	0
g13116.t1	52.4798	54.5253	52.3417	48.4822	39.5492	50.6809
g11144.t1	0.125717	0.0963505	0.13961	0.0927647	0.126861	0.192293
g10011.t2	0.601158	0.524456	7.54201e-10	0.420726	1.04932	0.916139
g8619.t1	2.0466	1.87846	3.18143	5.36808	2.83095	4.03144
g2214.t1	114.88	103.787	90.5004	27.4053	49.9185	47.3143
g3078.t1	0.530899	0.498789	0.60071	0.165099	0.145004	0.317343
g6345.t1	0.0614349	0.0376656	0.0667359	0.00709368	0.00549435	0
g3857.t1	0.0488708	0.0438136	0.0457953	0	0	0.00349037
g983.t1	0	0	0	0	0	0
g11951.t1	0	0	0	0	0	0
g4202.t1	0.431528	0.395113	0.38844	0.0539807	0.0743793	0.0672456
g9341.t1	0	0.0211106	0	0	0	0
g3773.t1	0.303448	0.273374	0.370545	0.244784	0.36596	0.440325
g4264.t1	0.0181332	0.00941072	0.0137166	0.0310231	0.0353688	0.176747
g3007.t2	0.846297	0.593812	0.837148	0.291629	0.165435	0.216991
g7279.t1	0.0544803	0.0286295	0.0299805	0.0161584	0.0166833	0.00431561
g918.t3	0	0	0	0	0	0
g314.t1	0.0947748	0.0704291	0.0987321	0.0218433	0.0461217	0.0286424
g11646.t1	0	0	0	0.0335783	0.0130012	0.00896799
g1737.t1	0.0114002	0	0	0	0	0
g8327.t1	6.14906	5.69542	4.33481	0	0	0
g7686.t1	0.102028	0.0744663	0.0539887	0.0428601	0.0663752	0.0969665
g6572.t1	0	0	0	0	0	0
g3276.t1	18.7433	18.9011	17.105	1.87387	1.44499	2.07541
g9918.t1	11.277	11.3225	11.5392	5.90676	6.13317	8.79155
g435.t1	1.05331	0.970347	0.74605	0.611647	1.81809	1.14491
g8755.t1	1.48243	1.51417	1.4975	1.40375	1.59569	1.90973
g11401.t1	0.153265	0.117548	0.163767	0.163395	0.186177	0.351987
g12088.t1	0	0	0	0	0	0
g5366.t1	0.00749506	0	0.00948375	0	0	0
g1072.t1	0.0590327	0.0737836	0.0739582	0.0970123	0.109516	0.0970284
g2828.t1	14.4254	17.3308	11.9497	35.6404	47.2067	45.1649
g13705.t1	1.38218	1.31605	1.41087	0.225913	0.385175	0.443272
g2685.t1	0.0494619	0.0981984	0.0627825	0.0490375	0.0759913	0.0549883
g12548.t1	0.103653	0.0730436	0.108034	0.0494573	0.0153182	0.0396287
g10143.t1	79.6008	84.9072	96.4427	146.132	133.329	170.567
g3004.t1	0	0	0	0	0	0.00647791
g65.t1	26.6471	25.1566	25.0236	0.563912	0.64955	0.949497
g1571.t1	43.6852	38.779	40.2634	13.7952	17.394	20.4262
g11702.t1	0.633455	0.745052	0.585862	0.685969	0.757226	0.976843
g2402.t1	10.4602	9.98951	10.7165	7.62502	6.79733	8.17297
g5177.t1	1.30075	1.49272	1.50453	0.598867	0.761189	0.985468
g11962.t1	147.809	154.352	153.306	20.7631	18.4823	26.0212
g2132.t1	9.43534	9.91693	9.95368	2.26461	1.14753	6.05229
g8565.t1	0.0767851	0.0339987	0.03034	0.0442555	0.0308386	0.0922013
g1173.t1	0.0347656	0.0189485	0.0411582	0.0080747	0	0.0129287
g13841.t1	0	0.0235127	0.00850783	0	0.0311738	0.0160771
g12905.t1	0	0	0	0	0	0
g9326.t1	0.0654229	0.0668545	0.0920226	0	0.00880545	0
g6080.t1	0	0	0	0	0	0
g7821.t1	1.82995	1.54924	1.97256	0.529814	1.0568	0.701488
g12114.t1	0.0243233	0.0162674	0.0209722	0.02292	0.0402166	0.0342865
g5918.t1	0.307857	0.412231	0.396226	0.233145	0.24486	0.279426
g10124.t1	0	0.0134052	0	0	0	0
g9616.t1	0.794011	1.08656	0.889322	0.605783	0.808875	0.960652
g11805.t1	0.074809	0.0305774	0.0295455	0.0302626	0.0133969	0.00692615
g9379.t1	0	0.0225049	0	0	0	0
g10903.t1	0.00876534	0.0143316	0	1.79112	2.18156	2.41012
g4880.t1	0	0	0.00424976	0	0	0
g13615.t1	0.664249	0.715446	0.811481	0.256893	0.239017	0.434876
g12109.t1	0.0398693	0	0.0157293	0.0370964	0.0287778	0.0296927
g7403.t1	4.84009	4.73727	5.27021	0.552742	0.594583	0.826956
g10687.t1	1.53181	1.54915	1.32257	2.03788	5.35975	3.91494
g7167.t1	0.130713	0.165155	0.140673	0.016564	0.0256923	0.0663011
g6221.t2	8.49029	6.64281	6.53783	1.32028	1.65462	1.68195
g12996.t1	0.846536	1.00572	0.915839	0.443034	1.18857	0.620577
g12052.t2	1.10632	0.819321	1.27745	0.46811	0.235801	0.515858
g10400.t1	1.82166	1.68737	1.68221	1.54283	4.12618	3.2877
g43.t1	0.160113	0.130913	0.189293	0.0702504	0.0654241	0.0449369
g13694.t1	120.376	113.17	108.652	80.8042	85.615	87.913
g3316.t1	0.0578169	0.0611623	0.0483764	0.0282316	0.0327891	0.0603242
g2208.t1	0.110587	0.190319	0.117242	0.096836	0.050009	0.206861
g1355.t1	0.354486	0.447924	0.514679	0.0338177	0.0699967	0.0541189
g11213.t1	0.139231	0.131319	0.129515	0.0177611	0.0366637	0.0355841
g10335.t1	0.709517	0.707454	0.849463	0.981687	2.18294	1.76472
g575.t1	19.8494	20.814	19.7861	2.52769	2.59652	2.20368
g1404.t1	1.49703	1.69789	1.8535	0.107606	0.0434981	0.149899
g1203.t1	9.19674	9.4367	9.96578	8.36199	9.12643	11.3406
g2318.t1	0	0	0	0	0	0
g10961.t1	13.7789	14.8876	14.5363	16.6944	16.7881	17.1051
g306.t1	0.354701	0.288522	0.457287	0	0	0
g5376.t1	6.19121	5.99564	5.89156	1.63327	2.55998	2.55429
g10966.t1	0.377281	0.396891	0.44439	0.0387951	0.0593276	0.122463
g1992.t1	0.372952	0.37268	0.465892	0.414682	0.359135	0.756424
g9717.t2	0	0	0	0	0	0
g9012.t1	12.8545	12.2328	11.4689	4.71336	6.15133	16.8604
g12097.t1	30.6735	31.3314	33.8113	13.3424	10.5629	15.6139
g3171.t1	0.0208651	0.0506094	0.0800833	0	0	0
g8345.t1	0.290909	0.255698	0.315179	0.0973489	0.0971464	0.128278
g8813.t2	0.236126	0	0.366644	0.220045	0	1.16071
g11748.t1	0.475062	0.428168	0.541402	0.0337246	0.0261158	0.108084
g7261.t1	0.716514	0.866007	0.700299	0.740653	0.794608	1.3248
g1160.t1	0	0.00661632	0.0175914	0.0018652	0	0.00298934
g13898.t1	0.0841012	0.0589292	0.0605017	0.124952	0.187141	0.380358
g5451.t1	0.0709402	0.0577044	0.0415716	0.0509266	0	0
g9377.t1	0.0300655	0.0249939	0.0181318	0.0168704	0.0130582	0.0202876
g5354.t1	0.0558015	0.125462	0.0742916	0.0487041	0.045345	0.0623695
g12108.t1	0.00890439	0.00727948	0.005273	0	0	0
g5801.t1	0.290664	0.132622	0.196207	0.0187595	0.0363364	0.0300524
g2231.t1	0.906476	0.720081	0.931847	0.558605	1.12382	1.69422
g12569.t1	88.181	84.9376	84.0545	240.888	300.099	383.249
g10626.t1	0.0138188	0.0395386	0.02865	0.00479442	0	0
g8335.t1	0.118805	0.108324	0.1056	0	0	0.0101403
g10389.t1	0.0650897	0.0472937	0.0439456	0.093672	0.13728	0.146138
g10703.t1	0	0	0	0	0	0
g8611.t2	0	0	0	0	0	0
g8833.t1	2.58401	2.63941	2.8116	2.40204	1.89109	6.36745
g13702.t1	0.00921384	0	0.0027299	0.00319023	0	0
g12690.t2	103.681	85.2835	77.8206	94.7067	90.4349	91.2359
g1363.t1	0	0	0.00413352	0	0	0
g394.t1	0	0	0	0	0	0
g11294.t1	0.461051	0.527771	0.512543	0.297371	0.44176	0.310269
g12370.t1	0.109717	0.0905161	0.0514076	0.508798	1.13527	1.60506
g4194.t1	0.584968	0.678734	0.857042	0.183213	0.223044	0.349427
g1807.t1	3.20647	3.48083	3.9432	0.166917	0.0287473	0.177587
g7060.t1	0.058551	0.0797718	0.0867347	0.0371759	0.0209403	0.0162457
g10286.t1	0.108938	0.148484	0.0856061	0.180514	0.0796484	0.164272
g3593.t1	10.6499	11.4724	10.7553	25.2097	26.0748	56.9744
g2380.t1	1.74765	1.69399	1.5799	0.946992	1.19737	1.93639
g8965.t1	1.10021	1.04832	0.910624	0.531038	1.73998	0.883074
g12992.t1	2.02015	2.09959	2.22651	0.463863	0.904973	0.587034
g6372.t1	0.123898	0.117699	0.144915	0.0462571	0.0304339	0.0574618
g8225.t1	0.37534	0.349473	0.314808	0.355605	0.258831	0.650795
g11580.t1	0.155218	0.155083	0.146456	0.0916548	0.265474	0.210692
g12571.t1	0.0568168	0.0154857	0.0111985	0.0398484	0	0.0212498
g5933.t1	0.0610694	0.0549108	0.0696939	0.00105437	0	0.00169005
g4034.t1	0.0119844	0	0	0	0	0
g4669.t1	7.44022	7.19025	6.12319	1.64251	0.906607	1.22419
g2079.t1	0.0307604	0.0553211	0.0364466	0.0639908	0.125586	0.0615115
g3269.t1	1.19903	1.44351	2.01442	0.304793	0.40914	0.236244
g9794.t1	106.477	91.6114	83.0152	58.7399	71.2289	80.1033
g9478.t2	2.84693	2.17379	2.57975	3.26256	2.98364	4.19614
g6919.t1	2.11819	1.89899	2.02712	2.18924	2.14651	3.5606
g11456.t1	0.413067	0.465078	0.565801	0.140235	0.275658	0.332765
g13989.t1	2.00242	1.78382	1.71509	2.1041	4.19101	4.90866
g3059.t1	0.372922	0.000483876	0.315242	1.29607	3.33665	4.86179
g427.t1	103.93	81.7509	76.4709	142.91	375.647	142.52
g3266.t1	1.04301	0.98185	0.584982	0.0987784	0.0595378	0.105481
g4986.t1	0.327619	0.373838	0.448788	0.0568292	0.0880619	0.0531061
g3200.t1	0.0621429	0.0683808	0.0750892	0.0512084	0.0767273	0.116492
g13283.t1	0.00670583	0	0.0042367	0	0	0.0141431
g13140.t1	3.30044	2.75813	2.31561	1.99978	3.97436	3.70712
g9295.t1	0.186058	0.239851	0.330627	0.0149	0	0.0238686
g205.t1	351	356.451	347.237	109.815	88.9651	97.4634
g11180.t1	0	0.641421	0	0	0	0
g2450.t1	10.7265	8.57194	8.22103	9.27762	24.3614	14.5908
g13999.t1	16.3739	17.0039	14.5475	0.216992	0.15714	0.370012
g27.t1	0.0243124	0.0529958	0.0348298	0.0111985	0.0108357	0.0201926
g3287.t1	0.722889	0.51897	0.636039	0.0370549	0.0575398	0.118579
g13986.t1	1.08864	1.60789	1.21189	0.562547	1.17537	1.1906
g5921.t1	25.4467	26.344	25.0018	32.4577	31.2876	29.3334
g1333.t2	0.00171417	0.00500357	0.00265407	0.00200272	0.0043178	0.0126694
g5567.t1	0.879306	0.152928	0.332828	0	0	0
g2867.t1	0.282017	0.298396	0.23549	0	0	0.0185797
g9549.t1	0.119907	0.145624	0.113705	0.229882	0.209191	0.284846
g8447.t1	0.746755	0.69099	0.645258	0.00718586	0.0166974	0.0115136
g3843.t1	0.0373765	0.150586	0.0930365	0.0618447	0.0736556	0.150095
g2533.t1	0	0	0	0	0	0
g8844.t1	15.691	12.9132	10.8955	14.8993	57.4978	44.7545
g6467.t1	721.245	751.393	781.857	235.501	201.487	233.478
g3862.t1	0.27856	0.227716	0.459092	0.761983	0.0613013	1.5825
g7154.t1	0.0663636	0.0443869	0.0714842	0.0125492	0.0324053	0.0134035
g10501.t1	0.234604	0.296416	0.296721	0.185607	0.218748	0.368543
g5865.t1	0.164806	0.161007	0.116724	0.0389495	0.0258529	0.0936227
g350.t1	0.00596188	0	0.00353422	0.00549199	0.00850248	0.00220066
g2684.t1	51.6804	54.8586	54.2089	18.8947	17.5059	20.4236
g11999.t1	10.3157	10.2456	10.0692	1.89751	1.96066	1.59859
g13991.t1	0.0912229	0.105647	0.0945543	0.00527818	0.0245406	0.0507288
g9407.t1	0.925067	0.724088	0.821591	1.65001	5.94462	3.17965
g3652.t1	179.453	156.587	135.578	155.908	211.457	299.552
g11429.t1	0.0308203	0.0167978	0.0182474	0	0	0
g8059.t1	0.213342	0	0	0	0.116964	0
g14157.t1	0.0745292	0.0957394	0.0567754	0.0627095	0.0457158	0.100475
g1320.t1	7.93184e-08	4.18672e-08	7.96622e-08	0.230832	6.10095e-10	9.20582e-07
g9668.t1	0	0.0936444	0	0	0	0
g248.t1	0.0150813	0.0246578	0.0357307	0.0209414	0.0162275	0.0167725
g10020.t1	0.0935113	0.066251	0.0923298	0.112404	0.08708	0.131597
g13492.t1	0.0145704	0.0119246	0.0777773	0	0	0
g10350.t1	8.75349	8.75852	8.20274	2.58394	2.49855	3.16835
g5477.t1	2.05388	2.22645	2.23959	0.377414	0.3413	0.594387
g11216.t1	2.1945	2.07728	2.17914	2.60207	4.69953	3.9383
g3883.t1	2877.82	2395.67	2240.19	4054.18	9214.86	5412.73
g537.t1	0.125437	0.153806	0.152602	0.0730641	0.0813216	0.139046
g540.t1	1.53526	0.559659	0.637603	0.757812	0.836733	1.00172
g5297.t1	15.0109	15.0677	14.6566	5.41984	4.41169	5.30653
g13063.t1	0.122137	0.133115	0.125151	0.119753	0.13702	0.206974
g12959.t1	33.1312	35.434	35.283	19.6188	13.3899	26.068
g3271.t1	3.25601	3.61681	3.84552	13.5631	23.5437	22.8439
g7095.t2	0.0841488	0	0	0	0	0.216231
g10471.t1	0.3716	0.715061	0.490998	0.491951	0.35774	0.442183
g13070.t1	1.28096	1.43461	1.40007	0.288749	0.206495	0.348722
g816.t1	0	0	0	0	0	0
g11142.t1	46.8889	48.0407	46.2294	114.439	88.5904	111.726
g156.t1	0	0	0	0.00647977	0	0
g4505.t1	0.662837	0.74194	0.787881	0.145939	0.209869	0.283982
g11118.t1	1.01101	0.846242	0.790762	1.48498	1.35342	2.75365
g4070.t2	1.39613	1.52903	1.03316	0.118131	0.257573	0.504959
g8064.t1	1.39504	1.07213	1.4363	1.60724	4.20197	3.14966
g10337.t1	0.00632663	0.012929	0.00749954	0.0131266	0.0169388	0.0455797
g9227.t1	0.0532932	0.0587156	0.0961458	0.0160132	0.0223133	0.0282318
g939.t1	0	0	0	0	0	0
g7186.t2	0	0.208459	0.103857	0.0331774	0	2.71913e-08
g1455.t1	0.104208	0.220077	0.308558	0.0543173	0.0280665	0.077331
g3343.t2	0.292418	0.213934	0.312146	0.0597848	0.0863417	0.138032
g14010.t1	0.198503	0.232834	0.275997	0.0179936	0.0836767	0.0480326
g9883.t3	0	0	0	0	0.00742271	0
g9428.t1	0.0459809	0.0977348	0.0762376	0.0831238	0.0693895	0.102406
g6683.t1	0.207391	0.282581	0.216352	0.130545	0.127838	0.154045
g4948.t1	0.0343985	0	0.0101719	0.0240884	0	0
g453.t1	0.758801	0.741445	0.759283	0.546934	0.578524	0.89214
g10680.t2	0.116342	0.0622478	0.0716428	0	0.0270868	0.0570358
g2118.t1	0.0390486	0.0524393	0.0611697	0	0.0238871	0.021634
g6229.t1	0.449589	0.428817	0.494305	0.268303	0.531643	0.489303
g12973.t1	0.0475387	0.0233184	0.0450381	0.0066126	0.0205041	0.0529505
g7222.t1	0.406771	0.350055	0.583027	0.134151	0.115574	0.250619
g3933.t1	0.236563	0.145044	0.220153	0.140892	0.236592	0.141041
g10432.t1	0.0374045	0.0560585	0.0480115	0	0	0.00692615
g13426.t1	2.83646	2.35366	2.32706	1.70106	3.13102	3.56478
g11722.t1	0	0.0079224	0	0.00576559	0	0
g1766.t1	0	0	0	0	0	0
g10061.t1	4.94179	5.03964	5.05827	8.39933	8.91735	10.8796
g6684.t1	0.176955	0.202882	0.211151	0.0285872	0.0590136	0.0458185
g4011.t1	0.789274	0.293416	0.592102	0.356506	0.747388	0.608469
g6206.t1	0	0.118787	0.0428031	0.103151	0.0796484	0.164272
g11543.t1	0.293885	0.218406	0.328399	0.120477	0.100522	0.178158
g2396.t1	0	0	0	0.00853773	0	0.0136691
g13345.t1	6.97736	6.00436	5.75755	3.22026	9.91122	6.86543
g13112.t1	43.1849	48.7054	47.7812	0.85746	1.30954	1.14788
g12492.t1	0	0	0	0	0	0
g8405.t1	0.210616	0.253751	0.118119	0.0540428	0.0119732	0.0741728
g12621.t1	0.437696	0.644219	0.53397	0	0.0638571	0
g4548.t1	20.5945	20.7624	21.357	5.33433	5.87066	6.63896
g3687.t1	0	0	0	0	0	0.039029
g13318.t1	0.537248	0.557085	0.449774	0.173711	0.198583	0.219544
g859.t1	19.9378	19.0648	17.0694	0.429532	0.80862	0.520586
g7766.t1	5.89085	5.12826	4.81511	19.5859	27.115	26.5931
g9445.t1	2.26946	2.09156	2.26519	0.189003	0.155641	0.558145
g11641.t1	1.27791	1.93911	2.09811	4.95819	4.30325	7.14089
g10546.t1	7.36781	6.04481	5.98527	0.126301	0.363638	0.403202
g3836.t1	1.44575	1.64684	1.75775	0.522929	0.634057	0.654938
g8979.t1	2.73306	2.53491	2.50734	1.79186	5.11157	3.89668
g523.t1	0.0264542	0.0432567	0.0391384	0.0184597	0.0286402	0.0147756
g11806.t1	0.0906257	0.0931552	0.103815	0.024369	0.113328	0.0390302
g3198.t1	0.317167	0.355662	0.284346	0.334922	0.374872	0.581798
g9024.t1	0.106539	0.116123	0.150303	0.0351464	0.0489997	0.0675772
g12303.t1	0	0	0	0	0	0
g7603.t1	0.251484	0.342635	0.327797	0.0890869	0.09001	0.105499
g1607.t1	0	0	0	0	0	0
g12643.t1	6.51342	6.63973	6.95979	0.165099	0.375304	0.405494
g5055.t1	0.287679	0.323376	0.479124	0.00624962	0.00968835	0
g12791.t1	74.9254	74.192	72.5789	13.4713	15.3865	18.1569
g7086.t1	0	0	0.0201852	0	0	0
g11804.t2	0.214406	0.092437	0.263518	4.8071	15.496	8.28255
g4625.t1	1.92904	2.11152	2.06082	2.42222	2.45999	3.95313
g4013.t1	40.6044	42.1369	37.6303	27.6957	33.1359	42.5947
g5689.t1	0	0.0134052	0	0	0	0
g4718.t1	0.186901	0.194488	0.231129	0.309299	0.812694	0.342642
g10280.t1	0.016315	0.0366884	0.0169538	0.13802	0.100549	0.2571
g9072.t1	36.7452	33.8538	34.529	40.172	51.1011	76.9142
g12398.t1	0	0.457186	0.0758898	0.0307204	0.141799	0.146249
g3239.t1	8.52747	7.30304	7.81682	17.4169	13.3579	25.1825
g5387.t1	3.34468	3.14227	3.3701	0.447057	0.590431	0.659262
g12346.t1	1684.4	1682.11	1630.54	560.226	615.284	683.554
g8195.t1	0.0981666	0.0935201	0.107538	0.0100839	0.0488333	0.139643
g8160.t1	0.0451066	0.0700579	0.0614768	0.0249864	0.0435392	0.0200189
g10458.t1	0	0	0	0	0	0.0100744
g979.t1	0.262018	0.240958	0.211362	0.183807	0.191068	0.278416
g2732.t1	4.14876	4.25483	4.15149	14.4405	16.6249	25.2321
g4445.t1	0.0996086	0.040762	0.117246	0	0.274417	0
g13453.t1	3969.15	3925.78	3761.03	7915.61	8180.87	7369.86
g12500.t1	82.0435	81.49	83.2828	1.79182	1.11685	2.35172
g6520.t1	1.06854	1.19788	1.19245	0.4397	0.504088	0.894019
g9471.t1	14.3521	13.6321	14.5133	5.80619	4.80273	15.3619
g1556.t1	35.4158	30.2591	28.8361	4.26377	8.39672	8.98869
g8997.t1	0.0172136	0.0422132	0.0163232	0.0166711	0.00737618	0.0114499
g1555.t1	3.68935	3.76627	3.39891	11.0964	25.0222	23.3736
g8465.t1	31.9619	29.1845	27.8724	12.687	34.2024	27.154
g6503.t1	0	0	0	0	0	0
g12829.t1	0.0191976	0.0784821	0.056754	0.0269326	0	0.0430834
g1682.t1	0.100427	0.0602049	0.0713889	0	0.00719742	0
g1348.t1	0.0271987	0	0	0	0	0
g1940.t1	0.0601553	0.0983245	0.106484	0	0	0
g12338.t1	0.0329079	0.0207858	0.0212829	0.00619794	0.0111936	0.00993469
g13417.t1	4.85492	4.4902	4.07549	1.33866	3.68153	3.36345
g7955.t1	0.983647	0.518419	0.503919	0.768673	0.691631	1.76873
g2142.t1	0.200322	0.30025	0.335995	0.147275	0.144255	0.273055
g10978.t1	0.150651	0.13264	0.123475	0	0	0
g14059.t1	0.236381	0.32207	0.294004	0.361164	0.330772	0.753814
g10662.t1	1.57246	1.41077	1.47955	0.437206	0.401595	1.1472
g12912.t1	0.00686858	0.00280732	0.00203541	0	0	0.0114218
g5653.t1	2.77554	2.84532	2.69654	1.12937	1.49185	1.52093
g10359.t1	1.62861	1.3587	1.48042	0.00773122	0	0.00619345
g5181.t1	0.575683	0.496176	0.812331	0.444751	0.762671	0.309886
g1879.t1	0.0310261	0.0289856	0.0656625	0.0153442	0.0237662	0.0147524
g12339.t1	0.621755	0.985532	0.96125	0.265501	0.507987	0.354211
g2671.t2	0	0.0337191	0	0	0	0
g4640.t1	0.44113	0.263222	0.254287	0.226865	0.113944	0.147021
g10342.t1	14.1692	13.4767	11.6988	2.8225	5.33253	4.44447
g9319.t1	0.0113351	0.0139009	0.00671746	0.00447455	0.018258	0.0314698
g12236.t1	0.336206	0.422061	0.424576	0.113577	0.072935	0.190881
g9145.t3	0.00600128	0	0.00687629	0.00396053	0	0
g1448.t1	16.8073	18.0872	18.2909	12.9464	12.204	18.0308
g2312.t1	0	0	0	0	0	0.0147758
g11526.t1	0.304152	0.269368	0.280195	0.422677	0.400387	0.517151
g4537.t1	0.461794	0.394414	0.408281	0.181738	0.185278	0.291137
g12570.t1	0	0	0	0	0	0
g4555.t1	3.66327	2.15809	2.95509	2.3915	2.49305	4.66035
g5486.t1	0.143504	0.146708	0.169172	0.152788	0	0
g2020.t2	0.126425	0.0968931	0.145075	0.0164631	0	0.0263703
g12429.t1	48.6467	48.0849	48.172	60.8627	48.8327	64.5172
g10033.t1	43.7758	44.2056	42.4796	34.3977	52.4447	52.3199
g5478.t1	0.117932	0.149984	0.193868	0.0457133	0.0141845	0.0731813
g623.t1	15.5373	14.4731	12.8405	7.83696	5.78524	5.7665
g4624.t1	0.562213	0.441208	0.30978	0.452022	0.579547	0.555653
g11661.t1	0.299008	0.191432	0.208204	0.27801	0.410618	1.31327
g2919.t1	0.221647	0.198181	0.217456	0.158609	0.148959	0.254085
g11186.t1	0.0315108	0.0298243	0.020647	0.00458191	0.00886637	0.00550817
g7215.t1	0	0	0.00647536	0	0	0
g11894.t1	0.610086	1.07778	0.795894	0.0956717	0.318035	0.134911
g780.t2	0.993172	1.06635	0.958964	1.82014	2.07784	3.46049
g9836.t1	0.139229	0.0896709	0.11251	0.0584129	0.0452354	0.0702019
g14121.t1	0.0487126	0.0238917	0.0346457	0.0651385	0.17739	0.212381
g9298.t1	7.32782	7.14772	7.69564	2.06873	2.16284	3.28501
g9505.t1	1.32394	1.56456	1.47742	1.3004	1.24931	1.89397
g13904.t1	0.1486	0.16704	0.164986	0.0839559	0.0400488	0.0930871
g8204.t1	1.39736	1.35454	1.24694	0.972267	3.71497	2.32439
g6871.t1	0	0.028998	0	0	0	0
g4840.t1	0.159377	0.195437	0.132151	0.182647	0.214462	0.159578
g3085.t1	0.961926	0.977477	0.910336	0.743705	0.784756	1.47138
g834.t1	0.125228	0.0632673	0.254824	0.335472	0.486982	0.565303
g5967.t1	0.0332051	0.0298574	0.0236161	0.10795	0.120928	0.128829
g4163.t1	0.499905	0.551165	0.48719	0	0.0132942	0
g9614.t2	0.0629657	0.0605508	0.0710077	0.0464316	0.0652717	0.0983326
g8080.t1	1.37214	1.44776	1.63142	0.710224	0.573526	1.54173
g13683.t1	0.0262654	0.022681	0.0249356	0.0698453	0.0689081	0.0838746
g11235.t1	0.0943014	0.201563	0.199857	0	0	0
g1644.t1	0.0963405	0.0875137	0.196455	0.119246	0.0809021	0.190947
g6388.t1	1.21217	1.10757	1.30702	5.82217	6.06312	9.04079
g4845.t1	0.239714	0.21185	0.195738	1.90274	4.63381	3.80845
g13953.t1	0.667338	0.83021	0.687196	0.201825	0.198181	0.301671
g10572.t1	0.0084967	0	0.00377757	0.00440323	0	0
g8305.t1	0.192859	0.194069	0.272089	0.0103669	0.144803	0.0165929
g5943.t1	0.0128635	0.0270382	0.0326816	0.0063472	0	0.00203471
g4106.t1	0.0579202	0.0947003	0.0441031	0.0459877	0.080192	0.0828669
g4741.t1	75.6355	73.4884	76.7093	47.3782	39.9894	65.1445
g4250.t1	0.683832	1.03087	0.505225	1.41203	2.28425	2.28047
g11470.t1	0.364911	0.344572	0.382905	0.118823	0.047112	0.139353
g11441.t1	1.49783	1.77054	1.91411	0	0	0
g6756.t1	0.492665	0.470989	0.460202	0.0895936	0.116382	0.171356
g1988.t1	0.0966185	0.0873798	0.0938336	0.0411902	0.0505761	0.104721
g3551.t1	0.0540961	0.0383244	0.0448846	0.0873314	0.0579619	0.211927
g10238.t1	0	0	0	0.139174	0.0264675	0.0818443
g13010.t1	1.88093	2.03307	2.05041	4.83061	4.16925	4.78743
g13703.t1	0.153536	0.169583	0.176559	0.899641	0.91217	1.50002
g6637.t1	2.6606	2.63103	2.59407	0.898945	1.1974	1.18193
g12754.t1	0.0156886	0.00916015	0.0159426	0.00619513	0.00959152	0.0223411
g8955.t1	0.636728	0.669198	0.537023	0.687365	1.24062	0.930878
g3724.t1	153.163	149.163	154.496	86.5616	73.011	97.7216
g764.t1	0.13115	0.0893454	0.0733678	0.0657476	0.0705397	0.129626
g13454.t1	0.906945	0.862114	0.982834	0.0927015	0.151215	0.156318
g7741.t1	0.393862	0.399507	0.376589	0.109329	0.181598	0.162474
g12662.t1	0.0387772	0.0424333	0.0306619	0.0555915	0.0677983	0.0991297
g9579.t1	1.39507	1.40037	1.66841	0.255841	0.2477	0.449781
g13143.t1	9.32829	9.75906	10.3346	8.06603	6.55839	6.75018
g1442.t1	0.0636407	0.0346827	0.0345651	0.0110244	0.0341565	0.0412152
g7042.t1	0.0663668	0.0584727	0.0520994	0.0119126	0.00633065	0
g8380.t1	0.111159	0.090867	0.0843141	0.532597	0.638963	0.646237
g12199.t2	0	0	0	1.32835e-06	0	0
g9197.t1	0.0561068	0.0866359	0.121875	0	0	0
g13337.t1	0.185596	0.21121	0.209205	0.0805729	0.0857855	0.145261
g8273.t1	0.126165	0.126946	0.120675	0.0607588	0.0732691	0.0324345
g404.t1	1.5297	1.80259	1.5595	0.740272	2.64093	1.57069
g9444.t1	0.956089	1.00123	1.15124	1.24571	1.30983	2.06568
g12317.t1	214.77	220.338	243.483	41.107	30.7733	43.9935
g5691.t1	555.542	571.628	595.169	76.3581	79.0401	118.486
g6593.t1	0.327181	0.0859785	0.172918	0.0162853	0.0631476	0.0391121
g6059.t1	0.443861	0.521006	0.455147	0.0354995	0.0733301	0.0631959
g7287.t1	22.8171	19.0233	18.0111	41.3169	67.0396	62.8494
g1771.t1	0	0.00699238	0.015207	0.0148043	0.0229294	0.00474453
g8208.t1	0	0.0738425	0.319679	0	0.0997456	0.205946
g4688.t1	107.164	104.285	106.78	44.5259	33.6213	43.704
g10942.t1	2.08808	1.54606	1.7616	0.15125	0.241945	0.250109
g9039.t1	0.215827	0.222855	0.276012	0.469009	0.588383	0.697004
g738.t1	0.125483	0.171085	0.0984653	0.746602	0.781544	1.13813
g4953.t1	0.146419	0.267033	0.160016	0.290286	0.279859	0.238684
g1262.t1	0.978787	0.833732	0.816077	5.21057	10.4725	12.6093
g3431.t1	1.7187	1.69042	1.63105	0.396656	0.279716	0.880354
g11943.t1	0.0330032	0.0431674	0.0273709	0.00915784	0.0141903	0.00733549
g8951.t1	0	0	0	0	0	0
g12675.t1	0.629838	0.741294	1.25728	0.400021	0.175423	0.625831
g5049.t1	191.524	171.251	155.195	209.444	208.836	319.038
g4886.t1	0.340956	0.282072	0.311602	0.139327	0.101288	0.359957
g12700.t1	0.00595623	0.00973814	0	0	0	0
g4557.t1	0	0.00359412	0.00425156	0	0	0
g7577.t1	0.20036	0.248968	0.175624	0.0723658	0.0258837	0.0624148
g6839.t1	0.0337441	0.0433469	0.0371335	0.036727	0.025859	0.0481488
g3929.t2	0.302161	0.303909	0.305416	0.0976731	0.0539894	0.162349
g14184.t1	2.42499	2.2017	2.33316	0.408935	0.272224	0.633581
g8256.t2	2.54214	2.27068	2.62036	4.47151	10.4098	11.7173
g8152.t1	0.605333	0.616098	0.716555	0.292867	0.360772	0.413719
g5221.t1	0.997278	0.732649	0.709779	0.565405	0.61107	1.26054
g3569.t1	5.95433	6.25182	5.45075	61.9616	69.8915	67.3023
g10701.t1	0.0259927	0	0	0	0	0
g4002.t2	28.2969	24.3219	22.8187	10.4481	13.6994	44.7772
g7104.t2	0	0	0.015971	0	0	0
g1345.t1	0.0288295	0.116194	0.0209679	0.0850319	0.187979	0.251731
g11901.t1	0.211451	0.11828	0.0988219	0.604603	0.889575	0.608167
g7768.t1	6.86585	5.99133	5.51255	4.35683	7.48963	8.29202
g8732.t1	149.229	165.221	171.101	43.5123	35.1299	55.6
g10836.t1	0.0236438	0.038655	0.0210179	0.0272723	0.0253425	0.0218516
g2551.t1	0.197654	0.176975	0.206208	0.870553	0.76109	0.985381
g11583.t1	0.123243	0.0755732	0.100249	0.0323122	0	0.0517137
g8518.t1	0.137361	0.093583	0.135518	0.0318995	0.0618438	0.0510764
g1074.t1	0	0	0	0	0	0
g3248.t2	0	0	0	0	0	0
g9641.t1	0.0988226	0.0583443	0.100838	0	0.00589439	0
g7097.t1	0	0	0.0193955	0.011473	0	0.0183599
g7306.t1	0	0	0	0	0	0
g11967.t1	0.334977	0.311328	0.33457	0.0856211	0.0883753	0.208387
Mtet_Mt_nad7	1.03567	0.493891	0.526438	1.22956	0.529953	0.66285
g2995.t1	0.766025	0.898086	0.949222	0.676466	1.50417	1.26054
g12334.t1	0.825518	0.754313	0.833519	0.406227	0.538235	0.772335
g494.t1	0.232284	0.242006	0.186225	0.100923	0.112356	0.0707507
g13294.t1	12.3425	9.74587	11.9985	3.80192	4.80553	8.44994
g6989.t1	0.308282	0.252051	0.234507	0.0923133	0.111428	0.229843
g3941.t1	2.30741	1.4511	1.58992	3.49661	9.91327	6.08695
g1247.t1	0.0456199	0.0104644	0.0440519	0.345385	0.756544	1.16082
g7460.t1	0.237276	0.22799	0.212151	0.123905	0.0981835	0.166228
g1316.t2	0	0	0	0	0	0
g5029.t1	0.122459	0.150177	0.144962	0.486651	0.701919	0.847485
g2644.t1	0.0860888	0.158989	0.105828	0.0441042	0.0375628	0.0459431
g11992.t1	40.4874	45.6892	47.6931	19.3366	16.3004	23.9837
g1088.t1	0.472234	0.482622	0.532592	0.546519	0.560115	1.13882
g9772.t1	0.0298418	0.0304944	0.03977	0.0569724	0.0561874	0.257193
g13307.t1	2.15607	1.88949	1.70272	3.04016	4.92396	4.27458
g5450.t1	0.268766	0.141268	0.28377	0.700247	0.543826	0.904751
g14063.t1	16.5701	15.1756	13.0104	9.48454	13.5625	11.4379
g13863.t1	0.161832	0.182697	0.24191	0.240801	0.19075	0.531437
g4872.t1	0	0	0	0	0	0
g2983.t1	1.05678	1.20959	1.06846	0.810378	0.641348	1.8757
g4641.t1	0.0288914	0	0.051329	0	0	0
g7586.t1	0.314501	0.281577	0.278049	0.124492	0.192844	0.243801
g6815.t2	0	0	0	0	0	0
g14112.t1	4.39392	4.09323	4.23727	5.13339	7.24255	7.08572
g7616.t1	0.0257387	0.042081	0.0335514	0.00713289	0	0
g6932.t1	4.60712	4.50603	4.69573	0.596646	0.420086	0.907832
g1415.t1	3.94895	4.15283	3.54366	4.23615	5.47588	6.94454
g1411.t1	0.0189123	0.0669952	0.0336117	0	0	0
g10147.t1	0	0	0	0	0	0
g7095.t1	0.365644	0.550751	0.530288	0.139321	0.167257	5.71201e-10
g6223.t1	0	0.028998	0	0	0	0
g12029.t1	0.624395	0.786617	0.830262	0.349061	0.695898	0.558978
g7298.t1	0	0	0	0	0	0.0188245
g643.t1	0.140156	0.105402	0.121289	0.0368226	0.0180051	0.0745449
g4679.t1	0.177674	0.157342	0.186465	0.0102449	0	0.020522
g3696.t1	0.462842	0.363248	0.350811	0.218847	0.349259	0.319568
g6596.t1	0.99602	1.03134	1.12779	0.667285	0.908997	1.16129
Mtet_Pt_atpI	6.96081	4.94034	5.62335	0.800352	0.437479	0.360793
g4643.t1	15.4449	14.8498	13.7321	0.325193	0.598431	0.693796
g12172.t1	0	0.0216815	0.0313324	0	0	0
g428.t1	0.0914754	0.14581	0.119294	0.339786	0.587244	0.967608
g1477.t1	0	0	0	0	0	0
g5987.t1	3.25466	2.75901	2.03408	12.344	22.1171	28.9972
g3492.t1	0.915889	0.90056	0.906823	0.857364	2.0443	1.3166
g8967.t2	0.192402	0.258758	0.20765	0.081776	0.0807458	0.124117
g3860.t1	0	0.00917123	0.0332035	0.0156278	0.0727113	0.037535
g2394.t1	0.0266781	0.00363468	0.00526963	0.0246287	0.0381471	0.0246655
g5904.t1	0.0212469	0	0.0125787	0	0	0
g4421.t1	0	0	0	0	0	0
g12079.t1	1.91579	2.05689	1.87867	0.506592	0.461455	0.86263
g6693.t1	0.24697	0.207069	0.165065	0.237163	0.25859	0.436237
g2854.t1	0.0131851	0.00709555	0.000183166	0.131064	1.80854	0.00136553
g6508.t1	0	0	0	0	0	0
g6626.t1	5.3278	5.563	5.66257	1.02578	1.02667	2.49441
g9692.t1	0.0669992	0.0624335	0	0.110302	0.0842488	0
g875.t1	0.0704523	0.0230404	0.050024	0.0393595	0.0305382	0
g3141.t1	0.186969	0.161847	0.169281	0.114889	0.0593914	0.478312
g10949.t1	4779.12	5015.43	5072.67	8642.77	6650.26	8812.31
g5910.t1	0.7724	0.801284	0.782462	0.14176	0.312715	0.283216
g11945.t1	0	0.0115783	0.0329935	0	0	0
g13923.t1	3.91339	3.27315	2.97166	2.39973	5.44843	4.64593
g6825.t1	20.786	20.3062	23.6037	5.50061	7.51273	8.41108
g3373.t1	0.029537	0.0315732	0.0525265	0.021982	0.0218787	0.0327154
g111.t1	0.0146866	0.0120062	0.0391463	0.0101949	0.031599	0.0244967
g2199.t1	0.310298	0.290502	0.289253	0.0330011	0.0141937	0.061706
g2616.t1	0	0	0.00821042	0	0	0
g5957.t2	0.0390441	0.0315802	0.061866	0	0	0.115723
g4628.t1	6.60244	7.16788	6.41535	1.48682	2.85242	2.23398
g9209.t1	0.0597106	0.0976139	0.0354073	0	0	0
g6205.t1	0.817172	0.726306	0.79414	0.246572	0.23398	0.3748
g11146.t1	0.0175214	0.0429774	0.0310858	0	0	0
g12906.t1	0	0	0.00181359	0.169342	0.206484	0.234059
g9932.t1	0.230985	0.215069	0.266582	0.18543	0.342722	0.331734
g3668.t1	0	0.00464243	0.0100939	0.00787273	0.0060984	0.0189202
g10396.t2	0.0728935	0.0297912	0.0864489	0	0	0
g10087.t1	448.661	456.544	468.31	289.175	219.492	247.497
g720.t1	0.253302	0.357195	0.352638	0.53142	0.837014	0.471418
g8958.t1	0.139399	0.104459	0.0860294	0.483173	0.679954	0.722509
Mtet_Pt_ycf1	1.26472	1.08474	1.02856	0.0915645	0.0750747	0.0604186
g6493.t2	0	0	0	0	0.222171	0.516987
g1827.t1	0.771508	1.25186	0.226227	1.28749	1.1237	1.16807
g3792.t2	0.639035	0.485905	0.475081	0.0240236	0.0326328	0.0384656
g1429.t1	4.10555	3.56503	3.84282	3.9609	6.65405	6.3107
g6662.t1	1.19925	1.12628	1.27494	1.55339	1.7426	2.0504
g10925.t1	0.925338	0.708807	0.737994	0.450118	0.352698	0.769652
g6744.t1	0.81653	0.899893	1.01189	0.206291	0.285412	0.430729
g13587.t1	4990.76	4917.1	4577.42	213.152	159.532	102.146
g6490.t1	6.35951	6.94418	6.7591	8.58681	8.18642	17.2806
g338.t1	0.811303	1.08225	0.749533	0.188878	0.138837	0.0954733
g11658.t1	0	0	0.0152495	0	0	0
g3497.t1	0	0	0.0316218	0	0	0
g13760.t1	0	0	0	0	0	0
g91.t1	0.0255029	0.0625443	0.0491012	0.004422	0	0
g113.t1	0	0	0.0109991	0.0129163	0.0100122	0
g12038.t1	0.0484058	0	0.0170145	0.0346754	0	0.146176
g11150.t1	10.8547	10.507	9.17493	27.5413	48.0368	44.3969
g8473.t1	4.89138	4.78631	3.99867	4.7718	11.6622	14.5134
g13217.t1	0.0651288	0.0941943	0.0445278	0.00694105	0.010752	0.0278039
g5798.t1	0.0596047	0.058092	0.0611519	0.0158428	0.0122643	0.0253922
g1685.t1	0.60286	0.602364	0.743813	0.413048	0.342666	0.363403
g604.t1	8.36027	7.12367	7.11922	7.19202	10.1444	12.2796
g13408.t1	1.72201	1.55531	1.7275	0.284279	0.291195	0.347341
g2749.t1	7.78488	6.64997	6.03397	28.4123	78.3138	59.8508
g7477.t1	0.0298373	0.0162619	0.023555	0	0	0.0332454
g262.t1	0.793522	0.214393	0.46546	0.851551	5.3537	2.1007
g11955.t1	0.516711	0.576629	0.412882	0.0683724	0.0529884	0.109514
g8534.t1	0.0383561	0.0289417	0.0262318	0.081607	0.0916137	0.0817421
g3942.t1	0.0760699	0.062198	0.134815	0	0	0.0285443
g6672.t1	0.224892	0.169246	0.141747	0.311184	0.263901	0.585757
Mtet_Pt_chlB	8.26827	8.51717	8.43485	0.917219	0.620913	1.1841
g13876.t1	1.61476	1.64708	1.60883	1.3064	1.4257	3.50466
g10415.t1	103.363	87.4567	82.2103	37.4796	77.7936	74.2705
g8928.t1	0.0851942	0	0.09991	0	0	0
g11310.t1	0.0624796	0.0561834	0.0481183	0.0649936	0.00671348	0.0832997
g9249.t1	0.0814705	0.0985636	0.0849843	0.114954	0.0802792	0.173388
g7601.t1	2.09937	2.44532	2.46727	2.3001	1.46517	3.53696
g5428.t1	0.184384	0.24763	0.214553	0.114203	0.155724	0.204909
g2252.t1	1.27588	1.35174	1.49835	2.44298	4.63468	4.35184
g2852.t1	0.0131851	0.00709555	0.000183166	0.131064	1.80854	0.00136553
g10857.t1	0.156641	0.237862	0.158673	0.125923	0.366309	0.377355
g4729.t1	3.73452	3.98099	4.17013	0.377158	0.469449	0.457656
g4857.t1	202.291	175.426	156.789	51.0846	83.3389	73.3266
g3904.t1	0.267998	0.289	0.277021	0.0711439	0.0612334	0.12665
g9751.t1	40.9342	33.834	31.2889	15.4165	40.8242	27.5206
g5632.t1	1.04204	1.10667	1.15903	2.31014	2.60492	4.02509
g5542.t1	0	0.00619571	0.00896622	0	0	0
g5050.t2	4.90179	2.96848	4.83366	2.13412e-07	0	1.27255
g3291.t1	1.80932	1.49266	1.34982	1.44849	2.86838	2.20847
g8337.t1	0.0699018	0.0799947	0.108922	0.0883103	0.0769043	0.101736
g10757.t1	0.0834393	0.150085	0.0592217	0.0233615	0	0.0373833
g6996.t1	0.258238	0.224386	0.23746	0.00842933	0.00435002	0.00225177
g11010.t2	1.44407e-06	2.04948e-06	2.0226e-06	0.126799	3.47863e-05	1.3439e-05
g1749.t2	0.120026	0.20646	0.116053	0.550214	0.776219	1.24435
g2143.t1	0.0689938	0.0438656	0.0386166	0.00795743	0.0246474	0.00425058
g10284.t1	1.03379	0.752593	0.745759	1.28572	2.24071	0.997355
g7202.t1	0.0569987	0.0923545	0.0405807	0.0647615	0.302897	0.292589
g8014.t1	2.37526	2.19527	2.42985	0.0293481	0.0682191	0.0548495
g13091.t1	3.13505	2.37901	2.05236	2.49116	4.50516	4.71674
g1972.t1	0.0512148	0.0372147	0.0640577	0.130165	0.140549	0.101113
g3583.t1	237.835	231.542	218.429	208.061	178.264	185.849
g11299.t1	0.0108677	0.0124368	0.0141728	0.0630803	0.0581321	0.13962
g12417.t1	0.330678	0.291983	0.344418	0.00922987	0	0
g3149.t1	0	0	0	0	0	0
g6074.t1	0	0	0	0	0	0
g12081.t1	1.18812	0.979282	1.13596	0.216788	0.189067	0.46652
g11588.t1	32.9323	28.0363	26.5279	57.4156	98.9297	88.2882
g9775.t1	54.5202	55.8731	56.2573	3.76311	2.29161	2.44958
g7543.t1	2.21136	1.81981	2.04382	0.535115	1.20647	1.6484
g9890.t1	0.0958535	0.0522389	0.0681409	0.0265928	0.00686739	0
g8893.t1	0.0236787	0.11615	0.0839482	0.316917	0.413925	0.18647
g8629.t1	0.0962178	0.235998	0.146405	0.134343	0.416908	0.322577
g3533.t1	0	0.00885268	0.0192314	0	0	0
g1775.t1	0.539733	0.400587	0.450113	0.0542159	0.14512	0.150014
g9014.t1	0.0149142	0	0.0088236	0	0.0323523	0
g7848.t1	0.348706	0.423264	0.331828	0.0585742	0.113424	0.199432
g2188.t1	0.341057	0.464729	0.448562	0.114527	0.205001	0.211561
g6169.t1	12521.2	12437.7	12712.4	2353.43	1977.92	2550.55
g1277.t1	0.00801698	0.0174755	0.019008	0.00554218	0.00572086	0.0148041
g7066.t1	15.6176	15.0787	16.2347	0.0464775	0.0240383	0.0990388
g10333.t1	0.102608	0.0751991	0.0754906	0.0587483	0.0303262	0.0392279
g12658.t1	0.224373	0.0833785	0.193226	0	0	0
g5093.t1	0.117493	0.0900469	0.0913415	0.0560722	0.031599	0.0244967
g1321.t1	0.0539713	0.0147065	0.0106687	0.0248322	0.077122	0.059791
g2686.t1	0.0549644	0.0808731	0.0619005	0.00949992	0.029419	0.0609015
g3082.t1	0.415324	0.469532	0.51841	0.128483	0.170576	0.225489
g147.t1	0	0	0.0236521	0	0	0
g1166.t1	0	0	0	0.0245466	0	0
g13358.t1	2.91921	2.5779	2.43926	2.11669	3.66919	3.90999
g3553.t1	0.52229	0.311239	0.416713	0.0949165	0.282151	0.101319
g4596.t2	4.56037	4.46971	3.26763	1.50021	4.0869	6.02599
g277.t1	1.26219	1.35121	1.36865	0.943822	1.06383	1.30444
g12198.t1	0.517219	0.56576	0.531709	0.464578	0.470628	0.503777
g3801.t1	1.14365	1.12896	1.18442	100.17	102.486	146.804
g9429.t1	0.0238648	0.019508	0.0262675	0.00471674	0.0146085	0.00377945
g4914.t1	1.13833	1.18373	1.14323	0.0633139	0.0392614	0.0811217
g3399.t3	0	0	0	0	0	0
g6434.t1	0.116794	0.0978	0.123258	0.118223	0.152534	0.353538
g5484.t1	0.0627288	0.0879118	0.127359	0.037377	0.00965711	0.0199544
g11957.t1	0.0889658	0.145455	0.126498	0.164479	0.16564	0.355748
g10967.t1	3.47032	3.46792	3.44221	5.11246	4.1	12.3967
g12815.t1	0.495571	0.626147	0.633395	0.282441	0.32853	0.452244
g8543.t1	0.0159952	0.0485636	0.0365717	0.0205284	0.0195588	0.0253094
g10753.t1	0.472342	0.369077	0.421349	0.472029	0.634208	0.577078
g4618.t1	0.630826	0.563322	0.632105	0.783114	2.29228	1.92445
g2146.t1	61.8837	54.9126	54.8364	44.3577	56.3612	56.7814
g7177.t1	0.465974	0.375464	0.351136	0.273969	0.335127	0.320993
g10425.t1	0.439466	0.428321	0.514912	0	0	0
g13015.t1	88.7489	99.3065	103.926	11.9068	8.24945	12.5071
g5890.t1	0.111424	0.13663	0.229546	0	0.0613013	0
g8280.t1	0	0.183542	0.0441324	0.162201	0.165165	0.255657
g6523.t2	0.193586	0.215939	0.251648	0.196821	0.541261	1.31248
g3559.t1	0.477237	0.461214	0.25647	0.274607	1.39627	0.48752
g12645.t1	171.149	170.062	160.039	0.719122	0.824664	1.14555
g5615.t1	0.493148	0.48376	0.55515	0.12911	0.129422	0.261619
g1303.t1	48.7013	47.4257	46.6051	33.4184	26.9381	39.5551
g12591.t1	109.486	108.85	109.209	16.1318	19.5348	27.3311
g2691.t1	1.36292	0.812268	0.905758	0	0	0
g4380.t1	1.19472	1.1925	1.23951	0.819627	0.901082	1.0343
g4553.t2	0	0.00359412	0.00425156	0	0	0
g3032.t1	0.751932	0.766663	0.700487	1.20345	0.928169	2.36009
g1006.t1	287.991	300.538	307.586	23.4752	20.3012	24.2119
g7019.t1	0.775023	0.835174	0.863435	0.461548	0.392546	1.58994
g8172.t1	8.7324e-09	5.06321e-08	0.353192	0.663849	0.55013	0.638261
g5351.t1	19.2308	19.4673	19.7469	0.299103	0.215356	0.580222
g6342.t1	0.0564689	0.05193	0.0585673	0.0366251	0.0642805	0.074345
g12587.t1	6.58628	5.63565	5.19285	1.98958	5.19359	3.49482
g5550.t1	0.0419343	0.0285648	0.0269313	0.0446555	0.0317628	0.0773799
g2249.t1	2.22552	2.18576	2.08706	1.03027	1.33895	1.40963
g3048.t1	103.777	104.03	104.521	30.7753	28.8569	43.8839
g10483.t1	0.391719	0.240618	0.17816	0	9.4059e-10	0
g12676.t1	0.224732	0.3062	0.31548	0.0289141	0.0358542	0.101886
g8296.t2	0.217752	0.242196	0.239065	0.12478	0.141528	0.387866
g1613.t1	0.0809097	0.0734945	0.0745304	0.0312481	0.00968835	0.0100094
g6019.t1	0.236891	0.286623	0.129048	0.0527206	0.194125	0.0633245
g11061.t1	8.11122	10.0401	8.66861	24.4027	22.6579	19.5409
g3967.t1	1.35297	1.27181	1.2452	0.244132	0.283952	0.280971
g4311.t1	0.0169202	0.0126162	0.00731815	0.00213468	0.00991654	0.0171055
g12825.t2	0	0	0	0	0	0
g13248.t1	9.16334	7.68202	7.38354	3.23464	7.17104	6.98026
g6193.t1	0.250915	0.249083	0.180425	0.0685246	0.086914	0.139681
g9369.t1	169.507	176.647	172.691	14.924	13.0274	14.1567
g1745.t2	0.0133262	0.0653985	0.0768796	0	0.0404779	0.01495
g10066.t1	0.194553	0.215478	0.200769	0.235029	0.276492	0.285887
g8182.t1	10.9057	10.5453	9.52554	16.2203	35.2393	56.3305
g4599.t1	0.225555	0.256554	0.238069	0.0886908	0.349071	0.131108
g4278.t2	0.222931	0.139899	0.234981	0.0283291	0.00530359	0
g12593.t1	0.0372139	0	0.0219257	0	0	0
g7684.t1	0.30233	0.296647	0.238301	0.183975	0.197696	0.203667
Mtet_Pt_chlI	4.27193	4.36554	4.56225	0.333349	0.183057	0.244673
g12425.t1	0.602695	0.123265	0.310712	0.482354	0.703153	0.255824
g7595.t1	0.27856	0.0910865	0.163961	0.401044	0.122603	0.633
Mtet_Pt_psbD	35.6993	29.2664	29.3908	7.44337	3.71887	3.90527
g8921.t1	0.0822344	0.115621	0.0935791	0.0364032	0.0704649	0.0729243
g4222.t1	2.63947	2.18787	1.84066	1.36518	2.55605	2.18413
g1778.t1	2.16259	1.76774	1.49735	0.303789	0.673456	0.647521
g1839.t1	12.0162	9.66234	9.73683	201.644	342.986	373.645
g10699.t1	0	0	0	0	0	0
g9988.t1	0.00943058	0.00770909	0.0167644	0.00326558	0	0
g9001.t1	5.51449	5.23887	5.25257	2.45989	5.10553	5.30564
g6117.t1	0.563742	0.485174	0.552955	1.03669	1.36759	1.36062
g7854.t1	0.542422	0.518941	0.526028	0.0643292	0.0374153	0.128751
g10174.t1	0.0440898	0.0262117	0.0475064	0.0166448	0.0128893	0.0177818
g184.t1	0.859078	0.73862	0.624911	0.278865	0.456728	0.495194
g8058.t1	0.298783	0.31442	0.286992	0.0332603	0.0662226	0.0963271
g8776.t1	53.214	50.6477	43.486	189.847	224.864	180.467
g6984.t1	62.8024	58.3684	51.4063	56.5507	43.7898	55.8836
g11601.t1	1.91036	1.89223	1.60908	0.930613	1.43033	1.79065
g4412.t1	26.8279	30.0613	31.26	17.2157	13.9376	17.0457
g4169.t1	20.829	20.6714	22.5213	32.1827	81.9435	52.4855
g2647.t1	61.868	61.472	63.4359	52.4315	50.5606	57.9518
g9919.t1	0.282061	0.227535	0.272739	0.151513	0.178965	0.251032
g5317.t1	0.161553	0.126066	0.143537	0.0713646	0.0157995	0.130649
g8520.t1	1.63578	1.29491	1.35991	0.652111	2.47305	1.79793
g9963.t1	2.91957	2.77698	2.80491	4.16986	8.1946	8.61372
g8556.t1	0.611095	0.529661	0.566929	0.137995	0.261381	0.409355
g5433.t1	2.27926	2.25484	2.51265	0.104469	0.0806513	0.249507
g3441.t1	0.527252	0.497332	0.420443	0.215734	0.268889	0.43576
g2585.t1	0.0649501	0.0876029	0.0307962	0.0269539	0.0208694	0.00719937
g12583.t1	1.65027	1.2824	1.31178	0.853878	1.58713	1.21631
g13809.t1	2.91455	2.72521	2.76403	5.66675	10.6994	14.6875
g3422.t1	0.0121074	0.0173197	0.0125582	0.194661	0.194468	0.224753
g9246.t1	3.8257	3.42467	3.66887	1.49493	4.51442	2.49498
g5401.t1	0.22359	0.351558	0.254298	0.614253	0.542328	1.00215
g1587.t1	0.41463	0.369759	0.488143	0.223888	0.144516	0.340783
g2274.t1	1.57216	1.76204	1.57002	1.6402	1.93857	3.38668
g2066.t1	0.132497	0.126376	0.0784365	0.0384487	0.0596278	0.0985046
g11922.t1	0.0741979	0.0833987	0.0632025	0.032114	0.0348199	0.0154374
g5840.t1	0.0923702	0.0283153	0.0547417	0.0159806	0.061873	0.0170725
g6658.t1	0	0.00438507	0.00317829	0.00371713	0.0230336	0
g11685.t1	0.115707	0.193895	0.21089	0.068004	0.0557466	0.0673156
g1862.t1	1.02007	1.14392	1.25042	0.594861	0.541109	1.24431
g10069.t3	0.370266	0.3233	0.348821	0.43943	0.541645	1.01286
g8695.t1	0.0432972	0.0707869	0.0461836	0.0509582	0.0603556	0.105672
g1136.t1	0.0970501	0.0396705	0.0804497	0.182276	0.240741	0.183796
g4939.t1	6.67724	8.6034	9.0689	1.34063	0.427811	1.15336
g8101.t1	0.517429	0.61956	0.57228	0.564745	0.495862	0.719168
g329.t1	24.8359	23.5327	25.111	5.0602	8.05281	10.1792
g8882.t1	0	0.0205494	0	0	0	0
g4017.t1	0.0186136	0.0228228	0.0234464	0.0273355	0.0423224	0.028349
g2680.t1	24.0884	21.9703	20.2731	5.2731	10.8038	9.48237
g11832.t1	0.00822991	0	0	0	0.00439203	0.00454977
g315.t1	0.0145281	0.0237562	0.0257872	0	0	0
g8900.t1	0	0	0.0195165	0	0	0
g1711.t1	0.0912808	0.0795946	0.0684985	0.00421956	0.0261506	0.0608415
g1064.t1	0.143304	0.0920509	0.145447	0.0641132	0.16569	0.136893
g7053.t2	0	0	0	0	0	0
g9499.t1	0	0.0961595	0	0	0	0
g6676.t1	0.288254	0.228684	0.290782	0.00509776	0.00519865	0
g7242.t1	1.29812	1.18863	1.17829	0.390761	0.366081	0.849808
g7523.t1	1.18221	1.04944	0.889001	0.815818	1.285	1.47573
g12867.t1	2.00453	1.57538	1.38071	1.85722	3.09655	2.46832
g12173.t1	0.0954281	0.144316	0.180947	0.059483	0.0307127	0.0688361
g5563.t1	0.300612	0.311264	0.304041	0.291284	0.382384	0.489
g452.t1	0.0348042	0.0056904	0.00824655	0.0289819	0.0149704	0.0309517
g3706.t1	0.235103	0.125923	0.100829	0.0619453	0.165841	0.162361
g13862.t1	4.95764	4.44055	4.80653	8.03884	7.095	17.143
g11789.t1	1.34915	1.28932	1.57502	0.687305	0.91478	0.785521
g2769.t1	0.0481289	0.0955517	0.0529467	0	0.0147856	0.0458559
g242.t1	45.077	43.6776	38.613	37.9624	41.9415	43.7999
g12487.t1	1.3852	1.24386	1.10899	1.54239	2.13454	2.343
g14094.t1	0.0301384	0.0665176	0.0339403	0.00208411	0	0.00668015
g13082.t1	0	0	0	0	0	0
g869.t1	0.565651	0.50462	0.514453	0.184844	0.226645	0.759244
g633.t1	2.01592	1.32064	1.43014	0.793313	1.62235	1.34218
g12630.t1	2.01408	2.43895	2.2772	6.42502	6.07353	5.01187
g4145.t1	0	0	0	0	0	0
g2262.t2	6.95757	5.97104	5.33757	27.4963	28.3594	32.4104
g7708.t1	7.92582	7.42827	7.72705	3.22381	9.63505	8.43576
g552.t1	43.7457	43.9322	42.5117	20.0426	21.1974	21.493
g924.t1	0.341638	0.325812	0.273733	0.214401	0.084694	0.241923
g3772.t1	0.395602	0.411601	0.460135	0.409367	0.332671	0.647773
g8235.t1	1.55258	1.4095	1.52903	0.429186	0.526683	0.801982
g7786.t1	0.236258	0.189108	0.218737	0.0852348	0.105625	0.103795
g2958.t1	0.078472	1.5631e-08	0.233898	0.173596	0.284805	0.122498
g5035.t1	0.126489	0.12533	0.14538	0.0875317	0.102697	0.131768
g10990.t1	27.6064	27.2625	27.3211	20.3826	26.6233	29.8886
g8836.t1	153.714	141.054	134.859	53.8067	62.9958	73.1077
g14124.t1	0	0	0.0488829	0.299506	0.183271	0
g5332.t1	8.49131	7.82607	8.80189	0.371366	0.862071	1.974
g9634.t1	3.03038	2.3406	2.69271	2.7163	5.65013	5.04557
g9757.t1	0.301161	0.199439	0.291441	0.174109	0.224702	0.418515
g10962.t1	3.16901	2.48351	2.77355	1.97937	5.73194	3.65813
g13418.t1	0.053837	0.0595407	0.061941	0.037234	0.0271328	0.0631818
g6287.t1	5.59609	5.89984	5.53246	8.02187	8.80388	9.58695
g5095.t1	0.216605	0.260968	0.330673	0.0714795	0.320265	0.343353
g2457.t1	0.161248	0.158174	0.13856	0.0781236	0.116674	0.116248
g9408.t1	0.00675964	0.00552591	0.0200211	0	0	0
g426.t1	0.99654	0.796929	0.795815	0.142621	0.139543	0.30067
g1276.t1	1.2758	0.993842	1.38918	0.55372	0.286299	0.268649
g10543.t1	0.413457	0.384395	0.441726	0.073208	0.0174569	0.0721606
g8445.t1	0.0475592	0.0427637	0.046516	0.0180782	0.0508908	0.0474132
g13089.t1	3.44559	3.06375	2.67189	15.8909	46.1198	33.4578
g2580.t1	2573.89	2605.78	2674.71	2368.83	1871.72	2427.95
g3664.t1	137.221	132.571	129.514	424.176	344.31	390.051
g10506.t1	0.736383	0.720664	0.688275	0.190425	0.155843	0.178461
g13024.t1	3.26315	3.46949	3.5552	1.26187	1.64997	2.11283
g13716.t1	0.167869	0.17643	0.158374	0.234622	0.209191	0.338018
g10253.t2	0	0	0	0	2.30414e-10	0
g1880.t1	10.1193	9.941	10.0278	8.58789	8.90769	15.8255
g1536.t1	2.2776	2.36499	2.62213	0.133215	0.344125	0.248944
g4529.t1	0.126994	0.141565	0.112859	0.00800294	0.0185981	0.0384659
g10700.t1	0	0	0	0	0	0
g3112.t1	0	0	0	0	0	0
g8368.t2	0.0149209	0	0	0	0	0
g10580.t1	0.00792387	0.00647778	0.0093861	0	0	0
g4355.t2	4.12894	3.65023	3.58183	44.7472	116.824	94.0565
g13540.t1	0.0335754	0.0274515	0	0	0	0
g9215.t1	0.225471	0.1917	0.272375	0.094048	0.0777583	0.0803341
g10879.t1	0.732355	0.65179	0.811782	0.691985	0.628036	0.918411
g2384.t1	10.9292	10.0587	11.8814	72.1606	53.4106	66.2177
g6273.t1	0.728689	1.05899	1.16336	0.0448652	0.0375301	0.192888
g7925.t1	0	0	0	0	0	0
g13295.t1	145.373	135.9	131.06	153.484	138.989	182.227
g13108.t1	0	0	0	0	0	0
g672.t1	0.489866	0.52056	0.60774	0.0172648	0	0.055135
g11522.t1	1568.01	1460.15	1443.5	4329.55	4526.12	5106.59
g5427.t1	0.231165	0.713297	0.124538	0	0	0
g299.t1	2.91984	2.79284	3.06053	4.75232	9.86516	9.90093
g14014.t1	0.0285433	0.0215372	0.0364431	0	0	0
g9465.t1	0	0	0	0	0	0
g173.t1	0.0739333	0.0966981	0.0547706	0.0358097	0.0396122	0.135266
g9233.t1	0.71966	0.709021	0.770342	0	0	0
g7827.t1	0	0.0296967	0	0	0	0
g4937.t1	0.0866272	0.0973795	0.0256419	0.0980194	0.163699	0.229397
g2836.t1	232.223	218.521	214.211	187.071	186.674	256.047
g13207.t1	0.0200396	0.0040954	0.0207796	0	0.00537601	0.00556079
g10031.t1	12884.9	12990.8	13024.1	20956.2	17397.4	16951.5
g3377.t1	0.22587	0.190604	0.14242	0	0.0156755	0
g74.t1	0.178941	0.184305	0.152713	0.0396165	0.0881923	0.150782
g13751.t1	0	0	0.00275629	0	0	0
g9252.t1	0.80512	0.851191	0.837816	0.0969205	0.0601564	0.201687
g12267.t1	0.246386	0.389094	0.384852	0.0853845	0.114242	0.161675
g11259.t1	0.549528	0.541449	0.641975	0.216477	0.732916	0.362265
g638.t1	3.73017	3.16524	3.58916	6.95284	9.86289	15.0772
g6794.t1	0.0611927	0.0833785	0.102651	0.0283903	0.0440217	0.125025
g7572.t1	0.408624	0.309593	0.366137	0.33484	0.593542	0.608416
g3098.t1	0.460557	0.444955	0.384417	0.78447	0.975513	0.985175
g1959.t1	0	0.00899148	0.0065108	0	0	0
g5299.t1	0.108371	0.0996771	0.0641284	0.0378213	0.0880249	0.0756801
g1679.t1	0.881316	1.0253	0.863193	22.0939	18.5659	19.042
g1831.t1	4.6856	4.04449	2.65446	2.47147	3.90484	3.60765
g10226.t1	0.0658253	0.0861075	0.101283	0.367442	0.242284	0.455874
g11736.t1	0.272499	0.287759	0.302453	0.300569	1.16541	0.633244
g4204.t1	0.192742	0.202544	0.276373	0	0.0903624	0
g7968.t1	0.105605	0.0959312	0.0764014	0.335258	0.266343	0.288032
g2202.t2	0.126604	0	0.172176	0.287663	0.29549	0.254213
g7960.t1	0.288873	0.348015	0.342196	0.200571	0.269947	0.515742
[truncated: 13,123 more rows]

## Sheet: S4B_Mt_DEG
Tu GID: M. tetrahymenae gene identifier; Regulation: direction of expression change; logFC: log2 fold change; AveExpr: average expression level (log2); t: t-statistic; P.Value: unadjusted p-value; adj.P.Val: false discovery rate-adjusted p-value; B: log-odds of differential expression. Genes with adj.P.Val < 0.05 were considered
Mt GID	Regulation	logFC	AveExpr	t	P.Value	adj.P.Val	B	Gene description
g3088.t1	Upregulated	1.22234	3.39465	13.134	3.71925847748084e-05	0.00031232	2.07342	myb domain containing protein
Mtet_Pt_psaJ	Upregulated	3.94767	5.42557	12.9291	4.02462927790684e-05	0.000333102	1.9803	component (PsaJ) of PS-I complex
g3021.t1	Upregulated	3.79653	6.39296	38.199	1.61415189804355e-07	1.0154160475543e-05	8.39025	proteasome endopeptidase complex
g8192.t1	Upregulated	1.4507	4.44081	4.19853	0.00797386	0.0190635	-4.22106	regulatory protein (MBS1
g8944.t1	Upregulated	1.12094	0.796656	18.2101	7.13155869938896e-06	9.79293060496546e-05	4.01842	atp dependent rrna helicase rrp
g5829.t1	Upregulated	1.61407	5.71124	13.5317	3.20149546582804e-05	0.000282856	2.25029	component (mL40) of large mitoribosomal-subunit proteome
g3303.t1	Upregulated	1.22315	1.2601	9.04139	0.000237105	0.00124168	-0.112987	T2-type RNase (RNS)
g4191.t1	Upregulated	1.7519	2.1808	5.93915	0.00174662	0.00575923	-2.45973	unsaturated chondroitin disaccharide hydrolase
g2818.t1	Upregulated	1.25702	2.02093	8.42266	0.000334813	0.00162211	-0.519792	E2 component of 2-oxoglutarate dehydrogenase complex
g977.t1	Upregulated	1.23968	4.89043	4.70262	0.00493851	0.0130079	-3.66881	t9ss c terminal target domain containing
g8679.t1	Upregulated	1.21436	7.18321	15.6228	1.55103322243153e-05	0.000171327	3.10461	Hypothetical protein (aa 73)
Mtet_Pt_rpl36	Upregulated	2.64004	3.67992	10.1605	0.00013364	0.000806529	0.563536	component (bL36c) of large plastid ribosomal-subunit proteome
g11516.t1	Upregulated	1.16948	8.42216	8.5955	0.000303374	0.00150078	-0.403577	dna double strand break repair rad atpase
g8147.t1	Upregulated	3.20903	7.66113	43.0446	8.74167437504788e-08	7.35418058079572e-06	9.07258	component (Tim13) of inner mitochondrion membrane TIM22 insertion system
g3028.t1	Upregulated	3.67511	2.33134	28.0571	7.85399830313634e-07	2.54565088697066e-05	6.58885	fasciclin domain containing protein
g3045.t1	Upregulated	2.08233	8.62537	15.9988	1.37517337524399e-05	0.000156865	3.24631	component (LSm6) of U6-associated LSm accessory ribonucleoprotein complex
g669.t1	Upregulated	1.17956	1.87526	9.80849	0.00015902	0.000918705	0.358311	subunit alpha of succinyl-CoA ligase heterodimer
g618.t2	Upregulated	2.32579	4.23957	7.49462	0.000587292	0.00250879	-1.18141	Hypothetical protein (aa 125)
g7549.t1	Upregulated	1.06916	2.64441	4.43155	0.00636172	0.0159532	-3.96119	aluminum activated malate transporter
g12656.t1	Upregulated	1.32885	3.80064	18.274	7.00587596721085e-06	9.71295992999233e-05	4.03929	adenine nucleotide alpha hydrolase
g12295.t1	Upregulated	1.17554	7.33238	14.3231	2.40482670308617e-05	0.000233412	2.58778	core component (NHP2) of H
g3651.t1	Upregulated	2.55674	7.67855	14.2477	2.46970106593365e-05	0.000237268	2.55639	abc transporter atp binding
g5313.t1	Upregulated	1.31844	4.61084	22.4931	2.43167027269293e-06	4.91496021257811e-05	5.27785	Hypothetical protein (aa 182)
g6640.t1	Upregulated	1.05845	0.807441	13.2627	3.54153931132977e-05	0.000301345	2.13119	proteasome alpha 1 domain containing protein
Mtet_Pt_psbI	Upregulated	4.42077	3.96139	9.70249	0.000167755	0.000955837	0.295207	component (PsbI) of PS-II reaction center complex
g9406.t1	Upregulated	1.68246	7.84302	11.6325	6.82806778611371e-05	0.000490743	1.35631	component (LSm3) of U6-associated LSm accessory ribonucleoprotein complex
g4201.t1	Upregulated	1.1675	6.99174	10.8864	9.49605229450118e-05	0.000627898	0.966901	plasma membrane proteolipid
g7382.t1	Upregulated	3.87737	3.00324	19.1464	5.52680305701571e-06	8.32343764965725e-05	4.31755	alpha subunit
g9340.t1	Upregulated	2.36391	1.30945	25.3986	1.307151290325e-06	3.47778992775397e-05	5.9998	Hypothetical protein (aa 110)
g2771.t1	Upregulated	1.78041	3.02464	4.51141	0.00589824	0.0150041	-3.87396	EC_2.7 transferase transferring phosphorus-containing group
g13194.t1	Upregulated	1.54298	3.24187	9.95874	0.000147544	0.000869044	0.446714	4 diphosphocytidyl c methyl d erythritol kinase
Mtet_Pt_pbf1	Upregulated	4.31271	5.6906	45.3254	6.7049740148084e-08	6.39616406413961e-06	9.36407	assembly factor (PsbN) of PS-II complex
g13798.t1	Upregulated	1.0395	1.34822	7.91549	0.000451953	0.00204618	-0.873164	zinc cation transporter (Zn-CDF)
g12592.t1	Upregulated	1.51932	6.17113	22.4356	2.46364770362302e-06	4.96423674626115e-05	5.26262	component (EMC5) of EMC membrane protein insertion complex
g9103.t1	Upregulated	1.39519	3.82302	8.79433	0.000271425	0.00138437	-0.272395	glutaredoxin protein
Mtet_Pt_clpP	Upregulated	2.93323	1.65743	57.1629	2.03422852249887e-08	3.00465984714225e-06	10.6408	proteolytic component (ClpP1) of chloroplast Clp-type protease complex
g2708.t1	Upregulated	4.83235	2.93316	33.7138	3.06406490623988e-07	1.45271982653455e-05	7.66663	clip domain containing serine protease
g5702.t1	Upregulated	3.34564	5.95973	19.8698	4.57601102576935e-06	7.43556491712624e-05	4.5388	Hypothetical protein (aa 112)
g9462.t2	Upregulated	2.4625	5.86352	6.12724	0.00151336	0.00516603	-2.29209	Hypothetical protein (aa 90)
g3940.t1	Upregulated	1.78027	5.62738	10.2029	0.000130921	0.000796802	0.587793	b9 domain containing
g4189.t1	Upregulated	2.54556	5.4773	31.881	4.0811434208093e-07	1.75081300785831e-05	7.34012	SSU processome assembly factor (FAP7
g1376.t1	Upregulated	1.05994	0.999282	13.6048	3.11592230860741e-05	0.00027721	2.28225	serine hydroxymethyltransferase (SHMT4
g12803.t1	Upregulated	1.23862	8.61273	8.46769	0.000326266	0.00158604	-0.489317	component (Sm-D3) of U1
g3322.t1	Upregulated	1.27104	7.49454	15.433	1.64992403224433e-05	0.000179328	3.03181	histone (H4)
g502.t1	Upregulated	1.88145	1.74344	20.0633	4.3556449140368e-06	7.18931017974469e-05	4.59661	zinc metalloprotease (OMA1)
g12870.t1	Upregulated	1.19573	0.789277	17.579	8.53084018261515e-06	0.000110936	3.80796	rRNA biogenesis RNA helicase (ROK1)
g9451.t1	Upregulated	1.45423	1.01765	28.2424	7.59365706481699e-07	2.48541258647036e-05	6.6277	component (SAM37) of outer mitochondrion membrane SAM insertion system
g13785.t1	Upregulated	4.00612	5.60968	27.8628	8.13848626997054e-07	2.58301653763996e-05	6.54782	60s ribosome subunit biogenesis protein nip homolog
g378.t1	Upregulated	1.95892	1.42938	23.7214	1.85346370013262e-06	4.22010974095414e-05	5.59415	Uncharacterised domain UPF0506 (aa 159)
g5459.t1	Upregulated	1.09227	3.84778	3.70127	0.0132621	0.028949	-4.80256	ad domain containing protein
g9020.t1	Upregulated	1.09227	6.55527	6.32835	0.00130326	0.00457631	-2.11712	prkr interacting protein
g6914.t1	Upregulated	1.78173	1.59519	15.8552	1.43938664516937e-05	0.000162103	3.19258	serine threonine phosphatase regulatory ankyrin repeat subunit
g13071.t1	Upregulated	1.77457	1.02918	31.5946	4.27442298631172e-07	1.77782047744756e-05	7.28726	ephrin rec like domain containing protein
g12331.t1	Upregulated	5.03205	5.67297	23.2216	2.06644912621823e-06	4.53477340631624e-05	5.46753	Hypothetical protein (aa 163)
g11396.t1	Upregulated	1.06006	1.45346	11.0391	8.86124362949165e-05	0.000595249	1.04859	flavoprotein component (SDH1) of succinate dehydrogenase complex
g449.t1	Upregulated	1.88854	2.15142	20.1457	4.26571016792907e-06	7.12249954271171e-05	4.62104	kinase
g11238.t1	Upregulated	2.22911	11.1843	12.1872	5.41082165193082e-05	0.000414482	1.63096	Hypothetical protein (aa 157)
g9786.t1	Upregulated	1.0643	0.983254	12.9022	4.06681714073199e-05	0.000335149	1.96799	pre-mRNA-processing protein (PRP40A
g11071.t1	Upregulated	1.08488	3.46475	4.55497	0.00566189	0.0145218	-3.82676	metal cation transporter (MRS
g5261.t1	Upregulated	1.42065	8.19035	13.3796	3.38866186186696e-05	0.00029244	2.18326	pepsin aspartic protease a1
g10877.t1	Upregulated	2.14698	2.45472	11.6194	6.86652813436626e-05	0.0004932	1.34968	aldehyde alcohol dehydrogenase
Mtet_Pt_rps8	Upregulated	2.47292	1.47225	22.8387	2.24958585443261e-06	4.74679095767731e-05	5.36859	component (uS8c) of small plastid ribosomal-subunit proteome
g8746.t1	Upregulated	1.78273	9.73891	18.2167	7.11851541900767e-06	9.78668450386484e-05	4.02057	iron-sulfur-cluster assembly transfer factor (NEET)
g6228.t1	Upregulated	1.1882	4.82932	24.9021	1.44600674729136e-06	3.63743313003138e-05	5.88267	coatomer subunit zeta
g4619.t1	Upregulated	1.6992	1.17866	21.7223	2.90525359150832e-06	5.454798195502e-05	5.07019	8 demethyl alpha l rhamnosyl tetracenomycin c 2 o methyltransferase
g7228.t1	Upregulated	2.13455	1.26969	29.9294	5.64148760257481e-07	2.03111183341451e-05	6.96945	hmg box domain containing protein
g1085.t1	Upregulated	1.60582	2.71785	24.7693	1.48606374819623e-06	3.67402155428515e-05	5.85094	mediator of rna polymerase ii transcription subunit
g7004.t1	Upregulated	1.27672	5.68962	7.97523	0.000435886	0.00198649	-0.830546	nucleic acid binding
g11246.t1	Upregulated	1.98517	1.20122	16.8683	1.05176747142516e-05	0.000128499	3.56181	histone (H2B
g12485.t1	Upregulated	1.83172	10.0425	38.1643	1.62170430301182e-07	1.0154160475543e-05	8.38501	molecular co-chaperone (Hsp10a
g974.t1	Upregulated	2.29173	3.0409	16.7134	1.10212358296809e-05	0.000132959	3.5068	thiamine pyrophosphate requiring
g3645.t1	Upregulated	1.03437	8.40386	7.21183	0.000705363	0.00288173	-1.39678	Hypothetical protein (aa 93)
g2511.t1	Upregulated	1.81231	3.58499	5.72267	0.00206914	0.00658525	-2.65766	cbs domain containing protein
g11167.t1	Upregulated	1.46585	8.29605	16.0817	1.33966162360644e-05	0.000154034	3.27712	ycii domain containing protein
g10794.t1	Upregulated	2.27189	3.98639	15.4656	1.63241646069518e-05	0.000177929	3.04437	diphosphooligosaccharide protein subunit
g8570.t1	Upregulated	1.05648	0.626386	19.3944	5.17648328649172e-06	8.00513609982162e-05	4.39432	rrm domain containing protein
g11773.t1	Upregulated	2.49442	10.9273	9.42052	0.000193908	0.00106891	0.124254	component (bL33c) of large plastid ribosomal-subunit proteome
g6433.t1	Upregulated	1.27076	4.66977	3.77493	0.0122703	0.0271286	-4.71409	mitochondrial acidic protein mam
g9833.t1	Upregulated	2.53195	3.63686	22.7917	2.27334861815835e-06	4.7534028003271e-05	5.35635	transporter substrate binding domain containing protein
g9989.t1	Upregulated	1.74815	1.34703	12.1103	5.58491649657662e-05	0.000423872	1.59358	duf 4258 domain containing protein
g1059.t1	Upregulated	1.3407	3.03377	11.7206	6.57572010126457e-05	0.000477372	1.40077	regulatory co-factor (RRP47) of RRP6L exoribonuclease activity
g1283.t1	Upregulated	2.04459	1.33269	34.3454	2.7858064037416e-07	1.39544676423944e-05	7.77471	regulatory protein (SRFR) of TNL-mediated effector-triggered immunity
g1171.t1	Upregulated	1.86161	6.72445	6.11218	0.00153062	0.00521108	-2.30536	hmg box domain containing protein
g6858.t1	Upregulated	1.44508	0.759054	58.5327	1.80100573360015e-08	2.73018250747464e-06	10.7675	rad21 rec8 n domain containing protein
g6933.t1	Upregulated	3.04632	2.07455	20.2764	4.12743449433434e-06	6.95207204813244e-05	4.65962	copper transport protein
g4005.t1	Upregulated	2.11026	1.11554	46.6287	5.79611228804966e-08	5.90910411457312e-06	9.5231	nodb homology domain containing protein
g12162.t1	Upregulated	1.40039	2.37368	13.1976	3.63004710611172e-05	0.000307061	2.10207	eama family transporter
Mtet_Pt_petG	Upregulated	1.27907	2.01499	8.33294	0.000352647	0.00168653	-0.580943	component (PetG
g2666.t1	Upregulated	7.77662	7.70485	42.0835	9.81678780914908e-08	7.69382396933378e-06	8.94439	nadh ubiquinone reductase complex mlrq subunit
g598.t1	Upregulated	2.35251	1.28339	30.7391	4.92022362087431e-07	1.90209551890241e-05	7.12629	Hypothetical protein (aa 133)
g2214.t1	Upregulated	1.33031	6.02935	5.24529	0.00306129	0.00899264	-3.11408	50s ribosomal l14
g3276.t1	Upregulated	2.78759	2.87166	28.5541	7.17859130740108e-07	2.40909637096573e-05	6.69245	Histone (aa 223)
g65.t1	Upregulated	3.95652	2.75504	43.445	8.33564479291869e-08	7.20171655430364e-06	9.12502	Hypothetical protein (aa 126)
g1571.t1	Upregulated	1.21764	4.77866	8.37576	0.000343999	0.00165203	-0.551687	aldo keto reductase family member b1
g11962.t1	Upregulated	2.76081	5.87505	21.9852	2.73231486001065e-06	5.26097173600941e-05	5.14184	EC_2.7 transferase transferring phosphorus-containing group
g2132.t1	Upregulated	1.55252	2.65215	3.49791	0.0165091	0.0343604	-5.05096	Ribonuclease H protein (aa 168)
g7403.t1	Upregulated	1.84581	1.64872	24.1254	1.70025241493638e-06	4.02935374694433e-05	5.6945	sgnh hydro domain containing protein
g6221.t2	Upregulated	1.68287	2.19013	14.7164	2.09772149217643e-05	0.000212613	2.74885	manganese superoxide dismutase (MSD1
g575.t1	Upregulated	2.62054	3.09195	47.6523	5.18413878210031e-08	5.84917187328746e-06	9.6444	component (HOP2) of HOP2-MND1 presynaptic filament stabilization complex
g1404.t1	Upregulated	1.2848	0.779193	19.6541	4.83759930481234e-06	7.7331250647336e-05	4.47368	ankyrin repeat and domain containing protein
g5376.t1	Upregulated	1.12641	2.2493	8.62392	0.000298544	0.00148704	-0.384662	isocitrate lyase
g12097.t1	Upregulated	1.2312	4.42492	8.7495	0.000278267	0.0014095	-0.301745	pmt 2 domain containing protein
g1807.t1	Upregulated	2.01413	1.17354	23.7367	1.84737954539152e-06	4.21458608761498e-05	5.59798	usp domain containing protein
g4669.t1	Upregulated	1.81917	2.07165	13.0784	3.7993266642536e-05	0.000317189	2.04828	acyl sterol transferase
g205.t1	Upregulated	1.82671	7.5483	22.5826	2.38286574897859e-06	4.87619827601818e-05	5.3015	assembly factor (CMC1) of cytochrome c oxidase assembly
g13999.t1	Upregulated	3.76654	2.19929	42.7403	9.06618362531711e-08	7.46082153909132e-06	9.03235	spindle assembly checkpoint protein (MAD2)
g6467.t1	Upregulated	1.74787	8.68083	23.4796	1.95304600903459e-06	4.36753713287708e-05	5.53324	regulatory component (DSS1) of TREX-2 mRNP trafficking complex
g2684.t1	Upregulated	1.45479	5.04251	23.0966	2.12421634048598e-06	4.59157532058892e-05	5.43541	fungal specific transcription
g11999.t1	Upregulated	1.99385	2.48975	34.8891	2.57011501738366e-07	1.32781592445189e-05	7.86604	ribose 5 phosphate isomerase b
g10350.t1	Upregulated	1.35562	2.5804	17.4546	8.84387327498664e-06	0.000113464	3.76561	class i sam dependent methyltransferase
g5477.t1	Upregulated	1.14594	1.0925	15.0255	1.88881283824903e-05	0.000198368	2.87249	subcluster G protein phosphatase
g5297.t1	Upregulated	1.4001	3.29187	19.0159	5.7224772821902e-06	8.51791482792161e-05	4.27675	surface antigen
g13112.t1	Upregulated	4.50174	3.31882	46.5585	5.84119869070036e-08	5.90910411457312e-06	9.51466	non ribosomal peptide synthetase
g4548.t1	Upregulated	1.66067	3.62267	22.4061	2.48025719668192e-06	4.98691852756934e-05	5.25478	mRNA-translocation factor (eEF2))
g859.t1	Upregulated	3.63835	2.47753	33.6725	3.08339392759781e-07	1.45589268196125e-05	7.65949	protein plant cadmium resistance
g9445.t1	Upregulated	1.31543	1.0238	10.4741	0.000114991	0.000723149	0.740952	4fe 4s ferredoxin type domain containing protein
g10546.t1	Upregulated	2.52598	1.63225	21.4591	3.09164529314492e-06	5.70814830485939e-05	4.99755	nucleosome remodeling factor subunit bptf
g12643.t1	Upregulated	2.55481	1.66783	31.186	4.56933660569277e-07	1.83426226599952e-05	7.21097	nhl repeat containing
g12791.t1	Upregulated	2.17696	5.13826	20.4364	3.96543429847568e-06	6.77830393957542e-05	4.70649	dcc family protein chloroplastic
g5387.t1	Upregulated	1.45475	1.37174	24.0092	1.74271146273423e-06	4.08916064402467e-05	5.66582	translation elongation factor (EF-G)
g12346.t1	Upregulated	1.42963	9.98779	18.356	6.84819008578152e-06	9.57870971416988e-05	4.06602	acyl carrier protein (mtACP))
g12500.t1	Upregulated	4.94369	3.90786	28.7942	6.87731466434213e-07	2.34418764046999e-05	6.74181	Hypothetical protein (aa 196)
g1556.t1	Upregulated	2.03438	4.00004	7.48953	0.000589201	0.00251537	-1.18522	nucleoside diphosphate kinase
g10359.t1	Upregulated	1.30762	0.660483	28.1708	7.69303163171184e-07	2.51080502631592e-05	6.61272	serine threonine kinase ctr
g10342.t1	Upregulated	1.46775	3.08124	7.22099	0.000701126	0.00286631	-1.3897	Hypothetical protein (aa 211)
g623.t1	Upregulated	1.04194	3.40909	7.85517	0.000468893	0.00210527	-0.916482	ubiquitin-fold protein (ATG12) of autophagosome
g9298.t1	Upregulated	1.27549	2.43046	9.12716	0.000226411	0.0011993	-0.0585505	NADP-dependent glyceraldehyde 3-phosphate dehydrogenase
g12317.t1	Upregulated	2.53322	6.55907	17.3578	9.09721379077055e-06	0.000115556	3.73241	component (SRP9) of SRP (signal recognition particle) complex
g5691.t1	Upregulated	2.66818	7.83303	14.7533	2.07141755632238e-05	0.000210634	2.76373	cytokinin riboside 5 monophosphate phosphoribohydrolase
g4688.t1	Upregulated	1.37421	6.05529	11.9116	6.06604780082093e-05	0.000448886	1.49602	component (TRS23) of TRAPP-I
g10942.t1	Upregulated	1.20087	0.879723	14.6143	2.17272409640124e-05	0.000217669	2.70744	SBP transcription factor
g14184.t1	Upregulated	1.21394	1.12364	12.3272	5.11030480293934e-05	0.000396374	1.69841	ring type e3 ubiquitin transferase
g8732.t1	Upregulated	1.8537	6.41818	10.6241	0.00010717	0.000688163	0.824101	component (PFD4) of Prefoldin co-chaperone complex
g11992.t1	Upregulated	1.1412	4.93782	7.59768	0.000550172	0.00238291	-1.1046	selenocysteine methyltransferase isoform x1
g6932.t1	Upregulated	1.78173	1.59519	15.8552	1.43938664516937e-05	0.000162103	3.19258	serine threonine phosphatase regulatory ankyrin repeat subunit
Mtet_Pt_atpI	Upregulated	2.15825	1.68455	13.8673	2.83027377334867e-05	0.000258585	2.39568	subunit a of membrane CF0 subcomplex of ATP synthase complex
g4643.t1	Upregulated	3.35458	2.29166	31.8133	4.12586876389443e-07	1.76052348254917e-05	7.32767	proteasome accessory factor
g6626.t1	Upregulated	1.42317	1.99246	6.10743	0.00153612	0.00522826	-2.30956	Hypothetical protein (aa 611)
g6825.t1	Upregulated	1.48493	3.75065	9.68089	0.000169604	0.000961754	0.28227	protein involved in cytochrome b6
g4628.t1	Upregulated	1.29785	2.30005	7.74547	0.000501657	0.0022161	-0.99598	EC_2.7 transferase transferring phosphorus-containing group
g13587.t1	Upregulated	4.98403	9.7446	18.237	7.07831298286456e-06	9.75650852384513e-05	4.02722	Hypothetical protein (aa 150)
g13408.t1	Upregulated	1.02866	0.900922	25.1404	1.37728547746126e-06	3.57232684793765e-05	5.93918	gamma-glutamyl:cysteine ligase (GSH1)
Mtet_Pt_chlB	Upregulated	2.31266	2.07728	20.517	3.88676098947111e-06	6.71354922933983e-05	4.72994	component (CHL-B) of light-independent protochlorophyllide oxidoreductase complex
g4729.t1	Upregulated	1.78974	1.41508	37.4249	1.79301654654387e-07	1.0380574689815e-05	8.27228	calcium binding mitochondrial carrier protein scamc
g4857.t1	Upregulated	1.37182	6.79148	6.62227	0.00105463	0.00389311	-1.86903	translocon associated protein subunit alpha
g8014.t1	Upregulated	1.66504	0.903843	43.0413	8.74509799122484e-08	7.35418058079572e-06	9.07215	Hypothetical protein (aa 471)
g9775.t1	Upregulated	3.9023	3.87019	26.0056	1.15841351733906e-06	3.20328203406491e-05	6.13979	Growth factor receptor cysteine-rich domain superfamily (aa 178)
g6169.t1	Upregulated	2.46	12.3863	24.9476	1.43257072009658e-06	3.61268475056468e-05	5.8935	Hypothetical protein (aa 159)
g7066.t1	Upregulated	3.97764	2.0675	90.8226	1.87901814727402e-09	9.84007639761093e-07	12.945	peptidase m60 domain containing protein
g4914.t1	Upregulated	1.02214	0.59662	35.1671	2.46757893888917e-07	1.2949281117951e-05	7.91213	gh domain containing protein
g13015.t1	Upregulated	3.06475	5.08407	18.6225	6.36428376438612e-06	9.10843642850838e-05	4.15203	gck domain containing protein
g12645.t1	Upregulated	6.4755	4.15463	70.7428	6.79648025584015e-09	1.54327078672367e-06	11.7505	Hypothetical protein (aa 157)
g12591.t1	Upregulated	2.3561	5.60569	12.4964	4.77322093726026e-05	0.000376659	1.77896	dioxygenase domain containing protein
g1006.t1	Upregulated	3.66615	6.39379	49.3356	4.3369978841238e-08	5.2596371182095e-06	9.83735	hth hare type domain containing protein
g5351.t1	Upregulated	3.91651	2.39793	37.8912	1.68260906135545e-07	1.02624309272812e-05	8.34365	o fucosyltransferase family protein
g3048.t1	Upregulated	1.58976	5.92086	9.75466	0.000163386	0.000936037	0.326346	hit domain containing protein
g9369.t1	Upregulated	3.53392	5.67535	64.6174	1.08297037677189e-08	1.94951589231078e-06	11.2878	laminin subunit beta
Mtet_Pt_chlI	Upregulated	2.10813	1.37851	39.1104	1.43012301280219e-07	9.63534925759885e-06	8.52577	component (CHLI) of magnesium-chelatase complex
Mtet_Pt_psbD	Upregulated	2.47743	3.77558	9.7831	0.000161062	0.000925943	0.343256	component (PsbD
g5433.t1	Upregulated	1.55063	0.967522	22.3431	2.51613345061699e-06	5.01845714010653e-05	5.23803	3 hydroxyisobutyryl hydrolase
g4939.t1	Upregulated	2.22956	2.06388	10.0105	0.000143823	0.000852358	0.476859	carbonic anhydrase
g329.t1	Upregulated	1.58468	3.87917	6.86364	0.000891402	0.00342899	-1.67173	Hypothetical protein (aa 296)
g2680.t1	Upregulated	1.32712	3.86364	5.20241	0.003175	0.00924418	-3.15649	protein tic
g552.t1	Upregulated	1.01924	4.96261	27.2694	9.08674933337038e-07	2.76953542512593e-05	6.42062	golgin subfamily b member isoform x1
g8836.t1	Upregulated	1.17399	6.58291	9.52871	0.000183339	0.00102487	0.190384	type-I arginine N-methyltransferase (PRMT10)
g5332.t1	Upregulated	2.25217	2.10106	7.76887	0.000494447	0.00219153	-0.978943	e3 2 1 14
g1536.t1	Upregulated	1.46409	1.04131	18.9666	5.79847209460204e-06	8.59770875185459e-05	4.26127	surf domain containing protein
g5198.t1	Upregulated	1.23456	3.46459	6.17245	0.00146285	0.00502041	-2.25237	prolyl hydroxylase
g2682.t1	Upregulated	1.33596	1.98626	7.36117	0.000639846	0.00266896	-1.28219	glycinamide RN synthetase (GARS)
g2013.t1	Upregulated	4.7501	3.05358	21.8156	2.84242220965999e-06	5.39498291227228e-05	5.09572	Hypothetical protein (aa 124)
g11105.t1	Upregulated	1.56713	1.11324	14.0749	2.62626327728107e-05	0.000245793	2.48391	Hypothetical protein (aa 132)
g13667.t1	Upregulated	1.18472	8.53475	8.57013	0.000307763	0.00151527	-0.420511	component (bS20c) of small plastid ribosomal-subunit proteome
Mtet_Pt_cysA	Upregulated	1.89995	1.24674	25.2419	1.34919255831583e-06	3.54078529939786e-05	5.96308	sulfate thiosulfate import atp binding protein cysa
g13075.t1	Upregulated	2.72303	1.64729	59.6263	1.63747489365386e-08	2.62018725691474e-06	10.8659	nex symbiotically induced
g3582.t1	Upregulated	1.9646	2.24128	9.08837	0.000231175	0.00121559	-0.0831101	4,5-didehydro-jasmonic acid reductase (OPR1
g13905.t1	Upregulated	5.59265	3.73544	27.9911	7.94926402153085e-07	2.55141555641632e-05	6.57495	glycosyl transferase
g3918.t1	Upregulated	1.15137	0.860996	23.6801	1.8700518685144e-06	4.23565669598982e-05	5.58378	aminoimidazole RN synthetase (PUR5)
g9696.t1	Upregulated	1.50328	7.76825	11.8423	6.2453401331421e-05	0.000459761	1.46163	component (APC11) of (APC
g5308.t1	Upregulated	1.55314	4.52507	22.0068	2.71864910722065e-06	5.26097173600941e-05	5.1477	component (SPCs1) of SPC endoplasmic signal peptidase complex
g3437.t1	Upregulated	1.38358	4.10306	9.45466	0.000190496	0.00105617	0.145201	upf membrane protein 01900
g8685.t1	Upregulated	1.31298	2.65216	7.02154	0.000800661	0.00317536	-1.54567	dhh family isoform a
g8237.t1	Upregulated	1.9771	3.05766	6.96101	0.000834099	0.00326748	-1.59372	Hypothetical protein (aa 165)
g2775.t1	Upregulated	2.83022	2.52207	26.192	1.11685283730695e-06	3.1409886957691e-05	6.1821	chaperone protein dnaj
g14100.t1	Upregulated	1.5209	7.59337	14.3127	2.41365928354573e-05	0.000233875	2.58346	UDP-L-arabinose mutase
g6967.t1	Upregulated	1.00963	6.43093	6.39595	0.00124047	0.00440413	-2.05927	voc domain containing protein
g1296.t1	Upregulated	1.48295	2.17781	7.36555	0.000638036	0.00266624	-1.27886	Hypothetical protein (aa 168)
g13551.t1	Upregulated	1.65166	1.58747	13.5051	3.23333629052186e-05	0.000284591	2.23862	glycosyltransferase family protein
g1387.t1	Upregulated	2.19546	1.25475	24.0828	1.715665535261e-06	4.04299868946867e-05	5.68401	component (RAD50) of MRE11-RAD50-NBS1 (MRN) complex
g3838.t1	Upregulated	2.26925	2.14369	12.2246	5.32856773523563e-05	0.000409816	1.64904	rRNA adenosine dimethylase (DIM1A)
g4176.t1	Upregulated	1.07248	1.07058	13.2793	3.51932962337687e-05	0.000300137	2.13862	aspartate-tRNA ligase (AspRS1
g13603.t1	Upregulated	1.34082	0.880104	9.0692	0.000233573	0.00122596	-0.0952821	auxin transporter (AUX
g526.t1	Upregulated	2.20227	4.95762	29.5097	6.06478825925402e-07	2.14992078568817e-05	6.88638	thioredoxin domain containing protein
g11075.t1	Upregulated	2.76494	1.40597	47.3858	5.33572408210306e-08	5.90910411457312e-06	9.61311	component (PsbO
g9144.t1	Upregulated	4.19586	2.5307	26.2236	1.10998007478557e-06	3.13433344156973e-05	6.18924	Hypothetical protein (aa 79)
g11672.t1	Upregulated	2.55677	8.66609	18.374	6.81426634535473e-06	9.55074970375083e-05	4.07185	30s ribosomal protein s21
g7868.t1	Upregulated	1.05871	2.26508	4.11618	0.00865259	0.0203608	-4.31481	Hypothetical protein (aa 125)
g489.t1	Upregulated	1.18905	1.5645	8.21038	0.000378857	0.00178448	-0.665404	fibronectin isoform
Mtet_Pt_rpl14	Upregulated	2.61717	1.78351	30.8359	4.84153343242712e-07	1.8908239550845e-05	7.14475	component (uL14c) of large plastid ribosomal-subunit proteome
g9792.t1	Upregulated	1.61176	5.95297	17.7656	8.08556508577605e-06	0.000106715	3.87095	Hypothetical protein (aa 142)
g6305.t1	Upregulated	1.51933	12.9196	7.67342	0.000524648	0.00229392	-1.04871	Chitin binding domain;Chitin binding domain superfamily (aa 151)
g9588.t2	Upregulated	1.07431	1.98375	4.88777	0.00417755	0.0114051	-3.47505	glutamate dehydrogenase (GDH)
g13503.t1	Upregulated	1.26242	1.33119	6.61246	0.00106198	0.00391021	-1.87717	aa trans domain containing protein
g3482.t1	Upregulated	2.07488	6.03706	12.0958	5.61848701686322e-05	0.00042502	1.5865	repeat and domain containing
g13064.t1	Upregulated	1.89202	1.32659	20.7352	3.6827682409728e-06	6.43841773964304e-05	4.79301	SSU processome assembly factor (MPP10)
g5364.t1	Upregulated	1.95815	6.53685	46.842	5.66173723356808e-08	5.90910411457312e-06	9.54864	phosphomannomutase (PMM)
g3509.t1	Upregulated	1.39462	2.82012	5.11095	0.00343433	0.00981323	-3.24773	dna domain containing protein
g12788.t1	Upregulated	1.93768	2.78019	12.0344	5.76319693390975e-05	0.000432406	1.55648	Phragmoplastin dynamin-like protein (DRP1)
g390.t1	Upregulated	1.00482	0.530479	21.5986	2.99108698351276e-06	5.56709420630865e-05	5.03618	EC_2.7 transferase transferring phosphorus-containing group
g12562.t1	Upregulated	1.23092	1.28477	18.8749	5.94323979035993e-06	8.76227262813757e-05	4.23234	EC_1.1 oxidoreductase acting on CH-OH group of donor
g13566.t1	Upregulated	3.17685	2.9914	12.3635	5.0358589659123e-05	0.00039175	1.71574	ml domain containing protein
g7018.t3	Upregulated	1.20898	1.18939	9.38314	0.000197726	0.0010858	0.10125	Qa-type SYP1-group component of SNARE membrane fusion complex
g7003.t1	Upregulated	2.01337	1.9954	20.7193	3.69716427342455e-06	6.4537923627461e-05	4.78845	glutamine:fructose-6-phosphate amidotransferase (GFAT1)
g13084.t1	Upregulated	1.4009	9.74191	13.8256	2.87351607325653e-05	0.00026047	2.37779	component (bS21c) of small plastid ribosomal-subunit proteome
g798.t1	Upregulated	2.56222	1.63399	26.0533	1.14761512492146e-06	3.18650372785501e-05	6.15064	formate nitrite transporter member
g6368.t1	Upregulated	1.0697	0.544056	27.3439	8.96074559263994e-07	2.74565824395757e-05	6.43675	EC_1.3 oxidoreductase acting on CH-CH group of donor
g12638.t1	Upregulated	1.1413	0.680654	18.5662	6.46315671518509e-06	9.18150783176911e-05	4.13394	rhodanese domain containing chloroplastic
g2579.t1	Upregulated	1.28527	4.94631	10.6656	0.000105122	0.000677733	0.846884	dihydroneopterin aldolase (FOLB1
g4708.t1	Upregulated	3.10714	1.66994	42.9397	8.8519773585683e-08	7.39011819913517e-06	9.05875	beta lactamase family protein
g11039.t1	Upregulated	3.23423	1.6521	62.0409	1.33508258099572e-08	2.29574424114205e-06	11.0755	bromodomain adjacent to zinc finger domain 1a
g2067.t1	Upregulated	1.16659	6.35889	11.7946	6.37245360709947e-05	0.000465872	1.43784	component (TRS31) of TRAPP-I
g1479.t1	Upregulated	1.43606	4.42213	20.3142	4.08851177644974e-06	6.92623955150095e-05	4.67071	CCT-interacting tubulin folding cofactor (PLP3)
g11555.t1	Upregulated	1.26056	5.47088	26.0524	1.14781620263851e-06	3.18650372785501e-05	6.15043	component (PFD2) of Prefoldin co-chaperone complex
g3328.t1	Upregulated	4.18113	2.25061	70.0325	7.15859482452365e-09	1.57569907293071e-06	11.6997	EC_1.1 oxidoreductase acting on CH-OH group of donor
g9629.t1	Upregulated	2.3239	8.55339	23.6588	1.87867422242062e-06	4.23565669598982e-05	5.57843	ester cyclase
g8610.t1	Upregulated	2.47152	1.57669	31.0773	4.651834063699e-07	1.84171066143904e-05	7.1905	hydroxylamine reductase
g11487.t1	Upregulated	1.25325	2.83063	7.25743	0.000684554	0.00281167	-1.36159	Hypothetical protein (aa 129)
g5350.t1	Upregulated	1.80561	1.07962	29.0802	6.53782123711242e-07	2.27559632848254e-05	6.80005	sulfotransferase family domain containing protein
g5578.t1	Upregulated	1.20527	2.32587	9.89749	0.000152099	0.000886909	0.410823	assembly factor (TMEM70) of ATP synthase assembly
Mtet_Pt_rps19	Upregulated	3.62448	2.15363	42.1895	9.69077476326244e-08	7.66002573064192e-06	8.95869	component (uS19c) of small plastid ribosomal-subunit proteome
g9769.t1	Upregulated	1.11569	1.10074	7.22052	0.00070134	0.00286631	-1.39006	pre-60S ribosomal subunit assembly factor (EBP2)
g1042.t1	Upregulated	1.06908	1.21442	6.94972	0.000840518	0.00328147	-1.60272	chitosanase
g1721.t1	Upregulated	1.63049	4.66236	11.6365	6.81644887784532e-05	0.000490743	1.35833	2 3 4 5 tetrahydropyridine dicarboxylate n acetyltransferase
g651.t1	Upregulated	1.16512	2.32064	4.77305	0.00463151	0.0123575	-3.59454	cytosolic helicase (DBP5
g11864.t1	Upregulated	1.45335	4.1663	12.2259	5.32581013844969e-05	0.000409816	1.64965	mynd type protein
g807.t1	Upregulated	3.50295	6.06796	13.1253	3.73160291338729e-05	0.000312742	2.06951	SLP adaptor and CSK interacting membrane protein (aa 95)
g42.t1	Upregulated	2.16046	3.10374	13.927	2.76977227993689e-05	0.000254673	2.42116	surfeit locus protein isoform x1
g8189.t1	Upregulated	3.21152	3.85817	12.0978	5.61379362451357e-05	0.00042502	1.58749	Hypothetical protein (aa 136)
g10244.t1	Upregulated	2.26911	2.1619	42.4311	9.41069457844648e-08	7.6352543829776e-06	8.99113	aldehyde dehydrogenase
g10801.t1	Upregulated	1.03978	0.601196	17.9088	7.76238627316699e-06	0.000103989	3.91887	Small ribosomal subunit protein bS16 (aa 178)
g10118.t1	Upregulated	2.31154	6.16165	22.0559	2.68790348713815e-06	5.23096893164166e-05	5.16097	Spliceophilin-type pre-mRNA splicing factor (CYP18-1)
g1012.t1	Upregulated	1.87704	8.26976	11.8964	6.10495137632662e-05	0.000451156	1.48847	subunit e of V-type ATPase membrane V0 subcomplex
g8277.t1	Upregulated	1.3798	3.70974	14.8395	2.01136238848763e-05	0.000206348	2.7984	sodium p type atpase
Mtet_Pt_ycf4	Upregulated	2.51711	1.70076	22.9856	2.17712674528379e-06	4.6474199079065e-05	5.40675	scaffold protein involved in PS-I assembly (YCF4)
g9880.t1	Upregulated	1.62907	2.04589	11.3662	7.6630828597702e-05	0.000531846	1.2201	red chlorophyll catabolite reductase
g11191.t1	Upregulated	2.38218	1.60811	27.9904	7.95033577600432e-07	2.55141555641632e-05	6.5748	ATP sulfurylase (APS)
g3663.t1	Upregulated	3.11689	2.28813	6.47178	0.00117421	0.00422092	-1.99494	component (uS15c) of small plastid ribosomal-subunit proteome
g1964.t1	Upregulated	1.33889	2.21149	11.2107	8.20711372858786e-05	0.000562153	1.13913	serine threonine kinase ctr
g2788.t1	Upregulated	1.5579	0.806904	34.7402	2.62714035882056e-07	1.35121803901659e-05	7.84118	Hypothetical protein (aa 193)
g1506.t1	Upregulated	1.76658	1.30382	34.0919	2.89370394540071e-07	1.41264250656617e-05	7.73159	Vitelline membrane outer layer protein I (VOMI);Vitelline membrane outer layer protein I (VOMI) superfamily (aa 494)
g8779.t1	Upregulated	2.88564	5.28629	19.1287	5.55288320829534e-06	8.34090840192577e-05	4.31203	flavin reductase
g9124.t1	Upregulated	1.62396	1.05268	27.7895	8.24907096613988e-07	2.60585204283904e-05	6.53226	pre-60S ribosomal subunit assembly factor (NLE)
g10820.t1	Upregulated	1.62211	4.24471	5.83174	0.00189866	0.00614624	-2.55726	Hypothetical protein (aa 82)
g9538.t1	Upregulated	2.4031	5.88721	17.8435	7.90778303076496e-06	0.000105247	3.89707	abc transmembrane type domain containing protein
g11652.t1	Upregulated	4.50109	2.26941	65.7118	9.93339699166755e-09	1.81655026573019e-06	11.3746	Hypothetical protein (aa 202)
g5800.t1	Upregulated	1.31892	1.35204	10.7147	0.000102756	0.000666209	0.873756	alpha l arabinofuranosidase
g9022.t1	Upregulated	1.00353	5.48137	11.0046	8.99997621430309e-05	0.000600657	1.03025	2 phosphotransferase
g13839.t1	Upregulated	1.78137	7.11241	40.7005	1.16547611935166e-07	8.65555040444435e-06	8.75396	alpha-type-5 component (PAE) of 26S proteasome
g2329.t1	Upregulated	1.75902	5.23569	21.7659	2.87565057966757e-06	5.44012649069788e-05	5.08215	glycosyltransferase family protein
g504.t1	Upregulated	1.06174	0.732041	31.656	4.23205776228957e-07	1.77484342902607e-05	7.29864	gamma glutamylcyclotransferase
g555.t1	Upregulated	1.4149	3.73053	7.94	0.00044528	0.0020221	-0.85565	component (bL25m) of large mitoribosomal-subunit proteome
g11136.t1	Upregulated	1.47405	3.91167	20.4006	4.00102528424632e-06	6.82900922960027e-05	4.69603	S-adenosyl methionine synthetase
g11760.t1	Upregulated	1.06069	1.387	7.08543	0.000767067	0.00306534	-1.49532	mouse xylosyl and glucuronyltransferase large
g3345.t1	Upregulated	2.04713	1.14396	16.0327	1.36054538896501e-05	0.000155889	3.2589	Hypothetical protein (aa 195)
g5118.t1	Upregulated	1.29102	2.46467	3.58772	0.0149751	0.0319328	-4.9405	cdp diacylglycerol pyrophosphatase
g1266.t1	Upregulated	1.27364	1.89135	11.5677	7.020740712307e-05	0.000500376	1.32346	mynd type domain containing protein
g14069.t1	Upregulated	3.0022	4.18298	24.1589	1.68823083477968e-06	4.01861724121832e-05	5.70275	SnRK2 SNF1-related protein kinase
g10073.t1	Upregulated	1.30498	10.9522	19.9807	4.44816765807418e-06	7.27945164611827e-05	4.57199	component (QCR6) of cytochrome c reductase complex
Mtet_Pt_tufA	Upregulated	2.74138	1.94589	33.5224	3.1548382450272e-07	1.47362529254689e-05	7.63345	translation elongation factor (EF-Tu)
g7764.t1	Upregulated	2.29393	5.92649	30.1295	5.45206291553946e-07	1.99557397601363e-05	7.00864	50s ribosomal protein l32
g5706.t1	Upregulated	1.4055	4.40511	30.4952	5.12519791335146e-07	1.94234885393823e-05	7.07953	fe2og dioxygenase domain containing protein
g12714.t1	Upregulated	1.00738	0.636468	21.5869	2.99939470928944e-06	5.57153546763068e-05	5.03294	lish domain containing protein
g1328.t1	Upregulated	1.0724	1.18091	8.05496	0.000415482	0.00191624	-0.774092	zinc metalloprotease (OMA1)
g13642.t1	Upregulated	1.75111	1.28609	22.0833	2.67093889964438e-06	5.21405452928554e-05	5.16836	component (SKA2) of outer kinetochore SKA complex
g235.t1	Upregulated	1.21219	2.72972	19.0246	5.70923493892513e-06	8.50919737792451e-05	4.27946	f box domain containing protein
g7284.t1	Upregulated	1.18863	9.53345	19.4502	5.10135812488642e-06	7.9473043136054e-05	4.41146	subunit f of ATP synthase membrane MF0 subcomplex
g7680.t1	Upregulated	1.12016	0.668964	30.4174	5.19271849807608e-07	1.95303886997053e-05	7.06453	histone demethylase (JMJD6)
g529.t1	Upregulated	1.44128	0.991967	10.8846	9.50400363944305e-05	0.000627898	0.965913	sigma class glutathione s transferase
g11801.t1	Upregulated	2.47513	1.28729	77.4107	4.27580315536757e-09	1.2090254458974e-06	12.1961	tubulin folding cofactor b
g11809.t1	Upregulated	2.25335	4.27166	14.9864	1.91379626385517e-05	0.000199718	2.857	duf 775 domain containing protein
g9431.t1	Upregulated	1.6707	4.62458	14.133	2.57234167630198e-05	0.000242719	2.50837	nadh dehydrogenase subunit
g4802.t1	Upregulated	1.18403	1.00535	17.2764	9.31668072035115e-06	0.000117695	3.70439	dead box atp dependent rna helicase 3
g6590.t1	Upregulated	1.44771	1.37313	25.6727	1.23733892613359e-06	3.33849690116746e-05	6.06343	Hypothetical protein (aa 736)
g11471.t1	Upregulated	1.27785	2.31741	10.3274	0.000123305	0.000762337	0.658545	yae1 n domain containing protein
Mtet_Pt_rps14	Upregulated	2.33204	2.44852	15.7768	1.47595795551372e-05	0.000165253	3.16304	component (uS14c) of small plastid ribosomal-subunit proteome
g8157.t1	Upregulated	1.08544	2.57254	12.0585	5.70575020311096e-05	0.000429647	1.56831	deubiquitinase (OTU3-4)
g3972.t1	Upregulated	1.28663	4.03682	4.69514	0.00497249	0.0130884	-3.67673	nadp reducing hydrogenase subunit hndc
g4608.t1	Upregulated	1.0001	5.98136	10.5985	0.000108458	0.000694193	0.809998	core component (GAR1) of H
g12623.t1	Upregulated	1.03401	1.2238	6.56611	0.0010975	0.00401024	-1.91575	rrm domain containing protein
g11990.t1	Upregulated	1.19998	2.27301	5.03679	0.00366279	0.0102899	-3.32252	activator of kda heat shock protein atpase homolog
g4248.t1	Upregulated	1.74667	2.53325	12.5596	4.65427934373081e-05	0.000371032	1.80875	starch binding domain containing
g13151.t1	Upregulated	2.74968	6.1054	23.8302	1.81063301034335e-06	4.17206058243314e-05	5.62135	50s ribosomal protein l18
g11894.t3	Upregulated	2.58665	1.48461	22.3088	2.53599325842746e-06	5.0349288256181e-05	5.22885	subunit alpha of Cpn60 chaperonin complex
g7850.t1	Upregulated	1.32089	1.75057	13.4878	3.25430764157064e-05	0.000285164	2.23099	fanciful k+ uptake b family transporter
g7737.t1	Upregulated	2.27384	4.03597	17.5213	8.67430839554794e-06	0.000112288	3.78836	alkaline phosphatase family
g13068.t1	Upregulated	1.77235	0.963479	39.359	1.38433728362948e-07	9.43724842881374e-06	8.56214	ephrin rec like domain containing protein
g10263.t1	Upregulated	1.49475	0.804145	26.7721	9.98419926104501e-07	2.93604514397359e-05	6.31178	regulatory protein (CYCB) of cell cycle
g606.t1	Upregulated	2.45515	2.27427	41.4907	1.0558749867343e-07	8.16425216252743e-06	8.86365	trypsin serine protease
g9898.t1	Upregulated	1.55006	7.33505	10.554	0.000110744	0.000704498	0.785376	cbs domain containing protein
g11435.t1	Upregulated	1.18066	0.602641	43.9631	7.84316529352811e-08	6.95085441128749e-06	9.19206	lysine specific demethylase jmj isoform
g13875.t1	Upregulated	1.0478	1.44007	7.85313	0.000469477	0.00210707	-0.917947	component (ATG18) of autophagosome ATG9-2-18 membrane shuttling complex
g12147.t1	Upregulated	2.0776	5.81679	35.1757	2.46449250398693e-07	1.2949281117951e-05	7.91355	peptidyl prolyl cis trans isomerase e protein
g4287.t1	Upregulated	1.84426	2.6462	9.63931	0.000173232	0.000977378	0.257293	aminoacyl trna hydrolase
g3954.t1	Upregulated	4.11585	2.60291	43.5326	8.24981614159906e-08	7.20103142185346e-06	9.13642	reverse transcriptase domain containing protein
g1082.t1	Upregulated	8.96448	8.9253	40.2464	1.2345894193138e-07	8.88981543744646e-06	8.68984	Hypothetical protein (aa 139)
g8094.t1	Upregulated	4.29045	2.19338	105.523	8.68162402973454e-10	8.04736720890064e-07	13.5927	transmembrane protease serine
g4467.t1	Upregulated	2.58661	6.07746	18.7352	6.17203587167493e-06	8.94922497646709e-05	4.18803	kda class i heat shock protein
g8342.t1	Upregulated	1.844	3.03251	13.7772	2.92467757533641e-05	0.000263213	2.35697	protein involved in PS-II assembly (SLR1470)
g7569.t1	Upregulated	1.11025	5.57641	7.20303	0.000709465	0.00289336	-1.4036	peptidyl-prolyl cis-trans isomerase (FKBP16-2)
g10130.t1	Upregulated	1.32412	0.804963	23.1675	2.09121299239492e-06	4.57887529883002e-05	5.45365	dihydroorotate dehydrogenase (PYRD)
g1300.t1	Upregulated	2.52926	1.34749	28.5481	7.18641048729092e-07	2.40909637096573e-05	6.6912	Hypothetical protein (aa 313)
g2451.t1	Upregulated	1.94098	4.79776	9.32582	0.000203757	0.00111466	0.0658066	component (uL13m) of large mitoribosomal-subunit proteome
g5284.t1	Upregulated	1.59961	1.15019	31.3962	4.41468332702686e-07	1.82197354867962e-05	7.25035	pectate lyase 3 domain containing protein
g1970.t1	Upregulated	1.24897	0.723703	23.3487	2.00963993199761e-06	4.42833086973517e-05	5.49999	hth myb type domain containing protein
g635.t1	Upregulated	1.01442	3.81203	6.13874	0.00150032	0.00512697	-2.28196	subunit beta of ATP synthase peripheral MF1 subcomplex
Mtet_Pt_petB	Upregulated	2.50551	2.10301	15.261	1.7460615782137e-05	0.000187121	2.96509	apocytochrome b component (PetB) of cytochrome b6
g7742.t1	Upregulated	1.74525	1.70176	9.14558	0.000224188	0.00119242	-0.0469139	ysc domain containing protein
g4836.t1	Upregulated	1.27377	4.56857	18.4655	6.64431858684287e-06	9.36939138515938e-05	4.1015	chaperone
g4647.t1	Upregulated	1.40122	5.79475	20.6986	3.71602660631118e-06	6.46712122829473e-05	4.78249	transmembrane 14c domain protein
g11699.t1	Upregulated	2.47906	5.9182	31.6496	4.23645467391866e-07	1.77484342902607e-05	7.29746	translation machinery associated protein
g2805.t1	Upregulated	2.11562	1.67615	13.3644	3.4081159633159e-05	0.000293241	2.1765	SSU processome assembly factor (RRP5)
g10497.t1	Upregulated	1.66991	5.62354	34.942	2.55023578866364e-07	1.32348047392765e-05	7.87483	component (PFD3) of Prefoldin co-chaperone complex
g3353.t1	Upregulated	2.14981	1.2197	39.578	1.34546318290973e-07	9.33800080138735e-06	8.59394	chloride anion channel (VCCN1
g9943.t1	Upregulated	1.65053	3.05263	12.0681	5.68307019011121e-05	0.000428522	1.57301	fkbm family methyltransferase
Mtet_Pt_atpH	Upregulated	2.83074	3.71821	14.1258	2.57893877499359e-05	0.000242967	2.50535	subunit c of membrane CF0 subcomplex of ATP synthase complex
g422.t1	Upregulated	1.5814	1.6476	12.8573	4.13857037440434e-05	0.00033888	1.94735	adrenodoxin oxidoreductase of mitochondrial ISC system assembly phase
g627.t1	Upregulated	1.75746	8.9659	14.2992	2.42514005081957e-05	0.000234593	2.57786	R-type component (VAMP721
g9893.t1	Upregulated	1.82299	10.3071	22.6948	2.32337346041699e-06	4.78847685822257e-05	5.33097	atp phosphoribosyltransferase regulatory subunit
g1579.t1	Upregulated	1.09793	2.74949	3.95339	0.0101991	0.023282	-4.50311	protein disulfide isomerase (PDI-L2)
g5314.t1	Upregulated	3.57896	7.01628	26.0012	1.15942071712965e-06	3.20328203406491e-05	6.13878	Hypothetical protein (aa 80)
g13548.t1	Upregulated	1.20876	0.80566	8.71546	0.000283598	0.00143178	-0.324116	dna apurinic or apyrimidinic site endonuclease
g7695.t1	Upregulated	1.54284	3.34331	5.24363	0.00306562	0.00899841	-3.11572	prolyl hydroxylase
g9762.t1	Upregulated	1.12923	2.28404	12.7493	4.31734331993416e-05	0.000349129	1.89744	Hypothetical protein (aa 238)
g5600.t1	Upregulated	1.24261	0.814752	17.8796	7.82705785934623e-06	0.000104612	3.90913	wd repeat containing
g1474.t1	Upregulated	1.14235	1.00919	19.0737	5.63473547727088e-06	8.41994648944718e-05	4.29487	glutaredoxin maturation factor (GRXS17)
g8167.t1	Upregulated	3.2141	3.06226	28.3733	7.41595731999702e-07	2.44112126524816e-05	6.65499	duf 1764 domain protein
g878.t1	Upregulated	1.3226	0.934463	16.3321	1.23883843367376e-05	0.000144174	3.36921	glycerophosphodiester phosphodiesterase
g9595.t1	Upregulated	1.24112	1.95377	14.1129	2.59089134437062e-05	0.000243321	2.4999	cbs domain containing protein
g2767.t1	Upregulated	3.27374	6.46384	37.8349	1.69550496160156e-07	1.02624309272812e-05	8.33508	rab interacting golgin
g28.t1	Upregulated	2.06337	3.55815	25.77	1.21361963339913e-06	3.28990865797444e-05	6.08586	component (TFC7
g11938.t1	Upregulated	2.22585	2.22129	14.1255	2.57918741971023e-05	0.000242967	2.50524	insulin growth factor binding n terminal
g7655.t1	Upregulated	1.0969	7.49827	9.43291	0.000192662	0.00106356	0.131863	spermidine putrescine abc transporter atp binding
g7251.t1	Upregulated	1.57741	4.63368	23.1028	2.12128919786044e-06	4.59157532058892e-05	5.43702	leucine rich repeat containing protein
g13795.t1	Upregulated	1.05347	1.30381	5.43977	0.00260169	0.00791707	-2.92473	50s ribosomal protein l21
g8103.t1	Upregulated	5.36612	4.14161	77.0948	4.36671799930909e-09	1.2090254458974e-06	12.1762	Hypothetical protein (aa 304)
g12082.t1	Upregulated	1.05162	12.014	9.15297	0.000223305	0.00119106	-0.0422577	component (COX6b) of cytochrome c oxidase complex
g9414.t1	Upregulated	1.79721	6.05021	21.7127	2.91181398336406e-06	5.454798195502e-05	5.06755	subunit d of V-type ATPase membrane V0 subcomplex
g7246.t1	Upregulated	1.03623	1.86155	5.94281	0.00174169	0.00574957	-2.45643	fe s cluster assembly
g4759.t1	Upregulated	3.7272	4.38933	19.1341	5.5448170727094e-06	8.33966546928003e-05	4.31373	non ribosomal peptide synthetase
g3436.t1	Upregulated	1.98663	4.4548	26.6721	1.01773251449446e-06	2.96093340896231e-05	6.28963	d aminoacyl trna deacylase
g6143.t1	Upregulated	2.5649	1.40957	60.7023	1.49357293556169e-08	2.47611439622299e-06	10.9606	pectate lyase 3 domain containing protein
g12989.t1	Upregulated	2.06322	3.9435	15.1129	1.83423348194256e-05	0.000193439	2.90704	n acetyltransferase domain containing protein
g860.t1	Upregulated	1.22095	0.763707	18.56	6.47399235925673e-06	9.18557462697005e-05	4.13198	ion trans domain containing protein
g5403.t1	Upregulated	1.05215	1.92855	12.3795	5.00325011426125e-05	0.000389564	1.7234	acetate kinase
g2600.t1	Upregulated	2.09136	1.11424	67.213	8.84372349032025e-09	1.69814230553299e-06	11.4907	trypsin serine protease
g11913.t2	Upregulated	2.17521	8.98317	14.1868	2.52358127016334e-05	0.000240282	2.53094	Hypothetical protein (aa 105)
g11925.t1	Upregulated	2.14177	1.14475	43.4039	8.37626957969524e-08	7.20171655430364e-06	9.11966	mynd type domain containing protein
g13855.t1	Upregulated	1.57676	6.01409	4.39055	0.00661595	0.0163954	-4.00634	NAD-dependent malate dehydrogenase (mMDH1
g5456.t1	Upregulated	1.61391	0.929123	26.0778	1.14209517391351e-06	3.18597542340376e-05	6.15622	taud domain containing protein
g2422.t1	Upregulated	1.11568	0.658314	25.5747	1.26177774292575e-06	3.38856442336772e-05	6.04076	spermatogenesis associated isoform x1
g7316.t1	Upregulated	1.05608	0.919311	13.388	3.37804468598197e-05	0.000291961	2.18696	regulatory GTPase (NUG1
g11844.t1	Upregulated	1.8668	1.27452	45.5496	6.53716937761645e-08	6.32896877306884e-06	9.3918	peptidylprolyl isomerase
Mtet_Pt_rps2	Upregulated	3.06563	2.79732	37.4263	1.79268026546662e-07	1.0380574689815e-05	8.27249	component (uS2c) of small plastid ribosomal-subunit proteome
g11431.t1	Upregulated	2.02677	5.6938	19.2439	5.38571757727769e-06	8.20752013330903e-05	4.34787	ysc domain containing protein
g11380.t1	Upregulated	1.95294	6.60859	43.1284	8.65479627784912e-08	7.35418058079572e-06	9.0836	b30 2 domain containing protein
g10042.t1	Upregulated	1.40831	0.732676	29.2644	6.3296962202977e-07	2.22201858971411e-05	6.83725	iron storage protein (FER)
g9123.t1	Upregulated	1.53168	1.88131	9.14812	0.000223884	0.00119206	-0.0453162	protein kinase (RIO2)
g10399.t1	Upregulated	1.76242	1.53502	21.2928	3.21672852362778e-06	5.88252846360565e-05	4.95121	EC_1.3 oxidoreductase acting on CH-CH group of donor
g6363.t1	Upregulated	3.36941	3.00781	38.4987	1.55066806968865e-07	1.00612555469427e-05	8.43521	ABC transporter domain-containing protein (aa 197)
g10559.t1	Upregulated	1.13275	2.68219	5.23499	0.00308817	0.00903702	-3.12425	Hypothetical protein (aa 102)
g4787.t1	Upregulated	1.80686	4.754	8.24353	0.000371548	0.00175939	-0.642454	sulfur carrier component (CNX7) of molybdopterin synthase complex
g3560.t1	Upregulated	2.1371	8.81827	14.8554	2.00054740351223e-05	0.000205605	2.80476	peptide synthetase
g3988.t1	Upregulated	2.27443	7.98659	21.9227	2.77224457682807e-06	5.31431443754346e-05	5.12491	mical c terminal isoform b
g1216.t1	Upregulated	2.40795	4.09968	17.4004	8.98453221312629e-06	0.00011463	3.74706	Hypothetical protein (aa 118)
g8720.t1	Upregulated	2.51809	1.65556	29.2504	6.3453182537622e-07	2.22201858971411e-05	6.83441	component (SLD5) of GINS DNA replication fork maintenance complex
g12711.t1	Upregulated	6.30947	6.88654	80.9988	3.38661691340727e-09	1.14236421429971e-06	12.4141	Hypothetical protein (aa 152)
g13189.t1	Upregulated	1.0574	7.24569	20.026	4.39716872021485e-06	7.21649299509905e-05	4.5855	mitochondrial nadh ubiquinone oxidoreductase kda subunit
g843.t1	Upregulated	4.31718	4.79816	37.887	1.68356295077739e-07	1.02624309272812e-05	8.34302	otu domain containing protein isoform x1
g8800.t1	Upregulated	2.22778	2.41777	13.1339	3.7193157409091e-05	0.00031232	2.0734	protein n lysine methyltransferase mettl21a
g9928.t1	Upregulated	4.99993	5.87619	23.807	1.81968073951331e-06	4.18453928142372e-05	5.61555	otu domain containing protein isoform x1
g3523.t2	Upregulated	1.07007	0.712087	11.0416	8.85129031171686e-05	0.000595249	1.04991	nucleotide sugar transporter (UAfT)
g8207.t1	Upregulated	1.11667	1.37904	3.27285	0.0211975	0.0422154	-5.3328	Hypothetical protein (aa 132)
g4982.t1	Upregulated	1.98381	5.1163	39.2383	1.40634549896725e-07	9.53088617270687e-06	8.54451	microsomal glutathione s transferase
g13168.t1	Upregulated	2.25776	8.22438	16.3637	1.2267771767004e-05	0.000143489	3.38072	1 4 dihydroxy naphthoate chloroplastic
g282.t1	Upregulated	1.34486	0.861906	28.5286	7.21161608732056e-07	2.40909637096573e-05	6.68717	plastidial glucanotransferase (DPE1)
g2546.t1	Upregulated	1.60488	2.27039	16.8904	1.04481833570079e-05	0.000128057	3.56961	Hypothetical protein (aa 168)
g2257.t1	Upregulated	1.05659	6.14607	4.80451	0.00450155	0.0120962	-3.56159	pseudouridine synthase component (Nap57
g653.t1	Upregulated	1.03366	1.92284	5.10364	0.00345609	0.00985828	-3.25507	phosphometabolite transporter (TPT
g11731.t1	Upregulated	1.1383	7.08524	8.53633	0.000313727	0.00153618	-0.443133	component (NDUFA8
g5390.t1	Upregulated	1.86918	1.18373	21.861	2.81239709696824e-06	5.37340413833682e-05	5.10812	glycinamide RN transformylase (PUR3)
g10888.t1	Upregulated	2.24178	7.7243	9.41361	0.000194607	0.00107225	0.12001	component (SNU13) of spliceosomal U4
g13605.t1	Upregulated	1.38895	3.04707	4.63938	0.0052344	0.0136508	-3.73608	serine threonine kinase ctr
g10642.t1	Upregulated	1.47789	7.73288	8.6681	0.000291218	0.00146065	-0.355375	nucleoside monophosphoramidate hydrolase (HINT1
g13837.t1	Upregulated	1.1488	2.18583	5.79582	0.00195292	0.00629523	-2.59017	monosaccharide transporter (STP1
g14176.t1	Upregulated	5.06433	2.6429	83.5718	2.88324922719306e-09	1.10726381154971e-06	12.5621	Hypothetical protein (aa 90)
g13413.t1	Upregulated	1.0613	5.44865	5.03722	0.00366142	0.0102899	-3.32208	apple domain containing protein
g687.t1	Upregulated	1.37339	1.24296	8.93122	0.000251734	0.0012988	-0.183589	adenosine phosphosulfate kinase
g3676.t1	Upregulated	1.00048	8.88796	8.96262	0.000247458	0.00128191	-0.163385	RanGDP-specific nuclear import factor (NTF2)
g3158.t1	Upregulated	1.32244	6.86936	9.68871	0.000168931	0.000959693	0.286959	pre-mRNA splicing factor (SF1)
g1440.t1	Upregulated	6.08311	6.95095	36.601	2.01004315856992e-07	1.12416054514e-05	8.1437	Hypothetical protein (aa 124)
g7597.t1	Upregulated	3.64919	3.19028	44.1405	7.68251882124579e-08	6.95085441128749e-06	9.21481	s1 domain containing protein
g12057.t1	Upregulated	1.99978	2.74375	15.4061	1.66452825176084e-05	0.000180575	3.02142	purple acid phosphatase
Mtet_Pt_psbC	Upregulated	1.1281	2.2274	5.2697	0.0029987	0.00884258	-3.09005	component (PsbC
g11628.t1	Upregulated	2.12882	2.40662	23.6698	1.8742140436228e-06	4.23565669598982e-05	5.5812	co-factor of RBX1 activity (DCN1) in CULLIN-based ubiquitylation complexes
g9126.t1	Upregulated	1.25313	10.7569	11.3088	7.85889875040927e-05	0.000541993	1.19031	component (NDUFA1
g2681.t1	Upregulated	1.53957	4.3837	30.5741	5.05775713776312e-07	1.93589435163352e-05	7.0947	component (ECHIDNA) of trans-Golgi-network (TGN) trafficking complex
g2969.t1	Upregulated	2.40471	1.90631	20.6881	3.72562428949725e-06	6.47404486263918e-05	4.77948	tRNA guanine-methyltransferase (TRM10)
g629.t1	Upregulated	1.95265	7.09667	22.1685	2.6189398837689e-06	5.15774468391478e-05	5.1913	assembly chaperone (MZM1L) of cytochrome c reductase complex
g9835.t1	Upregulated	1.11881	0.967002	11.8718	6.16831183591514e-05	0.000455147	1.47628	zinc finger lsd subclass family protein
g7496.t1	Upregulated	1.55378	7.17018	35.854	2.23441691063437e-07	1.23170895824969e-05	8.02433	snoal domain containing protein
g3224.t1	Upregulated	2.66231	3.3536	14.9688	1.925219964097e-05	0.000199954	2.84999	Hypothetical protein (aa 93)
g5358.t1	Upregulated	1.65298	8.49846	20.5809	3.82561656596572e-06	6.61785712559925e-05	4.74849	component (LSm8) of U6-associated LSm accessory ribonucleoprotein complex
g10650.t1	Upregulated	1.40547	5.58597	12.4336	4.89523655875708e-05	0.000383921	1.74917	regulatory protein (GOT1) of COPII coatomer machinery
g13446.t1	Upregulated	3.01573	4.79168	20.3142	4.08849639697531e-06	6.92623955150095e-05	4.67071	glycerophosphodiester phosphodiesterase
Mtet_Pt_ycf3	Upregulated	2.01031	1.73225	13.4898	3.25185656414701e-05	0.000285164	2.23188	protein involved in PS-I assembly (YCF3)
g4901.t1	Upregulated	3.15359	3.83742	38.0207	1.65340004963756e-07	1.02624309272812e-05	8.3633	mediator of rna polymerase ii transcription subunit
g12680.t1	Upregulated	1.5359	7.6202	23.4285	1.97492894904468e-06	4.39270534030366e-05	5.52027	component (NRP-ABCDE6) of RNA polymerase complexes
g858.t1	Upregulated	1.81781	4.54754	7.08018	0.000769764	0.00307399	-1.49944	regulatory component (SSN2) of single-strand annealing (SSA) pathway
g2998.t1	Upregulated	1.07732	1.36709	11.4053	7.53330108776114e-05	0.000526463	1.24027	binding domain containing protein
g2990.t1	Upregulated	1.37757	2.16598	7.02511	0.000798741	0.00316993	-1.54285	Hypothetical protein (aa 161)
g1483.t1	Upregulated	2.10277	1.80357	21.2734	3.23176443894966e-06	5.89132248435745e-05	4.94576	expressed protein isoform a
g9594.t1	Upregulated	1.38045	9.9921	40.6151	1.17810915413093e-07	8.65555040444435e-06	8.74197	habp4 pai rbp domain containing protein
g13668.t1	Upregulated	1.16313	1.9678	11.7379	6.52774318872809e-05	0.000475086	1.40942	polyphosphate phosphatase (TTM3)
g9104.t1	Upregulated	1.12081	7.89266	16.6776	1.11416998969332e-05	0.000134131	3.49401	regulatory PII nitrogen sensor protein (GLB1) of N-acetylglutamate kinase complex
g11651.t1	Upregulated	2.3115	1.68276	22.9832	2.17828899424486e-06	4.6474199079065e-05	5.40613	Hypothetical protein (aa 284)
g4831.t1	Upregulated	1.92696	1.19977	18.1371	7.27876538080079e-06	9.91237067992977e-05	3.99442	protein iojap chloroplastic
g8807.t1	Upregulated	2.97503	3.58943	19.2153	5.42672081166687e-06	8.23706578889259e-05	4.33898	EC_5.1 racemase or epimerase
g751.t1	Upregulated	1.175	1.91127	5.54553	0.00238573	0.00736495	-2.82374	krab a domain containing
g744.t1	Upregulated	1.4062	1.87146	7.48935	0.00058927	0.00251537	-1.18536	transcription initiation factor tfiid subunit isoform
g9132.t1	Upregulated	3.225	3.92232	19.4223	5.13867216189332e-06	7.95734435177056e-05	4.40292	proline trna ligase
g9440.t1	Upregulated	2.43293	5.42407	13.5108	3.22649639120857e-05	0.000284411	2.24111	pre-60S ribosomal subunit assembly factor
g2593.t1	Upregulated	1.31411	1.02427	21.7331	2.89788455588473e-06	5.454798195502e-05	5.07315	membrane insertase (Oxa1) of cytochrome c oxidase assembly
g6221.t1	Upregulated	1.00138	2.75369	3.71194	0.0131129	0.028683	-4.78969	superoxide dismutase
g6697.t1	Upregulated	1.12008	0.70384	22.3969	2.48543894209023e-06	4.9886310194811e-05	5.25234	sgnh hydro domain containing protein
g13902.t1	Upregulated	2.95293	7.3704	10.3869	0.000119849	0.000747985	0.692102	Hypothetical protein (aa 87)
g12222.t2	Upregulated	1.02719	0.794998	5.46897	0.00253986	0.00776792	-2.89671	Hypothetical protein (aa 98)
g8065.t1	Upregulated	7.20919	6.38608	104.606	9.08044212444305e-10	8.04736720890064e-07	13.5566	Hypothetical protein (aa 168)
g13069.t2	Upregulated	1.1831	0.678261	33.5901	3.12236271314865e-07	1.46827513543614e-05	7.64521	ephrin rec like domain containing protein
g1559.t1	Upregulated	2.51214	4.17014	5.67356	0.00215171	0.00678987	-2.70333	Hypothetical protein (aa 109)
g881.t1	Upregulated	1.20046	1.0242	16.6282	1.13106157603669e-05	0.000135457	3.47631	zinc finger mynd domain containing q7tsv3
g3555.t1	Upregulated	1.14559	6.70183	13.1776	3.65777062778132e-05	0.000308953	2.09309	zinc-dependent lactoyl-glutathione lyase (GLX-I3)
g6339.t1	Upregulated	1.94859	8.12536	13.4873	3.25484427039785e-05	0.000285164	2.23079	enhancer of rudimentary homolog
g1380.t1	Upregulated	1.05994	0.999282	13.6048	3.11592230860741e-05	0.00027721	2.28225	serine hydroxymethyltransferase (SHMT4
g14160.t1	Upregulated	1.23455	0.662287	23.6436	1.88483450624069e-06	4.24124577078106e-05	5.57462	mitochondrial protein
g9120.t1	Upregulated	1.37362	0.766523	17.4448	8.86915683647855e-06	0.000113661	3.76226	low quality protein serine threonine phosphatase regulatory ankyrin repeat subunit
g13031.t1	Upregulated	1.09604	6.81	11.567	7.02290088491429e-05	0.000500376	1.3231	isochorismatase domain containing protein
g3290.t1	Upregulated	1.20894	1.64354	7.70506	0.000514401	0.0022594	-1.0255	mouse transmembrane protease serine protein
g11513.t1	Upregulated	1.33567	5.06939	12.5113	4.74485225120172e-05	0.000375449	1.786	protein fam136a
g1125.t1	Upregulated	1.22739	0.708402	28.8801	6.77320360567088e-07	2.33334880285209e-05	6.75936	tyrosinase protein
g2327.t2	Upregulated	1.08864	0.820399	10.6228	0.000107235	0.000688163	0.823388	galactosyl transferase mnn
g1790.t1	Upregulated	1.19497	7.28152	5.23303	0.00309331	0.00904978	-3.12618	component (cS23) of small plastid ribosomal-subunit proteome
g6563.t1	Upregulated	2.15134	6.766	17.2632	9.35295330789809e-06	0.000118023	3.69982	30s ribosomal mitochondrial
g6308.t1	Upregulated	1.45281	2.9574	6.06819	0.00158242	0.00535106	-2.34429	membrane-anchored lectin chaperone (CNX)
g7740.t1	Upregulated	2.8382	2.02204	28.4117	7.36477820347325e-07	2.4382071747763e-05	6.66296	Hypothetical protein (aa 124)
g13998.t1	Upregulated	1.05456	1.04361	9.2671	0.000210161	0.00113995	0.0293011	component Tic22 of inner envelope TIC translocation system
g3683.t1	Upregulated	1.36324	3.69259	6.4335	0.00120712	0.00431633	-2.02734	ketoacyl-ACP reductase
g8721.t1	Upregulated	2.47024	7.22485	16.2513	1.270376521563e-05	0.00014754	3.33962	component (NRP-ABCDE8) of RNA polymerase complexes
g11232.t1	Upregulated	1.96163	2.44063	16.332	1.23888745304706e-05	0.000144174	3.36916	histone (H4)
g9944.t2	Upregulated	1.03626	0.977712	15.1759	1.79613828268424e-05	0.000190898	2.93177	clr family protein
g4283.t1	Upregulated	1.18976	8.98856	11.7077	6.61200889827818e-05	0.000479402	1.39428	Hypothetical protein (aa 67)
g763.t1	Upregulated	1.0132	7.40245	3.63604	0.0142172	0.0306562	-4.88157	Hypothetical protein (aa 67)
Mtet_Pt_atpA	Upregulated	2.30578	1.83074	22.3034	2.53909699477833e-06	5.0349288256181e-05	5.22743	subunit alpha of peripheral CF1 subcomplex of ATP synthase complex
g11026.t1	Upregulated	2.67164	2.6029	15.0137	1.89630191713813e-05	0.000198792	2.86783	component (NRPC7) of RNA polymerase III complex
g6272.t1	Upregulated	1.92415	1.54397	5.68584	0.00213071	0.00673654	-2.69188	Hypothetical protein (aa 69)
g8441.t1	Upregulated	1.40212	3.22924	8.07551	0.000410407	0.00189815	-0.759619	biogenesis of lysosome organelles complex subunit
g13363.t1	Upregulated	3.28985	5.90693	22.0814	2.67210544880529e-06	5.21405452928554e-05	5.16785	class-3 phytoglobin (PGB3)
g11932.t1	Upregulated	1.14676	1.20266	9.89727	0.000152116	0.000886909	0.410693	arath zinc finger ccch domain containing protein
g4020.t1	Upregulated	2.32461	3.22843	16.645	1.12528581787915e-05	0.00013506	3.48233	Hypothetical protein (aa 161)
g5717.t1	Upregulated	1.75401	0.897565	31.7531	4.16615882979589e-07	1.77057134276157e-05	7.31657	heat shock isoform b
g13062.t1	Upregulated	1.52892	7.78697	11.404	7.53762242327556e-05	0.000526463	1.23959	component (LSm1) of U6-associated LSm accessory ribonucleoprotein complex
g12379.t1	Upregulated	1.23129	1.89143	38.4804	1.55446878513653e-07	1.00612555469427e-05	8.43247	nucleobase cation transporter (PLUTO)
g8006.t1	Upregulated	1.36424	2.57788	11.4995	7.23096149455636e-05	0.000509217	1.28863	plant ubx domain containing isoform x2
g10194.t1	Upregulated	1.45513	1.10859	12.4533	4.85659677989916e-05	0.00038141	1.75852	mynd type domain containing protein
Mtet_Pt_atpE	Upregulated	3.4468	2.55059	15.2417	1.75726936082261e-05	0.000187806	2.95755	subunit epsilon of peripheral CF1 subcomplex of ATP synthase complex
g8936.t1	Upregulated	1.54762	1.21114	8.08568	0.000407921	0.00188817	-0.752463	rna pol l 2 domain containing protein
g10459.t1	Upregulated	2.87555	2.03521	34.0122	2.92866451350902e-07	1.41769512017384e-05	7.71796	Hypothetical protein (aa 219)
g343.t1	Upregulated	1.4095	10.1598	13.7576	2.94568834295756e-05	0.000264721	2.34853	Hypothetical protein (aa 103)
g9423.t1	Upregulated	1.46443	5.62399	11.7916	6.38066439284958e-05	0.000466149	1.43632	cyanase (CYN)
g2719.t1	Upregulated	2.38028	2.526	8.68867	0.000287878	0.00144958	-0.341775	PAN
g1293.t1	Upregulated	6.54039	3.30375	152.588	1.3004317131358e-10	2.99645475340751e-07	14.9161	Hypothetical protein (aa 171)
g12869.t1	Upregulated	1.11344	1.29123	11.4333	7.44193021503507e-05	0.000521511	1.25468	6-phosphogluconate dehydrogenase
g7683.t1	Upregulated	2.52185	9.44087	23.3473	2.01025696108974e-06	4.42833086973517e-05	5.49963	stromal sorting factor of thylakoid membrane SRP insertion system (STIC2)
g4448.t1	Upregulated	5.36847	3.43738	109.645	7.12754591995383e-10	8.04736720890064e-07	13.7486	orysj protein tab homolog chloroplastic
g10311.t1	Upregulated	1.2858	4.70974	4.59088	0.00547529	0.0141564	-3.78806	fop duplication protein
g6175.t1	Upregulated	2.46	12.3863	24.9476	1.43257072009658e-06	3.61268475056468e-05	5.8935	Hypothetical protein (aa 159)
g14137.t1	Upregulated	3.28516	1.67829	87.8886	2.22497469707098e-09	9.91114500613862e-07	12.7958	right handed beta helix region
g9750.t1	Upregulated	4.35501	2.33534	48.1182	4.93129773480508e-08	5.62509714878112e-06	9.6986	DZANK-type domain-containing protein (aa 143)
g5175.t1	Upregulated	2.46067	5.00164	61.513	1.39506780862541e-08	2.36361415046666e-06	11.0306	component (mS34) of small mitoribosomal-subunit proteome
g5063.t1	Upregulated	1.04106	1.06126	11.1515	8.42597821991247e-05	0.000573395	1.10805	nascent RNA chaperone (LA)
g3223.t1	Upregulated	2.06028	1.57912	12.7398	4.33359058011495e-05	0.000349631	1.89301	Hypothetical protein (aa 82)
g948.t1	Upregulated	5.02374	4.774	20.2059	4.20140189219004e-06	7.05602787170866e-05	4.63882	Hypothetical protein (aa 100)
g5703.t1	Upregulated	1.20896	1.68024	8.40489	0.000338259	0.001634	-0.53186	component (PIG-P) of GPI N-acetylglucosamine transferase complex
g5672.t1	Upregulated	3.15027	2.44935	17.1295	9.72931787629048e-06	0.000121971	3.65344	Hypothetical protein (aa 94)
g12816.t1	Upregulated	1.35807	4.29965	6.40931	0.00122848	0.00437506	-2.04789	component (SPCs2) of SPC endoplasmic signal peptidase complex
g3540.t1	Upregulated	2.33309	1.29891	64.1864	1.12089949304711e-08	1.9566489483933e-06	11.253	EC_2.7 transferase transferring phosphorus-containing group
g7459.t1	Upregulated	1.12305	0.708454	30.7367	4.92219255955798e-07	1.90209551890241e-05	7.12583	SSU processome assembly factor (SOF1)
g4235.t1	Upregulated	1.07321	0.760199	14.0762	2.62504644682673e-05	0.000245793	2.48446	Vitelline membrane outer layer protein I (VOMI);Vitelline membrane outer layer protein I (VOMI) superfamily (aa 229)
g5378.t1	Upregulated	2.61787	2.08401	18.9864	5.7678194187201e-06	8.57432871265475e-05	4.26749	rho gtpase activating
g11510.t1	Upregulated	2.8704	1.54692	40.6057	1.17951689393088e-07	8.65555040444435e-06	8.74064	component (MUN
g2335.t1	Upregulated	1.08908	6.91648	9.40975	0.000194999	0.00107389	0.117636	Profilin actin nucleation protein (PFN1
g6998.t1	Upregulated	6.96488	3.63163	131.096	2.84113608957931e-10	4.67610412686332e-07	14.4204	STIG1
g12332.t1	Upregulated	1.65418	7.93549	22.7416	2.29905850766488e-06	4.75828947586123e-05	5.34324	usp domain containing protein
g4472.t1	Upregulated	3.09719	8.48937	13.441	3.31168639315202e-05	0.000288029	2.21037	Hypothetical protein (aa 70)
g5886.t1	Upregulated	1.13761	1.55519	11.1774	8.3294934834159e-05	0.00056952	1.12165	protein yip
g5944.t1	Upregulated	1.69475	1.34424	20.8853	3.54977747651879e-06	6.30153872218381e-05	4.83603	vwfa domain containing protein
g13733.t1	Upregulated	2.04671	3.56169	12.5131	4.74151932007954e-05	0.000375444	1.78683	EC_3.1 hydrolase acting on ester bond
g8336.t1	Upregulated	1.6259	1.04107	46.8424	5.66153055002046e-08	5.90910411457312e-06	9.54868	phosphoribosyl-formimino-AICAR-phosphate isomerase
g9868.t1	Upregulated	1.31454	0.677821	30.4996	5.12141860664844e-07	1.94234885393823e-05	7.08037	atp dependent rna helicase drs
g12405.t1	Upregulated	2.94622	6.4149	27.086	9.40605198339569e-07	2.82206054428911e-05	6.38073	component (uS17m) of small mitoribosomal-subunit proteome
g13028.t1	Upregulated	1.75491	1.99062	8.45746	0.000328185	0.00159349	-0.49623	regulatory RNA helicase (RH27
g6313.t1	Upregulated	1.51114	1.78204	24.2016	1.67304537693977e-06	3.99899497670603e-05	5.71325	ubiquitin-proteasome shuttle factor (RAD23)
g11463.t1	Upregulated	1.3405	4.2367	9.07093	0.000233356	0.00122538	-0.0941864	EC_1.1 oxidoreductase acting on CH-OH group of donor
Mtet_Pt_psbL	Upregulated	1.92418	5.29422	6.83044	0.000911992	0.00348821	-1.69853	component (PsbL) of PS-II complex
g10490.t1	Upregulated	1.05805	1.17366	8.43316	0.000332798	0.00161438	-0.512677	coiled coil domain containing protein
g12971.t2	Upregulated	2.58105	2.43908	52.2857	3.21766025492e-08	4.5208126581626e-06	10.1573	endo-beta-1,4-mannanase (MAN)
g3891.t1	Upregulated	1.40372	2.01873	11.1565	8.40745187983391e-05	0.000572952	1.11065	abc transporter g family member
g6607.t1	Upregulated	5.55707	6.19198	24.3436	1.6237718073919e-06	3.90552713840545e-05	5.748	Hypothetical protein (aa 102)
g121.t1	Upregulated	1.64288	0.838102	44.8659	7.06539842413978e-08	6.56455284229955e-06	9.30672	sorbitol dehydrogenase
g5539.t1	Upregulated	1.63982	9.2209	13.7086	2.99908341677471e-05	0.00026931	2.32734	component (mL54) of large mitoribosomal-subunit proteome
g8735.t1	Upregulated	1.23429	6.56395	15.7181	1.50401740163201e-05	0.00016758	3.14086	type i e crispr associated cas
g1696.t1	Upregulated	1.19841	0.765855	31.7014	4.20108864795189e-07	1.77292096384812e-05	7.30703	auxin efflux transporter (PILS)
g3856.t1	Upregulated	1.46062	5.02643	17.1243	9.74424592291923e-06	0.000122025	3.65164	component (uL11m) of large mitoribosomal-subunit proteome
g10096.t1	Upregulated	1.57148	5.37738	18.7739	6.10756832710004e-06	8.90699932867336e-05	4.20035	pith domain containing protein
g14087.t1	Upregulated	1.7175	1.21525	18.1468	7.25899491484592e-06	9.89714561111714e-05	3.99762	ELM2 and SANT domain-containing protein 1 isoform X1 (aa 123)
g193.t1	Upregulated	1.24408	0.91479	23.0346	2.15357196875181e-06	4.62035431135746e-05	5.41942	math domain and coiled coil containing protein
g8320.t1	Upregulated	4.22021	2.35535	74.7287	5.12636682296267e-09	1.37350865505472e-06	12.0235	Vitelline membrane outer layer protein I (VOMI);Vitelline membrane outer layer protein I (VOMI) superfamily (aa 160)
g8341.t1	Upregulated	1.58924	7.18758	17.2973	9.25962934622672e-06	0.000117102	3.71161	zinc c3hc4 type family
g10810.t1	Upregulated	2.73029	4.59717	24.8637	1.45746763464355e-06	3.64936186233393e-05	5.8735	Hypothetical protein (aa 111)
g8009.t1	Upregulated	1.77529	9.04087	20.6312	3.77830392181454e-06	6.54584052379327e-05	4.76305	component (Magoh) of RNA quality control Exon Junction complex
g11068.t1	Upregulated	1.67249	7.78032	21.8482	2.82084692495115e-06	5.38062540105334e-05	5.10462	CTU1-URM1 pathway sulfur carrier protein (URM1)
g9212.t1	Upregulated	2.92758	2.32946	23.8755	1.79314598924919e-06	4.15116585754585e-05	5.63264	Hypothetical protein (aa 233)
g9767.t1	Upregulated	1.16062	0.878597	9.3378	0.000202478	0.0011082	0.0732329	component (EMC2) of EMC membrane protein insertion complex
g8848.t1	Upregulated	1.30274	4.96797	15.9644	1.39025313715684e-05	0.000158428	3.23347	sterol delta8-delta7 isomerase (HYD1)
g6181.t1	Upregulated	2.17032	1.78219	32.5155	3.6889443177438e-07	1.62836503772898e-05	7.4554	carbohydrate binding wsc
g700.t1	Upregulated	2.91265	5.84826	22.9252	2.20656802059523e-06	4.6990517865578e-05	5.3911	flagellar
g7124.t1	Upregulated	1.0575	3.3897	4.14292	0.00842519	0.0198785	-4.28426	tRNA dihydrouridine synthase
g140.t1	Upregulated	2.26532	8.90719	51.7132	3.40502111871177e-08	4.65706412284722e-06	10.0969	eyes absent protein isoform x1
g1562.t1	Upregulated	2.07172	2.69024	19.4747	5.06877420579711e-06	7.9473043136054e-05	4.41897	alkaline phosphatase d
g12837.t1	Upregulated	1.68842	7.12709	25.3379	1.32324480707154e-06	3.49658335373194e-05	5.98561	peptidyl-prolyl cis-trans isomerase
g8282.t1	Upregulated	1.78459	4.9303	16.9426	1.02859107112926e-05	0.000126607	3.58802	Hypothetical protein (aa 102)
g3018.t1	Upregulated	3.79653	6.39296	38.199	1.61415189804355e-07	1.0154160475543e-05	8.39025	proteasome endopeptidase complex
g9732.t1	Upregulated	1.69415	1.77274	11.0097	8.97931297933577e-05	0.000600196	1.03296	aaa type atpase family isoform b
g10755.t1	Upregulated	1.15995	1.0113	9.05649	0.000235179	0.00123383	-0.103367	glutaredoxin maturation factor (GRXS16)
g11302.t1	Upregulated	3.10165	4.73015	14.8175	2.02653775568589e-05	0.000207535	2.78954	magnesium dependent phosphatase isoform b
g9343.t1	Upregulated	3.90066	5.36045	58.0306	1.88259865103227e-08	2.81680766994062e-06	10.7215	Hypothetical protein (aa 66)
g1284.t1	Upregulated	1.97095	1.73736	13.9352	2.76160323857407e-05	0.000254328	2.42465	sgnh hydro domain containing protein
g12356.t1	Upregulated	1.76054	4.50494	5.67597	0.00214757	0.00677868	-2.70108	Hypothetical protein (aa 108)
g727.t1	Upregulated	2.01393	2.76822	38.4101	1.56913336809121e-07	1.0065113833243e-05	8.42195	tRNA-binding component (CGI121) of tRNA N6-threonylcarbamoylation KEOPS
g7265.t1	Upregulated	6.10026	3.13625	208.301	2.61924006623888e-11	2.99645475340751e-07	15.7139	vitelline membrane outer layer protein
g9156.t1	Upregulated	1.08188	0.611677	17.4853	8.76536105313523e-06	0.000113086	3.77609	Hypothetical protein (aa 173)
g10751.t1	Upregulated	1.66698	1.83734	10.5933	0.000108724	0.000695506	0.807111	lysm peptidoglycan binding domain containing protein
g11716.t1	Upregulated	1.00158	0.54281	30.7231	4.93333060213517e-07	1.90209551890241e-05	7.12324	nascent polypeptide associated complex subunit alpha
g4549.t1	Upregulated	1.28286	1.3577	10.6144	0.000107658	0.000689835	0.818744	component (NRPA7) of RNA polymerase I complex
Mtet_Pt_tilS	Upregulated	3.03727	3.06186	26.1028	1.13652535438265e-06	3.17823263517722e-05	6.16188	trna ile lysidine
g6538.t1	Upregulated	3.23785	2.62789	49.9571	4.06671787202334e-08	5.1353553235219e-06	9.90662	ferredoxin electron transfer protein (Fd1
g3411.t1	Upregulated	1.08363	1.53575	4.58116	0.00552509	0.0142602	-3.79852	Hypothetical protein (aa 123)
g9724.t1	Upregulated	2.97656	6.00908	81.9905	3.18106289275889e-09	1.14236421429971e-06	12.472	component (mL43) of large mitoribosomal-subunit proteome
g3454.t1	Upregulated	1.83261	4.1284	27.7851	8.25567221279619e-07	2.60585204283904e-05	6.53133	mitochondrial import inner membrane translocase subunit tim
g12138.t1	Upregulated	1.32631	1.20251	5.99684	0.00167086	0.00557358	-2.40789	ef hand domain containing protein
g2650.t1	Upregulated	2.42606	1.29215	34.2007	2.84677161196554e-07	1.40762470993369e-05	7.75015	Hypothetical protein (aa 122)
g4780.t1	Upregulated	1.9786	2.62473	8.03658	0.000420083	0.00193282	-0.787061	Hypothetical protein (aa 79)
g475.t1	Upregulated	1.42753	5.61279	31.0041	4.70840465169702e-07	1.85562352233738e-05	7.17667	Hypothetical protein (aa 111)
Mtet_Pt_chlL	Upregulated	1.31127	1.01433	27.3634	8.92805847769731e-07	2.74293764590802e-05	6.44097	component (CHL-L) of light-independent protochlorophyllide oxidoreductase complex
g1208.t1	Upregulated	2.6923	1.94835	31.9618	4.02856087970511e-07	1.74007667520843e-05	7.35493	sucrose-phosphate phosphatase
Mtet_Pt_psaI	Upregulated	5.65569	3.69807	11.4808	7.28961727178388e-05	0.000513034	1.27909	component (PsaI) of PS-I complex
g13861.t1	Upregulated	2.25179	3.24065	13.7854	2.91598729140656e-05	0.000262872	2.36048	subunit beta of Cpn60 chaperonin complex
g9974.t1	Upregulated	1.07456	1.57636	6.1404	0.00149844	0.00512271	-2.2805	methyltransf 21 domain containing protein
g7195.t1	Upregulated	1.74787	8.68083	23.4796	1.95304600903459e-06	4.36753713287708e-05	5.53324	regulatory component (DSS1) of TREX-2 mRNP trafficking complex
g11803.t1	Upregulated	1.14369	0.606985	19.5098	5.0224164635557e-06	7.90481695035863e-05	4.42974	EC_3.4 hydrolase acting on peptide bond (peptidase)
g9954.t1	Upregulated	1.08573	0.713055	17.6295	8.40749856084231e-06	0.000109835	3.82508	ef hand domain containing protein
g11252.t1	Upregulated	1.00301	7.10101	10.49	0.000114129	0.000720485	0.749828	glutathione s transferase protein
g8773.t1	Upregulated	1.70617	5.46856	10.5267	0.000112176	0.000710004	0.770208	E-class RAB GTPase
g10195.t1	Upregulated	1.00568	1.22506	6.05237	0.00160154	0.00540144	-2.35834	aaa domain containing protein
g5076.t1	Upregulated	3.96857	6.34184	46.3892	5.95156047832201e-08	5.9110282992024e-06	9.49427	pre-60S ribosomal subunit assembly factor (NOP15)
g154.t1	Upregulated	2.78033	2.24941	23.7472	1.84321208924105e-06	4.21342192066391e-05	5.6006	Hypothetical protein (aa 68)
g3027.t1	Upregulated	2.8086	1.43901	28.8759	6.7781959284074e-07	2.33334880285209e-05	6.75851	secreted protein containing fasciclin domain
g10708.t1	Upregulated	1.38041	4.32031	10.2741	0.000126496	0.000777673	0.628385	mynd type domain containing protein
g8576.t1	Upregulated	3.01059	2.47276	13.5858	3.13795088894306e-05	0.000278738	2.27394	coagulation factor xiii a chain
g12671.t1	Upregulated	2.93675	1.47575	94.3646	1.54320106022952e-09	9.38773076697058e-07	13.1156	EC_1.14 oxidoreductase acting on paired donor with incorporation or reduction of molecular oxygen
g1742.t1	Upregulated	5.17807	3.41248	27.0233	9.51825801448633e-07	2.83358787041078e-05	6.36703	Hypothetical protein (aa 66)
g13479.t1	Upregulated	1.57051	1.43476	6.59716	0.00107355	0.00394149	-1.88988	Hypothetical protein (aa 88)
g3777.t1	Upregulated	2.4897	4.10465	19.4374	5.11839232765837e-06	7.9473043136054e-05	4.40755	component (PFD5) of Prefoldin co-chaperone complex
g5731.t1	Upregulated	2.1662	2.84701	22.3277	2.52505516906031e-06	5.02438006955852e-05	5.2339	Hypothetical protein (aa 152)
g7452.t1	Upregulated	1.02585	0.725152	10.3323	0.000123012	0.000762337	0.661349	Hypothetical protein (aa 91)
Mtet_Pt_rps18	Upregulated	4.1647	3.01329	18.1816	7.18855823726273e-06	9.85944993470285e-05	4.00907	component (bS18c) of small plastid ribosomal-subunit proteome
g12319.t1	Upregulated	1.87757	8.20556	23.5159	1.93772326409015e-06	4.35175628178997e-05	5.54241	glucosamine 6-phosphate N-acetyltransferase (GNA1)
g10104.t1	Upregulated	1.56204	2.14056	6.09603	0.0015494	0.00526101	-2.31962	hemolysin isoform
g7788.t1	Upregulated	2.91214	3.14428	42.866	8.93040350331627e-08	7.40195530659761e-06	9.04901	katanin p80 wd repeat containing subunit b1 protein isoform x1
g2333.t1	Upregulated	1.30445	1.76429	12.2272	5.32290755752053e-05	0.000409816	1.6503	mynd type domain containing protein
g5283.t1	Upregulated	1.477	8.29785	14.2387	2.47751767934439e-05	0.000237268	2.55267	abm domain containing protein
Mtet_Pt_psbZ	Upregulated	2.36593	5.36334	12.5492	4.67356361898855e-05	0.000372109	1.80387	component (PsbZ) of PS-II complex
g6409.t1	Upregulated	2.03439	4.2379	24.4008	1.60443242435677e-06	3.87519202536987e-05	5.76192	usp domain containing protein
g13256.t1	Upregulated	4.30427	4.7036	24.7472	1.49286942776365e-06	3.6829440422409e-05	5.84564	protein lurp one
g9267.t1	Upregulated	1.9471	7.49179	30.385	5.22121319287322e-07	1.95303886997053e-05	7.05825	component (mL53) of large mitoribosomal-subunit proteome
g8422.t1	Upregulated	2.12139	2.41318	32.7397	3.56119537598148e-07	1.58411320180242e-05	7.49556	sulfate adenylyltransferase isoform a
g14165.t1	Upregulated	1.53032	5.66233	11.7975	6.36469508163115e-05	0.000465872	1.43928	component (uS13c) of small plastid ribosomal-subunit proteome
g13561.t1	Upregulated	2.23373	10.1409	28.0487	7.86608554605983e-07	2.54565088697066e-05	6.58708	peptidyl-prolyl cis-trans isomerase (FKBP15-1
g7813.t1	Upregulated	3.47452	4.91061	56.7245	2.11638210506678e-08	3.08643521930056e-06	10.5995	SAS-6_N domain-containing protein (aa 195)
g3281.t1	Upregulated	1.24215	1.80146	11.0977	8.63101040827143e-05	0.000585273	1.07967	histone (H3)
g5995.t1	Upregulated	1.42837	5.9409	12.1503	5.4935449133201e-05	0.000419424	1.61305	COPI trafficking K
g12014.t1	Upregulated	1.4422	3.12451	6.34798	0.00128465	0.00453446	-2.10027	component (BRIX1) of ribosome assembly PWP1 subcomplex
g3361.t1	Upregulated	1.13398	1.45653	6.51921	0.00113488	0.00411361	-1.95501	ribokinase
g10667.t1	Upregulated	1.46496	8.96559	25.0869	1.39236034091615e-06	3.58258498170459e-05	5.92654	component (NDUFA2
g2688.t1	Upregulated	2.11017	10.6266	19.4456	5.10747623643093e-06	7.9473043136054e-05	4.41005	acyl carrier protein (ptACP))
g11613.t1	Upregulated	1.3877	5.01128	12.5622	4.64933859027402e-05	0.000370949	1.81	nedd binding protein
g6495.t2	Upregulated	4.23413	2.48427	16.4691	1.18752308826913e-05	0.000140004	3.41899	GPI lipid remodeling O-acyl transferase (BC16)
g4810.t1	Upregulated	1.8687	2.18045	18.4741	6.62853321487259e-06	9.35874156477293e-05	4.10429	methyltransferase component (Nop1
g5978.t1	Upregulated	1.11713	0.636289	10.7688	0.000100217	0.000653795	0.903292	Furin-like repeat;Growth factor receptor cysteine-rich domain superfamily (aa 124)
g6806.t2	Upregulated	2.22892	1.43176	28.101	7.79137913122115e-07	2.53571974493782e-05	6.59808	EC_2.7 transferase transferring phosphorus-containing group
g11577.t1	Upregulated	5.39423	5.98365	98.5594	1.23368976568197e-09	8.88333736901372e-07	13.3051	cytochrome c
g9271.t2	Upregulated	2.44552	3.77059	21.8329	2.83091659289602e-06	5.39090744905042e-05	5.10046	Hypothetical protein (aa 158)
g14047.t1	Upregulated	1.0261	8.95223	5.77946	0.00197823	0.00636271	-2.60521	component (SF3B5) of RNA splicing factor 3B complex
g1503.t1	Upregulated	1.39955	0.849428	20.8218	3.6053565018183e-06	6.37075341371912e-05	4.81786	dihydroorotase (PYR4)
g3062.t1	Upregulated	1.44425	1.29228	14.0149	2.68342191513417e-05	0.000249521	2.45852	pectate lyase 3 domain containing protein
g7840.t1	Upregulated	8.18844	4.16544	132.027	2.73955790783712e-10	4.67610412686332e-07	14.445	Hypothetical protein (aa 121)
g13040.t1	Upregulated	1.27351	11.899	14.9691	1.92497254526031e-05	0.000199954	2.85014	nucleoside diphosphate kinase
g7997.t1	Upregulated	1.98709	2.40565	8.07427	0.000410711	0.0018988	-0.76049	peptidase m50 domain protein
g7717.t1	Upregulated	3.64179	7.46103	30.1251	5.45617396445008e-07	1.99557397601363e-05	7.00778	proline trna ligase
g4280.t2	Upregulated	1.96472	2.0106	5.40159	0.00268519	0.00812611	-2.96152	plasmid stabilization
g5596.t1	Upregulated	1.30594	5.26661	10.3479	0.000122099	0.000758328	0.67015	allophanate hydrolase
g10088.t1	Upregulated	3.4743	5.84801	17.6278	8.41166541138467e-06	0.000109835	3.82449	EC_1.6 oxidoreductase acting on NADH or NADPH
g3354.t1	Upregulated	1.07185	0.934037	22.8028	2.26772178100247e-06	4.75025866162354e-05	5.35924	molecular chaperone (Hsp90)
g12687.t1	Upregulated	1.64215	3.58089	17.967	7.6356894663401e-06	0.00010256	3.9382	cupin 5 domain containing protein
Mtet_Pt_rps9	Upregulated	2.36231	1.89031	31.5104	4.33325255020156e-07	1.79580585003137e-05	7.27164	30s ribosomal protein s9
Mtet_Pt_petD	Upregulated	2.10254	1.92823	13.5111	3.2261195441588e-05	0.000284411	2.24125	component (PetD
g11152.t1	Upregulated	3.47559	2.4909	34.2835	2.81167713687203e-07	1.4023087573118e-05	7.76423	histone (H4)
g14173.t1	Upregulated	2.03271	4.20332	34.099	2.89058946027881e-07	1.41264250656617e-05	7.73282	pdz domain containing protein
g2140.t1	Upregulated	1.23335	6.35315	13.4499	3.30059386999897e-05	0.000287883	2.21433	R-type YKT6-group component of SNARE longin membrane fusion complex
g439.t1	Upregulated	2.10223	1.13553	37.5622	1.75963604704459e-07	1.03522411079123e-05	8.29339	sgnh hydro domain containing protein
g7658.t1	Upregulated	2.75318	1.61548	60.6167	1.50445280562112e-08	2.47611439622299e-06	10.9532	deubiquitinase (OTU2)
g7462.t1	Upregulated	1.52351	1.46172	12.0006	5.84471458894887e-05	0.000437253	1.5399	Six-bladed beta-propeller, TolB-like;SMP-30
g12141.t1	Upregulated	1.48516	0.964825	21.216	3.27653825370688e-06	5.93431710861243e-05	4.92968	adenosylcobinamide gdp ribazoletransferase
g2892.t1	Upregulated	1.1272	0.570427	27.1375	9.31503372469887e-07	2.81675862315632e-05	6.39196	dna replication atp dependent helicase nuclease
Mtet_Pt_ycf20	Upregulated	1.75566	1.12067	23.7631	1.836914386127e-06	4.21342192066391e-05	5.60459	Mtet_Pt_ycf20
g12309.t1	Upregulated	3.1894	9.73146	13.1156	3.74550559401845e-05	0.000313604	2.06512	methionine R-enantiomer sulfoxide reductase (MsrB)
g5249.t1	Upregulated	1.02865	2.42361	9.14183	0.000224638	0.00119337	-0.0492817	protein involved in PS-II assembly (CYP38)
g13901.t1	Upregulated	3.10065	8.42496	11.229	8.14060515123359e-05	0.000558261	1.14873	amnion associated transmembrane protein (aa 132)
g11525.t1	Upregulated	1.04222	5.83529	7.05261	0.000784111	0.00312262	-1.52114	atp binding cassette sub family f member
g3075.t1	Upregulated	1.60968	10.3381	14.469	2.28505558767097e-05	0.000224626	2.64801	plastidial thioredoxin (TrxL2)
g11959.t1	Upregulated	2.25822	9.41566	26.1026	1.13656092847237e-06	3.17823263517722e-05	6.16184	protein disulfide isomerase (PDI-A)
g13850.t1	Upregulated	1.12633	1.17753	4.88337	0.00419397	0.0114274	-3.4796	protein hgh homolog
g10360.t1	Upregulated	1.58509	1.27725	16.9589	1.02358154031986e-05	0.00012626	3.59376	non-heme diiron quinol oxidase (PTOX)
g10484.t1	Upregulated	1.23273	1.30637	10.6486	0.000105953	0.00068233	0.837583	pd domain containing protein
g9708.t1	Upregulated	1.62299	1.25454	44.0318	7.78044585381731e-08	6.95085441128749e-06	9.20089	nli interacting factor phosphatase
g3341.t2	Upregulated	2.48546	1.37963	26.1877	1.11778957144808e-06	3.1409886957691e-05	6.18113	vitelline membrane outer layer protein homolog
g10647.t1	Upregulated	1.58112	2.84321	10.3442	0.000122315	0.000758788	0.668058	phosphoenolpyruvate carboxykinase
Mtet_Pt_rps11	Upregulated	2.3111	2.08211	13.7057	3.00231872636597e-05	0.00026939	2.32607	component (uS11c) of small plastid ribosomal-subunit proteome
g12211.t1	Upregulated	2.59546	2.37934	38.9275	1.46495541317021e-07	9.74110869078188e-06	8.49886	swi snf complex subunit swi3d
g3876.t1	Upregulated	3.13697	1.86106	29.61	5.96028937443503e-07	2.11939795934772e-05	6.90634	Hypothetical protein (aa 238)
g5386.t1	Upregulated	1.66812	3.08785	24.9919	1.41962477323692e-06	3.61048499171359e-05	5.90404	component (MND1) of HOP2-MND1 presynaptic filament stabilization complex
g6482.t1	Upregulated	1.71927	2.98001	4.2265	0.00775737	0.0186582	-4.18944	arath ethylene responsive transcription factor erf
g7835.t1	Upregulated	1.78183	1.80202	8.47239	0.000325389	0.00158244	-0.486146	digeranylgeranylglycerophospholipid reductase
g9083.t1	Upregulated	3.89453	5.86838	43.532	8.25046565128597e-08	7.20103142185346e-06	9.13634	small subunit (RNR2) of ribonucleoside-diphosphate reductase heterodimer
g13779.t1	Upregulated	1.4638	9.5495	11.4374	7.42862975436236e-05	0.000520908	1.25679	component (Sm-G) of U1
g7872.t1	Upregulated	2.32792	2.68975	8.61179	0.000300595	0.00149403	-0.392733	peptidyl-prolyl cis-trans isomerase (FKBP43
g14126.t1	Upregulated	1.65302	9.96925	16.1381	1.31612583606038e-05	0.00015224	3.29798	component (uS17m) of small mitoribosomal-subunit proteome
g8351.t1	Upregulated	1.10294	1.48052	6.23619	0.00139498	0.00483356	-2.19676	Hypothetical protein (aa 136)
g1727.t1	Upregulated	2.8231	4.53015	10.7493	0.000101124	0.000658223	0.892652	Hypothetical protein (aa 127)
Mtet_Pt_rps12	Upregulated	3.58949	3.11869	21.2323	3.26379738105315e-06	5.93094789071189e-05	4.93423	component (uS12c) of small plastid ribosomal-subunit proteome
g6586.t1	Upregulated	1.40262	1.25944	18.2188	7.11438837340046e-06	9.78668450386484e-05	4.02125	tetratricopeptide repeat containing domain
g11081.t1	Upregulated	1.01926	0.75573	14.1544	2.55281452132842e-05	0.000241867	2.51736	polysaccharide lyase family protein
g9955.t1	Upregulated	2.46231	2.33518	16.4776	1.18440917716247e-05	0.000139955	3.42208	component (ARPF2) of ARPF2-ARRS1 complex
g6644.t1	Upregulated	4.08257	4.30247	23.13	2.10858845792912e-06	4.57887529883002e-05	5.44401	cupin domain containing protein
g2360.t1	Upregulated	1.60771	2.56803	16.0945	1.33426706919654e-05	0.000153721	3.28186	protein elc
g2956.t1	Upregulated	1.17133	5.24776	15.2987	1.72441401927461e-05	0.000185673	2.97979	thioredoxin domain containing protein
g7163.t1	Upregulated	2.6447	3.06541	8.6866	0.000288213	0.00145063	-0.343145	lysm peptidoglycan binding domain containing protein
g3598.t1	Upregulated	1.62348	5.09668	11.024	8.92190072891734e-05	0.000597621	1.04053	hemerythrin protein
g935.t1	Upregulated	5.03689	3.8204	34.0403	2.91627428359379e-07	1.41765384056051e-05	7.72278	sugar abc transporter permease
g8228.t1	Upregulated	1.92955	1.09114	33.7924	3.02766589049029e-07	1.45271982653455e-05	7.68021	chloride channel protein
g11981.t1	Upregulated	1.33592	1.61132	8.21333	0.000378201	0.00178357	-0.663361	Alpha
Mtet_Pt_ycf47	Upregulated	2.34361	3.88325	5.37461	0.00274609	0.00826482	-2.98764	Mtet_Pt_ycf47
g14215.t1	Upregulated	1.76273	7.85826	20.8865	3.54873486649382e-06	6.30153872218381e-05	4.83637	translation elongation factor (EF-P)
g4281.t1	Upregulated	2.06397	1.68702	11.5312	7.13239096387011e-05	0.000506299	1.30483	Hypothetical protein (aa 185)
g5062.t1	Upregulated	2.63821	2.7217	35.2489	2.438320443699e-07	1.2949281117951e-05	7.92562	at rich interactive domain containing
g13375.t2	Upregulated	2.02375	1.18036	19.074	5.63437587458248e-06	8.41994648944718e-05	4.29494	component (TRM8) of TRM8-TRM82 tRNA guanosine-methyltransferase complex
Mtet_Pt_rpl19	Upregulated	3.15891	2.00447	19.1902	5.46287786877244e-06	8.25955589581722e-05	4.33119	50s ribosomal protein l19
g4724.t1	Upregulated	1.99968	6.82833	19.2774	5.33836384631568e-06	8.16346018661796e-05	4.35822	component (uL30m) of large mitoribosomal-subunit proteome
g12715.t1	Upregulated	1.044	4.62558	20.8312	3.59699986825546e-06	6.36575045809081e-05	4.82057	component (Frataxin) of mitochondrial ISC system assembly phase
g11810.t1	Upregulated	2.08419	7.5024	21.5361	3.03568555376477e-06	5.6228510072225e-05	5.01889	glutaredoxin
g431.t1	Upregulated	2.08281	1.20795	27.9928	7.94690216599069e-07	2.55141555641632e-05	6.57529	adenosylmethionine amino oxononanoate aminotransferase isoform a
g12352.t1	Upregulated	5.79877	3.20535	39.6075	1.34033029919579e-07	9.33800080138735e-06	8.59821	amidohydrolase
g5408.t1	Upregulated	1.23968	0.946608	18.7951	6.07270293914194e-06	8.90122271779317e-05	4.20706	osmiophilic body
g8444.t1	Upregulated	2.54523	8.34496	32.2739	3.83275120856386e-07	1.67261843461607e-05	7.41179	component (eL24) of large ribosomal-subunit (LSU) proteome
g4022.t1	Upregulated	1.88475	1.67309	28.6838	7.01392094877329e-07	2.38369862096805e-05	6.71917	regulatory potein of Coat protein II (COPII) coatomer machinery
g10529.t1	Upregulated	1.08287	6.3314	4.88397	0.00419175	0.0114274	-3.47898	Hypothetical protein (aa 129)
g10764.t1	Upregulated	1.37971	7.73079	7.56457	0.000561787	0.00242229	-1.12918	cullin 2 domain containing protein
g5331.t1	Upregulated	2.87544	1.55617	33.193	3.31873259891375e-07	1.51726659809862e-05	7.57585	gh domain containing protein
g382.t1	Upregulated	2.78156	5.32688	33.0191	3.409376984227e-07	1.54643433997163e-05	7.54518	component (uL17m) of large mitoribosomal-subunit proteome
g2535.t1	Upregulated	1.59383	7.06351	19.7169	4.75964182209889e-06	7.65761630125948e-05	4.49271	UBQ ubiquitin-fold protein
g2598.t1	Upregulated	1.50489	3.27547	7.17143	0.000724426	0.00293981	-1.42812	rRNA guanosine methyltransferase (RID2
g1805.t1	Upregulated	1.71133	0.877342	43.9757	7.83160383033748e-08	6.95085441128749e-06	9.19368	EC_4.1 carbon-carbon lyase
Mtet_Pt_petA	Upregulated	2.14184	1.67409	14.1809	2.52882482353392e-05	0.000240583	2.52849	apocytochrome f component (PetA) of cytochrome b6
g7778.t1	Upregulated	1.47261	6.48377	9.45095	0.000190863	0.00105617	0.142928	cupin 2 domain containing protein
g11485.t1	Upregulated	1.65824	0.904143	48.5981	4.68607518609056e-08	5.48525565835349e-06	9.75379	cysteine rich secretory protein lccl domain containing
g10992.t1	Upregulated	2.61904	1.35224	101.037	1.08570525975535e-09	8.33894019842762e-07	13.4111	Hypothetical protein (aa 676)
g12793.t1	Upregulated	3.02185	2.57826	16.7782	1.08072231758933e-05	0.000131201	3.52987	d 3 glyoxylate hydroxypyruvate reductase a
g12461.t1	Upregulated	1.65859	2.46303	5.79549	0.00195343	0.00629523	-2.59047	component (mS23) of small mitoribosomal-subunit proteome
g2920.t1	Upregulated	1.09154	2.02542	4.11072	0.00869992	0.0204471	-4.32106	quinolinate phosphoribosyl transferase
g11389.t1	Upregulated	1.37662	0.78001	28.5266	7.21411551066033e-07	2.40909637096573e-05	6.68677	Hypothetical protein (aa 233)
g4316.t1	Upregulated	2.34918	3.24007	19.2923	5.3173510590699e-06	8.14643637653515e-05	4.36285	Hypothetical protein (aa 138)
g8574.t1	Upregulated	6.69254	10.1866	16.7473	1.09085200046857e-05	0.000132014	3.51889	component (Cox-X2) of cytochrome c oxidase complex
g10347.t1	Upregulated	3.56308	7.20822	27.4161	8.84061012260937e-07	2.73520281612193e-05	6.45233	usp domain containing protein
g13469.t1	Upregulated	1.86313	1.17336	8.66899	0.000291072	0.00146065	-0.354783	reverse transcriptase domain containing protein
g13641.t1	Upregulated	2.27944	1.54412	50.253	3.94512880738087e-08	5.05795121369288e-06	9.93924	alpha protein kinase
g6182.t1	Upregulated	2.74416	2.71162	17.7496	8.1225180089515e-06	0.00010707	3.8656	fad binding domain containing protein
g12002.t1	Upregulated	1.05443	7.08434	6.54739	0.00111224	0.00404998	-1.93139	alanine glyoxylate aminotransferase protein mitochondrial
g1746.t1	Upregulated	1.75983	2.13231	14.4243	2.32101431211306e-05	0.000226998	2.62961	vitelline membrane outer layer protein
g1048.t1	Upregulated	1.64753	3.58456	7.45332	0.000602993	0.00255878	-1.21244	eif 2b gdp gtp exchange factor subunit epsilon
g852.t1	Upregulated	4.4134	4.57425	20.9945	3.45668572037577e-06	6.18392487336168e-05	4.86711	Hypothetical protein (aa 107)
g7422.t1	Upregulated	1.47805	4.66462	11.762	6.4611692516289e-05	0.000470836	1.42152	glycosyltransferase family protein
g10894.t1	Upregulated	1.2984	1.12229	13.4382	3.3150443005497e-05	0.000288029	2.20917	duf 229 domain containing protein
g8259.t1	Upregulated	1.14491	3.18996	4.55829	0.00564433	0.0144926	-3.82318	Protein Pet100 (aa 66)
g10046.t1	Upregulated	2.36721	1.32186	39.6037	1.34098928502313e-07	9.33800080138735e-06	8.59766	glucan endo beta glucosidase
g6730.t1	Upregulated	1.26072	2.04327	11.0703	8.73778353675533e-05	0.000590775	1.06515	short chain dehydrogenase reductase family oxidoreductase
g3895.t1	Upregulated	1.5338	2.2353	5.07801	0.00353369	0.01003	-3.28086	Spore wall assembly-related protein (aa 215)
g11474.t1	Upregulated	3.3624	2.6635	24.8139	1.47248500851189e-06	3.65614219462619e-05	5.8616	exocyst complex component sec15a
g2925.t1	Upregulated	1.13182	6.67796	7.25901	0.000683843	0.00281076	-1.36037	auxiliary co-chaperone involved in RuBisCo assembly (CPN10)
g9218.t1	Upregulated	7.84344	5.66222	37.5691	1.75797318549131e-07	1.03522411079123e-05	8.29445	2fe 2s ferredoxin type domain containing protein
g2625.t1	Upregulated	1.51918	1.99989	7.09169	0.000763862	0.00305996	-1.4904	molybdopterin sulfurase (ABA3)
g6915.t1	Upregulated	3.04632	2.07455	20.2764	4.12743449433434e-06	6.95207204813244e-05	4.65962	copper transport protein
g4424.t1	Upregulated	1.43292	1.92673	9.08966	0.000231015	0.00121557	-0.0822953	endopeptidase (DEG2
g11696.t1	Upregulated	1.40673	6.20867	8.48245	0.00032352	0.00157402	-0.479358	rab interacting protein
g7920.t1	Upregulated	2.3012	4.92702	14.671	2.1306853546624e-05	0.000214765	2.73047	component (RNPS1) of RNA quality control Exon Junction complex
g5379.t1	Upregulated	1.75843	3.74452	6.87734	0.000883069	0.00340306	-1.6607	Hypothetical protein (aa 351)
g9235.t1	Upregulated	1.08155	5.6501	19.1155	5.57235302701536e-06	8.35925510732344e-05	4.30792	prepilin type n terminal cleavage methylation domain containing
g848.t1	Upregulated	2.05647	3.74031	8.86105	0.000261608	0.00134433	-0.228955	Hypothetical protein (aa 194)
g1518.t1	Upregulated	2.4323	1.712	25.2147	1.3566381854007e-06	3.5522337577276e-05	5.9567	Hypothetical protein (aa 102)
g3713.t1	Upregulated	2.45961	2.07585	28.377	7.41100371996897e-07	2.44112126524816e-05	6.65576	calcineurin regulatory subunit b
g4635.t1	Upregulated	1.38216	6.36684	6.67718	0.00101461	0.00378539	-1.82364	kinetoplast dna associated
g6699.t1	Upregulated	1.62453	5.81396	8.19901	0.000381403	0.0017928	-0.673292	PH domain-containing protein (aa 76)
g1551.t1	Upregulated	2.81308	6.68805	20.4941	3.90888465683057e-06	6.7176892741417e-05	4.72329	gh domain containing protein
g12006.t1	Upregulated	3.2625	1.99994	64.3727	1.10430731726284e-08	1.9566489483933e-06	11.2681	Hypothetical protein (aa 188)
g14052.t1	Upregulated	3.86627	3.71823	12.8759	4.10862681558447e-05	0.000337388	1.95592	atp dependent clp protease binding subunit clpa homolog chloroplastic
g8654.t1	Upregulated	2.04394	4.42597	40.6896	1.16707055006706e-07	8.65555040444435e-06	8.75244	spastin
g13056.t1	Upregulated	1.27975	6.04355	8.38129	0.0003429	0.0016495	-0.547917	procollagen lysine 5 dioxygenase
g7259.t1	Upregulated	1.69242	4.13326	10.0378	0.000141901	0.00084437	0.492737	protein sys homolog
g1739.t1	Upregulated	1.79797	7.47577	14.4581	2.29378316148811e-05	0.000224908	2.64352	cytochrome c oxidase assembly
g9043.t1	Upregulated	3.85735	2.03773	50.7082	3.76644623671528e-08	4.98772725209158e-06	9.98898	Hypothetical protein (aa 133)
g1546.t1	Upregulated	1.39325	4.53766	16.1085	1.32840313795454e-05	0.000153352	3.28705	aaa domain containing protein
g530.t1	Upregulated	1.4879	0.76783	31.0902	4.64196060568639e-07	1.84171066143904e-05	7.19293	sgnh hydro domain containing protein
g13440.t1	Upregulated	1.49921	1.06575	10.7773	9.98275756777313e-05	0.000651622	0.907891	uromodulin
g6949.t1	Upregulated	1.29894	0.704796	21.9869	2.73118440035817e-06	5.26097173600941e-05	5.14233	pep cterm domain containing protein
g4395.t1	Upregulated	1.69774	3.49531	20.9451	3.49846160371188e-06	6.23928423163539e-05	4.85306	tetratricopeptide repeat protein isoform
g4610.t1	Upregulated	1.6065	6.30509	22.2147	2.59127400768344e-06	5.12076635377717e-05	5.2037	peptidyl-prolyl cis-trans isomerase (CYP22)
g392.t1	Upregulated	1.45564	0.898711	29.7954	5.77265129695721e-07	2.06542595006969e-05	6.94307	regulatory protein (NCL) of rRNA transcription
g1485.t1	Upregulated	1.21426	4.68341	31.8707	4.08791510384415e-07	1.75081300785831e-05	7.33823	component (EMC7) of EMC membrane protein insertion complex
g13564.t1	Upregulated	1.72583	1.94746	9.92775	0.000149828	0.000878906	0.42858	LHC-related protein (ELIP)
g10448.t1	Upregulated	2.05434	3.35099	23.3694	2.0005466644629e-06	4.42385760485166e-05	5.50527	patatin
g7797.t1	Upregulated	1.6089	3.35737	4.62052	0.00532656	0.0138433	-3.75625	nodb homology domain containing protein
g9657.t1	Upregulated	1.54334	7.77356	17.5056	8.71387286220953e-06	0.000112674	3.78302	thiosulfate sulfurtransferase glpe
g3124.t1	Upregulated	2.64914	2.10751	13.2996	3.49239743572141e-05	0.000299525	2.14768	Histone H5 (aa 108)
g5939.t1	Upregulated	1.17018	1.61308	28.6	7.11986371117825e-07	2.40909637096573e-05	6.70191	Transcriptional regulator (aa 225)
g8006.t2	Upregulated	1.41188	3.45529	25.1576	1.3724754243628e-06	3.57232684793765e-05	5.94323	plant ubx domain containing isoform x2
g2488.t1	Upregulated	2.33677	8.04029	38.3939	1.57253753145017e-07	1.0065113833243e-05	8.41952	scp sterol domain containing protein
g9015.t1	Upregulated	1.61366	4.1915	23.9077	1.78084935371375e-06	4.15116585754585e-05	5.64064	methylmalonic aciduria and homocystinuria type d mitochondrial
g2167.t1	Upregulated	2.89692	1.77633	26.4303	1.06627971932023e-06	3.06349342800209e-05	6.23573	family transcriptional regulator
Mtet_Pt_rpoB	Upregulated	1.00667	0.56573	28.9711	6.66490539463329e-07	2.31284262203525e-05	6.77791	dna directed rna polymerase subunit beta
g6617.t1	Upregulated	2.2093	1.1599	72.2095	6.1154981368411e-09	1.47845333501322e-06	11.8534	set domain containing protein
g238.t1	Upregulated	1.13685	12.5208	19.7999	4.65892209832833e-06	7.51756883681242e-05	4.51777	component (Cox-X4) of cytochrome c oxidase complex
g13038.t1	Upregulated	1.18358	6.25276	5.40032	0.00268801	0.00813038	-2.96275	methyltranfer dom domain containing protein
g6487.t1	Upregulated	2.41661	1.32025	21.5816	3.00314514833665e-06	5.57153546763068e-05	5.03148	polyketide synthase nonribosomal peptide synthetase
g2797.t1	Upregulated	1.24833	6.69752	12.379	5.00437762721167e-05	0.000389564	1.72314	disulfide carrier protein (MIA40)
g3503.t1	Upregulated	1.50231	0.933727	21.2102	3.28110406925277e-06	5.93431710861243e-05	4.92805	bzip domain containing protein
g9647.t1	Upregulated	2.36392	1.54522	19.3786	5.19801247352663e-06	8.01690785910312e-05	4.38946	Hypothetical protein (aa 105)
g8718.t1	Upregulated	1.24208	1.13226	19.5181	5.01158161096964e-06	7.89855427359525e-05	4.43227	hp domain containing protein
g5535.t1	Upregulated	1.09093	10.3018	5.79055	0.00196104	0.00631589	-2.59501	zf met domain containing protein
g10542.t1	Upregulated	1.28508	1.8213	6.64419	0.00103843	0.0038475	-1.85087	hemerythrin domain containing protein
g12560.t1	Upregulated	1.17102	1.38903	8.16296	0.000389613	0.00181951	-0.698379	Hypothetical protein (aa 138)
g5729.t1	Upregulated	2.08255	2.54726	9.66272	0.000171178	0.000967686	0.271368	srp40 c domain containing protein
g8066.t1	Upregulated	1.08267	4.35681	9.51907	0.000184252	0.00102847	0.184523	Hypothetical protein (aa 168)
g7670.t1	Upregulated	1.63771	5.70429	17.3964	8.99505900528769e-06	0.000114637	3.74569	gata type domain containing protein
g10686.t1	Upregulated	1.56885	2.19626	7.66631	0.000526984	0.00230023	-1.05394	short chain dehydrogenase reductase
g5833.t1	Upregulated	2.75242	5.41633	59.9223	1.59628914554295e-08	2.59026017546484e-06	10.8922	duf 1279 domain containing protein
g5859.t1	Upregulated	1.12852	2.58029	5.79172	0.00195923	0.00631218	-2.59394	component (Sm-B) of U1
g14207.t1	Upregulated	1.20261	7.26524	3.26031	0.0214999	0.042652	-5.34871	component (PsbP) of PS-II oxygen-evolving center
g4550.t1	Upregulated	3.95398	4.31827	19.2104	5.43370367117296e-06	8.23706578889259e-05	4.33747	protein embryo defective
g2100.t1	Upregulated	1.42039	5.32117	16.0229	1.36476093740985e-05	0.000156141	3.25526	dimeric alpha beta barrel
g12181.t1	Upregulated	1.36455	2.04367	5.94459	0.0017393	0.00574498	-2.45482	hybrid signal transduction histidine kinase
g5959.t1	Upregulated	1.12798	1.15791	5.44584	0.00258868	0.00788167	-2.91889	upf protein c15orf40 homolog
g4002.t1	Upregulated	1.66831	3.47844	4.51152	0.00589763	0.0150041	-3.87384	glyco hydro 114 domain containing protein
g5516.t1	Upregulated	2.37072	6.38117	38.3268	1.58671273592617e-07	1.00997333870748e-05	8.40947	cofactor of post-CCT Tubulin folding pathway (TFC-A)
g10026.t1	Upregulated	5.03349	2.72165	49.0399	4.47308537760478e-08	5.36816839951924e-06	9.80403	autophagy protein
g6132.t1	Upregulated	1.19147	0.692185	35.7731	2.26047929661573e-07	1.2401419988719e-05	8.01123	thiamine diphosphokinase (TPK1
g2774.t1	Upregulated	1.06109	1.07184	20.3088	4.094062264189e-06	6.92623955150095e-05	4.66912	arp 3 complex kda subunit
g8076.t1	Upregulated	2.46824	2.46562	7.958	0.000440449	0.00200411	-0.842807	EC_2.7 transferase transferring phosphorus-containing group
g5231.t1	Upregulated	1.09109	7.61984	8.53879	0.000313289	0.00153531	-0.441485	protein involved in PS-II assembly (HHL1)
g5468.t1	Upregulated	1.37287	3.64778	4.71388	0.00488786	0.0128981	-3.65688	Hypothetical protein (aa 93)
g954.t1	Upregulated	1.61106	2.48982	6.46966	0.00117601	0.00422475	-1.99674	lipopolysaccharide induced transcription factor regulating tumor necrosis
g10467.t1	Upregulated	2.62007	5.87396	18.9402	5.83979223835508e-06	8.63674536304093e-05	4.25294	Hypothetical protein (aa 89)
g8250.t1	Upregulated	2.55895	1.3378	40.017	1.27137064881405e-07	9.09780201551969e-06	8.65713	eve domain containing protein
g9382.t1	Upregulated	4.07946	3.23757	85.5389	2.55791842827624e-09	1.05805780570752e-06	12.6707	fad binding pcmh type domain containing protein
g13984.t1	Upregulated	1.09579	3.47115	9.56918	0.000179562	0.00100619	0.214948	methylcytosine dioxygenase tet
g1605.t1	Upregulated	3.00908	10.2558	11.4454	7.40289086229919e-05	0.00051942	1.26089	Hypothetical protein (aa 142)
g1436.t1	Upregulated	4.77718	5.57413	14.8113	2.03077695903134e-05	0.000207569	2.78708	Hypothetical protein (aa 165)
g6118.t1	Upregulated	1.16885	1.67052	9.91215	0.000150994	0.000882739	0.419428	3-ketoacyl-CoA thiolase (KAT1
g6062.t1	Upregulated	1.49002	3.74151	9.22164	0.000215283	0.00116227	0.00089476	50s ribosomal protein l34
g3742.t1	Upregulated	2.08385	5.51655	23.3868	1.99299099042848e-06	4.42385760485166e-05	5.50967	catalytic component (NAA10) of NatA N-terminal acetylase complex
g4067.t1	Upregulated	1.01062	0.755647	9.21782	0.000215721	0.00116333	-0.00150025	rrna processing protein utp
g5455.t1	Upregulated	1.04842	1.67398	6.38417	0.00125115	0.00443796	-2.06932	duf 5672 domain containing protein
g10551.t1	Upregulated	1.54095	4.00823	14.9952	1.90813743063953e-05	0.00019967	2.86049	ltv protein isoform b
g2994.t1	Upregulated	1.27515	1.31437	13.9855	2.71192176274305e-05	0.00025136	2.44606	translocon associated protein subunit beta
g8765.t1	Upregulated	4.13782	2.37509	40.3572	1.21728025248677e-07	8.86839885560243e-06	8.70556	receptor protein
g3998.t1	Upregulated	1.5521	8.76067	10.4003	0.000119088	0.000744448	0.699617	component (Sm-D2) of U1
g13887.t1	Upregulated	3.24398	5.13873	38.8953	1.47118558475484e-07	9.74110869078188e-06	8.49411	chaperone (TSR2) involved in small ribosomal subunit assembly
g4760.t2	Upregulated	2.95748	1.69922	46.8468	5.65877284800702e-08	5.90910411457312e-06	9.54921	delta-9 stearoyl-ACP desaturase (AAD)
g12311.t1	Upregulated	1.10822	6.29565	18.0008	7.56296778383209e-06	0.00010191	3.94944	R-type SEC22-group component of SNARE longin membrane fusion complex
g13838.t1	Upregulated	2.93482	1.86034	32.3749	3.77184492790301e-07	1.65229754427264e-05	7.43006	taud domain containing protein
g11197.t1	Upregulated	2.42101	7.21965	22.269	2.55917986802725e-06	5.06603286246425e-05	5.21824	component (mS82) of small mitoribosomal-subunit proteome
g13859.t1	Upregulated	2.90804	5.25748	31.2915	4.49088412588185e-07	1.82197354867962e-05	7.23078	SSU processome assembly factor (UTP11)
g9307.t1	Upregulated	2.33505	5.00735	18.6674	6.28694307207247e-06	9.06635561824579e-05	4.16638	EC_4.1 carbon-carbon lyase
g7627.t1	Upregulated	1.38083	10.0266	11.6739	6.70814083550718e-05	0.000485151	1.37723	stigma specific stig
g13524.t1	Upregulated	3.15478	1.67122	36.6198	2.00476020771366e-07	1.12416054514e-05	8.14666	bifunctional cytochrome p450
g6360.t1	Upregulated	1.27511	5.8555	16.4191	1.20594160333947e-05	0.000141483	3.40088	bax inhibitor family
g1090.t1	Upregulated	2.15582	9.95953	14.9094	1.96425170470392e-05	0.00020278	2.82634	subunit gamma of co-translational insertion system Sec61 subcomplex
g1084.t1	Upregulated	1.95716	8.17325	7.81184	0.000481522	0.00214691	-0.947768	component (Tim8) of inner mitochondrion membrane TIM22 insertion system
g11217.t1	Upregulated	1.41593	2.4532	22.8078	2.26516546945961e-06	4.75025866162354e-05	5.36055	histone (H2B
g9896.t1	Upregulated	2.29675	1.34982	18.0204	7.52143996812511e-06	0.000101588	3.95591	disulfide bond formation
g689.t1	Upregulated	1.71949	3.67566	9.60962	0.000175878	0.000988436	0.239404	component (mS33) of small mitoribosomal-subunit proteome
g4648.t1	Upregulated	1.86222	1.37496	33.3624	3.23323853802425e-07	1.49000564786309e-05	7.60554	pectate lyase 3 domain containing protein
g11464.t1	Upregulated	1.45943	2.6716	18.4882	6.60299450693499e-06	9.33537301479442e-05	4.10882	EC_2.7 transferase transferring phosphorus-containing group
g4018.t1	Upregulated	2.52451	3.16608	17.5736	8.54401842679844e-06	0.000110976	3.80615	regulatory component (PCC1) of tRNA N6-threonylcarbamoylation KEOPS
g4280.t1	Upregulated	1.23345	1.24752	8.86838	0.000260555	0.00134011	-0.2242	plasmid stabilization
g14113.t1	Upregulated	1.26216	5.00321	11.3781	7.62349501315335e-05	0.000529888	1.22622	coiled coil domain containing protein
g959.t1	Upregulated	1.14652	1.43023	16.9914	1.01368618807636e-05	0.000125442	3.60519	hydrolase protein had superfamily
g6341.t1	Upregulated	1.7625	3.31019	8.80639	0.000269618	0.00137628	-0.264518	alkane 1 monooxygenase
g13521.t1	Upregulated	2.24589	2.46069	8.16303	0.000389597	0.00181951	-0.69833	tetrahydrofolate deformylase (PURU)
g12946.t1	Upregulated	1.97372	1.30885	20.1514	4.25952220931031e-06	7.12248989455212e-05	4.62274	Zinc finger, CCHC-type;Zinc finger, CCHC-type superfamily (aa 141)
g618.t1	Upregulated	1.7618	1.52695	6.9506	0.000840013	0.00328061	-1.60202	Hypothetical protein (aa 153)
g5485.t1	Upregulated	1.03425	2.93977	4.28623	0.00731732	0.01782	-4.12231	BTB
g8640.t1	Upregulated	1.13323	5.94758	8.53083	0.000314711	0.00154026	-0.446821	complex1 lyr dom domain containing protein
g965.t1	Upregulated	3.98567	6.62072	9.1889	0.000219064	0.00117607	-0.019643	Hypothetical protein (aa 68)
g12993.t1	Upregulated	1.63491	4.5491	8.75793	0.000276964	0.0014059	-0.296213	50s ribosomal protein l9
g4217.t1	Upregulated	1.48897	8.53142	17.7039	8.22957090063269e-06	0.000108358	3.85021	regulatory protein (ELF1) involved in transcription elongation
g5683.t1	Upregulated	1.16515	5.26485	11.3883	7.58960505550215e-05	0.000528018	1.23148	component CBP20 of CBP80-CBP20 mRNA Cap-Binding complex
g10374.t1	Upregulated	3.24492	6.57526	35.1528	2.47273834384968e-07	1.2949281117951e-05	7.90977	ga binding protein subunit beta
g9469.t1	Upregulated	2.76839	7.23093	32.4245	3.7423286917946e-07	1.64562476557884e-05	7.43902	type-2 peroxiredoxin (PrxII)
g1635.t1	Upregulated	1.14688	0.628085	39.3648	1.38330477984078e-07	9.43724842881374e-06	8.56297	interferon induced gtp binding protein mx
g7367.t1	Upregulated	1.38661	6.09432	12.7186	4.36997686624156e-05	0.00035232	1.88314	enterobactin synthase subunit f
g11599.t1	Upregulated	2.68801	5.61656	15.7593	1.4842526236967e-05	0.000165952	3.15644	Hypothetical protein (aa 155)
g8216.t1	Upregulated	6.3937	3.50465	165.249	8.62692839844163e-11	2.99645475340751e-07	15.1481	osmotically inducible c
g11572.t1	Upregulated	1.42273	0.999343	23.042	2.15004829892502e-06	4.62035431135746e-05	5.42133	plant intracellular ras group lrr
g11163.t1	Upregulated	2.40052	2.29647	11.7945	6.3728319545259e-05	0.000465872	1.43777	histone (H4)
g6749.t1	Upregulated	2.43216	1.27881	67.5306	8.63184696772329e-09	1.6855509985617e-06	11.5148	alcohol dehydrogenase
g1820.t1	Upregulated	3.7002	1.9882	73.2167	5.69485602498259e-09	1.42631383182227e-06	11.9224	Protein of unknown function DUF3294 (aa 201)
g362.t1	Upregulated	1.38987	1.57192	14.5306	2.23662059884721e-05	0.000221566	2.67327	tim domain containing protein
g11161.t1	Upregulated	1.64186	0.884056	13.2088	3.61458759311322e-05	0.000306203	2.1071	histone (H2A
g13333.t1	Upregulated	2.65099	6.67745	24.8439	1.46341913062953e-06	3.64936186233393e-05	5.86877	component (bL36m) of large mitoribosomal-subunit proteome
g6329.t1	Upregulated	2.24753	4.81177	23.1261	2.11039213929237e-06	4.57887529883002e-05	5.44302	component (POLD4) of DNA polymerase delta complex
g9460.t1	Upregulated	1.18056	9.07308	13.4166	3.34195669201731e-05	0.000289872	2.19963	non-core component (NDUFS5
g2227.t1	Upregulated	2.0804	1.88863	13.9289	2.76786873715548e-05	0.000254673	2.42197	peptidase s1 domain containing protein
g10424.t1	Upregulated	2.08567	5.35373	25.8018	1.2059983073916e-06	3.27695908006099e-05	6.09316	component (bL27m) of large mitoribosomal-subunit proteome
g12603.t1	Upregulated	4.24728	3.57845	73.8654	5.44217050893691e-09	1.42212962682479e-06	11.9661	maoc domain containing protein
g14181.t1	Upregulated	3.38039	3.83312	16.3577	1.22904553871323e-05	0.000143578	3.37855	Putative DNA-binding domain superfamily;XPA;XPA domain superfamily;XPA, C-terminal (aa 258)
g11692.t1	Upregulated	2.17933	1.87655	26.6742	1.01731506734363e-06	2.96093340896231e-05	6.2901	Hypothetical protein (aa 295)
Mtet_Pt_ccsA	Upregulated	1.88475	1.13448	36.7645	1.96458426552721e-07	1.10950859427152e-05	8.16947	assembly factor CcsA of CCS cytochrome f
g10245.t1	Upregulated	2.29725	2.17753	5.85418	0.00186565	0.0060665	-2.53677	MM3350-like superfamily (aa 182)
g13929.t1	Upregulated	1.02325	1.00562	13.5252	3.20930542620076e-05	0.000283329	2.24742	regulatory component (RPN10) of 26S proteasome
g6001.t1	Upregulated	2.80052	1.43459	46.4703	5.89833324516889e-08	5.90910411457312e-06	9.50406	alpha-galactosidase (AGAL)
Mtet_Pt_atpF	Upregulated	2.81725	2.28564	22.0412	2.69703114484974e-06	5.23791242633411e-05	5.15701	subunit b of membrane CF0 subcomplex of ATP synthase complex
g14088.t1	Upregulated	1.40603	1.13085	23.6647	1.8762713018251e-06	4.23565669598982e-05	5.57992	arrestin c domain containing protein
g11218.t1	Upregulated	2.70311	2.72392	17.6568	8.34156290102248e-06	0.000109332	3.83433	histone (H2A
g9790.t1	Upregulated	2.60571	5.84042	18.0217	7.51850381075319e-06	0.000101588	3.95637	component (TRM112) of TRM9-TRM112 tRNA uridine-methyltransferase complex
g10798.t1	Upregulated	2.80373	7.10162	34.3487	2.7844013599443e-07	1.39544676423944e-05	7.77528	leucine rich repeat isoform c
g11314.t1	Upregulated	1.68402	4.91934	21.9905	2.72893273917577e-06	5.26097173600941e-05	5.14329	histone (H4)
g7362.t1	Upregulated	1.90816	6.79278	18.5775	6.44305950132536e-06	9.16425784132956e-05	4.1376	catalytic component (SEC11) of SPC endoplasmic signal peptidase complex
g6209.t1	Upregulated	2.28621	2.47085	15.4776	1.62603996658274e-05	0.000177686	3.04898	protein disulfide isomerase (PDI-M)
g8896.t1	Upregulated	1.96053	1.27568	10.1899	0.000131747	0.000798871	0.580375	calmodulin
g1315.t1	Upregulated	2.23062	1.67914	6.78077	0.00094385	0.00358149	-1.73883	fatty acid desaturase
g2010.t1	Upregulated	1.28599	1.42948	6.12206	0.00151927	0.0051816	-2.29665	mical isoform x2
g10771.t1	Upregulated	1.41968	2.55949	9.88453	0.000153085	0.000890753	0.403201	kinesin motor protein (KCBP)
g11848.t1	Upregulated	1.15892	0.604074	37.6233	1.74502716082375e-07	1.03522411079123e-05	8.30276	assembly factor (TSR1) of pre-40S ribosomal subunit
g3780.t1	Upregulated	2.88248	1.47215	46.5987	5.81533148778622e-08	5.90910411457312e-06	9.5195	mitochondrial nuclease
g12061.t1	Upregulated	1.40644	6.60656	22.3765	2.49702603826747e-06	5.00317164989209e-05	5.24692	duf 4242 domain containing protein
Mtet_Pt_minD	Upregulated	2.18572	1.54426	50.238	3.95118140120093e-08	5.05795121369288e-06	9.9376	plastid division FtsZ assembly factor (MinD)
g1705.t1	Upregulated	2.54547	10.1161	27.1192	9.34729157951441e-07	2.81911377716193e-05	6.38797	hma domain containing protein
g6302.t1	Upregulated	2.23405	3.74219	16.4704	1.18705679404003e-05	0.000140004	3.41946	Hypothetical protein (aa 141)
g13965.t1	Upregulated	1.35629	0.878532	18.2475	7.05771290233024e-06	9.75214089868657e-05	4.03064	component (ARRS1) of ARPF2-ARRS1 complex
g4668.t1	Upregulated	1.43735	7.09379	10.9853	9.07885194164134e-05	0.000604932	1.01994	acyl sterol
g1294.t1	Upregulated	4.0007	2.04783	87.7989	2.23669620831181e-09	9.91114500613862e-07	12.7911	3 hydroxyisobutyryl hydrolase
g704.t1	Upregulated	1.42245	0.798113	19.5659	4.94964458221357e-06	7.85466325505269e-05	4.44684	expansin eg domain containing protein
Mtet_Pt_rpl12	Upregulated	1.82976	1.71659	13.5671	3.15978861416708e-05	0.000280013	2.26576	component (bL12c) of large plastid ribosomal-subunit proteome
g7552.t1	Upregulated	2.52357	2.80438	9.80615	0.000159206	0.000918705	0.356928	Hypothetical protein (aa 297)
g2940.t1	Upregulated	1.05485	8.96879	11.3972	7.5599121115364e-05	0.000526907	1.23611	SUMO ubiquitin-fold protein
g8253.t1	Upregulated	2.18788	3.12494	10.2365	0.000128811	0.000786449	0.606979	alpha-Tubulin component (TUA) of alpha-beta-Tubulin heterodimer
g9501.t1	Upregulated	1.73626	7.46102	5.71961	0.00207418	0.00659596	-2.6605	upf chloroplastic
g10758.t1	Upregulated	1.23267	2.07612	11.5678	7.02069284434362e-05	0.000500376	1.32347	WD40 repeat;WD40-repeat-containing domain superfamily (aa 1243)
g12312.t1	Upregulated	1.7075	8.01036	21.2128	3.27911029215449e-06	5.93431710861243e-05	4.92876	ubiquitin domain containing protein
g2655.t1	Upregulated	1.05882	2.18149	10.3007	0.00012489	0.000769033	0.643465	dsba family domain containing
g9026.t1	Upregulated	1.32771	1.83103	9.18234	0.000219832	0.00117875	-0.0237688	glycosyl hydrolase
g5254.t1	Upregulated	1.47873	5.24399	7.37604	0.000633722	0.00265468	-1.27089	N-carbamoylputrescine amidohydrolase (NLP1)
g3660.t1	Upregulated	3.14376	6.83732	40.3145	1.22391755753909e-07	8.86839885560243e-06	8.69951	component (uS15c) of small plastid ribosomal-subunit proteome
g7749.t1	Upregulated	2.33678	3.2912	30.9903	4.7191883694545e-07	1.85562352233738e-05	7.17405	peptidyl prolyl cis trans isomerase
g11337.t1	Upregulated	2.04594	2.22876	34.1325	2.8760859394722e-07	1.41264250656617e-05	7.73853	transcription factor iws
g11028.t1	Upregulated	1.60146	7.95021	23.8724	1.79435864686905e-06	4.15116585754585e-05	5.63185	Hypothetical protein (aa 111)
g12344.t1	Upregulated	1.78623	3.71331	4.92239	0.00405085	0.0111528	-3.43935	component (uL24m) of large mitoribosomal-subunit proteome
g5745.t1	Upregulated	1.87026	4.78057	9.30952	0.000205511	0.00112163	0.0556962	copper insertion factor (COX11) of cytochrome c oxidase assembly
g11173.t1	Upregulated	2.8185	1.67083	51.4267	3.50367511434548e-08	4.69370244097375e-06	10.0664	deleted in malignant brain tumors protein
g11856.t1	Upregulated	1.96238	7.02632	22.7479	2.2957666877617e-06	4.75828947586123e-05	5.34491	pre-60S ribosomal-subunit proteome export factor (Bud20)
g13164.t1	Upregulated	5.51755	4.54969	15.8367	1.44793288084612e-05	0.000162907	3.18561	oxygen-dependent coproporphyrinogen III oxidase (HemF1
g251.t1	Upregulated	1.20714	2.64953	11.3517	7.71200884344807e-05	0.000534597	1.21259	Hypothetical protein (aa 226)
g5048.t1	Upregulated	2.59981	1.45373	33.3692	3.22986465694666e-07	1.49000564786309e-05	7.60673	high cysteine membrane group
g11665.t1	Upregulated	1.72956	7.59631	10.0765	0.000139232	0.000831999	0.515148	Hypothetical protein (aa 140)
g13173.t1	Upregulated	1.34868	3.78101	3.41553	0.0180741	0.0370058	-5.15329	EC_5.3 intramolecular oxidoreductase
g8260.t1	Upregulated	1.5199	2.27235	11.3423	7.74395956337293e-05	0.000535845	1.20771	3-beta hydroxysteroid dehydrogenase of phytosterol C4-demethylation complex
g8474.t1	Upregulated	1.85823	1.12876	54.2384	2.6648467978173e-08	3.83771249470664e-06	10.3573	translation initiation factor if
g136.t1	Upregulated	1.19064	1.65597	13.7759	2.92607607343417e-05	0.000263213	2.35641	c terminal domain containing protein
g3001.t1	Upregulated	1.17787	4.78976	12.9805	3.94523131051915e-05	0.000327707	2.00381	protein nipsnap 3a
g1878.t1	Upregulated	1.38155	0.839561	19.5438	4.97813885041675e-06	7.87817825489717e-05	4.44012	Hypothetical protein (aa 212)
g4480.t1	Upregulated	1.69479	7.36994	17.6437	8.37309789793598e-06	0.000109621	3.8299	component (LSM7) of U6 snRNP-associated LSM2-LSM8 chaperone complex
Mtet_Pt_rps4	Upregulated	2.25122	1.44851	22.5518	2.39951648625448e-06	4.8928901660421e-05	5.29338	component (uS4c) of small plastid ribosomal-subunit proteome
g11546.t1	Upregulated	1.7629	9.43365	9.11501	0.00022789	0.00120372	-0.0662341	50s ribosomal chloroplastic
g7386.t1	Upregulated	2.27245	4.82899	19.8101	4.64676131703374e-06	7.50846243107233e-05	4.52083	domain
g4737.t1	Upregulated	2.18813	2.87328	10.9758	9.118228215364e-05	0.000606881	1.01484	[fefe] hydrogenase h cluster radical sam maturase hydg
Mtet_Pt_rpl23	Upregulated	3.02387	2.18673	9.92518	0.000150019	0.000879579	0.427074	component (uL23c) of large plastid ribosomal-subunit proteome
g5023.t1	Upregulated	1.48058	1.06173	20.782	3.64067818124239e-06	6.41668274162849e-05	4.80646	aminodeoxychorismate lyase
g9462.t1	Upregulated	2.27742	4.534	6.63024	0.00104871	0.00387871	-1.86242	Hypothetical protein (aa 133)
g4595.t1	Upregulated	1.73568	6.63819	13.9227	2.77411017732132e-05	0.000254869	2.41932	subunit F of V-type ATPase peripheral V1 subcomplex
g7131.t1	Upregulated	1.16417	0.836101	22.5197	2.41707519988358e-06	4.89404628784864e-05	5.28487	nodb homology domain containing protein
Mtet_Pt_psaC	Upregulated	3.41201	3.25901	12.1165	5.57065068441733e-05	0.000423347	1.5966	component (PsaC) of PS-I complex
g13394.t1	Upregulated	5.76408	7.32697	40.982	1.12494273395543e-07	8.58308956152355e-06	8.79331	Hypothetical protein (aa 78)
g8962.t1	Upregulated	2.07563	1.26923	41.5558	1.04741551753414e-07	8.15356363345326e-06	8.87257	scaffold component (Nop58) of snoRNP rRNA methylation complex
g11262.t1	Upregulated	3.46879	2.67522	20.123	4.29026680635683e-06	7.13249117980332e-05	4.61432	histone (H4)
g5669.t1	Upregulated	1.28758	8.30246	13.2712	3.53002768044071e-05	0.00030081	2.13504	component (LSm2) of U6-associated LSm accessory ribonucleoprotein complex
g13728.t2	Upregulated	1.25023	1.20224	19.2332	5.40109922017406e-06	8.2200877299373e-05	4.34453	Hypothetical protein (aa 162)
g9795.t1	Upregulated	2.19804	1.80468	18.6454	6.32467886530668e-06	9.07514704054973e-05	4.15936	sp zupt zinc transporter zupt
g2213.t1	Upregulated	1.09044	7.66694	4.18375	0.00809103	0.0192716	-4.23781	50s ribosomal protein l14
g13211.t1	Upregulated	1.40561	2.11207	5.80812	0.00193414	0.0062488	-2.57888	Hypothetical protein (aa 83)
g5435.t1	Upregulated	1.20617	1.44267	9.67171	0.000170397	0.000964216	0.276765	snf super family
g691.t1	Upregulated	1.47731	2.0111	16.3551	1.23002993406413e-05	0.000143578	3.37761	E3 SUMO ubiquitin ligase (HPY2
g13073.t1	Upregulated	1.34389	0.922489	20.9585	3.48705442797356e-06	6.22858202553231e-05	4.85688	e3 ubiquitin ligase dzip isoform x2
g239.t1	Upregulated	2.56339	7.32142	17.0591	9.93449765739921e-06	0.000123869	3.6289	component (Cox-X4) of cytochrome c oxidase complex
g13567.t1	Upregulated	1.28962	3.03371	8.20761	0.000379475	0.00178665	-0.667322	eama domain containing protein
g3808.t2	Upregulated	1.67447	1.79064	25.7562	1.21694521440515e-06	3.29117976881731e-05	6.08269	iwr domain containing protein
g7743.t1	Upregulated	1.39884	1.66289	22.1936	2.60384258665042e-06	5.13679288369855e-05	5.19805	pyruvate orthophosphate dikinase
g5382.t1	Upregulated	1.96671	8.419	21.6887	2.92830626194439e-06	5.46791190338109e-05	5.06096	component (bS16m) of small mitoribosomal-subunit proteome
g7071.t1	Upregulated	1.08478	2.0457	4.61726	0.0053427	0.0138758	-3.75974	chalcone flavonone isomerase family protein
g9051.t1	Upregulated	1.11812	1.02796	21.63	2.96903258420178e-06	5.53498776740918e-05	5.04483	hexosyltransferase
g542.t1	Upregulated	1.16437	2.20197	8.37621	0.00034391	0.00165203	-0.551382	Domain of unknown function (DUF4787) (aa 132)
g6323.t1	Upregulated	1.71477	6.99193	18.166	7.21999745904871e-06	9.87904877977437e-05	4.00394	component (bL20m) of large mitoribosomal-subunit proteome
g8885.t1	Upregulated	2.25085	4.15296	16.5642	1.15338174732651e-05	0.000137715	3.45332	EC_2.4 glycosyltransferase
g8240.t1	Upregulated	5.37078	2.84234	59.3444	1.67787384581945e-08	2.64805268187477e-06	10.8408	Hypothetical protein (aa 165)
g5112.t1	Upregulated	1.71549	1.10053	18.3328	6.89241415940182e-06	9.57870971416988e-05	4.05846	Growth factor receptor cysteine-rich domain superfamily (aa 197)
g2040.t1	Upregulated	3.13631	4.39233	28.8336	6.82931458279038e-07	2.33473392606314e-05	6.74987	Hypothetical protein (aa 91)
g1371.t1	Upregulated	1.71153	7.94422	67.8828	8.40394543618226e-09	1.66934233396993e-06	11.5414	methyltransferase type
g1211.t1	Upregulated	3.9662	2.15311	48.543	4.71348242493703e-08	5.48525565835349e-06	9.74748	glycosyl hydrolase family
g1459.t2	Upregulated	1.89437	1.78688	15.446	1.64291747619165e-05	0.000178735	3.03682	bifunctional glutamate trna ligase
g9562.t1	Upregulated	3.11954	3.07933	31.1075	4.62878383566726e-07	1.84171066143904e-05	7.19619	regulatory protein (MPP6) of Exosome complex
g3769.t1	Upregulated	3.29733	6.53361	40.6449	1.17368728355693e-07	8.65555040444435e-06	8.74615	threonine reactive imine intermediate deaminase (RidA)
Mtet_Pt_psaA	Upregulated	1.33088	2.36468	9.11919	0.00022738	0.00120278	-0.0635896	apoprotein PsaA of PS-I complex
g3562.t1	Upregulated	1.22915	10.8942	31.2012	4.55793905370674e-07	1.83426226599952e-05	7.21383	Hypothetical protein (aa 83)
g7809.t1	Upregulated	1.86588	2.03229	27.2266	9.16003878025801e-07	2.78450677539189e-05	6.41134	component (eIF3d) of eIF3 mRNA-to-PIC binding complex
g3365.t1	Upregulated	1.42312	6.50036	18.6868	6.2537293506182e-06	9.04005217672175e-05	4.1726	multifunctional centrin (CEN1
g7752.t1	Upregulated	1.99471	3.00934	20.4952	3.90779823014926e-06	6.7176892741417e-05	4.72362	S-adenosyl homocysteine hydrolase
Mtet_Pt_psbH	Upregulated	2.61786	2.25143	39.9433	1.28346803457532e-07	9.12767606564335e-06	8.64657	component (PsbH) of PS-II complex
g1084.t2	Upregulated	1.44398	7.02617	8.03431	0.000420655	0.00193468	-0.788664	component (Tim8) of inner mitochondrion membrane TIM22 insertion system
g1552.t1	Upregulated	3.96909	5.95554	21.9805	2.73528519214446e-06	5.26097173600941e-05	5.14057	fas domain containing protein
g13293.t1	Upregulated	1.26335	2.23343	4.98885	0.00381991	0.0106405	-3.37127	protein kinase activity (aa 153)
g13229.t1	Upregulated	1.06023	7.04387	9.28535	0.000208145	0.00113267	0.0406693	taxi n domain containing protein
g13273.t1	Upregulated	1.03465	1.57435	5.34776	0.0028083	0.00840592	-3.01371	glycoside hydrolase family protein
g9209.t2	Upregulated	1.08768	0.745694	18.7954	6.07213904986106e-06	8.90122271779317e-05	4.20717	sp bipa 50s ribosomal subunit assembly factor bipa
Mtet_Pt_psbF	Upregulated	1.77151	6.36583	6.95947	0.00083497	0.00326867	-1.59495	component beta (PsbF) of PS-II cytochrome b559 heterodimer
g6802.t1	Upregulated	1.42102	5.47228	27.5029	8.69869416042171e-07	2.70863395508055e-05	6.47101	outer membrane lipo sorting
g1241.t1	Upregulated	1.29037	1.6842	11.8343	6.26644303673303e-05	0.000460295	1.45765	peptidase m60 domain containing protein
g12360.t1	Upregulated	1.9642	8.50273	16.4561	1.19228084263795e-05	0.000140166	3.41429	Hypothetical protein (aa 90)
g1657.t1	Upregulated	1.00852	3.25395	3.50805	0.0163273	0.0340774	-5.03843	peptidase s1 domain containing protein
g14186.t1	Upregulated	1.45308	6.21787	22.7309	2.30459641309831e-06	4.75828947586123e-05	5.34043	component (GatC) of glutamyl-tRNA-dependent amidotransferase complex
g10388.t1	Upregulated	2.12771	1.49791	21.28	3.22663594187966e-06	5.89129519594225e-05	4.94761	RlmM-type rRNA methyltransferase
g2996.t1	Upregulated	2.60293	9.47966	17.9777	7.61247071173026e-06	0.000102457	3.94178	mRNA transport protein (ROC)
g10856.t1	Upregulated	1.13405	1.77758	6.79687	0.000933386	0.00355489	-1.72575	amidinotransferase protein
g8974.t1	Upregulated	4.61578	6.2046	11.8708	6.17081737032353e-05	0.000455147	1.4758	nodb homology domain containing protein
g2491.t1	Upregulated	1.48074	2.18904	11.4319	7.44627135230234e-05	0.000521511	1.25399	Hypothetical protein (aa 115)
g7870.t1	Upregulated	1.48669	7.10797	15.7343	1.49622723828111e-05	0.000166874	3.14697	SUMO ubiquitin-fold protein
g11371.t1	Upregulated	1.88452	6.79792	15.5538	1.58612708737072e-05	0.00017387	3.07826	prolyl hydroxylase
g8873.t1	Upregulated	3.42076	10.4215	24.4424	1.5904933401668e-06	3.85769974148668e-05	5.77206	Hypothetical protein (aa 70)
g3981.t1	Upregulated	1.06614	0.673046	29.1217	6.49023791261267e-07	2.26587972700638e-05	6.80845	class v aminotransferase
g1109.t1	Upregulated	1.10141	0.677172	35.1817	2.46231960881747e-07	1.2949281117951e-05	7.91454	EC_1.10 oxidoreductase acting on diphenol or related substance as donor
g12775.t1	Upregulated	3.8616	3.49942	34.6112	2.67777307456138e-07	1.36507184035494e-05	7.81955	Hypothetical protein (aa 137)
g3986.t1	Upregulated	1.23337	8.51003	12.1408	5.51506713824951e-05	0.000420789	1.60843	histone (H2A
g8238.t1	Upregulated	1.9771	3.05766	6.96101	0.000834099	0.00326748	-1.59372	Hypothetical protein (aa 165)
g8506.t1	Upregulated	2.21054	5.44936	33.142	3.34503536708587e-07	1.52324713297219e-05	7.56686	copper trafficking factor (COX19) of cytochrome c oxidase assembly
g7235.t1	Upregulated	2.83109	4.67242	26.4477	1.06268818245582e-06	3.06349342800209e-05	6.23963	RNA polymerase-II nuclear import factor (GPN3)
g5671.t1	Upregulated	3.58832	4.19079	8.57174	0.000307481	0.00151486	-0.419429	thioredoxin protein
g6171.t1	Upregulated	1.94195	13.5009	13.6774	3.03364287987458e-05	0.000271989	2.31382	Hypothetical protein (aa 158)
g9684.t1	Upregulated	1.47948	3.01466	25.1222	1.38238073232333e-06	3.57232684793765e-05	5.93489	component (NDUFA5
g11267.t1	Upregulated	1.06194	1.009	8.77817	0.000273868	0.00139489	-0.282959	EC_3.2 glycosylase
g6625.t1	Upregulated	1.01113	3.06747	5.39463	0.00270076	0.00815468	-2.96826	Hypothetical protein (aa 193)
g10919.t1	Upregulated	1.67354	4.74515	11.9297	6.02024932416621e-05	0.000446903	1.50497	Hypothetical protein (aa 96)
g13704.t1	Upregulated	1.44687	1.7463	8.41982	0.000335362	0.0016234	-0.521722	citrate synthase (CSY4
g4516.t1	Upregulated	1.82691	5.72416	14.008	2.69004246225947e-05	0.000249785	2.45561	plastidial ribosome biogenesis factor (CGL20)
g9690.t1	Upregulated	4.29668	6.44359	59.1195	1.71095858814347e-08	2.66377755324336e-06	10.8206	Hypothetical protein (aa 236)
g11740.t1	Upregulated	1.79479	1.9578	8.16725	0.000388625	0.00181711	-0.695389	plastidial serine hydroxymethyltransferase (SHMT3)
g10005.t1	Upregulated	1.43965	1.39985	4.5105	0.00590327	0.015007	-3.87495	Hypothetical protein (aa 84)
g4525.t1	Upregulated	1.0694	0.547826	18.7845	6.0901606875878e-06	8.90415498498718e-05	4.2037	Growth factor receptor cysteine-rich domain superfamily;TNFR
g13498.t1	Upregulated	3.56085	6.34985	19.8552	4.59320352218875e-06	7.44279856246647e-05	4.53441	Hypothetical protein (aa 130)
g7411.t1	Upregulated	1.56435	0.898725	24.1171	1.70323346477032e-06	4.02935374694433e-05	5.69246	accumulation and replication of chloroplasts chloroplastic
g4803.t1	Upregulated	1.03519	0.693711	25.3875	1.31009532909055e-06	3.47778992775397e-05	5.99719	regulatory CDK-RNA methylthiotransferase (CDK5RAP1)
g14011.t1	Upregulated	1.40882	1.15721	15.2601	1.74658308799555e-05	0.000187121	2.96474	serine O-acetyltransferase (SAT)
g11274.t1	Upregulated	3.382	1.91908	41.2642	1.08598240831232e-07	8.34106888411079e-06	8.83245	histone (H2B
g4918.t1	Upregulated	1.39941	2.55172	26.9958	9.56797578448819e-07	2.84104765497651e-05	6.361	preprotein processing peptidase (ATP23)
Mtet_Pt_rbcL	Upregulated	2.67402	4.18384	14.9719	1.92316897015263e-05	0.000199954	2.85125	large subunit of ribulose-1,5-bisphosphat carboxylase
g1325.t1	Upregulated	1.05986	5.29002	10.8612	9.60601341884135e-05	0.000632767	0.953309	associated protein of ESCRT-III complex (VPS46
g13781.t1	Upregulated	2.70009	4.85799	18.7332	6.17536138902121e-06	8.94922497646709e-05	4.18739	c2h2 type domain containing protein
g448.t1	Upregulated	3.35434	2.53126	28.4345	7.33469386726302e-07	2.43524518860914e-05	6.66768	ubiquinol oxidase
g8867.t1	Upregulated	6.46976	5.15945	14.9094	1.96426261589357e-05	0.00020278	2.82633	component (Mic10) of MICOS complex
g1301.t1	Upregulated	2.77841	2.07968	10.6931	0.000103787	0.000671759	0.861969	Hypothetical protein (aa 81)
g8470.t1	Upregulated	1.69047	1.15756	30.3962	5.21135845510584e-07	1.95303886997053e-05	7.06042	translation initiation factor if
Mtet_Pt_accD	Upregulated	2.10695	1.39125	22.7426	2.29852797436305e-06	4.75828947586123e-05	5.34351	carboxyltransferase subunit beta of polymeric acetyl-CoA carboxylase complex
g13023.t1	Upregulated	1.70431	4.52312	3.57445	0.0151913	0.0322872	-4.95675	methyltranfer dom domain containing protein
g6311.t1	Upregulated	4.68933	4.00939	72.1086	6.1596875341233e-09	1.47845333501322e-06	11.8464	Hypothetical protein (aa 193)
g1364.t2	Upregulated	1.26088	1.03859	15.3378	1.70233455219165e-05	0.000184329	2.99497	krab a domain containing
g6316.t1	Upregulated	1.23524	1.61479	5.15552	0.003305	0.00952398	-3.20313	EC_2.5 transferase transferring alkyl or aryl group, other than methyl group
g12672.t1	Upregulated	4.87958	2.46476	66.2454	9.52863768510246e-09	1.77063604467848e-06	11.4163	EC_2.5 transferase transferring alkyl or aryl group, other than methyl group
g12054.t1	Upregulated	1.05387	1.46053	14.8092	2.0322713602983e-05	0.000207569	2.78621	NAD-dependent malate dehydrogenase
g10117.t1	Upregulated	1.15989	6.87015	37.9252	1.67488351457693e-07	1.02624309272812e-05	8.34882	glutaredoxin
g13622.t1	Upregulated	1.21537	4.97662	9.68769	0.000169019	0.000959721	0.286344	Hypothetical protein (aa 160)
g4407.t1	Upregulated	1.61978	1.96308	6.33072	0.001301	0.00457115	-2.11508	hypoxanthine
g13556.t1	Upregulated	2.0493	2.32583	14.6089	2.17679091761056e-05	0.000217887	2.70524	component (MED7) of middle module of MEDIATOR transcription co-activator complex
g1774.t1	Upregulated	1.23868	2.28906	5.24457	0.00306317	0.00899587	-3.1148	Apple domain-containing protein (aa 247)
g438.t1	Upregulated	3.94984	2.36886	46.4943	5.88272538365187e-08	5.90910411457312e-06	9.50694	sugar phosphate translocator
g5618.t1	Upregulated	1.05731	7.46107	14.7166	2.0976348388878e-05	0.000212613	2.7489	beta-type-4 component (PBD) of 26S proteasome
g6456.t1	Upregulated	1.41997	4.09754	8.6087	0.000301119	0.00149599	-0.394785	Hypothetical protein (aa 532)
g5655.t1	Upregulated	1.37589	7.42785	11.9663	5.92883319216211e-05	0.00044097	1.52303	regulatory factor (PDCD5) of Programmed Cell Death
g12124.t1	Upregulated	2.58486	6.24165	24.3056	1.6368118721792e-06	3.92387947031508e-05	5.7387	Hypothetical protein (aa 75)
Mtet_Pt_rpl16	Upregulated	2.57031	1.80719	16.5534	1.15717655894829e-05	0.000137868	3.44945	component (uL16c) of large plastid ribosomal-subunit proteome
g11012.t1	Upregulated	1.02538	0.601355	19.3398	5.25125937929944e-06	8.07740444711734e-05	4.37751	nuclear transcription factor y subunit c 2
g4324.t1	Upregulated	6.13333	3.43859	94.3054	1.54818925937367e-09	9.38773076697058e-07	13.1128	alanine glyoxylate aminotransferase protein mitochondrial
g6331.t1	Upregulated	1.09037	1.22527	7.98892	0.000432299	0.0019747	-0.820815	ap complex subunit epsilon
g2651.t1	Upregulated	1.73777	4.46429	27.9114	8.06619463193643e-07	2.56714442968342e-05	6.55811	dsba domain containing protein
g4157.t1	Upregulated	4.31718	4.79816	37.887	1.68356295077739e-07	1.02624309272812e-05	8.34302	otu domain containing protein isoform x1
g11316.t1	Upregulated	1.01761	1.53484	5.36247	0.00277401	0.00832926	-2.99942	histone (H2B
g4916.t1	Upregulated	1.15596	1.04567	11.5684	7.01863812839832e-05	0.000500376	1.32382	class II ARF-GAP ARF-GTPase-activating protein
g2303.t2	Upregulated	2.33551	2.16585	11.0024	9.00907742318879e-05	0.000600657	1.02905	EC_2.5 transferase transferring alkyl or aryl group, other than methyl group
g5968.t1	Upregulated	1.89995	1.60013	22.6055	2.37060504395346e-06	4.86840297885701e-05	5.30751	histone (H2B
g4933.t1	Upregulated	1.4454	4.98831	17.3276	9.17772940228474e-06	0.000116322	3.72205	component (EAF6) of NuA4 histone acetyltransferase complex
g8806.t1	Upregulated	1.50118	1.95551	10.1548	0.000134009	0.00080749	0.560278	thioredoxin domain containing protein
g2577.t1	Upregulated	1.05347	3.60558	4.36018	0.00681182	0.0168076	-4.03994	antibiotic abc transporter atp binding
g2382.t1	Upregulated	1.58066	9.86653	18.5039	6.57442894911388e-06	9.31660466454379e-05	4.11391	component (NDUFC2
g8738.t1	Upregulated	1.132	2.95582	5.62774	0.00223224	0.00697902	-2.7462	dynein light chain 1 2 protein
g1660.t1	Upregulated	2.20354	5.61459	13.32	3.46557686097419e-05	0.000297518	2.15678	RNA endonuclease (FCF1)
g12048.t1	Upregulated	3.00304	5.25998	23.8375	1.80782113678378e-06	4.17206058243314e-05	5.62316	trimethylguanosine synthase (TGS1)
g11824.t1	Upregulated	1.71712	6.08943	12.8023	4.22849373273442e-05	0.00034453	1.92198	component (NRPB11) of RNA polymerase II complex
g13606.t1	Upregulated	1.18627	1.40425	10.8678	9.57686716411152e-05	0.000631652	0.956896	Hypothetical protein (aa 419)
g7687.t2	Upregulated	2.88712	3.46857	33.9791	2.94331057713835e-07	1.41882347946489e-05	7.7123	branched chain amino acid aminotransferase isoform b
g5393.t1	Upregulated	2.62602	1.63892	47.5719	5.22927439413773e-08	5.84917187328746e-06	9.63499	Hypothetical protein (aa 75)
g9798.t1	Upregulated	1.30765	9.30951	15.1353	1.82060262892144e-05	0.00019239	2.91583	iron permease
g3570.t1	Upregulated	1.0008	5.60874	12.0437	5.74100013568169e-05	0.000432019	1.56104	undecaprenyldiphospho muramoylpentapeptide beta n acetylglucosaminyltransferase
g4781.t1	Upregulated	1.53758	2.08993	4.53941	0.00574503	0.0147053	-3.84359	mechanosensitive ion channel (MSL4
g4514.t1	Upregulated	1.27747	1.36773	13.8337	2.86508464434435e-05	0.000260321	2.38126	duf 155 domain containing protein
g9639.t2	Upregulated	4.47648	2.96347	27.5028	8.69885047634584e-07	2.70863395508055e-05	6.47099	Hypothetical protein (aa 158)
g9687.t1	Upregulated	2.77671	1.92735	29.7338	5.83414909402682e-07	2.08096692607687e-05	6.93091	arginine decarboxylase (ADC1
g1461.t1	Upregulated	2.12846	8.73075	19.8645	4.58228547101782e-06	7.43556491712624e-05	4.5372	serine threonine kinase receptor r831
g2254.t1	Upregulated	1.71337	6.48842	15.2555	1.7492324349929e-05	0.000187121	2.96295	catalytic component (CDKA) of cyclin-dependent kinase complex
g868.t1	Upregulated	2.59729	1.56895	42.5615	9.26346758972723e-08	7.56910709937925e-06	9.00856	Hypothetical protein (aa 163)
g4334.t1	Upregulated	1.36802	1.23246	10.2523	0.000127833	0.000781719	0.615977	methyltransf 21 domain containing protein
g1389.t1	Upregulated	1.73119	4.48731	35.0504	2.51002730960589e-07	1.30850790198957e-05	7.89283	srpbcc domain containing protein
g5349.t1	Upregulated	1.16184	0.767432	18.6502	6.31637678359557e-06	9.07514704054973e-05	4.1609	n acetyl gamma glutamyl phosphate reductase
g8510.t1	Upregulated	2.83329	7.50467	14.3993	2.3413791714596e-05	0.000228394	2.61931	Hypothetical protein (aa 227)
Mtet_Pt_rpl32	Upregulated	4.0163	3.4058	10.8739	9.55015317580744e-05	0.000630529	0.960194	component (bL32c) of large plastid ribosomal-subunit proteome
g98.t1	Upregulated	1.06152	1.77707	7.18023	0.000720224	0.00292585	-1.42129	rrm domain containing protein
g3610.t1	Upregulated	1.56607	1.893	9.11345	0.00022808	0.00120372	-0.0672174	5-enolpyruvyl-shikimate 3-phosphate synthase (EPSPS)
g4547.t1	Upregulated	1.3789	0.746419	32.884	3.48182632324067e-07	1.56086074202552e-05	7.52124	Hypothetical protein (aa 171)
g2541.t1	Upregulated	1.06929	0.696556	22.7768	2.28094049703942e-06	4.75828947586123e-05	5.35246	SSU processome assembly factor (UTP7)
g5591.t1	Upregulated	2.18009	9.30744	19.4232	5.13750748176435e-06	7.95734435177056e-05	4.40318	dna repair complementing xp c cells
g1530.t1	Upregulated	1.06111	2.77613	5.59466	0.00229258	0.00712704	-2.7773	histone lysine n methyltransferase mes
g11802.t1	Upregulated	2.17324	1.12258	30.7193	4.93643399142279e-07	1.90209551890241e-05	7.12252	catalytic component (CDKB) of cyclin-dependent kinase complex
g5586.t1	Upregulated	4.15826	7.34543	42.2489	9.62098301262717e-08	7.66002573064192e-06	8.96669	Growth factor receptor cysteine-rich domain superfamily (aa 194)
g8525.t1	Upregulated	1.94295	1.35967	22.5205	2.41660097602152e-06	4.89404628784864e-05	5.2851	aspartate aminotransferase (ASP)
g8097.t1	Upregulated	1.90723	6.98272	26.3658	1.07969436325508e-06	3.09431809926911e-05	6.22126	Uncharacterised protein family UPF0642 (aa 131)
g13903.t1	Upregulated	2.01696	3.38846	9.21727	0.000215783	0.00116333	-0.00184151	Hypothetical protein (aa 193)
g6128.t1	Upregulated	1.11296	7.54016	12.7857	4.25607713004624e-05	0.000345666	1.91431	regulatory component (HYPK) of NatA N-terminal acetylase complex
g11815.t2	Upregulated	1.69713	1.85757	9.80232	0.000159513	0.000919794	0.354658	methylmalonic aciduria type a protein mitochondrial
g1128.t1	Upregulated	2.61878	1.70963	24.0222	1.73790018580904e-06	4.08619347769509e-05	5.66904	duf 4346 domain containing protein
g3105.t1	Upregulated	5.17807	3.41248	27.0233	9.51825801448633e-07	2.83358787041078e-05	6.36703	Hypothetical protein (aa 66)
g5064.t1	Upregulated	1.63266	5.41217	14.8827	1.98207665298165e-05	0.000203888	2.81569	type iii secretion
g8975.t1	Upregulated	1.0293	0.697023	3.26511	0.0213834	0.0424952	-5.34261	Hypothetical protein (aa 70)
g4869.t1	Upregulated	1.13722	0.835314	7.00239	0.000811069	0.00320121	-1.56084	retrovirus pol poly from transposon tnt
g1256.t1	Upregulated	1.29664	8.5092	6.44123	0.00120039	0.0042976	-2.02079	nad p bd dom domain containing protein
g888.t1	Upregulated	1.00391	0.830237	15.6348	1.54503466695849e-05	0.000170829	3.10917	iron sulphur cluster biosynthesis family protein
g2776.t1	Upregulated	1.18523	4.78674	20.5051	3.89823688695979e-06	6.7176892741417e-05	4.72649	cytochrome electron carrier (Cytc6a)
g13942.t1	Upregulated	1.74904	1.49215	15.6482	1.53832039726883e-05	0.00017025	3.1143	rab s geranylgeranyltransferase component a
g2368.t1	Upregulated	1.23055	1.4982	8.25157	0.000369799	0.00175395	-0.636894	component (NRPA3) of RNA polymerase I complex
g3061.t1	Upregulated	1.25416	5.24393	24.5612	1.55158015752243e-06	3.78319324857019e-05	5.80084	N-terminal acetylase (NatE
g13375.t1	Upregulated	2.30087	1.4194	26.7389	1.00478732470981e-06	2.94558645495719e-05	6.30443	component (TRM8) of TRM8-TRM82 tRNA guanosine-methyltransferase complex
g2281.t1	Upregulated	4.47909	6.39575	26.973	9.60956073044893e-07	2.84606039011574e-05	6.35599	pre-60S ribosomal subunit assembly factor (CIC1)
g3763.t1	Upregulated	4.04112	6.83629	15.6707	1.52718188433839e-05	0.000169474	3.12286	glucan endo beta d glucosidase
[truncated: 10,437 more rows]

[truncated: 1 more sheets: S4C_Mt_GO]
